# Supplementary material for: Machine learning with random subspace ensembles identifies antimicrobial resistance determinants from pan-genomes of three pathogens
Source: PLoS Comput Biol. 2020 Mar 2;16(3):e1007608. doi: 10.1371/journal.pcbi.1007608 (PMC7067475; doi:10.1371/journal.pcbi.1007608)
Supplement: S1 Dataset — (XLSX) [file pcbi.1007608.s020.xlsx]

## Sheet: PATRIC Genome IDs
S. aureus	P. aeruginosa	E. coli
1280.15931	287.1000	562.23638
1280.15938	287.1001	562.23639
1280.15939	287.1002	562.23636
1280.16052	287.1003	562.23637
1280.16061	287.1004	562.23634
1280.16384	287.1005	562.23635
1280.16385	287.1006	562.23632
1280.16386	287.1007	562.23633
1280.16387	287.1008	562.23630
1280.16436	287.1009	562.23631
1280.7257	287.1010	562.22727
1280.7258	287.1011	562.22726
1280.7259	287.1012	562.22725
1280.7261	287.1013	562.22724
1280.7263	287.1014	562.22723
1280.7265	287.1015	562.22722
1280.7266	287.1016	562.22721
1280.7267	287.1017	562.22720
1280.7268	287.1018	562.22729
1280.7269	287.1019	562.22728
1280.7271	287.1020	562.23522
1280.7272	287.1021	562.23523
1280.7273	287.1022	562.22839
1280.7274	287.1023	562.22838
1280.7275	287.1024	562.23526
1280.7277	287.1025	562.23527
1280.7279	287.1026	562.23524
1280.7281	287.1027	562.23525
1280.7282	287.1028	562.22833
1280.7283	287.1029	562.22832
1280.7284	287.1030	562.22831
1280.7285	287.1031	562.22830
1280.7287	287.1032	562.22837
1280.7288	287.1033	562.22836
1280.7289	287.1034	562.22835
1280.7291	287.1035	562.22834
1280.7292	287.1036	562.22909
1280.7293	287.1037	562.22908
1280.7294	287.1038	562.22907
1280.7295	287.1039	562.22906
1280.7296	287.1040	562.22905
1280.7297	287.1041	562.22904
1280.7298	287.1042	562.22903
1280.7299	287.1043	562.22902
1280.7301	287.1044	562.22901
1280.7302	287.1045	562.22900
1280.7303	287.1046	562.23934
1280.7304	287.1047	562.23936
1280.7305	287.1048	562.23931
1280.7306	287.1049	1328444.3
1280.7307	287.1050	1328432.3
1280.7309	287.1052	562.23930
1280.7312	287.1053	1328446.3
1280.7313	287.1054	1328448.3
1280.7314	287.1055	562.23290
1280.7316	287.1056	562.23291
1280.7317	287.1057	562.23292
1280.7318	287.1058	562.23293
1280.7319	287.1059	562.23294
1280.7321	287.1060	562.23295
1280.7324	287.1061	562.23296
1280.7325	287.1062	562.23297
1280.7326	287.1063	562.23298
1280.7334	287.1064	562.23299
1280.7337	287.1065	562.22644
1280.7343	287.1066	562.22645
1280.7349	287.1067	562.22646
1280.7352	287.1068	562.22647
1280.7354	287.1069	562.22640
1280.7355	287.1070	562.22641
1280.7356	287.1071	562.22642
1280.7357	287.1072	562.22643
1280.7359	287.1073	562.22648
1280.7361	287.1074	562.22649
1280.7362	287.1075	562.23746
1280.7363	287.1076	562.23747
1280.7372	287.1077	562.23744
1280.7373	287.1078	562.23745
1280.7374	287.1079	562.23742
1280.7375	287.1080	562.23743
1280.7376	287.1081	562.23740
1280.8844	287.1082	562.23741
1280.8845	287.1083	562.23748
1280.8848	287.1084	562.23749
1280.8849	287.1085	562.23834
1280.9188	287.1086	1438673.3
1280.9189	287.1087	562.23835
1280.9191	287.1088	562.23520
1280.9192	287.1089	562.23603
1280.9193	287.1090	562.23602
1280.9194	287.1091	562.23601
1280.9195	287.1092	562.23521
1280.9196	287.1093	562.23607
1280.9197	287.1094	562.23606
1280.9198	287.1095	562.23605
1280.9199	287.1096	562.23604
1280.9201	287.1097	562.22730
1280.9202	287.1098	562.22731
1280.9203	287.1099	562.22732
1280.9204	287.1100	562.22733
1280.9205	287.1101	562.22734
1280.9206	287.1102	562.22735
1280.9207	287.1103	562.22736
1280.9208	287.1104	562.22737
1280.9209	287.1105	562.23832
1280.9211	287.1106	562.23833
1280.9212	287.1107	562.23935
1280.9213	287.1108	562.12960
1280.9214	287.1109	562.23528
1280.9215	287.1110	562.23529
1280.9216	287.1111	562.13502
1280.9217	287.1112	562.23838
1280.9218	287.1113	562.23839
1280.9219	287.1114	562.23933
1280.9221	287.1115	562.23932
1280.9222	287.1116	562.23517
1280.9223	287.1117	562.23516
1280.9224	287.1118	562.23515
1280.9225	287.1119	562.23514
1280.9226	287.1120	562.23513
1280.9227	287.1121	562.23512
1280.9228	287.1122	562.23511
1280.9229	287.1123	562.23510
1280.9231	287.1124	562.22824
1280.9232	287.1125	562.22825
1280.9233	287.1126	562.22826
1280.9234	287.1127	562.22827
1280.9235	287.1128	562.22820
1280.9236	287.1129	562.22821
1280.9237	287.1130	562.22822
1280.9238	287.1131	562.22823
1280.9239	287.1132	1438671.3
1280.9241	287.1133	1438679.3
1280.9242	287.1134	562.22910
1280.9243	287.1135	562.22911
1280.9244	287.1136	562.22912
1280.9245	287.1137	562.22913
1280.9246	287.1138	562.22914
1280.9247	287.1139	562.22915
1280.9248	287.1140	562.22916
1280.9249	287.1141	562.22917
1280.9251	287.1142	562.22918
1280.9252	287.1143	562.22919
1280.9253	287.1144	1438669.3
1280.9254	287.1145	1438685.3
1280.9255	287.1146	1438693.3
1280.9256	287.1147	1438691.3
1280.9257	287.1148	1438681.3
1280.9258	287.1149	1438683.3
1280.9259	287.1150	562.23193
1280.9261	287.1151	562.23192
1280.9262	287.1153	562.23191
1280.9263	287.1156	562.23190
1280.9264	287.1157	562.23197
1280.9265	287.1159	562.23196
1280.9266	287.1160	562.23195
1280.9267	287.1161	562.23194
1280.9268	287.1162	562.23199
1280.9269	287.1163	562.23198
1280.9271	287.1164	562.23351
1280.9272	287.1165	562.23350
1280.9273	287.1166	562.23353
1280.9274	287.1167	562.23352
1280.9275	287.1168	562.23355
1280.9276	287.1169	562.23354
1280.9277	287.1170	562.23357
1280.9278	287.1171	562.23356
1280.9279	287.1172	562.23359
1280.9281	287.1173	562.23358
1280.9282	287.1174	562.23847
1280.9283	287.1175	562.23846
1280.9284	287.1176	562.23849
1280.9285	287.1177	562.23779
1280.9286	287.1178	562.23778
1280.9287	287.1179	562.23848
1280.9288	287.1180	562.23773
1280.9289	287.1181	562.23772
1280.9291	287.1182	562.23771
1280.9292	287.1183	562.23770
1280.9293	287.1184	562.23777
1280.9294	287.1185	562.23776
1280.9295	287.1186	562.23775
1280.9296	287.1187	562.23774
1280.9297	287.1188	562.23179
1280.9298	287.1189	562.23178
1280.9299	287.1190	562.23171
1280.9301	287.1191	562.23170
1280.9302	287.1192	562.23173
1280.9303	287.1193	562.23172
1280.9304	287.1194	562.23175
1280.9305	287.1195	562.23174
1280.9306	287.1196	562.23177
1280.9307	287.1197	562.23176
1280.9308	287.1198	562.23735
1280.9309	287.1199	562.23614
1280.9311	287.1200	562.23615
1280.9312	287.1201	562.23616
1280.9313	287.1202	562.23617
1280.9314	287.1203	562.23610
1280.9315	287.1204	562.23611
1280.9316	287.1205	562.23612
1280.9317	287.1206	562.23613
1280.9318	287.1207	562.22745
1280.9319	287.1208	562.22744
1280.9321	287.1209	562.22747
1280.9322	287.1210	562.22746
1280.9323	287.1211	562.22741
1280.9324	287.1212	562.23619
1280.9325	287.1214	562.22743
1280.9326	287.1215	562.22742
1280.9327	287.1216	562.12959
1280.9328	287.1217	562.22588
1280.9329	287.1218	562.22583
1280.9331	287.1219	562.22582
1280.9332	287.1220	562.22581
1280.9333	287.1221	562.22580
1280.9334	287.1222	562.22587
1280.9335	287.1223	562.22586
1280.9336	287.1224	562.22585
1280.9337	287.1225	562.22584
1280.9338	287.1226	562.23508
1280.9339	287.1227	562.23509
1280.9341	287.1228	562.23500
1280.9342	287.1229	562.23501
1280.9343	287.1230	562.23502
1280.9344	287.1231	562.23503
1280.9345	287.1232	562.23504
1280.9346	287.1233	562.23505
1280.9347	287.1234	562.23506
1280.9348	287.1235	562.23507
1280.9349	287.1237	1328436.3
1280.9351	287.1238	1328434.3
1280.9352	287.1239	562.22699
1280.9353	287.1240	562.22698
1280.9354	287.1241	562.22697
1280.9355	287.1242	562.22696
1280.9356	287.1243	562.22695
1280.9358	287.1245	562.22694
1280.9359	287.1246	562.22693
1280.9361	287.1247	562.22692
1280.9362	287.1248	562.22691
1280.9363	287.1249	562.22690
1280.9364	287.1250	1328438.3
1280.9365	287.1301	562.22965
1280.9366	287.1477	562.22964
1280.9367	287.1482	562.22967
1280.9368	287.2563	562.22966
1280.9369	287.2972	562.22961
1280.9371	287.2973	562.22960
1280.9372	287.2974	562.22963
1280.9373	287.2975	562.22962
1280.9374	287.2976	562.22969
1280.9375	287.2977	562.22968
1280.9376	287.2978	562.23184
1280.9377	287.2979	562.23185
1280.9378	287.2980	562.23186
1280.9379	287.3105	562.23187
1280.9381	287.3106	562.23180
1280.9382	287.3107	562.23181
1280.9383	287.3108	562.23182
1280.9384	287.3109	562.23183
1280.9385	287.3110	562.23188
1280.9386	287.3111	562.23189
1280.9387	287.3112	562.23342
1280.9388	287.3113	562.23343
1280.9398	287.3114	562.23340
1280.9399	287.3115	562.23341
1280.9401	287.3116	562.23346
1280.9402	287.3117	562.23347
1280.9403	287.3118	562.23344
1280.9404	287.3119	562.23345
1280.9405	287.3120	562.23348
1280.9406	287.3121	562.23349
1280.9407	287.3122	562.23768
553565.3	287.3123	562.23769
553567.3	287.3124	562.23764
553568.3	287.3125	562.23765
553571.3	287.3126	562.23766
553573.3	287.3128	562.23767
553574.3	287.3129	562.23760
553577.3	287.3130	562.23761
553581.3	287.4054	562.23762
553583.3	287.4055	562.23763
553588.3	287.4056	562.23168
553592.3	287.4057	562.23169
553594.3	287.4058	562.23162
553596.3	287.4059	562.23163
553601.3	287.4060	562.23160
	287.4061	562.23161
	287.4062	562.23166
	287.4063	562.23167
	287.4064	562.23164
	287.4065	562.23165
	287.4066	562.22758
	287.4067	562.22759
	287.4068	562.22756
	287.4069	562.22757
	287.4070	562.22754
	287.4071	562.22755
	287.4072	562.22752
	287.4073	562.22753
	287.4074	562.22750
	287.4075	562.22751
	287.4076	562.22598
	287.4077	562.22599
	287.4078	562.22594
	287.5689	562.22595
	287.5690	562.22596
	287.5701	562.22597
	287.5702	562.22590
	287.5703	562.22591
	287.5704	562.22592
	287.5746	562.22593
	287.5747	562.23579
	287.5748	562.23578
	287.5749	562.23575
	287.5750	562.23574
	287.5751	562.23577
	287.5752	562.23576
	287.846	562.23571
	287.847	562.23570
	287.848	562.23573
	287.849	562.23572
	287.850	562.22680
	287.851	562.22681
	287.852	562.22682
	287.853	562.22683
	287.854	562.22684
	287.855	562.22685
	287.856	562.22686
	287.857	562.22687
	287.858	562.22688
	287.859	562.22689
	287.860	562.23885
	287.861	562.23884
	287.862	562.23887
	287.863	562.23886
	287.864	562.23881
	287.865	562.23880
	287.866	562.23883
	287.867	562.23882
	287.868	562.23889
	287.869	562.23888
	287.870	562.23423
	287.871	562.23422
	287.872	562.23401
	287.873	562.23400
	287.874	562.23403
	287.875	562.23402
	287.876	562.23405
	287.877	562.23404
	287.878	562.23407
	287.879	562.23406
	287.880	562.23409
	287.881	562.23408
	287.882	562.22976
	287.883	562.22977
	287.884	562.22974
	287.885	562.22975
	287.886	562.22972
	287.887	562.22973
	287.888	562.22970
	287.889	562.22971
	287.890	562.22978
	287.891	562.22979
	287.892	562.22952
	287.893	562.22953
	287.894	562.23852
	287.895	1438688.3
	287.896	562.23853
	287.897	562.23858
	287.898	1438686.3
	287.899	562.23377
	287.900	562.23376
	287.901	562.23375
	287.902	562.23374
	287.903	562.23373
	287.904	562.23372
	287.905	562.23371
	287.906	562.23370
	287.907	562.23379
	287.908	562.23378
	287.909	562.23089
	287.910	562.23088
	287.911	562.23085
	287.912	562.23084
	287.913	562.23087
	287.914	562.23086
	287.915	562.23081
	287.916	562.23080
	287.917	562.23083
	287.918	562.23082
	287.919	562.23791
	287.920	562.23790
	287.921	562.23793
	287.922	562.23792
	287.923	562.23795
	287.924	562.23794
	287.925	562.23797
	287.926	562.22549
	287.927	562.23799
	287.928	562.23798
	287.929	562.23159
	287.930	562.23158
	287.931	562.23157
	287.932	562.23156
	287.933	562.23155
	287.934	562.23154
	287.951	562.23153
	287.952	562.23152
	287.953	562.23151
	287.954	562.23150
	287.955	562.22548
	287.956	562.22763
	287.957	562.22762
	287.958	562.22761
	287.959	562.22760
	287.960	562.22767
	287.961	562.22766
	287.962	562.22765
	287.963	562.22764
	287.964	562.22769
	287.965	562.22768
	287.966	562.22561
	287.967	562.22560
	287.968	562.22563
	287.969	562.22562
	287.970	562.22565
	287.971	562.22564
	287.972	562.22567
	287.973	562.22566
	287.974	562.22569
	287.975	562.22568
	287.976	562.19090
	287.978	562.23719
	287.979	562.23568
	287.980	562.23569
	287.981	562.23566
	287.982	562.23567
	287.983	562.23564
	287.984	562.23565
	287.985	562.23562
	287.986	562.23563
	287.987	562.23560
	287.988	562.23561
	287.989	562.23896
	287.990	562.23897
	287.991	562.23894
	287.992	562.23895
	287.993	562.23892
	287.994	562.23893
	287.995	562.23890
	287.996	562.23891
	287.997	562.10576
	287.998	562.23898
	287.999	562.23899
		562.23717
		562.23716
		562.23412
		562.23413
		562.22949
		562.22948
		562.23416
		562.23417
		562.23414
		562.23415
		562.22943
		562.22942
		562.22941
		562.22940
		562.22947
		562.22946
		562.22945
		562.22944
		562.22789
		562.22788
		562.22781
		562.22780
		562.22783
		562.22782
		562.22785
		562.22784
		562.22787
		562.22786
		562.19633
		562.19632
		562.19631
		562.19637
		562.19638
		1328450.3
		562.23368
		562.23369
		1445863.3
		562.23360
		562.23361
		562.23362
		562.23363
		562.23364
		562.23365
		562.23366
		562.23367
		562.23518
		562.17722
		562.17721
		562.23904
		562.23098
		562.23099
		562.23096
		562.23097
		562.23094
		562.23095
		562.23092
		562.23093
		562.23090
		562.23091
		562.23907
		562.23900
		562.23901
		562.23902
		1438676.3
		562.23782
		562.23783
		562.23780
		562.23781
		562.23786
		562.23787
		562.23784
		562.23785
		562.23788
		562.23789
		562.23140
		562.23141
		562.23142
		562.23143
		562.23144
		562.23145
		562.23146
		562.23147
		562.23148
		562.23149
		562.22774
		562.22775
		562.22776
		562.22777
		562.22770
		562.22771
		562.22772
		562.22773
		562.22778
		562.22779
		562.22572
		562.22573
		562.22570
		562.22571
		562.22576
		562.22577
		562.22574
		562.22578
		562.22579
		562.19080
		562.19081
		562.19082
		562.19083
		562.19084
		562.19085
		562.19086
		562.23553
		562.23552
		562.23551
		562.23550
		562.23557
		562.23556
		562.23555
		562.23554
		562.23559
		562.23558
		562.23427
		562.23426
		562.23425
		562.23424
		562.22958
		562.22959
		562.23421
		562.23420
		562.22954
		562.22955
		562.22956
		562.22957
		562.22950
		562.22951
		562.23429
		562.23428
		562.22798
		562.22799
		562.22792
		562.22793
		562.22790
		562.22791
		562.22796
		562.22797
		562.22794
		562.22795
		562.23698
		562.23871
		562.20499
		562.23319
		562.23318
		562.23315
		562.23314
		562.23317
		562.23316
		562.23311
		562.23310
		562.23313
		562.23312
		562.17733
		562.23221
		562.23220
		562.23223
		562.23222
		562.23225
		562.23224
		562.23227
		562.23226
		562.23229
		562.23228
		562.22438
		562.22982
		562.23135
		562.23134
		562.23137
		562.23136
		562.23131
		562.23130
		562.23133
		562.23132
		562.23139
		562.23138
		562.23049
		562.23048
		562.22545
		562.22544
		562.22543
		562.22542
		562.22541
		562.22540
		562.23041
		562.23040
		562.23043
		562.23042
		562.23045
		562.23044
		562.23047
		562.23046
		562.23544
		562.23545
		562.23546
		562.23547
		562.23540
		562.22898
		562.23542
		562.23543
		562.22895
		562.22894
		562.22897
		562.22896
		562.23548
		562.23549
		562.22893
		562.22892
		562.22738
		562.23600
		1328443.3
		562.23438
		562.23439
		562.23430
		562.23431
		562.23432
		562.23433
		562.23434
		562.23609
		562.23436
		562.23437
		562.23608
		1438668.3
		1438684.3
		1438674.3
		562.23308
		562.23309
		562.23306
		562.23307
		562.23304
		562.23305
		562.23302
		562.23303
		562.23300
		562.23301
		1438680.3
		1438682.3
		562.23232
		562.23233
		562.23230
		562.23231
		562.23236
		562.23237
		562.23234
		562.23235
		562.23238
		562.23239
		562.23126
		562.23127
		562.23124
		562.23125
		562.23122
		562.23123
		562.22439
		562.23121
		562.22437
		562.22436
		562.22435
		562.22434
		562.22433
		562.22432
		562.23128
		562.23129
		562.22558
		562.22559
		562.22550
		562.22828
		562.22552
		562.22553
		562.22554
		562.22555
		562.22556
		562.22829
		562.23058
		562.23059
		562.23928
		562.23052
		562.23053
		562.23050
		562.23051
		562.23056
		562.23057
		562.23054
		562.23055
		562.23926
		562.23120
		562.23924
		562.23925
		562.23922
		562.23923
		562.23519
		562.22888
		562.22889
		562.22886
		562.22887
		562.22884
		562.22885
		562.22882
		562.22883
		562.22880
		562.22881
		562.23449
		562.23448
		562.23445
		562.23444
		562.23447
		562.23446
		562.23441
		562.23440
		562.23443
		562.23442
		562.23689
		562.23688
		1328437.3
		562.23683
		562.23682
		562.23681
		562.23680
		562.23687
		562.23686
		562.23685
		562.23684
		1328439.3
		562.23841
		562.23840
		562.23843
		562.23842
		562.23845
		562.23844
		562.23599
		562.23598
		562.23597
		562.23596
		562.23595
		562.23594
		562.23593
		562.23592
		562.23591
		562.23590
		1438694.3
		1400158.3
		562.23333
		562.23332
		562.23331
		562.23330
		562.23337
		562.23336
		562.23335
		562.23334
		562.23339
		562.23338
		1400156.3
		562.23207
		562.23206
		562.23205
		562.23204
		562.23203
		562.23202
		562.23201
		562.23200
		562.23209
		562.23208
		562.23580
		562.23581
		562.23850
		562.23851
		562.23856
		562.23857
		562.22547
		562.23854
		562.22546
		562.23855
		562.23588
		562.23119
		562.23118
		562.23589
		562.23113
		562.23112
		562.23111
		562.23110
		562.23117
		562.23116
		562.23115
		562.23114
		562.23859
		562.22428
		562.22429
		562.23692
		562.22529
		562.22528
		562.22525
		562.22524
		562.22527
		562.22526
		562.22521
		562.22520
		562.22523
		562.22522
		562.23069
		562.23068
		562.23067
		562.23066
		562.23065
		562.23064
		562.23063
		562.23062
		562.23061
		562.23060
		562.22631
		562.22630
		562.22633
		562.22632
		562.22635
		562.22634
		562.22637
		562.22636
		562.22639
		562.22638
		562.23458
		562.23459
		562.23456
		562.23457
		562.23454
		562.23455
		562.23452
		562.23453
		562.23450
		562.23451
		562.22987
		562.22986
		562.22985
		562.22984
		562.22983
		562.23699
		562.22981
		562.22980
		562.23694
		562.23695
		562.23696
		562.23697
		562.23690
		562.23691
		562.22989
		562.22988
		562.22859
		562.22858
		562.23582
		562.23583
		562.23584
		562.23585
		562.23586
		562.23587
		562.22851
		562.22850
		562.22853
		562.22852
		562.22855
		562.22854
		562.22857
		562.22856
		1445862.3
		562.22891
		562.22890
		562.23324
		562.23325
		562.23326
		562.23327
		562.23320
		562.23321
		562.23322
		562.23323
		562.23328
		562.23329
		562.23218
		562.23219
		562.23210
		562.23211
		562.23212
		562.23213
		562.23214
		562.23215
		562.23216
		562.23217
		562.23108
		562.23109
		562.23104
		562.23105
		562.23106
		562.23107
		562.23100
		562.23101
		562.23102
		562.23103
		562.22455
		562.22454
		562.22457
		562.22451
		562.22450
		562.22453
		562.22452
		562.22459
		562.22458
		562.22538
		562.22539
		562.22536
		562.22537
		562.22534
		562.22535
		562.22532
		562.22533
		562.22530
		562.22531
		562.23070
		562.23071
		562.23072
		562.23073
		562.23074
		562.23075
		562.23076
		562.23077
		562.23078
		562.23079
		562.22622
		562.22623
		562.22620
		562.22621
		562.22626
		562.22627
		562.22624
		562.22625
		562.22628
		562.22629
		562.23435
		562.23823
		562.23822
		562.19823
		562.19821
		562.23821
		562.23463
		562.22999
		562.23461
		562.23460
		562.23467
		562.23466
		562.23465
		562.23464
		562.22990
		562.22991
		562.22992
		562.22993
		562.22994
		562.22995
		562.22996
		562.22997
		562.23661
		562.23660
		562.23663
		562.23662
		562.23665
		562.23664
		562.23667
		562.23666
		562.23669
		562.23668
		562.23919
		562.23824
		562.23796
		562.23867
		562.23866
		562.22848
		562.22849
		562.23863
		562.23862
		562.23861
		562.23860
		562.22842
		562.22843
		562.22840
		562.22841
		562.22846
		562.22847
		562.22844
		562.22845
		562.17359
		562.23489
		562.23488
		562.23481
		562.23480
		562.23483
		562.23482
		562.23485
		562.23484
		562.23487
		562.23486
		1328445.3
		562.23269
		562.23268
		562.23265
		562.23264
		562.23267
		562.23266
		562.23261
		562.23260
		562.23263
		562.23262
		562.19221
		1328441.3
		1328447.3
		1328449.3
		562.22446
		562.22447
		562.22444
		562.22445
		562.22442
		562.22443
		562.22440
		562.22441
		562.22448
		562.22449
		562.22503
		562.22502
		562.22501
		562.22500
		562.22507
		562.22506
		562.22505
		562.22504
		562.22509
		562.22508
		562.23005
		562.23004
		562.23007
		562.23006
		562.23001
		562.23000
		562.23003
		562.23002
		562.23009
		562.23008
		1438672.3
		562.23693
		562.22617
		562.23718
		562.22615
		562.22614
		562.22613
		562.22612
		562.22611
		562.22610
		562.23711
		562.23710
		562.23713
		562.23712
		562.23715
		562.23714
		562.22619
		562.22618
		562.23905
		562.23474
		562.23475
		562.23476
		562.23477
		562.23470
		562.23471
		562.23472
		562.23473
		562.23478
		562.23479
		562.23672
		562.23673
		562.23670
		562.23671
		562.23676
		562.23677
		562.23674
		562.23675
		562.23678
		562.23679
		562.23908
		562.23909
		1438670.3
		562.23878
		562.23879
		562.23870
		1438678.3
		562.23872
		562.23873
		562.23874
		562.23875
		562.23876
		562.23877
		562.22879
		562.22878
		562.22877
		562.22876
		562.22875
		562.22874
		562.22873
		562.22872
		562.22871
		562.22870
		562.23836
		1438696.3
		562.23837
		562.23498
		562.23499
		562.23492
		562.23493
		562.23490
		562.23491
		562.23496
		562.23497
		562.23494
		562.23495
		562.23830
		562.23831
		562.23278
		562.23279
		562.23276
		562.23277
		562.23274
		562.23275
		562.23272
		562.23273
		562.23270
		562.23271
		562.22479
		562.22478
		562.22473
		562.22472
		562.22471
		562.22470
		562.22477
		562.22476
		562.22474
		562.23906
		562.22514
		562.22515
		562.22516
		562.22517
		562.22510
		562.22511
		562.22512
		562.22513
		1328433.3
		562.22518
		562.22519
		562.23016
		562.23017
		562.23014
		562.23015
		562.23012
		562.23013
		562.23010
		562.23011
		562.23018
		562.23019
		562.22608
		562.22609
		562.22600
		562.22601
		562.22602
		562.22603
		562.22604
		562.22605
		562.22606
		562.22607
		562.23708
		562.23709
		562.23702
		562.23703
		562.23700
		562.23701
		562.23706
		562.23707
		562.23704
		562.23705
		562.23903
		562.23647
		562.23646
		562.23645
		562.23644
		562.23643
		562.23642
		562.23641
		562.23640
		1328442.3
		562.23649
		562.23648
		1328440.3
		562.23809
		562.23808
		562.23805
		562.23804
		562.23807
		562.23806
		562.23801
		562.23800
		562.23803
		562.23802
		562.22860
		562.22861
		562.22862
		562.22863
		562.22864
		562.22865
		562.22866
		562.22867
		562.22868
		562.22869
		562.23410
		562.23411
		562.23418
		562.23419
		562.23820
		562.23827
		562.23826
		1438675.3
		562.23825
		1438677.3
		562.23243
		562.23242
		562.23241
		562.23240
		562.23247
		562.23246
		562.23245
		562.23244
		562.23249
		562.23248
		562.22468
		562.22469
		562.22464
		562.22465
		562.22466
		562.22467
		562.22460
		562.22461
		562.22462
		562.22463
		562.23395
		562.23394
		562.23397
		562.23396
		562.23391
		562.23390
		562.23393
		562.23392
		562.23399
		562.23398
		562.23029
		562.23028
		562.23023
		562.23022
		562.23021
		562.23020
		562.23027
		562.23026
		562.23025
		562.23024
		562.22679
		562.22678
		562.22675
		562.22674
		562.22677
		562.22676
		562.22671
		562.22670
		562.22673
		562.22672
		562.23917
		562.23739
		562.23738
		562.23737
		562.23736
		562.23541
		562.23734
		562.23733
		562.23732
		562.23731
		562.23730
		562.22749
		562.22748
		562.23916
		562.23658
		562.23659
		562.23650
		562.23651
		562.23652
		562.23653
		562.23654
		562.23655
		562.23656
		562.23657
		562.22701
		562.22700
		562.22703
		562.22702
		562.22705
		562.22704
		562.22707
		562.22706
		562.22709
		562.22708
		562.22740
		562.22589
		562.23818
		562.23819
		562.23816
		562.23817
		562.23814
		562.23815
		562.23812
		562.23813
		562.23810
		562.23811
		562.22815
		562.22814
		562.22817
		562.22816
		562.22811
		562.22810
		562.22813
		562.22812
		562.22819
		562.22818
		562.22929
		562.22928
		562.22921
		562.22920
		562.22923
		562.22922
		562.22925
		562.22924
		562.22927
		562.22926
		1438689.3
		1438695.3
		562.16324
		562.16325
		562.16326
		562.16327
		1438687.3
		562.23254
		562.23255
		562.23256
		562.23257
		562.23250
		562.23251
		562.23252
		562.23253
		562.23258
		562.23259
		1400157.3
		562.22998
		562.23462
		562.22491
		562.22490
		562.22493
		562.22492
		562.22495
		562.22494
		562.22497
		562.22496
		562.22499
		562.22498
		562.23469
		562.23386
		562.23387
		562.23384
		562.23385
		562.23382
		562.23383
		562.23380
		562.23381
		562.23388
		562.23389
		562.23913
		562.23912
		562.22899
		562.23911
		562.23910
		562.23038
		562.23039
		562.23468
		562.23034
		562.23035
		562.23036
		562.23037
		562.23030
		562.23031
		562.23032
		562.23033
		562.23915
		562.23914
		562.23618
		562.23918
		562.22668
		562.22669
		562.22666
		562.22667
		562.22664
		562.22665
		562.22662
		562.22663
		562.22660
		562.22661
		562.23720
		562.23721
		562.23722
		562.23723
		562.23724
		562.23725
		562.23726
		562.23727
		562.23728
		562.23729
		562.23629
		562.23628
		562.23625
		562.23624
		562.23627
		562.23626
		562.23621
		562.23620
		562.23623
		562.23622
		562.22712
		562.22713
		562.22710
		562.22711
		562.22716
		562.22717
		562.22714
		562.22715
		562.22718
		562.22719
		562.22431
		562.22430
		562.23531
		562.23530
		562.23533
		562.23532
		562.23535
		562.23534
		562.23537
		562.23536
		562.23539
		562.23538
		562.23829
		562.23828
		562.23929
		562.22806
		562.22807
		562.22804
		562.22805
		562.22802
		562.22803
		562.22800
		562.22801
		562.22808
		562.22809
		562.23927
		562.22938
		562.22939
		562.22932
		562.22933
		562.22930
		562.22931
		562.22936
		562.22937
		562.22934
		562.22935
		562.23920
		562.22551
		562.23921
		562.17620
		562.17621
		562.23865
		562.23864
		562.22557
		562.22482
		562.22483
		562.22480
		562.22481
		562.22486
		562.22487
		562.22484
		562.22485
		562.22488
		562.22489
		562.16466
		562.23869
		562.23868
		562.19079
		562.19078
		562.23289
		562.23288
		562.23287
		562.23286
		562.23285
		562.23284
		562.23283
		562.23282
		562.23281
		562.23280
		562.22653
		562.22652
		562.22651
		562.22650
		562.22657
		562.22656
		562.22655
		562.22654
		562.22659
		562.22658
		562.23755
		562.23754
		562.23757
		562.23756
		562.23751
		562.23750
		562.23753
		562.23752
		562.23759
		562.23758
