# Supplementary material for: Machine learning with random subspace ensembles identifies antimicrobial resistance determinants from pan-genomes of three pathogens
Source: PLoS Comput Biol. 2020 Mar 2;16(3):e1007608. doi: 10.1371/journal.pcbi.1007608 (PMC7067475; doi:10.1371/journal.pcbi.1007608)
Supplement: S2 Dataset — Contains representative protein sequences of genes known to be associated with resistance against ciprofloxacin, clindamycin, erythromycin, gentamicin, sulfamethoxazole, tetracycline, and trimethoprim. Files named <drug>_card_amr.faa contain sequences that were extracted from the CARD database, retrieved November 26, 2018. File other_amr.faa contains additional sequences for AMR-conferring genes from literature and UniProt compiled independent of CARD. (ZIP) [file pcbi.1007608.s021.zip]

Archive with 9 entries (8 files):
- S2_Dataset/
- S2_Dataset/ciprofloxacin_card_amr.faa
- S2_Dataset/clindamycin_card_amr.faa
- S2_Dataset/erythromycin_card_amr.faa
- S2_Dataset/gentamicin_card_amr.faa
- S2_Dataset/other_amr.faa
- S2_Dataset/sulfamethoxazole_card_amr.faa
- S2_Dataset/tetracycline_card_amr.faa
- S2_Dataset/trimethoprim_card_amr.faa
