# Supplementary material for: Machine learning with random subspace ensembles identifies antimicrobial resistance determinants from pan-genomes of three pathogens
Source: PLoS Comput Biol. 2020 Mar 2;16(3):e1007608. doi: 10.1371/journal.pcbi.1007608 (PMC7067475; doi:10.1371/journal.pcbi.1007608)
Supplement: S2 Dataset — Contains representative protein sequences of genes known to be associated with resistance against ciprofloxacin, clindamycin, erythromycin, gentamicin, sulfamethoxazole, tetracycline, and trimethoprim. Files named <drug>_card_amr.faa contain sequences that were extracted from the CARD database, retrieved November 26, 2018. File other_amr.faa contains additional sequences for AMR-conferring genes from literature and UniProt compiled independent of CARD. (ZIP) [file pcbi.1007608.s021.zip › S2_Dataset/clindamycin_card_amr.faa]

>ARO3001303_ErmO|ErmO is a methyltransferase found in the spiramycin producer Streptomyces ambofaciens. Like other Erm enzymes, it catalyzes the methylation of A2058 of the 23S ribosomal RNA. Specifically, this enzyme transfers only one methyl group. The gene is responsible for self-resistance to spiramycin.
MARPTQRARTLSQNFLADRAAAAHVARLTAPDRRHPPLVLEVGAGKGALTEPLARRSRELHAYEIDSRLV
PGLRTRFAAAPHVRVVAGDFLAARPPRTPFSVAGNVPFSRTADIVDWCLGAPALTDATLITQLEYARKRT
GDYGRWTLLTVRTWPHHEWRLVGRVSRYGFRPAPRVDAGVLRIERRATPLLTGAAQHGWRDLVELGFSGV
GGSLHASLRRAHPRRRVDAAFRAARLDPGVLVGEVAPARWLRLHEELAS
>ARO3000326_ErmE|ErmE is a methyltransferase found in the erythromycin producer Saccharopolyspora erythraea. Like other Erm enzymes, it catalyzes the methylation of A2058 of the 23S ribosomal RNA. The gene is found within the erythromycin biosynthetic cluster and is responsible for self-resistance.
MSSSDEQPRPRRRNQDRQHPNQNRPVLGRTERDRNRRQFGQNFLRDRKTIARIAETAELRPDLPVLEAGP
GEGLLTRELADRARQVTSYEIDPRLAKSLREKLSGHPNIEVVNADFLTAEPPPEPFAFVGAIPYGITSAI
VDWCLEAPTIETATMVTQLEFARKRTGDYGRWSRLTVMTWPLFEWEFVEKVDRRLFKPVPKVDSAIMRLR
RRAEPLLEGAALERYESMVELCFTGVGGNIQASLLRKYPRRRVEAALDHAGVGGGAVVAYVRPEQWLRLF
ERLDQKNEPRGGQPQRGRRTGGRDHGDRRTGGQDRGDRRTGGRDHRDRQASGHGDRRSSGRNRDDGRTGE
REQGDQGGRRGPSGGGRTGGRPGRRGGPGQR
>ARO3000601_Erm(38)|ErmD confers MLSb phenotype.
MSTPHHGRHELGQNFLSDRRVIADIVEIVSRTNGPIIEIGAGDGALTIPLQRLARPLTAVEVDARRARRL
AQRTARSAPGPASRPTEVVAADFLRYPLPRSPHVVVGNLPFHLTTAILRRLLHGPGWTTAVLLMQWEVAR
RRAAVGGATMMTAQWWPWFEFGLARKVSAASFTPRPAVDAGLLTITRRSRPLVDVADRARYQALVHRVFT
GRGHGMAQILQRLPTPVPRTWLRANGIAPNSLPRQLSAAQWAALFEQTRLTGAQRVDRPRDVQHGRAHRR
RGGEVDRPATHHKQTGPVVGQRQPQRGRDADADPDDQRTAPPVTRHHQGERRDEDQADHQDRPLTGEHLA
GEFLWRHASFDSSASTTLVSRKARVNGPTPPGLGDT
>ARO3000600_Erm(34)|ErmD confers MLSb phenotype.
MTKKMNKYNGKKLSRGEPPNFSGQHFMHNKRLLKEIVDKADVSVRDTVLELGAGKGALTTILSERADRVL
AVEYDQKCIEALQWKLVGSKNVSILHQDIMKVALPTEPFVVVSNIPYSITTAIMKMLLNNPKNKLQRGAI
VMEKGAAKRFTSVSPKDAYVMAWHMWFDIHYERGISRSSFSPPPKVDSALVRIVRKQHPLFPYKEAKAMH
DFLSYALNNPRAPLDQVLRGIFTAPQAKKVRQAIGVKPETPVAMLHARQWAMVCDAMVRHVPKVYWPRRK
R
>ARO3000495_ErmD|ErmD confers MLSb phenotype.
MKKKNHKYRGKKLNRGESPNFSGQHLMHNKKLIEEIVDRANISIDDTVLELGAGKGALTTVLSQKAGKVL
AVENDSKFVDILTRKTAQHSNTKIIHQDIMKIHLPKEKFVVVSNIPYAITTPIMKMLLNNPASGFQKGII
VMEKGAAKRFTSKFIKNSYVLAWRMWFDIGIVREISKEHFSPPPKVDSAMVRITRKKDAPLSHKHYIAFR
GLAEYALKEPNIPLCVRLRGIFTPRQMKHLRKSLKINNEKTVGTLTENQWAVIFNTMTQYVMHHKWPRAN
KRKPGEI
>ARO3000598_Erm(31)|Erm(31) confers a MLSb resistant phenotype. Along with erm(30), these genes are responsible for self-resistance in the pikromycin/narbomycin/methymycin/neomethymycin producer, Streptomyces venezuelae.
MAFSPQGGRHELGQNFLVDRSVIDEIDGLVARTKGPILEIGPGDGALTLPLSRHGRPITAVELDGRRAQR
LGARTPGHVTVVHHDFLQYPLPRNPHVVVGNVPFHLTTAIMRRLLDAQHWHTAVLLVQWEVARRRAGVGG
STLLTAGWAPWYEFDLHSRVPARAFRPMPGVDGGVLAIRRRSAPLVGQVKTYQDFVRQVFTGKGNGLKEI
LRRTGRISQRDLATWLRRNEISPHALPKDLKPGQWASLWELTGGTADGSFDGTAGGGAAGSHGAARVGAG
HPGGRVSASRRGVPQARRGRGHAVRSSTGTEPRWGRGRAESA
>ARO3003111_lsaB|LsaB is an ABC-F subfamily protein expressed in Staphylococcus sciuri. It confers resistance to clindamycin.
MSMIHVQNLTFSYPSSFDNIFEDVSFQIDTDWKLGFIGRNGRGKTTLFNLLLDKFEYRGKIISSVDFNYF
PYPVEDKSKYTHEILEEICPQAEDWEFLREIAYLNVDAEAMYRPFETLSNGEQTKVLLVALFLNEGQFLL
IDEPTNHLDTEARKTVSNYLRKKKGNILISHDRNFLDGSVDHILSINRADIEVQSGNYSSWKLNFDRQQG
HEQATNERLQKDIGRLEQSTKRSAGWSNRVEASKNGTTNSGSKLDKGFVGHKAAKMMKRSKNLEARQQKS
IEEKSKLLKNIEKTESLQFEPVEYKSKELIQLTDVSVIYDGQVVNKPISFNVEQGDRIVLDGKNGSGKSS
ILKLILGDPIQYTGTLNTGSNLITSYVQQDTSHLKGMLADFIEENEIDESLFKAILRKLDFDRVQFEKDI
SHYSGGQKKKLLIAKSLCEKAHLYIWDEPLNFIDIYSRMQIEELIQTFNPTMVFVEHDQTFQETISTKII
KI
>ARO3002824_ErmV|ErmV is a plasmid-mediated methyltransferase found in Streptomyces viridochromogenes
MARPSRVSRALSQNFLADRAAAGQLARLAAPHGLPVPLLLEVGAGKGALTELLAPRCRSLLAYEIDPRLV
PVLRSRFADAPHVRVLGEDFLRARAPRTPFSVAGNVPFSRTAAVVAWCLRAPHLTDATLLTQLEYARRRT
GDYGSWTRLTVLTWPRHEWRLAGRVGRRSFRPVPRVDAGIVRIERRRTPLLAPGADAGWRELVDLGFSGA
GGSLHASLRRARPRRRVDAAFRAAGLDRDVLVGEVPPWTWLRLHEVLGS
>ARO3001214_mdtM|Multidrug resistance protein MdtM
MPRFFTRHAATLFFPMALILYDFAAYLSTDLIQPGIINVVRDFNADVSLAPAAVSLYLAGGMALQWLLGP
LSDRIGRRPVLITGALIFTLACAATMFTTSMTQFLIARAIQGTSICFIATVGYVTVQEAFGQTKGIKLMA
IITSIVLIAPIIGPLSGAALMHFMHWKVLFAIIAVMGFISFVGLLLAMPETVKRGAVPFSAKSVLRDFRN
VFCNRLFLFGAATISLSYIPMMSWVAVSPVILIDAGSLTTSQFAWTQVPVFGAVIVANAIVARFVKDPTE
PRFIWRAVPIQLVGLSLLIVGNLLSPHVWLWSVLGTSLYAFGIGLIFPTLFRFTLFSNKLPKGTVSASLN
MVILMVMSVSVEIGRWLWFNGGRLPFHLLAVVAGVIVVFTLAGLLNRVRQHQAAELVEEQ
>ARO3002823_ErmH|ErmH is a plasmid-mediated methyltransferase found in Streptomyces thermotolerans
MAALLKRILRRRMAEKRSGRGRMAAARTTGAQSRKTAQRSGRSEADRRRRVHGQNFLVDRETVQRFVRFA
DPDPGEVVLEVGAGNGAITRELARLCRRVVAYEIDRHFADRLREATAEDPRIEVVAGDFLKTSQPKVPFS
VVGNIPFGNTADIVDWCLNARRLRTTTLVTQLEYARKRTGGYRRWSRLTVATWPEVEWRMGERISRRWFR
PVPAVDSAVLRLERRPVPLIPPGLMHDFRDLVETGFTGKGGSLDASLRRRFPARRVAAGFRRARLEQGVV
VAYVTPGQWITLFEELHGR
>ARO3001265_Erm(30)|Erm(30) confers a MLSb resistant phenotype. Along with erm(31), these genes are responsible for self-resistance in the pikromycin/narbomycin/methymycin/neomethymycin producer, Streptomyces venezuelae.
MAMRDSIPRRADRDTLRRELGQNFLQDDRAVRNLVTHVEGDGRNVLEIGPGKGAITEELVRSFDTVTVVE
MDPHWAAHVRRKFEGERVTVFQGDFLDFRIPRDIDTVVGNVPFGITTQILRSLLESTNWQSAALIVQWEV
ARKRAGRSGGSLLTTSWAPWYEFAVHDRVRASSFRPMPRVDGGVLTIRRRPQPLLPESASRAFQNFAEAV
FTGPGRGLAEILRRHIPKRTYRSLADRHGIPDGGLPKDLTLTQWIALFQASQPSYAPGAPGTRMPGQGGG
AGGRDYDSETSRAAVPGSRRYGPTRGGEPCAPRAQVRQTKGRQGARGSSYGRRTGR
>ARO3002815_clbB|clbB is a plasmid-encoded cfr gene found in Bacillus brevis
MKLTSKYETIRRILSECKQPEYRYAQIMDAIFKQNIGEYERMTILPKFLRDELNRILGPNVCSIAPVKEL
TSKQVSKVLFAIPGDEQVEAVRLTYERGWKSYCISTQCGCGFRCKFCATGTIGLKRNLTADEITDQLLYF
RLNGHSLDSISFMGMGEALANPHIFEAMTILTDPYLFGLGHRRITISTIGLLPGIDKLTREFPQVNLTFS
LHSPFDDQRSELMPINDRFPVRDVLIALDRHIRETGRKVYIAYILLRGVNDSTAHAEAVAELLRGRGAWE
HLYHVNLIPFNSTEVTPDSYRQSDPSRIKAFVRILKSRGISVTVRTQFGSDINAACGQLYRSE
>ARO3000595_ErmT|ErmT confers MLSb phenotype.
MNKKNIKDSQNFITSKHHINEILRNVHLNTNDNIIEIGSGKGHFSFELAKRCNYVTAIEIDPKLCRITKN
KLIEYENFQVINKDILQFKFPKNKSYKIFGNIPYNISTDIIRKIVFESTATESYLIVEYGFAKRLLNTNR
SLALFLMTEVDISILSKIPREYFHPKPRVNSSLIVLKRHPSKISLKDRKQYENFVMKWVNKEYIKLFSKN
QFYQALKYARIDDLNNISFEQFLSLFNSYKLFNR
>ARO3000300_lsaA|LsaA is an ABC-F subfamily protein expressed in Enterococcus faecalis. It confers resistance to clindamycin, quinupristin-dalfopristin, and dalfopristin.
MSKIELKQLSFAYDNQEVLLFDQANITMDTNWKLGLIGRNGRGKTTLLRLLQKQLDYQGEILHQVDFVYF
PQTVAEEQQLTYYVLQEVTSFEQWELERELTLLNVDPEVLWRPFSSLSGGEKTKVLLGLLFIEENAFPLI
DEPTNHLDLAGRQQVAEYLKKKKHGFILVSHDRAFVDEVVDHILAIEKSQLTLYQGNFSIYEEQKKLRDA
FELAENEKIKKEVNRLKETARKKAEWSMNREGDKYGNAKEKGSGAIFDTGAIGARAARVMKRSKHIQQRA
ETQLAEKEKLLKDLEYIDPLSMDYQPTHHKTLLTVEELRLGYEKNWLFAPLSFSINAGEIVGITGKNGSG
KSSLIQYLLDNFSGDSEGEATLAHQLTISYVRQDYEDNQGTLSEFAEKNQLDYTQFLNNLRKLGMERAVF
TNRIEQMSMGQRKKVEVAKSLSQSAELYIWDEPLNYLDVFNHQQLEALILSVKPAMLVIEHDAHFMKKIT
DKKIVLKS
>ARO3000604_Erm(35)|ErmD confers MLSb phenotype.
MTKKKLPVRFTGQHFTIDKVLIKDAIKESNINQHDTVLDIGAGKGFLTVHLLKNVDKVIAIENDVALSQH
LRKKFIHAQNVQVVSCDYRNFVVPKVPFKVVSNIPFGITSDIFSSLMFENVEYFLCGSIILQSEPAKKLF
SSKVYNPLTVLYHTYYDLKFLYEINPESFLPPPTVKSALLRIERKQISLDIGLKVKYLNFVSYMLQKPDL
TVKTAMKSIFRKKQVRSISEKFGVDLNSKIVCLTPNQWKNCFLEMLEVVPEKFHPS
>ARO3000780_adeI|AdeI is the membrane fusion protein of the AdeIJK multidrug efflux complex.
MMSAKLWAPALTACALATSIALVGCSKGSDEKQQAAAAQKMPPAEVGVIVAQPQSVEQSVELSGRTSAYQ
ISEVRPQTSGVILKRLFAEGSYVREGQALYELDSRTNRATLENAKASLLQQQANLASLRTKLNRYKQLVS
SNAVSKQEYDDLLGQVNVAEAQVAAAKAQVTNANVDLGYSTIRSPISGQSGRSSVTAGALVTANQTDPLV
TIQQLDPIYVDINQSSAELLRLRQQLSKGSLNNSNNTKVKLKLEDGSTYPIEGQLAFSDASVNQDTGTIT
LRAVFSNPNHLLLPGMYTTAQIVQGVVPNAYLIPQAAITRLPTGQAVAMLVNAKGVVESRPVETSGVQGQ
NWIVTNGLKAGDKVIVDGVAKVKEGQEVSAKPYQAQPANSQGAAPNAAKPAQSGKPQAEQKAASNA
>ARO3002839_lnuF|lnuF is an integron-mediated nucleotidyltransferase found in Escherichia coli
MLQQKMIERFKEACHEDARIIAALMFGSFAIGEGDEFSDIEFAVFIQNNHFENFDQRSWLNAVSPVAAYF
PDDFGHHTALFENGIRGEFHFMRKSDIPVISTWQGYGWFPSLEEAVLLDRSGELSRYASALVGSPPKREG
APLVEGLVLNLISLMLFGANLLNRGEYARAWALLSKAHENLLKLVRLHEGATDHWPTPSRALEKDVSEDS
YNRYLACTGSAEPKALCVAYHETWKWSLELFRSVAGPLNIELPRIVIAQTKRLLNESATPHNK
>ARO3003205_Erm(43)|Erm(43) is a macrolide, lincosamide, and streptogramin B resistance gene found in Staphylococcus lentus chromosome isolated from human, dog and chicken.
MNNKNPKDTQNFITSKKCINEILKNIIITADDNIVEIGTGKGHFTKALSKVVKSVIGVEIDKSLYYNLKK
DSKLQDNIQLINQDILNFQFPDNKDYKIFGSIPYNISTEIIKKILYESKAEYNYLIVELGFAKRIQDKNK
ALSLLLLPKMDVEILKVIPNKYFHPKPKVESALILLKKHKPLISAKDEKNYQFFVYKWVNKEYKKLFTKN
QFKKALKNANVQNLNKISKQQFISIFYSYKLFN
>ARO3000375_ErmB|ErmB confers the MLSb phenotype. Similar to ErmC, expression of ErmB is inducible by erythromycin. The leader peptide causes attenuation of the mRNA and stabilizes the structure preventing further translation. When erythromycin is present, it binds the leader peptide causing a change in conformation allowing for the expression of ErmB.
MNKNIKYSQNFLTSEKVLNQIIKQLNLKETDTVYEIGTGKGHLTTKLAKISKQVTSIELDSHLFNLSSEK
LKLNTRVTLIHQDILQFQFPNKQRYKIVGSIPYNLSTQIIKKVVFESRASDIYLIVEEGFYKRTLDIHRT
LGLLLHTQVSIQQLLKLPAECFHPKPKVNSVLIKLTRHTTDVPDKYWKLYTYFVSKWVNREYRQLFTKNQ
FHQAMKHAKVNNLSTITYEQVLSIFNSYLLFNGRKLIL
>ARO3001300_myrA|myrA is a methyltransferase found in Micromonospora griseorubida and confers resistance to mycinamicin, tylosin and lincosamides. Specifically, this enzyme adds a methyl group to guanosine 748 (E. coli numbering) of 23S ribosomal RNA. MyrA is found in the mycinamicin biosynthetic cluster and is one mechanism by which M. griseorubida protects itself from self-destruction when producing this macrolide.
MHPDLLPHLRCPVCGQPLHQADAAPPRALRCPAGHSFDIARQGYVNLLTGRAPHVGDTAEMIAAREEFLA
AGHYDPFSAALATAAARAVPRRVRPGDGVGEPVAYPDLVVDAGAGTGRHLAAVLDAVPTAVGLALDVSKP
ALRRAARAHPRAGAAVCDTWGRLPLADATVAVLVNVFAPRNGPEFRRVLRPDGALLVVTPTAEHLVELVD
RLGLLRVDPAKDARVADSLTRHFEPAGQSTHRHRLQLTRKEVLTLVGMGPSAWHTDPARLTARVAALSEP
VTVTAAVRLARYRPI
>ARO3000594_ErmR|ErmR is a methyltransferase found in the erythromycin producer Aeromicrobium erythreum. Like other Erm enzymes, it catalyzes the methylation of A2058 of the 23S ribosomal RNA. The gene is found within the erythromycin biosynthetic cluster and is responsible for self-resistance.
MAGPQDRPRGRGPSSGRPQRPVGGRSQRDRDRRVLGQNFLRDPATIRRIADAADVDPDGLVVEAGPGEGL
LTRELARRAGRVRTYELDQRLARRLSTDLAQETSIEVVHADFLTAPHPEEPFQFVGAIPYGITSAIVDWC
LTAPTLTSATLVTQQEFARKRTGDYGRWTALTVTTWPTFEWQYVAKVDRTLFTPVPRVHSAIMRLRRRPQ
PLLRDAAARSRFADMVEIGFVGKGGSLYRSLTREWPRSKVDSAFARADVHHDEIVAFVHPDQWITLFQLL
DGSRGGAARGPGDQRGRRGRPGGGPRPDGRAGGGPRRDAGGRRTGDGRGGRPRPPRGGQA
>ARO3002882_lmrD|lmrD is a chromosomally-encoded efflux pump that confers resistance to lincosamides in Streptomyces lincolnensis and Lactococcus lactis. It can dimerize with lmrC
ENTKSTRKMSDTTRAIRFFYLYLKRYKLQFAVIMIFIILATWLQVVSPSLLGDAITNLTKYVTDFFTHQH
AGQSQDALQQIAQQLSQQMHQTVDWHNVPEVVKSLPQAAQDQITANLPKGTTLETLKTVATSHAASTSTF
MKGMWQLLAVYVATGVSMLIYTLLFSRIVAHSTNRMRKGLFGKLERLTISYFDRHQDGDILARFTSDLDN
IQNTLNQALVSVISNAAVFVGVIIQIFNKDVTFAWLTVAASPVAILSAVIIIRQSKKATDKQQEEVSQLN
AYMDEKISGQKAIIVEGLQEDSINGFLEHNENVKKRTFAAQAWSGMIFPLMNGFQLLSIAIVIFGGTAYV
LNDDSMSIATGLGLLVAFVQYVQSYYNPIMQISSNFGQLQLAITGATRLNVMFDEPEEVRPENGKKFDTI
KDGIQIENLDFEYLPGKPVLKKVNIDVKKGQMVALVGPTGSGKTTVMNLMNRFYDVNGGAIKFDGTDIRE
FDLDSLRSNVGIVLQESVLFDGTIADNIKFGKPNATQEEIETVAKTTHIHDFIDSLPDKYETHVSDDESV
FSVGQKQQISIARTILTNPELLILDEATSNVDTVTEQQIQWAMEAAIAGRTSFVIAHRLKTILNADKIVV
LKDGEVIEEGNHHELVAQGGFYSELYHNQFVF
>ARO3002816_clbC|clbC is a plasmid-encoded cfr gene found in Bacillus clausii
MKVVNHATKYERLKHFLNALNEPTYRYKQITEAIFKHRIGAFNKMTTLPKALRESLINEFGPSILTVEPV
LETTSQQVTKVLLKVAGNNQVEAVRMHYEAGWESFCISSQCGCGLGCTFCSTGAIGLKQNLSADEMTDQL
LYFYLKGHSLDSVSFMGMGEALANVRIFDALNVLVDRQLFALSPRRITVSTVGIIPNIQRMTSSFPQMNL
TFSLHSPFHDQRSELMPINNKYPLDQVMNVLDQHIHETGRKVYIAYVMLRGVNDSEKHAEALVKRILNNR
YPHLYHVNLIRYNPTVGTPENYGQTIEEKLQTFYRVVKSARIPVTIRSQFGREIDAACGQLYGQYQAKKR
>ARO3000782_adeK|AdeK is the outer membrane factor protein in the adeIJK multidrug efflux complex.
MQKVWSISGRSIAVSALALALAACQSMRGPEPVVKTDIPQSYAYNSASGTSIAEQGYKQFFADPRLLEVI
DLALANNRDLRTATLNIERAQQQYQITQNNQLPTIGASGSAIRQVSQSRDPNNPYSTYQVGLGVTAYELD
FWGRVRSLKDAALDSYLATQSARDSTQISLISQVAQAWLNYSFATANLRLAEQTLKAQLDSYNLNKKRFD
VGIDSEVPLRQAQISVETARNDVANYKTQIAQAQNLLNLLVGQPVPQNLLPTQPVKRIAQQNVFTAGLPS
DLLNNRPDVKAAEYNLSAAGANIGAAKARLFPTISLTGSAGYASTDLSDLFKSGGFVWSVGPSLDLPIFD
WGTRRANVKISETDQKIALSDYEKSVQSAFREVNDALATRANIGERLTAQQRLVEATNRNYTLSNARFRA
GIDSYLTVLDAQRSSYAAEQGLLLLQQANLNNQIELYKTLGGGLKANTSDTVVHQPSSAELKKQ
>ARO3000602_Erm(39)|ErmD confers MLSb phenotype.
MSSVHHGRHENGQNFLRDRRVVGDIVRMVSHTAGPIVEIGAGDGALTLPLQRLGRPLTAIEIDLHRARRL
ADRTTAEVIATDFLRYRLPRTPHVVVGNLPFHLTTAILRRLLHENGWTDAILLVQWEVARRRAGVGGATM
MTAQWWPWFEFGLARKVSADAFRPRPSVDAGLLTIQRRAEPLLPWADRRAYQALVHRVFTGRGRGLAQIL
RPHVHPRWLSANGIHPSALPRALTARQWVALFDAAG
>ARO3001306_ErmW|ErmW is a methyltransferase found in the mycinamicin producer Micromonospora griseorubida. Like other Erm enzymes, it catalyzes the methylation of A2058 of the 23S ribosomal RNA. The gene is found within the mycinamicin biosynthetic cluster and is responsible for self-resistance.
MSSIRRRHAAASLDTPAVGGRHELGQNFLVDRGVCTRIAEVVSSTTAHPVLELGAGDGAITRALVAANLP
VTALELDPRRVRRLQRTFADGVTVVHGDMLRYDFGPYPHHVVSTVPFSITTPLLRRLIGQRFWHTAVLLV
QWEVARKRAGVGGTTMLTAASWPWYEFTLVERVPKTSFDPVPSVDGGILVIERRSAPLLDDRCVGDYQNL
VREVYTGPGRGLAAILRTRLPGREVDAWLRRERVDPAALPRDLKAGHWASLYRLYREVGTRPAPAGRSVR
ARPGSVGPDRSLPPRGLRSGPPRARRRGGGA
>ARO3003112_lsaC|LsaC is an ABC-F subfamily protein expressed in Streptococcus agalactiae. It confers resistance to lincomycin, clindamycin, dalfopristin, and tiamulin
MSTIKIENLTFSYYGYVKPVFENVSFSFDTNWKTGLIGRNGIGKSTLFKLLLNQEVYKGKISKSVDFIKF
PPNLSDTSKLGIELYRELISDEEEWKLFRELHLLKVDESLIYRKFETLSKGEQTKILLAILFTREDGFLL
IDEPTNHLDMDGRKIVSEYLKNKKGFLLISHDRDFLDGCINHIISINRNSIDVQSGNFTSWYENKLMKDQ
FEISQNEKLRKDIKRLKEAARQSQIWSDKVENTKNGVKVSGVKPDKGHIGHQSAKMMKKSKNLENRQNKA
IEEKQNLLKDIETKESLLLHPLHHHKNPLISVCDLSSYYGKKQILSNISFDIKQGDIVAIYGGNGSGKST
LIKILLGLNHEYSGDVKLASNLKISYVPQDTSNLTGSLNEYIHKQGVDETLCKTILRKLDFARELFEIDM
KNYSDGQKKKVLIAVSLSKSAHIFIWDEPLNYLDVISRIQIEEIIKEANPTLIFVEHDKSFVEDIANKII
RL
>ARO3000599_Erm(33)|ErmD confers MLSb phenotype.
MNKKNIKDSQNFITSKRNIDKIMTNISLNEHDNIFEIGSGKGHFTLELVQRCNFVTAIEIDHKLCKTTEN
KLVDHDNFQVLNKDILQFKFPKNQSYNIFGNIPYNISTDIVKRITFESQAKYSYLIVEKGFAKRLQNLQR
ALGLLLMVEMDIKMLKKVPPLYFHPKPSVDSVLIVLERHQPLISKKDYKKYRSFVYKWVNREYRVLFTKN
QFRQALKHANVTNINKLSKEQFLSIFNSYKLFH
>ARO3002825_ErmY|ErmY is a plasmid-mediated methyltransferase found in Staphylococcus aureus
MNKKDIKFSQNFITSKRHINKIMSNLELNRNDNVFEIGSGKGHFTLELVQKCNYVTVIEIDSNLCIQTQN
KVTNYDNFRIINKDILQFKFPNNKAYKIYGNIPYYISTDIVRKIVFESEATVSYLIVEEGFAKRLLNTNR
SLALLLMTEVDISILSKIPKEYFHPKPKINSSLIILKRHPSKISYKDKKMYNNFVMKWVNQEYSKLFTKN
QFNKALNYAKIKDLKNINFEQFLSVFNSYKLFNN
>ARO3002879_linG|linG is an integron-associated gene cassette, with aadA2, encoding a lincosomide nucleotidyltransferase found in Salmonella enterica. linG confers resistance to lincosomide antibiotics.
MLQLKMIELFKEGCHEDARIIAALMFGSFAIGEGDEFSDIEFAVFIQDDHFENFDQRSWLNAVSPVAAYF
PDDFGHHTALFENGIRGEFHFMRKSDIPVISTWQGYGWFPSLEAAVLLDRSGELSRYASALVGGPPIREG
APLVEGLVLNLISLMLFGANLLNRGEYARAWALLSKAHENLLKLVRLHEGATDHWPTPSRALEKDISEDS
YNRYLACTSSAEPRALCAAYHQTWTWSLELFKSVTEPLNIELPRTVIAQAKRLLNESATPHNK
>ARO3000559_adeN|AdeN is a repressor of AdeIJK, a RND-type efflux pump in Acinetobacter baumannii. Its inactivation increases expression of AdeJ.
MHDPVLESHHLVCEKPQTRRGIERRLALLLSATELFLEKGYDAVSLDDIVNHAGGSKTSIYKYFGNKDGL
FTAICDYRREMFFKDICIAFQPEQTSLKDYLIQTLIRFYKPFIQPEHIAFLRLVIEQTQCNATLSQYLYE
KCALDVQNTIAQALLISHQSGEITCTSPDHSSLMYFGILRDIEWRMIMGMPLPPNETEVIDYINYCVDIF
LKGHHKV
>ARO3002838_lnuD|lnuD is a plasmid-mediated nucleotidyltransferase found in Streptococcus uberis
MVNKADAIEIILYAEENEIDIWLDGGWGVDALLGEETRSHNDIDLFVEEKNGKTFIEILKEKGFTEVIEA
YTTTDHTVWKDDKDRIIDLHVFEFNEQGDLVFEGESYPSNVFSGIGKIGNKVVKCIDAENQVLFHLGYEH
DENDVHDVRLLCERYNIPVPSEYK
>ARO3003028_lmrA|lmrA is the repressor to the lmrAB operon in Bacillus subtilis. lmrA mutations result in lincomycin resistance.
MSYGDSREKILSAATRLFQLQGYYGTGLNQIIKESGAPKGSLYYHFPGGKEQLAIEAVNEMKEYIRQKIA
DCMEACTDPAEGIQAFLKELSCQFSCTEDIEGLPVGLLAAETSLKSEPLREACHEAYKEWASVYEEKLRQ
TGCSESRAKEASTVVNAMIEGGILLSLTAKNSTPLLHISSCIPDLLKR
>ARO3000603_Erm(41)|Erm41 confers MLSb phenotype.
MDLGAGHGALTAHLVAAGARVLAVELHPGRARHLRSRFAEEDVRVAEADLLAFRWPRRPFRVVASPPYQV
TSALIRSLLTPESRLLAADLVLQRGAVHKHAKRAPVRHWTLRAGITLPRSAFHHPPQVDSSVLVIRRR
>ARO3003762_lnuE|lnuE encodes a lincosamide resistance gene isolated from Streptococcus suis that was truncated by an ISEnfa5-cfr-ISEnfa5 segment insertion. It shares the closest sequence similarity to lnuA.
MGKNNVTEKHLFYILDLLKDLQITYWLDGGWGVDVLTGKQQREHRDIDIDFDSQHTDKLVKKLKEIGYIT
VVDWMPSRMELKHEEYGYLDIHPLDLKKDGTATQADPKGGFYLFEKDWFTTTNYKNRKIPCISKEAQLLF
HSGYELTEKDQFDIKNLNSINQVKKEGHFSNDF
>ARO3003749_salA|salA is an ABC-F subfamily protein gene isolated from the chromosome of Staphylococcus sciuri conferring resistance to lincosamides and streptogramins.
MLFLFEEKALEVEHKVLIPELTFSIEDHEHLAIVGVNGVGKSTLLKVIHQDQSVDSAMMEQDLTPYYDWT
VMDYIIESYPEIAKIRLQLNHTDMINKYIELDGYIIEGEIVTEAKKLGIKEEQLEQKISTLSGGEQTKVS
FLKVKMSKASLLLIDEPTNHMDLEMKEWLTKAFKQEQRAILFVSHDRTFLNETPDAILELSLDGAKKYIG
KYDKYKQQKDIEHETLKLQYEKQQKEQAAIEETIKKYKAWYQKAEQSASVRSPYQQKQLSKLAKRFKSKE
QQLNRKLDQEHIPNPHKKEKTFSIQHHNFKSHYLVQFNHVSFAYDNRKIFDDVSFYIKRNQNVIVEGRNG
TGKSTLIKLILGELEPTKGDITVHPELEIGYFSQDFENLNMHHTVLDEILEIPEMKEADARTILASFYFD
KDRINDVVETLSMGEKCRLQFVKLYFSNPHIMILDEPTNYFDIGMQENIIQLIQSFQGSVLIVSHDNYFK
SQIKDQTWTIKNHQMTHENVQVKDPINTESMKHHLKELEQYTDERNRETEF
>ARO3003761_eatAv|eatAv is a mutated form of the wildtype eatA ABC-F subfamily protein isolated from Enterococcus faecium conferring resistance to lincosamides, streptogramin A's and pleuromutilins (LSaP phenotype).
MSKIEIKNLTFGYDSQGTLLFEQANLNFDTQWKLGLIGRNGRGKTTLLNILQNKLPYQGQVIHQQEFAYF
PQQTKDKERLTYYVLNDITDFEIWEIERELQLMQTDPEILWREFSTLSGGEKTKVLLALLFVDDTHFPLI
DEPTNHLDISGRKQVAAYLKKKKQGFIVVSHDRGFIDEVVDHVLAIEKSQLELYQGNFSIYEEQKKLRDE
FEMAQNEKLKKEVSRLKKTAAEKAEWSRSREGDKTKKQVGFIDTESRRVNKGAVGADAARTMKRSKAIVN
RMETQISEKEKLLKDIEYIDSLTMNSQASHHKRLLSVEDLQLGYENLLFEPIHFTIEPHQRVAISGPNGA
GKSSIIHYLLGAFNGKVIGEKYQPKHLSISYASQNYEDNRGTLAEFAEKNQVDYQAFLNNLRKLGMERDV
FHNKIEQMSMGQRKKVELAKSLSQPAELYIWDEPLNYLDVFNQEQLEQLILNVKPAMLLVEHDQTFLDKV
STEIISLERI
>ARO3001301_RlmA(II)|RlmA(II) is a methyltransferase found in Streptococcus pneumoniae and confers resistance to mycinamicin, tylosin and lincosamides. Specifically, this enzyme adds a methyl group to guanosine 748 (E. coli numbering) of 23S ribosomal RNA.
MNTNLKPKLQRFASATAFACPICQENLTLLETNFKCCNRHSFDLAKFGYVNLAPQIKQSANYNKENFQNR
QQILEAGFYQAILDAVSDLLASSKTTTTILDIGCGEGFYSRKLQESHSEKTFYAFDISKDSVQIAAKSEP
NWAVNWFVGDLARLPIKDANMDILLDIFSPANYGEFRRVLSKDGILIKVIPTENHLKEIRQRVQDQLTNK
EYSNQDIKEHFQEHFTILSSQTASLTKTITAEQLQALLSMTPLLFHVDQSKIDWSQLTEITIEAEILVGK
AF
>ARO3003907_cipA|Cfr-like methyltransferase enzyme conferring resistance to multiple clinically relevant antibiotic classes.
MKYLSKYEKIRKILSALNQPNYRYSQITEAIFKNKIGNFEAMNNLPKPVRNELIKELGNNVLSITPKMEQ
KSNQVSKILFAIPGDEYIESVRLSYQTGWESYCISSQCGCGFGCTFCATGTLGLKRNLTTDEITDQLLYF
TLNNHPLDSVSFMGMGEALANPYVFDALHLLTDPKLFGLGHRRITVSTIGLLPGVKKLTKEFPQINLTFS
LHSPFHDQRSELMPINNHFPLEEVMTVLDEHIQQTKRKVYIAYILLRGINDSTKHAKAVADLLRERGSWE
HLYHVNLIPYNSTDATSQSFVESDQNSINMFLRILKSKGIHVTVRTQFGSDINAACGQLYGSNGNI
>ARO3003908_Erm(47)|Chromosome-encoded gene conferring MLSB resistance. Identified from Helcococcus kunzii.
MNRKSVRFGQNFVTSINDINKICKKIDVNSNDVYFEIGPGKGHFTQYFVERAKEVIAIEIDSELIPILNN
KFSDLDNIKIINHDFMSYELPSTFKYKVFGNIPFNLSTSIIRKLSLEKYADEIYLIVELGFAKRLEDLNR
KMGLMLAPFYEISILYNIPKRYFHPIPSVEVVLIKLKRTSYNMSMKEYIKYEDFIEKWVKKDYNVLFTKN
QLKQAIRYGNIDNLRILKVDQILSIFESYKLFNGLK
>ARO3003969_lmrP|lmrP is a proton motive force-dependent drug transporter that is part of the MFS efflux pump family.
MQEFLNLPKQIQLRQLVRFVTITLGSSIFPFMAMYYTTYFGTFWTGLLMMITSLMGFVGTLYGGHLSDAL
GRKKVIMIGSVGTTLGWFLTILANLPNAAIPWLTFAGILLVEIASSFYGPAYEAMLIDLTDESNRRFVYT
INYWFINIAVMFGAGLSGLFYDHHFLALLVALLLVNVLCFGVAYYYFDETRPETHAFDHGKGLLASFQNY
RQVFQDRAFVLFTLGAIFSGSIWMQMDNYVPVHLKLYFQPTAVLGFQVTSSKMLSLMVLTNTLLIVLFMT
VVNKLTEKWKLLPQLVVGSLLFTLGMLLAFTFTQFYAIWLSVVLLTFGEMINVPASQVLRADMMDHSQIG
SYTGFVSMAQPLGAILASLLVSVSHFTGPLGVQCLFVVIALLGIYFTVVSAKMKKV
>ARO3003971_erm(44)|Variant of Erm(44) isolated from Staphylococcus saprophyticus, confers resistance to lincosamide and macrolide antibiotics but not streptogramins.
MINKEQNIMDNRNSKNSQNFITSRKYINDILKETSIGADDNIIEIGTGKGHFTKQLSNIARFVTGVEIDK
SLYRNLKKDIELSNNVELVNKDILKYQFPKCKKYKVFGNIPYNISTEIVKKILYEGNAEYNYLIVEYGFA
KRIMDKRRALGLLLLTKLDVEILKVIPNTYFHPKPRVESALILLKQHKSLIQKRDEKLYQFFVYKWVNKE
YKQLFTKNQFNKALKNAKVKNINEMTNEQFISIFHSYKLFN
>ARO3003982|Lincosamide (Clindamycin) resistant (putative) ribosomal methyltransferase related to the RlmK 23S rRNA methyltransferase COG family. Detected in Paenibacillus sp. LC231, an isolated strain of Paenibacillus found in Lechuguilla Cave, NM, USA. Described by Pawlowski et al. 2016.
MYVAQDWQDYEVIDTGGGEKLERWGDVILRRPDPQIIWPIEREDGQWRSVHGHYHRSSSGGGQWDMKKQL
PDRWTISYDQLKFHIRPTNFKHTGLFPEQAANWRWMMDKIASAGRPVSVLNLFAYTGGATVAAASAGAQV
VHVDAAKGMVQWAKENAALSGLADRPIRYITDDVFKFVQREQRRGNKYDAIIMDPPSYGRGPSGETWKLE
QSLYPFLESCMSIVSDNPLFMLINSYTTGISPTVLNNMLTMTMKPKYGGTISAGEIGLPITRSGMNLPCG
ILGRWES
>ARO3000592_ErmN|ErmN is a methyltransferase found in the tylosin producer Streptomyces fradiae. Like other Erm enzymes, it catalyzes the methylation of A2058 of the 23S ribosomal RNA. Specifically, this enzyme transfers only one methyl group. The gene is found in the tylosin biosynthetic cluster and is responsible for self-resistance to tylosin.
MPSRPRTDSPHRHEGPAGPARLDRDEARRVWGQNFFRSAGSARRFARQLTGAESAGNDSVTVEVGPGAGR
ITKELVRDGHPIVAVEVDPHWADRLAELELPNLTVVNDDFTTWPLPDGPLRFIGNLPFGTGTRMLRRCLA
LGPDRCREGVFLLQKQYTRKRTGAYGGNLFNAQWEPWYTFRRGLGFPRQEFAPVPGSDTETLLVRSRPRP
LAPWSRHAAYQRFVEDVFNTSRLTIGEAARALDRRAGPGWLRGARVPPGLRVKDITAEQWADLFHACTPP
PARRISPQRRR
>ARO3003206_lsaE|lsaE is an ABC-F subfamily protein found in porcine MRSA isolates. It confers resistance to pleuromutilin, lincosamide, and streptogramin A
MSLINVSNLTFSYEGSYDNIFENVSFQIDTDWKLGFIGRNGRGKTTFLNLLLGKYAYSGNISSTVKFEYF
PYDVEDKSLYTIEVMKSICTECMDWEIFREISLLDVQEDALYRPFNTLSNGEQTKVLLAALFLTASCFLL
IDEPTNHLDIDARNVVQNYLKRKKGFILVSHDRSLLDQCVDHILSINKTNIEIQKGNFTSWWENKTLQDN
FELAENKKLLKEIGRLSYAAKRSSNWSNKVEKSKYGTTNSGSKLDKGYVGHKAAKAMKRAKNIESRHQEA
VLQKSELLHNIEQYDDLKISPLEFHKECLIEANDLSLSYGDKEVCSNLNFRVNIGDRVAIIGKNGSGKSS
ILKLINGDDIKFTGNFMLASGLKISYISQDTSYLKGNLSEFAYNNKIDETLFKTILRKLDFNREQFDKNM
VDFSAGQKKKVLIAKSLCESAHLYIWDEPLNYIDIFSRIQIEKMILEYCPTLLFVEHDDAFCNNICTKNI
NLGL
>ARO3002835_lnuA|lnuA is a plasmid-mediated nucleotidyltransferase found in Staphylococcus chromogenes
MKNNNVTEKDLFYILDLFEHMKVTYWLDGGWGVDVLTGKQQREHRDIDIDFDAQHTQKVIQKLEDIGYKI
EVDWMPSRMELKHEEYGYLDIHPINLNDDGSITQANPEGGNYVFQNDWFSETNYKGRKIPCISKEAQLLF
HSGYDLTEKDHFDIKNLKSIT
>ARO3004085_lnuG|lnuG is a transposon-mediated lincosamide nucleotidyltransferase found in Enterococcus faecalis on Tn6260.
MLKQKELMARVKELVQSDERISACMMYGSFTKGEGDQYSDIEYYVFLKDDTISTFDSAKWLNEVASYTLL
YQNEYGTEVVIFENLIRGEFHFLSENEMNIIPSFKESGYIPDTKAMFIYDETGQLELYLSELEGPGPNRL
TEENVNFLLNNFSNLWLMGINVLKRGENARSLELLSQLQKNILQLIRIAEENADNWFNMTKNLEKEISPE
NYEKFKKTTARLNELELYEAYKNSLLLVMELRNLVEKQYQLTISDDFLGKLFNYMNE
>ARO3004146_cfrC|Acfr-like 23S rRNA methyltransferase shown to confer resistance to linezolid and phenicol antibiotics, including florfenicol and chloramphenicol, in Clostridium.
MKQTKTKYGKMKQIASNLKLPDYRYEQLTKAIFHQRIDNFHDMHILPKALRIALVNEFGKNVSSVTPIFS
QDSKQAQKLLFELTDGERIEAVGLKYKQGWESFCISSQCGCSFGCRFCATGSAGFKRNLTADEITDQLLY
FYFNDHRLNSISFMGMGEAFANPELFDAVKILTDQNLFGLSQRRITISTIGIIPGIQRLTKEFPQVNLAF
SLHSPFESQRSDLMPINKRFPLNEVMKTLDEHIIHTGRRVFIAYIMLEGINDSKEHAEAIIGLLRNRGSW
EHLYHIDLIPYNSTDKTTFKFQSSSAIKQFCSTLKKASISATVRTQFGSEISAACGQLCYENEL
>ARO3000593_ErmQ|ErmQ confers MLSb phenotype.
MKAKSNNYRGKVDISVSQNFITSKNTIYKLIKKTNISKNDFVIEIGPGKGHITEALCEKSYWVTAIELDR
SLYGNLINKFKSKNNVTLINKDFLNWKLPKKREYKVFSNIPFYITTKIIKKLLLEELNSPTDMWLVMEKG
SAKRFMGIPRESKLSLLLKTKFDIKIVHYFNREDFHPMPSVDCVLVYFKRKYKYDISKDEWNEYTSFISK
SINNLRDVFTKNQIHAVIKYLGINLNNISEVSYNDWIQLFRYKQKID
>ARO3001302_chrB|ChrB is a methyltransferase found in Streptomyces bikiniensis and confers resistance to chalcomycin, mycinamicin, tylosin and lincosamides. Specifically, this enzyme adds a methyl group to guanosine 748 (E. coli numbering). chrB is found in the chalcomycin biosynthetic cluster and is responsible for self-resistance in S. bikiniensis.
MLNRIVRYLACPHCGASLAQGDRALFCPAGHSFDIAKQGYVNLLPRATKLRADTKEMVEARDAFLSAGHY
DPVMDALVDLARRTADPAVPGCVVDIGGGTGHYHAGVMEAFPDAQGLLLDISKYAVRRAAKAHPRIAAAV
TDAWQTLPLRDAAAGMVINTFAPRNGPELHRVLHPRGVLLVVTPLPDHLREVIGALGLLQVDEGKESRLA
EQLAPHFSAVATEELTRTMALDHQALAHLVGMGPNAWHRDAQRDLETIQRLPAPTRVTLSVRLSAYRLSA
>ARO3001299|TlrB is a methyltransferase found in Streptomyces fradiae and confers resistance to mycinamicin, tylosin and lincosamides. Specifically, this enzyme adds a methyl group to guanosine 748 (E. coli numbering). TlrB is found in the tylosin biosynthetic cluster and is one mechanism by which S. fradiae protects itself from self-destruction when producing this macrolide.
MRKNVVRYLRCPHCAAPLRSSDRTLRCENGHTFDVARQGYVNLLRRPTKLAADTTDMVAARAALLDSGHY
APLTERLAGTAGRAAGAGAPDCVVDIGGGTGHHLARVLEEFEDAEGLLLDMSKPAVRRAARAHPRASSAV
ADVWDTLPLRDGAAAMALNVFAPRNPPEIRRILRPGGTLLVVTPQQDHLAELVDALGLLRVRDHKEGRLA
EQLAPHFEAVGQERLRTTLRLDHDALGRVVAMGPSSWHQDPDELARRIAELPGIHEVTLSVTFTVCRPLP
>ARO3001305_ErmU|ErmU is a methyltransferase found in the lincomycin producer Streptomyces lincolnensis. Like other Erm enzymes, it catalyzes the methylation of A2058 of the 23S ribosomal RNA. Specifically, this enzyme transfers only one methyl group. The gene is found in the lincomycin biosynthetic cluster and is responsible for self-resistance.
MPSRYGSRQDLGQNFLVDPDIIKLIRRAPNERKVPSLIWRRRGHVTLPLSRLGRPVTAVELDPRRVKRLS
ARAPENVKVVGEDILRFRLPTVPHTVVGNIPFHVTTATMRRILVAPAWVSAVLVVQWEVARRRAGIGGCS
LVTAESWPWFDFSVLKRVPRFAFRPAPSVDGGILVIERRPEPLVRERREYQAFVRQVFTGRGHGLREILQ
RIGRVQDSDLSAWFRAHGVSPQALPKDLTAEQWASLWGMARGGRSVPRTRRPRGLPPRTSRGPRRNSG
>ARO3002837_lnuC|lnuC is a transposon-mediated nucleotidyltransferase found in Streptococcus agalactiae
MVNITDVNQIFQFAIDAEIKVFLDGGWGVDALLGYQSRAHNDIDIFVEKNDYQNFIEIMKANGFYEIKME
YTTLNHTVWEDLKNRIIDLHCFEYTDEGEILYDGDCFPVETLSGKGRIEEIEVSCIEPYSQVMFHLGYEF
DENDAHDVKLLCETLHIEIPNEYR
>ARO3000392_Erm(37)|Erm(37) is found in Mycobacterium species and confers the MLSb phenotype. In addition to methylation of A2058 this Erm methylates adjacent adenosines (A2057 and A2059) as well.
MSALGRSRRAWGWHRLHDEWAARVVSAAAVRPGELVFDIGAGEGALTAHLVRAGARVVAVELHPRRVGVL
RERFPGITVVHADAASIRLPGRPFRVVANPPYGISSRLLRTLLAPNSGLVAADLVLQRALVCKFASRNAR
RFTLTVGLMLPRRAFLPPPHVDSAVLVVRRRKCGDWQGR
>ARO3002814_clbA|clbA is a plasmid-encoded cfr gene found in Bacillus velezensis (Bacillus amyloliquefaciens subsp. plantarum).
MQQKNKYIRIQEFLKQNKFPDFRMNQIKNAVFQGRINHFNEITVLPKSLRKLLIEEFGESILNIAPLKVQ
HSEQVTKVLFEISGDEKIETVNMKYKAGWESFCISSQCGCHFGCKFCATGDIGLKRNLTSDEMTDQILYF
HLKGHSIDSISFMGMGEALANVQVFDALHVLTNPELFALSPRRLSISTIGIIPGIKKITQDYPQVNLTFS
LHSPFNEQRSKLMPINERYPLLEVMDTLDEHIRVTSRKVYIAYIMLPGVNDSIDHANEVVNLLRSRYKRG
NLFHVNIIRYNPTVSSPMRFEEVNEKQVVNFYKKLKSAGINVTVRSQFGIDIDAACGQLYGNYQKNKNQ
>ARO3002813_lmrB|lmrB is a chromosomally-encoded efflux pump that confers resistance to lincosamides in Bacillus subtilis
METTAKASQQYKVMPIMISLLLAGFIGMFSETALNIALTDLMKELNITAATVQWLTTGYLLVLGILVPVS
GLLLQWFTTRQLFTVSLIFSILGTFIAALAPSFSFLLAARIVQALGTGLLLPLMFNTILVIFPPHKRGAA
MGTIGLVIMFAPAIGPTFSGLVLEHLNWHWIFWISLPFLVLALVFGIAYMQNVSETTKPKIDVLSIILST
IGFGGIVFGFSNAGEGSGGWSSPTVIVSLIVGVVGLILFSIRQLTMKQPMMNLRAFKYPMFILGVIMVFI
CMMVILSSMLLLPMYLQGGLVLTAFASGLVLLPGGILNGFMSPVTGRLFDKYGPKWLVIPGFVIVTVVLW
FFSNVTTTSTAVLIIILHTCLMIGISMIMMPAQTNGLNQLPREFYPDGTAIMNTLQQMAGAIGTAVAVSI
MAAGQHDYMSTVKNPADPAVIPQALTAGVQHAFVFAMIVAIIGLIGAFFMKRVKVDH
>ARO3000498_ErmF|ErmF confers the MLSb phenotype.
MTKKKLPVRFTGQHFTIDKVLIKDAIRQANISNQDTVLDIGAGKGFLTVHLLKIANNVVAIENDTALVEH
LRKLFSDARNVQVVGCDFRNFAVPKFPFKVVSNIPYGITSDIFKILMFESLGNFLGGSIVLQLEPTQKLF
SRKLYNPYTVFYHTFFDLKLVYEVGPESFLPPPTVKSALLNIKRKHLFFDFKFKAKYLAFISYLLEKPDL
SVKTALKSIFRKSQVRSISEKFGLNLNAQIVCLSPSQWLNCFLEMLEVVPEKFHPS
>ARO3000781_adeJ|AdeJ is a RND efflux protein that acts as the inner membrane transporter of the AdeIJK efflux complex. It has 57% identity with E. coli AcrB.
MAQFFIHRPIFAWVIALVIMLAGILTLTKMPIAQYPTIAPPTVTIAATYPGASAETVENTVTQIIEQQMN
GLDGLRYISSNSAGNGQASIQLNFEQGVDPDIAQVQVQNKLQSATALLPEDVQRQGVTVTKSGASFLQVI
AFYSPDNNLSDSDIKDYVNSSIKEPLSRVAGVGEVQVFGGSYAMRIWLDPAKLTSYQLTPSDIATALQAQ
NSQVAVGQLGGAPAVQGQVLNATVNAQSLLQTPEQFKNIFLKNTASGAEVRLKDVARVELGSDNYQFDSK
FNGKPAAGLAIKIATGANALDTAEAVEQRLSELRKNYPTGLADKLAYDTTPFIRLSIESVVHTLIEAVIL
VFIVMFLFLQNWRATIIPTLAVPVVVLGTFAVINIFGFSINTLTMFAMVLAIGLLVDDAIVVVENVERVM
SEDHTDPVTATSRSMQQISGALVGITSVLTAVFVPMAFFGGTTGVIYRQFSITLVTAMVLSLIVALTFTP
ALCATILKQHDPNKEPSNNIFARFFRSFNNGFDRMSHSYQNGVSRMLKGKIFSGVLYAVVVALLVFLFQK
LPSSFLPEEDQGVVMTLVQLPPNATLDRTGKVIDTMTNFFMNEKDTVESIFTVSGFSFTGVGQNAGIGFV
KLKDWSKRTTPETQIGSLIQRGMALNMIIKDASYVMPLQLPAMPELGVTAGFNLQLKDSSGQGHEKLIAA
RNTILGLASQDKRLVGVRPNGQEDTPQYQINVDQAQAGAMGVSIAEINNTMRIAWGGSYINDFVDRGRVK
KVYVQGDAGSRMMPEDLNKWYVRNNKGEMVPFSAFATGEWTYGSPRLERYNGVSSVNIQGTPAPGVSSGD
AMKAMEEIIGKLPSMGLQGFDYEWTGLSLEERESGAQAPFLYALSLLIVFLCLAALYESWSIPFSVLLVV
PLGVIGAIVLTYLGMIIKGDPNLSNNIYFQVAIIAVIGLSAKNAILIVEFAKELQEKGEDLLDATLHAAK
MRLRPIIMTTLAFGFGVLPLALSTGAGAGSQHSVGFGVLGGVLSATFLGIFFIPVFYVWIRSMFKYKPKT
INTQEHKS
>ARO3003441_cfrA|CfrA is a chloramphenicol-florfenicol resistance gene and methyltransferase enzyme. Methylation of position 8 of A2503 in 23S rRNA confers resistance to chloramphenicol antibiotics. Additional Oxazolidinone resistance mediated by the cfr gene in a human isolated was first reported from Colombia in linezolid- and methicillin-resistant staphylocci. Described by Arias et al. 2008.
MNFNNKTKYGKIQEFLRSNNEPDYRIKQITNAIFKQRISRFEDMKVLPKLLREDLINNFGETVLNIKLLA
EQNSEQVTKVLFEVSKNERVETVNMKYKAGWESFCISSQCGCNFGCKFCATGDIGLKKNLTVDEITDQVL
YFHLLGHQIDSISFMGMGEALANRQVFDALDSFTDPNLFALSPRRLSISTIGIIPSIKKITQEYPQVNLT
FSLHSPYSEERSKLMPINDRYPIDEVMNILDEHIRLTSRKVYIAYIMLPGVNDSLEHANEVVSLLKSRYK
SGKLYHVNLIRYNPTISAPEMYGEANEGQVEAFYKVLKSAGIHVTIRSQFGIDIDAACGQLYGNYQNSQ
>ARO3003106_Erm(42)|Erm42 confers MLSb phenotype in Pasteurella multocida
MNKNTKIKNKNFNIKDSQNFLHNTKLVEDLLFKSNITKEDFVVEIGPGKGIITKALSKICKAVNAIEFDS
VLADKLSHEFKSSNVSIIEADFLKYNLPDHNYKVFSNIPFNITASILNKLLDSENPPLDTFLIMQYEPFL
KYAGAPSYKESYKSLLYKPFFKTNILHSFSKFDFKPAPNANIILGQFSYKDFTDINLEDRHAWKDFLAFV
FLEKGVTFKEKTKRIFSYKQQKIILKESRINDDSNISNWSYEFWLKMFKLYNSNMVSKDKKVLVNNSYKR
MLEHESSLEKIHRNRKQNNRK
>ARO3001304_ErmS|ErmS is a methyltransferase found in the tylosin producer Streptomyces fradiae. Like other Erm enzymes, it catalyzes the methylation of A2058 of the 23S ribosomal RNA. Specifically, this enzyme transfers two methyl groups. The gene is found within the tylosin biosynthetic cluster and is responsible for self-resistance
MARAPRSPHPARSRETSRAHPPYGTRADRAPGRGRDRDRSPDSPGNTSSRDGGRSPDRARRELSQNFLAR
RAVAERVARLVRPAPGGLLLEVGAGRGVLTEALAPYCGRLVAHEIDPRLLPALRDRFGGPHHAHVRISGG
DFLAAPVPREPFALAGNIPYSRTAGIVDWALRARTLTSATFVTQLEYARKRTGDYGRWSLLTVRTWPRHE
WRLLGRVSRREFRPVPRVDSGILRIERRERPLLPSAALGDYHRMVELGFSGVGGSLYASLRRAHRAGPLD
AAFRAARLDRSVVVAYVTPEQWLTVFRTLRPVRSRPAGR
>ARO3002836_lnuB|lnuB is a plasmid-mediated nucleotidyltransferase found in Streptococcus lutetiensis
MLKQKELIANVKNLTESDERITACMMYGSFTKGEGDQYSDIEFYIFLKDSITSNFDSSNWLFDVAPYLML
YKNEYGTEVVIFDNLIRGEFHFLSEKDMNIIPSFKDSGYIPDTKAMLIYDETGQLENYLSEISGARPNRL
TEENANFLLCNFSNLWLMGINVLKRGEYARSLELLSQLQKNTLQLIRMAEKNADNWLNMSKNLEKEISLE
NYKKFAKTTARLDKVELFEAYKNSLLLVMDLQSHLIEQYNLKVTHDILERLLNYISE
>ARO3000250_ErmC|ErmC is a methyltransferase that catalyzes the methylation of A2058 of the 23S ribosomal RNA in two steps. Expression of ErmC is inducible by erythromycin. The leader peptide causes attenuation of the mRNA and stabilizes the structure preventing further translation. When erythromycin is present, it binds the leader peptide causing a change in conformation allowing for the expression of ErmC.
MNEKNIKHSQNFITSKHNIDKIMTNIRLNEHDNIFEIGSGKGHFTLELVQRCNFVTAIEIDHKLCKTTEN
KLVDHDNFQVLNKDILQFKFPKNQSYKIFGNIPYNISTDIIRKIVFDSIADEIYLIVEYGFAKRLLNTKR
SFALFLMAEVDISILSMVPREYFHPKPKVNSSLIRLNRKKSRISHKDKQKYNYFVMKWVNKEYKKIFTKN
QFNNSLKHAGIDDLNNISFEQFLSLFNSYKLFNK
>ARO3000605_Erm(36)|ErmD confers MLSb phenotype.
MPTYRGGRHEHGQNFLTDHTTIDRLSRLVGDSTGPIVEIGPGQGRLTRELQKLGRSLTAVEIDSRLADRL
ASASQFREQKHVTVVNADFLHWPLPTTPYVVVGNVPFHLTTAILRRLLHDGAWTQVVLLVQWEVARRRAG
IGGSSMMTAQWWPWIDFSLHGRVPRSAFKPAPSVDGGLLEMTRRPDPLLSPDARESYRQFVHDVFTSRGR
GIGEILANVSSSLGKRGALQLLKSEGIRSSSLPKDLSAEQWARLFTSASPTKSAKTGRNAHPAHSARRQG
R
>ARO3000596_ErmX|ErmX is a rRNA methyltransferase that protects the ribosome from inactivation due to antibiotic binding.
MSAYGHGRHEHGQNFLTNHKIINSIIDLVKQTSGPIIEIGPGSGALTHPMAHLGRAITAVEVDAKLAAKI
TQETSSAAVEVVHDDFLNFRLPATPCVIVGNIPFHLTTAILRKLLHAPAWTDAVLLMQWEVARRRAGVGA
STMMTAQWSPWFTFHLGSRVPRPAFRPQPNVDGGILVIRRVGDPKIPIEQRKAFQAMVHTVFTARGRGIG
EILRRQGCFHHVQKHNHGCAREESTPRPYLPDCTPTTGSISSR
>ARO3002881_lmrC|lmrC is an ABC-F subfamily protein that confers resistance to lincosamides in Streptomyces lincolnensis and Lactococcus lactis. It can dimerize with lmrD
KHKWVALFSIVSTFIYAGVQLYQPQIMKRIMTVMSSTTYSRHQMADKVSGYGVELLVVAGIGIIFAIFST
LSAARIAQEIGADVREATYKKINTFSYENVEKFNAGNLVVRMTNDVTQVQNLMMMVFQILMRIPVLLIGA
VVLSITTLPRLWWITVLLIVLIVLVTAVLMGRMGPHFMAFQKLMDRINAIAKQNLRGSRVVKSFVQEKNQ
IKDFDETSDELYDHNWAVGKLFSAMIPLFTVIAQGAIWLAIYFVSTFVTESTTVAQDSIGGIATFMTYMG
MIMFAIIMGGMISMFASRGMVSIGRINEVLNTDPAMKFDENAKDEVLSGSVKFDHVSFSYPNDEEPTLKD
ISFEVEPGQMVGIVGATGAGKSTLAQLIPRLFDPTEGTVSVGGKDLKTVSRGTLKKNISIVLQKAILFSG
TIAGNIKQGKADATDEEMTRAARIAQAAEFITTKDGQYDSEVEERGNNFSGGQKQRLSITRGVVKNPNVL
ILDDSTSALDAKSEKLVQEALNKDLKDTTTIIIAQKISSVVHADNILVLDQGKLVGQGTHQELVAENKIY
QEIYDTQKAQED
>ARO3000347_ErmA|ErmA confers the MLSb phenotype. Similar to ErmC, Expression of ErmA is inducible by erythromycin. The leader peptide causes attenuation of the mRNA and stabilizes the structure preventing further translation. When erythromycin is present, it binds the leader peptide causing a change in conformation allowing for the expression of ErmA.
MNQKNPKDTQNFITSKKHVKEILNHTNISKQDNVIEIGSGKGHFTKELVKMSRSVTAIEIDGGLCQVTKE
AVNPSENIKVIQTDILKFSFPKHINYKIYGNIPYNISTDIVKRITFESQAKYSYLIVEKGFAKRLQNLQR
ALGLLLMVEMDIKMLKKVPPLYFHPKPSVDSVLIVLERHQPLISKKDYKKYRSFVYKWVNREYRVLFTKN
QFRQALKHANVTNINKLSKEQFLSIFNSYKLFH
>ARO3000522_ErmG|ErmG is a rRNA adenine N-6-methyltransferase that protects the ribosome from inactivation due to antibiotic binding.
MNKVNIKDSQNFITSKYHIEKIMNCISLDEKDNIFEIGAGKGHFTAELVKRCNFVTAIEIDSKLCEVTRN
KLLNYPNYQIVNDDILKFTFPSHNPYKIFGSIPYNISTNIIRKIVFESSATISYLIVEYGFAKMLLDTNR
SLALLLMAEVDISILAKIPRYYFHPKPKVDSTLIVLKRKPAKMAFKERKKYETFVMKWVNKEYEKLFTKN
QFNKALKHARIYDINNISFEQFVSLFNSYKIFNG
