# Supplementary material for: Machine learning with random subspace ensembles identifies antimicrobial resistance determinants from pan-genomes of three pathogens
Source: PLoS Comput Biol. 2020 Mar 2;16(3):e1007608. doi: 10.1371/journal.pcbi.1007608 (PMC7067475; doi:10.1371/journal.pcbi.1007608)
Supplement: S2 Dataset — Contains representative protein sequences of genes known to be associated with resistance against ciprofloxacin, clindamycin, erythromycin, gentamicin, sulfamethoxazole, tetracycline, and trimethoprim. Files named <drug>_card_amr.faa contain sequences that were extracted from the CARD database, retrieved November 26, 2018. File other_amr.faa contains additional sequences for AMR-conferring genes from literature and UniProt compiled independent of CARD. (ZIP) [file pcbi.1007608.s021.zip › S2_Dataset/erythromycin_card_amr.faa]

>ARO3000832_evgA|EvgA, when phosphorylated, is a positive regulator for efflux protein complexes emrKY and mdtEF. While usually phosphorylated in a EvgS dependent manner, it can be phosphorylated in the absence of EvgS when overexpressed.
MNAIIIDDHPLAIAAIRNLLIKNDIEILAELTEGGSAVQRVETLKPDIVIIDVDIPGVNGIQVLETLRKR
QYSGIIIIVSAKNDHFYGKHCADAGANGFVSKKEGMNNIIAAIEAAKNGYCYFPFSLNRFVGSLTSDQQK
LDSLSKQEISVMRYILDGKDNNDIAEKMFISNKTVSTYKSRLMEKLECKSLMDLYTFAQRNKIG
>ARO3001303_ErmO|ErmO is a methyltransferase found in the spiramycin producer Streptomyces ambofaciens. Like other Erm enzymes, it catalyzes the methylation of A2058 of the 23S ribosomal RNA. Specifically, this enzyme transfers only one methyl group. The gene is responsible for self-resistance to spiramycin.
MARPTQRARTLSQNFLADRAAAAHVARLTAPDRRHPPLVLEVGAGKGALTEPLARRSRELHAYEIDSRLV
PGLRTRFAAAPHVRVVAGDFLAARPPRTPFSVAGNVPFSRTADIVDWCLGAPALTDATLITQLEYARKRT
GDYGRWTLLTVRTWPHHEWRLVGRVSRYGFRPAPRVDAGVLRIERRATPLLTGAAQHGWRDLVELGFSGV
GGSLHASLRRAHPRRRVDAAFRAARLDPGVLVGEVAPARWLRLHEELAS
>ARO3000326_ErmE|ErmE is a methyltransferase found in the erythromycin producer Saccharopolyspora erythraea. Like other Erm enzymes, it catalyzes the methylation of A2058 of the 23S ribosomal RNA. The gene is found within the erythromycin biosynthetic cluster and is responsible for self-resistance.
MSSSDEQPRPRRRNQDRQHPNQNRPVLGRTERDRNRRQFGQNFLRDRKTIARIAETAELRPDLPVLEAGP
GEGLLTRELADRARQVTSYEIDPRLAKSLREKLSGHPNIEVVNADFLTAEPPPEPFAFVGAIPYGITSAI
VDWCLEAPTIETATMVTQLEFARKRTGDYGRWSRLTVMTWPLFEWEFVEKVDRRLFKPVPKVDSAIMRLR
RRAEPLLEGAALERYESMVELCFTGVGGNIQASLLRKYPRRRVEAALDHAGVGGGAVVAYVRPEQWLRLF
ERLDQKNEPRGGQPQRGRRTGGRDHGDRRTGGQDRGDRRTGGRDHRDRQASGHGDRRSSGRNRDDGRTGE
REQGDQGGRRGPSGGGRTGGRPGRRGGPGQR
>ARO3000601_Erm(38)|ErmD confers MLSb phenotype.
MSTPHHGRHELGQNFLSDRRVIADIVEIVSRTNGPIIEIGAGDGALTIPLQRLARPLTAVEVDARRARRL
AQRTARSAPGPASRPTEVVAADFLRYPLPRSPHVVVGNLPFHLTTAILRRLLHGPGWTTAVLLMQWEVAR
RRAAVGGATMMTAQWWPWFEFGLARKVSAASFTPRPAVDAGLLTITRRSRPLVDVADRARYQALVHRVFT
GRGHGMAQILQRLPTPVPRTWLRANGIAPNSLPRQLSAAQWAALFEQTRLTGAQRVDRPRDVQHGRAHRR
RGGEVDRPATHHKQTGPVVGQRQPQRGRDADADPDDQRTAPPVTRHHQGERRDEDQADHQDRPLTGEHLA
GEFLWRHASFDSSASTTLVSRKARVNGPTPPGLGDT
>ARO3000600_Erm(34)|ErmD confers MLSb phenotype.
MTKKMNKYNGKKLSRGEPPNFSGQHFMHNKRLLKEIVDKADVSVRDTVLELGAGKGALTTILSERADRVL
AVEYDQKCIEALQWKLVGSKNVSILHQDIMKVALPTEPFVVVSNIPYSITTAIMKMLLNNPKNKLQRGAI
VMEKGAAKRFTSVSPKDAYVMAWHMWFDIHYERGISRSSFSPPPKVDSALVRIVRKQHPLFPYKEAKAMH
DFLSYALNNPRAPLDQVLRGIFTAPQAKKVRQAIGVKPETPVAMLHARQWAMVCDAMVRHVPKVYWPRRK
R
>ARO3000495_ErmD|ErmD confers MLSb phenotype.
MKKKNHKYRGKKLNRGESPNFSGQHLMHNKKLIEEIVDRANISIDDTVLELGAGKGALTTVLSQKAGKVL
AVENDSKFVDILTRKTAQHSNTKIIHQDIMKIHLPKEKFVVVSNIPYAITTPIMKMLLNNPASGFQKGII
VMEKGAAKRFTSKFIKNSYVLAWRMWFDIGIVREISKEHFSPPPKVDSAMVRITRKKDAPLSHKHYIAFR
GLAEYALKEPNIPLCVRLRGIFTPRQMKHLRKSLKINNEKTVGTLTENQWAVIFNTMTQYVMHHKWPRAN
KRKPGEI
>ARO3000598_Erm(31)|Erm(31) confers a MLSb resistant phenotype. Along with erm(30), these genes are responsible for self-resistance in the pikromycin/narbomycin/methymycin/neomethymycin producer, Streptomyces venezuelae.
MAFSPQGGRHELGQNFLVDRSVIDEIDGLVARTKGPILEIGPGDGALTLPLSRHGRPITAVELDGRRAQR
LGARTPGHVTVVHHDFLQYPLPRNPHVVVGNVPFHLTTAIMRRLLDAQHWHTAVLLVQWEVARRRAGVGG
STLLTAGWAPWYEFDLHSRVPARAFRPMPGVDGGVLAIRRRSAPLVGQVKTYQDFVRQVFTGKGNGLKEI
LRRTGRISQRDLATWLRRNEISPHALPKDLKPGQWASLWELTGGTADGSFDGTAGGGAAGSHGAARVGAG
HPGGRVSASRRGVPQARRGRGHAVRSSTGTEPRWGRGRAESA
>ARO3000783_cmeA|CmeA is the membrane fusion protein of the CmeABC multidrug efflux complex.
MKLFQKNTILVLGVVFLLTACSKEEAPKIQMPPQPVTTMSAKSEDLPLNFTYPAKLVSDYDVIIKPQVSG
VIVNKLFKAGDKVKRGQTLFIIEQAKFKASVDSAYGQALMAKATFENASKDFNRSEALFSKNAISQKEYD
SSLATFNNAKASLASARAQLANARIDLDHTEIKAPFDGTIGDALVNIGDYVSTSTTELVRVTNLNPIYAD
FFISDTDKLNLVRNTQSGKWDLDSIHANLNLNGETVQGKLYFIDSVIDANSGTVKAKAVFDNNNSTLLPG
AFATITSEGFIQKNGFKVPQIAIKQDQNDVYVLLVKNGKVEKSSVHISYQNNEYAIIDKGLQNGDKIILD
NFKKIQVGSEVKEIGAQ
>ARO3002824_ErmV|ErmV is a plasmid-mediated methyltransferase found in Streptomyces viridochromogenes
MARPSRVSRALSQNFLADRAAAGQLARLAAPHGLPVPLLLEVGAGKGALTELLAPRCRSLLAYEIDPRLV
PVLRSRFADAPHVRVLGEDFLRARAPRTPFSVAGNVPFSRTAAVVAWCLRAPHLTDATLLTQLEYARRRT
GDYGSWTRLTVLTWPRHEWRLAGRVGRRSFRPVPRVDAGIVRIERRRTPLLAPGADAGWRELVDLGFSGA
GGSLHASLRRARPRRRVDAAFRAAGLDRDVLVGEVPPWTWLRLHEVLGS
>ARO3002823_ErmH|ErmH is a plasmid-mediated methyltransferase found in Streptomyces thermotolerans
MAALLKRILRRRMAEKRSGRGRMAAARTTGAQSRKTAQRSGRSEADRRRRVHGQNFLVDRETVQRFVRFA
DPDPGEVVLEVGAGNGAITRELARLCRRVVAYEIDRHFADRLREATAEDPRIEVVAGDFLKTSQPKVPFS
VVGNIPFGNTADIVDWCLNARRLRTTTLVTQLEYARKRTGGYRRWSRLTVATWPEVEWRMGERISRRWFR
PVPAVDSAVLRLERRPVPLIPPGLMHDFRDLVETGFTGKGGSLDASLRRRFPARRVAAGFRRARLEQGVV
VAYVTPGQWITLFEELHGR
>ARO3003107_mefB|mef(B) is a macrolide efflux gene located in the vicinity of sul3 in Escherichia coli. There is also a mefB found in Streptococcus agalactiae that confers resistance to macrolides.
MNRIKNWKKQFAVIYTGQAFSILGSAAVQFAVIWWLTIQTESAITLTIASLVAFLPNMLIGPFAGVWIDR
YNRRTVMILADGLVAVSSIILGAAFLLVETPPIWFIYIVLFLRGLGNTFHGPAMQAAIPMFVPADMLTKA
GGWGNMIQSISNMMGPVLGAALMSFLPISSIMIVDILGAAFAIVCLLFVIIPDITQTNEKMSVLSDMKQG
FIAMKANKPLMAVFSPMLLMTILYMPLGSLFPLLARSHFMGEAWHNSIVEFVFAGGLLLSSLVIGVWGGM
KRRFFMASLAIGLMGLATLISGALPTSGFWIFVICCFFLGASGTFMNVPVMAYVQESIAPEMMGKVFSLL
MTAMTLSMPIGLLVAGPVVEVIGVNTWFFWSGVALIVNAVLCRILTRRYDKVTMKPQVD
>ARO3000251_msrA|MsrA is an ABC-F subfamily ribosomal protection protein expressed in Staphylococcus species which confers resistance to erythromycin and streptogramin B antibiotics through antibiotic target protection mechanisms. It is associated with plasmid DNA.
MEQYTIKFNQINHKLTDLRSLNIDHLYAYQFEKIALIGGNGTGKTTLLNMIAQKTKPESGTVETNGEIQY
FEQLNMDVENDFNTLDGSLMSELHIPMHTTDSMSGGEKAKYKLANVISNYSPILLLDEPTNHLDKIGKDY
LNNILKYYYGTLIIVSHDRALIDQIADTIWDIQEDGTIRVFKGNYTQYQNQYEQEQLEQQRKYEQYISEK
QRLSQASKAKRNQAQQMAQASSKQKNKSIAPDRLSASKQKGTVEKAAQKQAKHIEKRMEHLEEVEKPQSY
HEFNFPQNKIYDIHNNYPIIAQNLTLVKGSQKLLTQVRFQIPYGKNIALVGANGVGKTTLLEAIYHQIEG
IDCSPKVQMAYYRQLAYEDMRDVSLLQYLMDETDSSESFSRAILNNLGLNEALERSCNVLSGGERTKLSL
AVLFSTKANMLILDEPTNFLDIKTLEALEMFMNKYPGIILFTSHDTRFVKHVSDKKWELTGQSIHDIT
>ARO3000796_mdtF|MdtF is the multidrug inner membrane transporter for the MdtEF-TolC efflux complex.
MANYFIDRPVFAWVLAIIMMLAGGLAIMNLPVAQYPQIAPPTITVSATYPGADAQTVEDSVTQVIEQNMN
GLDGLMYMSSTSDAAGNASITLTFETGTSPDIAQVQVQNKLQLAMPSLPEAVQQQGISVDKSSSNILMVA
AFISDNGSLNQYDIADYVASNIKDPLSRTAGVGSVQLFGSEYAMRIWLDPQKLNKYNLVPSDVISQIKVQ
NNQISGGQLGGMPQAADQQLNASIIVQTRLQTPEEFGKILLKVQQDGSQVLLRDVARVELGAEDYSTVAR
YNGKPAAGIAIKLAAGANALDTSRAVKEELNRLSAYFPASLKTVYPYDTTPFIEISIQEVFKTLVEAIIL
VFLVMYLFLQNFRATIIPTIAVPVVILGTFAILSAVGFTINTLTMFGMVLAIGLLVDDAIVVVENVERVI
AEDKLPPKEATHKSMGQIQRALVGIAVVLSAVFMPMAFMSGATGEIYRQFSITLISSMLLSVFVAMSLTP
ALCATILKAAPEGGHKPNALFARFNTLFEKSTQHYTDSTRSLLRCTGRYMVVYLLICAGMAVLFLRTPTS
FLPEEDQGVFMTTAQLPSGATMVNTTKVLQQVTDYYLTKEKDNVQSVFTVGGFGFSGQGQNNGLAFISLK
PWSERVGEENSVTAIIQRAMIALSSINKAVVFPFNLPAVAELGTASGFDMELLDNGNLGHEKLTQARNEL
LSLAAQSPNQVTGVRPNGLEDTPMFKVNVNAAKAEAMGVALSDINQTISTAFGSSYVNDFLNQGRVKKVY
VQAGTPFRMLPDNINQWYVRNASGTMAPLSAYSSTEWTYGSPRLERYNGIPSMEILGEAAAGKSTGDAMK
FMADLVAKLPAGVGYSWTGLSYQEALSSNQAPALYAISLVVVFLALAALYESWSIPFSVMLVVPLGVVGA
LLATDLRGLSNDVYFQVGLLTTIGLSAKNAILIVEFAVEMMQKEGKTPIEAIIEAARMRLRPILMTSLAF
ILGVLPLVISHGAGSGAQNAVGTGVMGGMFAATVLAIYFVPVFFVVVEHLFARFKKA
>ARO3000819_nalD|NalD is a repressor of MexAB-OprM. Mutations lead to multidrug resistance and MexAB-OprM overexpression.
MRRTKEDSEKTRTAILLAAEELFLEKGVSHTSLEQIARAAGVTRGAVYWHFQNKAHLFNEMLNQVRLPPE
QLTERLSGCDGSDPLRSLYDLCLEAVQSLLTQEKKRRILTILMQRCEFTEELREAQERNNAFVQMFIELC
EQLFARDECRVRLHPGMTPRIASRALHALILGLFNDWLRDPRLFDPDTDAEHLLEPMFRGLVRDWGQASS
AP
>ARO3001265_Erm(30)|Erm(30) confers a MLSb resistant phenotype. Along with erm(31), these genes are responsible for self-resistance in the pikromycin/narbomycin/methymycin/neomethymycin producer, Streptomyces venezuelae.
MAMRDSIPRRADRDTLRRELGQNFLQDDRAVRNLVTHVEGDGRNVLEIGPGKGAITEELVRSFDTVTVVE
MDPHWAAHVRRKFEGERVTVFQGDFLDFRIPRDIDTVVGNVPFGITTQILRSLLESTNWQSAALIVQWEV
ARKRAGRSGGSLLTTSWAPWYEFAVHDRVRASSFRPMPRVDGGVLTIRRRPQPLLPESASRAFQNFAEAV
FTGPGRGLAEILRRHIPKRTYRSLADRHGIPDGGLPKDLTLTQWIALFQASQPSYAPGAPGTRMPGQGGG
AGGRDYDSETSRAAVPGSRRYGPTRGGEPCAPRAQVRQTKGRQGARGSSYGRRTGR
>ARO3000616_mel|Mel, a homolog of MsrA, is an ABC-F subfamily protein associated with macrolide resistance. It is expressed on the same operon as mefA and mefE, both MFS-type efflux proteins that confer macrolide resistance.
MELILKAKDIRVEFKGRDVLDINELEVYDYDRIGLVGANGAGKSTLLRVLLGELTPPGCKMNRLGELAYI
PQLDEVTLQEEKDFALVGKLGVEQLNIQTMSGGEETRLKIAQALSAQVHGILADEPTSHLDREGIDFLIG
QLKYFTGALLVISHDRYFLDEIVDKIWELKDGKITEYWGNYSDYLRQKEEERKSQAAEYEQFIAERARLE
RAAEEKRKQARKIEQKAKGSSKKKSTEDGGRLAHQKSIGSKEKKMYNAAKTLEHRIAALGKVEAPEGIRR
IRFRQSKALELHNPYPIVGAEINKVFGDKALFENASFQIPLGAKVALTGGNGIGKTTLIQMILNHEEGIS
ISPKAKIGYFAQNGYKYNSNQNVMEFMQKDCDYNISEIRSVLASMGFKQNDIGKSLSVLSGGEIIKLLLA
KMLMGRYNILIMDEPSNFLDIPSLEALEILMKEYTGTIVFITHDKRLLENVADVVYEIRDKKINLKH
>ARO3000526_cmeR|CmeR is a repressor for the CmeABC multidrug efflux pump, binding to the cmeABC promoter region.
MNSNRTPSQKVLARQEKIKAVALELFLTKGYQETSLSDIIKLSGGSYSNIYDGFKSKEGLFFEILDDICK
KHFHLIYSKTQEIENGTLKEILTSFGLAFIEIFNQPEAVAFGKIIYSQVYDKDRHLANWIENNQQNFSYN
ILMGFFKQQNNSYMKKNAEKLAVLFCTMLKEPYHHLNVLINAPLKNKKEQKEHVEFVVNVFLNGINSSKA
>ARO3003072|Bacillus Cluster A mph are chromosomally-encoded macrolide phosphotransferases that inactivate 14- and 15-membered macrolides such as erythromycin, clarithromycin, azithromycin.
MEEIKMNTLKIKQLATKEGLNILEDSIKINESGVDFQVAHAKEQNGDKWILRIPRRPESMRHVLQEKKAL
EIIKNHAGFQVPDWSIFTEDLIAYKQLSGVPAATIDIEQQGYIWSFNEKNAPSEYHISLGKVLANLHSLP
QQEFNNIGIEILTANELRASMEQRMNRVKEQYYVNQKLWDRWQAWLTEDSFWPSHVGVTHGDIHPGHILI
DKKNNVTGLIDWTEVGIADVSIDFTSHYLLFGKDGLTKLISSYDNAGGKTWSRMDEHIIELLTTSSITVA
EYAQVSGLKEMHEAAVHMLATES
>ARO3000316_mphA|The mphA gene encodes for resistance enzyme MPH(2')-I which preferentially inactivate 14-membered macrolides (e.g.erythromycin, telithromycin, roxithromycin) over 16-membered macrolides (e.g.tylosin, spiramycin). It phosphorylates macrolides at 2'-OH hydroxyl of desosamine sugar of macrolides in a GTP-dependent manner.
MTVVTTADTSQLYALAARHGLKLHGPLTVNELGLDYRIVIATVDDGRRWVLRIPRRAEVSAKVEPEARVL
AMLKNRLPFAVPDWRVANAELVAYPMLEDSTAMVIQPGSSTPDWVVPQDSEVFAESFATALAALHAVPIS
AAVDAGMLIRTPTQARQKVADDVDRVRREFVVNDKRLHRWQRWLDDDSSWPDFSVVVHGDLYVGHVLIDN
TERVSGMIDWSEARVDDPAIDMAAHLMVFGEEGLAKLLLTYEAAGGRVWPRLAHHIAERLAFGAVTYALF
ALDSGNEEYLAAAKAQLAAAE
>ARO3000676_H-NS|H-NS is a histone-like protein involved in global gene regulation in Gram-negative bacteria. It is a repressor of the membrane fusion protein genes acrE, mdtE, and emrK as well as nearby genes of many RND-type multidrug exporters.
MSEALKILNNIRTLRAQARECTLETLEEMLEKLEVVVNERREEESAAAAEVEERTRKLQQYREMLIADGI
DPNELLNSLAAVKSGTKAKRAQRPAKYSYVDENGETKTWTGQGRTPAVIKKAMDEQGKSLDDFLIKQ
>ARO3002815_clbB|clbB is a plasmid-encoded cfr gene found in Bacillus brevis
MKLTSKYETIRRILSECKQPEYRYAQIMDAIFKQNIGEYERMTILPKFLRDELNRILGPNVCSIAPVKEL
TSKQVSKVLFAIPGDEQVEAVRLTYERGWKSYCISTQCGCGFRCKFCATGTIGLKRNLTADEITDQLLYF
RLNGHSLDSISFMGMGEALANPHIFEAMTILTDPYLFGLGHRRITISTIGLLPGIDKLTREFPQVNLTFS
LHSPFDDQRSELMPINDRFPVRDVLIALDRHIRETGRKVYIAYILLRGVNDSTAHAEAVAELLRGRGAWE
HLYHVNLIPFNSTEVTPDSYRQSDPSRIKAFVRILKSRGISVTVRTQFGSDINAACGQLYRSE
>ARO3000595_ErmT|ErmT confers MLSb phenotype.
MNKKNIKDSQNFITSKHHINEILRNVHLNTNDNIIEIGSGKGHFSFELAKRCNYVTAIEIDPKLCRITKN
KLIEYENFQVINKDILQFKFPKNKSYKIFGNIPYNISTDIIRKIVFESTATESYLIVEYGFAKRLLNTNR
SLALFLMTEVDISILSKIPREYFHPKPRVNSSLIVLKRHPSKISLKDRKQYENFVMKWVNKEYIKLFSKN
QFYQALKYARIDDLNNISFEQFLSLFNSYKLFNR
>ARO3002828_srmB|srmB is an ABC-F subfamily protein found in Streptomyces ambofaciens that confers resistance to spiramycin
MSIAQYALHDITKRYHDCVVLDRVGFSIKPGEKVGVIGDNGSGKSTLLKILAGRVEPDNGALTVVAPGGV
GYLAQTLELPLDATVQDAVDLALSDLRELEAAMREAEAELGESDENGSERELSAGLQRYAALVEQYQARG
GYEADVRVEVALHGLGLPSLDRDRKLGTLSGGERSRLALAATLASSPELLLLDEPTNDLDDRAMEWLEDH
LAGHRGTVIAVTHDRVFLDRLTTTILEVDSGSVTRYGNGYEGYLTAKAVERERRLREYEEWRAELDRNRG
LITSNVARMDGIPRKMSLSVFGHGAYRRRGRDHGAMVRIRNAKQRVAQLTENPVHAPADPLSFAARIDTA
GPEAEEAVAELTDVRVAGRLAVDSLTIRPGERLLVTGPNGAGKSTLLRVLSGELEPDGGSVRVGCRVGHL
RQDETPWAPGLTVLRAFAQGREGYLEDHAEKLLSLGLFSPSDLRRRVKDLSYGQRRRIEIARLVSDPMDL
LLLDEPTNHLTPVLVEELEQALADYRGAVVVVTHDRRMRSRFTGARLTMGDGRIAEFSAG
>ARO3000379_OprM|OprM is an outer membrane factor protein found in Pseudomonas aeruginosa and Burkholderia vietnamiensis. It is part of the MexAB-OprM, MexVW-OprM, MexXY-OprM and the AmrAB-OprM complex.
MKRSFLSLAVAAVVLSGCSLIPDYQRPEAPVAAAYPQGQAYGQNTGAAAVPAADIGWREFFRDPQLQQLI
GVALENNRDLRVAALNVEAFRAQYRIQRADLFPRIGVDGSGTRQRLPGDLSTTGSPAISSQYGVTLGTTA
WELDLFGRLRSLRDQALEQYLATEQAQRSAQTTLVASVATAYLTLKADQAQLQLTKDTLGTYQKSFDLTQ
RSYDVGVASALDLRQAQTAVEGARATLAQYTRLVAQDQNALVLLLGSGIPANLPQGLGLDQTLLTEVPAG
LPSDLLQRRPDILEAEHQLMAANASIGAARAAFFPSISLTANAGTMSRQLSGLFDAGSGSWLFQPSINLP
IFTAGSLRASLDYAKIQKDINVAQYEKAIQTAFQEVADGLAARGTFTEQLQAQRDLVKASDEYYQLADKR
YRTGVDNYLTLLDAQRSLFTAQQQLITDRLNQLTSEVNLYKALGGGWNQQTVTQQQTAKKEDPQA
>ARO3000833_evgS|EvgS is a sensor protein that phosphorylates the regulatory protein EvgA. evgS corresponds to 1 locus in Pseudomonas aeruginosa PAO1 and 1 locus in Pseudomonas aeruginosa LESB58.
MKFLPYIFLLCCGLWSTISFADEDYIEYRGISSNNRVTLDPLRLSNKELRWLASKKNLVIAVHKSQTATL
LHTDSQQRVRGINADYLNLLKRALNIKLTLREYADHQKAMDALAEGEVDIVLSHLVTSPPLNNDIAATKP
LIITFPALVTTLHDSMRPLTSPKPVNIARVANYPPDEVIHQSFPKATIISFTNLYQALASVSAGHNDYFI
GSNIITSSMISRYFTHSLNVVKYYNSPRQYNFFLTRKESVILNEVLNRFVDALTNEVRYEVSQNWLDTGN
LAFLNKPLELTEHEKQWIKQHPNLKVLENPYSPPYSMTDENGSVRGVMGDILNIITLQTGLNFSPITVSH
NIHAGTQLSPGGWDIIPGAIYSEDRENNVLFAEAFITTPYVFVMQKAPDSEQTLKKGMKVAIPYYYELHS
QLKEMYPEVEWIQVDNASAAFHKVKEGELDALVATQLNSRYMIDHYYPNELYHFLIPGVPNASLSFAFPR
GEPELKDIINKALNAIPPSEVLRLTEKWIKMPNVTIDTWDLYSEQFYIVTTLSVLLVGSSLLWGFYLLRS
VRRRKVIQGDLENQISFRKALSDSLPNPTYVVNWQGNVISHNSAFEHYFTADYYKNAMLPLENSDSPFKD
VFSNAHEVTAETKENRTIYTQVFEIDNGIEKRCINHWHTLCNLPASDNAVYICGWQDITETRDLINALEV
EKNKAIKATVAKSQFLATMSHEIRTPISSIMGFLELLSGSGLSKEQRVEAISLAYATGQSLLGLIGEILD
VDKIESGNYQLQPQWVDIPTLVQNTCHSFGAIAASKSIALSCSSTFPEHYLVKIDPQAFKQVLSNLLSNA
LKFTTEGAVKITTSLGHIDDNHAVIKMTIMDSGSGLSQEEQQQLFKRYSQTSAGRQQTGSGLGLMICKEL
IKNMQGDLSLESHPGIGTTFTITIPVEISQQVATVEAKAEQPITLPEKLSILIADDHPTNRLLLKRQLNL
LGYDVDEATDGVQALHKVSMQHYDLLITDVNMPNMDGFELTRKLREQNSSLPIWGLTANAQANEREKGLS
CGMNLCLFKPLTLDVLKTHLSQLHQVAHIAPQYRHLDIEALKNNTANDLQLMQEILMTFQHETHKDLPAA
FQALEAGDNRTFHQCIHRIHGAANILNLQKLINISHQLEITPVSDDSKPEILQLLNSVKEHIAELDQEIA
VFCQKND
>ARO3003585|A mutant phoP activates pmrHFIJKLM expression responsible for L-aminoarabinose synthesis and polymyxin resistance, by way of alteration of negative charge
MRVLVVEDNALLRHHLKVQLQELGHQVDAAEDAREADYYLGEHLPDIAIVDLGLPDEDGLSLIRRWRSHD
VSLPVLVLTAREGWQDKVEVLSAGADDYVTKPFHIEEVAARMQALLRRNSGLASQVISLPPFQVDLSRRE
LSVNDQPIKLTAFEYTIMETLIRNRGKVVSKDSLMLQLYPDAELRESHTIDVLMGRLRKKIQAEYPQDVI
TTVRGQGYLFELR
>ARO3000810_mtrC|MtrC is the membrane fusion protein of the MtrCDE multidrug efflux complex.
MAFYAFKAMRAAALAAAVALVLSSCGKGGDAAQGGQPAGREAPAPVVGVVTVHPQTVALTVELPGRLESL
RTADVRAQVGGIIQKRLFQEGSYVRAGQPLYQIDSSTYEAGLESARAQLATAQATLAKADADLARYKPLV
AAEAVSRQEYDAAVTAKRSAEAGVKAAQAAIKSAGISLNRSRITAPISGFIGQSKVSEGTLLNAGDATVL
ATIRQTNPMYVNVTQSASEVMKLRRQIAEGKLLAADGVIAVGIKFDDGTVYPEKGRLLFADPAVNESTGQ
ITLRAAVPNDQNILMPGLYVRVLMDQVAVDNAFVVPQQAVTRGAKDTVMIVNAQGGMEPREVTVAQQQGT
NWIVTSGLKDGDKVVVEGISIAGITGAKKVTPKEWASSENQAAAPQSGVQTASEAKPASEAK
>ARO3000865_oleD|OleD is a glycotransferase found in Streptomyces antibioticus, a natural producer  of oleandomycin. OleD can glycosylate a wide range of macrolides. Unlike oleI, oleD is not found in the oleandomycin biosynthetic cluster.
MTTQTTPAHIAMFSIAAHGHVNPSLEVIRELVARGHRVTYAIPPVFADKVAATGARPVLYHSTLPGPDAD
PEAWGSTLLDNVEPFLNDAIQALPQLADAYADDIPDLVLHDITSYPARVLARRWGVPAVSLSPNLVAWKG
YEEEVAEPMWREPRQTERGRAYYARFEAWLKENGITEHPDTFASHPPRSLVLIPKALQPHADRVDEDVYT
FVGACQGDRAEEGGWQRPAGAEKVVLVSLGSAFTKQPAFYRECVRAFGNLPGWHLVLQIGRKVTPAELGE
LPDNVEVHDWVPQLAILRQADLFVTHAGAGGSQEGLATATPMIAVPQAVDQFGNADMLQGLGVARKLATE
EATADLLRETALALVDDPEVARRLRRIQAEMAQEGGTRRAADLIEAELPARHERQEPVGDRPNGG
>ARO3003036_oleB|oleB is an ABC-F subfamily protein in Streptomyces antibioticus and is involved in oleandomycin secretion
MQNAHRSDTGAAALTGTPEKLLPTQPETGSFQVVLDDVVRAPGGRPLLDGVNQSVALGERVGIIGENGSG
KSTLLRMLAGVDRPDGGQVLVRAPGGCGYLPQTPDLPPEDTVQDAIDHALAELRSLERGLREAEQALAGA
EPEELEGLLGAYGDLLEAFEARDGYAADARVDAAMHGLGLAGITGDRRLGSLSGGEQARLNLACLLAASP
QLMLLDEPTNHLDVGALEWLEERLRAHRGSVLVVSHDRVFLERVATALWEVDGERRTVNRHGGGYAGYLQ
AKAAARRRWEQAYQDWLEDLARQRELARSAADHLATGPRRNTERSNQRHQRNVEKQISARVRNAKERVRR
LEENPVPRPPQPMRFRARVEGGGTVGRGGALAELYKVTVGTRLDVPSFTVDPGERILITGHNGAGKSTLL
RVLAGDLAPDQGECERPERIGWLPQETEITDRQQSLLAAFAAGLPGIAEEHRGALLGFGLFRPSALGTAV
GDLSTGQLRRLALARLLRDPADLLLLDEPTNHLSPALVEDLEEALAHYRGALVVVSHDRMFAQRFTGRRM
HMEGGRFVE
>ARO3000614_mefE|mefE is a proton motive efflux pump in Streptococcus pneumoniae that confers resistance to macrolides. It is found on the same operon as mefA and the ABC-efflux pump mel.
MKIDKKNEAFLIVSRGISRIGDIMFDFANNTFLAGLNPTSLSLVAVYQSLESVIGVLFNLFGGVIADSFK
RKKIIIVANILCGIACIILSFISQEQWMVFAIVITNIILAFMSAFSGPSYKAFTKEIVKKDSISQLNSLL
EITSTIIKVTIPMVAILLYKLLGIHGVLLLDGFSFLIAASLISFIVPVNDEVVTKDKMTIGGVLNDLKIG
FKYIYSHKTIFMIIILSAFVNFFLAAYNLLLPYSNQMFGEISDGLYGVFLTAEAIGGFIGAILSGVINKT
LSSKRLMVFLSCSGLMLMLSTPLYFLFQNFIILAFSPALFSLFISIFNIQFFSIVQREVDTEFLGRVFGI
IFTVAILFMPVGSGFFSVVLNPNNTFNLFIIGVSITILSLIFSTLLKRYDKNS
>ARO3000604_Erm(35)|ErmD confers MLSb phenotype.
MTKKKLPVRFTGQHFTIDKVLIKDAIKESNINQHDTVLDIGAGKGFLTVHLLKNVDKVIAIENDVALSQH
LRKKFIHAQNVQVVSCDYRNFVVPKVPFKVVSNIPFGITSDIFSSLMFENVEYFLCGSIILQSEPAKKLF
SSKVYNPLTVLYHTYYDLKFLYEINPESFLPPPTVKSALLRIERKQISLDIGLKVKYLNFVSYMLQKPDL
TVKTAMKSIFRKKQVRSISEKFGVDLNSKIVCLTPNQWKNCFLEMLEVVPEKFHPS
>ARO3000780_adeI|AdeI is the membrane fusion protein of the AdeIJK multidrug efflux complex.
MMSAKLWAPALTACALATSIALVGCSKGSDEKQQAAAAQKMPPAEVGVIVAQPQSVEQSVELSGRTSAYQ
ISEVRPQTSGVILKRLFAEGSYVREGQALYELDSRTNRATLENAKASLLQQQANLASLRTKLNRYKQLVS
SNAVSKQEYDDLLGQVNVAEAQVAAAKAQVTNANVDLGYSTIRSPISGQSGRSSVTAGALVTANQTDPLV
TIQQLDPIYVDINQSSAELLRLRQQLSKGSLNNSNNTKVKLKLEDGSTYPIEGQLAFSDASVNQDTGTIT
LRAVFSNPNHLLLPGMYTTAQIVQGVVPNAYLIPQAAITRLPTGQAVAMLVNAKGVVESRPVETSGVQGQ
NWIVTNGLKAGDKVIVDGVAKVKEGQEVSAKPYQAQPANSQGAAPNAAKPAQSGKPQAEQKAASNA
>ARO3000506_mexR|MexR is the repressor of the MexRAB-OprM operon. Mutant forms of mexR result in up-regulation of efflux pump system MexAB-OprM.
MNYPVNPDLMPALMAVFQHVRTRIQSELDCQRLDLTPPDVHVLKLIDEQRGLNLQDLGRQMCRDKALITR
KIRELEGRNLVRRERNPSDQRSFQLFLTDEGLAIHQHAEAIMSRVHDELFAPLTPVEQATLVHLLDQCLA
AQPLEDI
>ARO3002826_EreA2|EreA2 is an integron-encoded erythromycin esterase that hydrolyses the drug's lactone ring. EreA2 is found in Providencia stuartii
MTWRTTRTLLQPQKLEFNEFEILNPVVEGARIVGIGEGAHFVAEFSLARASLIRYFVERHDFNAIGLECG
AIQASRLSEWLNSTAGAHELERFSDTLTFSLYGSVLIWVKSYLRESGRKLQLVGIDLPNTLNPRDDLAQL
AEIIQVIDHLMKPHVDALTQLLTSIDGQSAVISSAKWGELETAQQEKAISGVTRLKLRLASLAPVLKNHV
NSDFFRKASDRIESIEYTLETLRVMKAFFDGTSLEGDTSVRDSYMAGVVDGMVRANPDVRIILLAHNNHL
QKTPVSFSGELTAVPMGQHLAEREEGDYRAIAFTHLGLTVPEMHFPSPDSPLGFSVVTTPADAIREDSVE
QYVIDACGKEDSCLTLTDDPMEAKRMRSQSASVETNLSEAFDAIVCVPSAGKDSLVAL
>ARO3000801_MexD|MexD is the multidrug inner membrane transporter of the MexCD-OprJ complex.
MSEFFIKRPNFAWVVALFISLGGLLVISKLPVAQYPNVAPPQITITATYPGASAKVLVDSVTSVLEESLN
GAKGLLYFESTNNSNGTAEIVVTFEPGTDPDLAQVDVQNRLKKAEARMPQAVLTQGLQVEQTSAGFLLIY
ALSYKEGAQRSDTTALGDYAARNINNELRRLPGVGKLQFFSSEAAMRVWIDPQKLVGFGLSIDDVSNAIR
GQNVQVPAGAFGSAPGSSAQELTATLAVKGTLDDPQEFGQVVLRANEDGSLVPARRCRAPGTRQGELQHF
LATERHAHRGRGYPAVARGQRDPDPTLVKQRLAELSAFFPEDMQYSVPYDTSRFVDVAIEKVIHTLIEAM
VLVFLVMFLFLENVRYTLIPSIVVPVCLLGTLMVMYLLGFSVNMMTMFGMVLAIGILVDDAIVVVENVER
IMAEEGISPAEATVKAMKQVSGAIVGITLVLSAVFLPLAFMAGSVGVIYQQFSVSLAVSILFSGFLALTF
TPALCATLFKPIPEGHHEKRGFFGAFNRGFARVTERYSLLNSKLVARAGRFMLVYAGLVAMLGYFYLRLP
EAFVPAEDLGYMVVDVQLPPGASRVRTDATGEELERFLKSREAVASVFLISGFSFSGQGDNAALAFPTFK
DWSERGAEQSSAAEIAALNEHFALPDDGTVMAVSPPPINGLGNSGGFALRLMDRSGVGREALLQARDTLL
GEIQTNPKFLYAMMEGLAEAPQLRLLIDREKARALGVSFETISGTLSAAFGSEVINDFTNAGRQQRVVIQ
AEQGNRMTPESVLELYVPNAAGNLVPLSAFVSVKWEEGPVQLVRYNGYPSIRIVGDAAPGFSTGEAMAEM
ERLASQLPAGIGYEWTGLSYQEKVSAGQATSLFALAILVVFLLLVALYESWSIPLSVMLIVPIGAIGAVL
AVMVSGMSNDVYFKVGLITIIGLSAKNAILIVEFAKELWEQGHSLRDAAIEAARLRFRPIIMTSMAFILG
VIPLALASGAGAASQRAIGTGVIGGMLSATFLGVLFVPICFVWLLSLLRSKPAPIEQAASAGE
>ARO3003205_Erm(43)|Erm(43) is a macrolide, lincosamide, and streptogramin B resistance gene found in Staphylococcus lentus chromosome isolated from human, dog and chicken.
MNNKNPKDTQNFITSKKCINEILKNIIITADDNIVEIGTGKGHFTKALSKVVKSVIGVEIDKSLYYNLKK
DSKLQDNIQLINQDILNFQFPDNKDYKIFGSIPYNISTEIIKKILYESKAEYNYLIVELGFAKRIQDKNK
ALSLLLLPKMDVEILKVIPNKYFHPKPKVESALILLKKHKPLISAKDEKNYQFFVYKWVNKEYKKLFTKN
QFKKALKNANVQNLNKISKQQFISIFYSYKLFN
>ARO3000375_ErmB|ErmB confers the MLSb phenotype. Similar to ErmC, expression of ErmB is inducible by erythromycin. The leader peptide causes attenuation of the mRNA and stabilizes the structure preventing further translation. When erythromycin is present, it binds the leader peptide causing a change in conformation allowing for the expression of ErmB.
MNKNIKYSQNFLTSEKVLNQIIKQLNLKETDTVYEIGTGKGHLTTKLAKISKQVTSIELDSHLFNLSSEK
LKLNTRVTLIHQDILQFQFPNKQRYKIVGSIPYNLSTQIIKKVVFESRASDIYLIVEEGFYKRTLDIHRT
LGLLLHTQVSIQQLLKLPAECFHPKPKVNSVLIKLTRHTTDVPDKYWKLYTYFVSKWVNREYRQLFTKNQ
FHQAMKHAKVNNLSTITYEQVLSIFNSYLLFNGRKLIL
>ARO3000816_mtrA|MtrA is a transcriptional activator of the MtrCDE multidrug efflux pump of Neisseria gonorrhoeae.
MDTMRQRILVVDDDASLAEMLTIVLRGEGFDTAVIGDGTQALTAVRELRPDLVLLDLMLPGMNGIDVCRV
LRADSGVPIVMLTAKTDTVDVVLGLESGADDYIMKPFKPKELVARVRARLRRNDDEPAEMLSIADVEIDV
PAHKVTRNGEQISLTPLEFDLLVALARKPRQVFTRDVLLEQVWGYRHPADTRLVNVHVQRLRAKVEKDPE
NPTVVLTVRGVGYKAGPP
>ARO3003039_oprA|OprA is an outer membrane factor protein found in Pseudomonas aeruginosa. It is part of the MexXY-OprA complex.
MPLSKLSASSLALCLGLLGACSLAPRYQRPEAPIPTTYPAVPASQQAGDRARLDDWQQQFTDPVLRQMIG
QALEHNRNLRVAALRIEEARALYGVQASERLPTLEASGRYERERMRGETREAGEVEQRYRVAAGISAFEL
DFFGRVKNLGDAALADYLASEEAQRSARIALIAEVAGGYVQERALYAQQRLAERTLHARENGLALVRKRY
AAGMSTRIDLRSEEMLVESARATHAALVRERSQAVSGLQLLLGDFTGDWQDSQLDLEHLQLQPLPAGLPS
ELLARRPDIRQAEQQLRAANANIGAARAAFFPSLRLSTDLGSASSGLHGLFRGGSRVWTFSPQMTLPIFD
GGRNRANLDLAEVRKDIAVNRYEESIQVAFREVADALSAGDQLELQLRAQRAVRDADRERLQLVRKRYAK
GVANYLEMLDAQRSLFDSEQQLIHLRGLRLNNGVALYRALGGGWSQG
>ARO3001300_myrA|myrA is a methyltransferase found in Micromonospora griseorubida and confers resistance to mycinamicin, tylosin and lincosamides. Specifically, this enzyme adds a methyl group to guanosine 748 (E. coli numbering) of 23S ribosomal RNA. MyrA is found in the mycinamicin biosynthetic cluster and is one mechanism by which M. griseorubida protects itself from self-destruction when producing this macrolide.
MHPDLLPHLRCPVCGQPLHQADAAPPRALRCPAGHSFDIARQGYVNLLTGRAPHVGDTAEMIAAREEFLA
AGHYDPFSAALATAAARAVPRRVRPGDGVGEPVAYPDLVVDAGAGTGRHLAAVLDAVPTAVGLALDVSKP
ALRRAARAHPRAGAAVCDTWGRLPLADATVAVLVNVFAPRNGPEFRRVLRPDGALLVVTPTAEHLVELVD
RLGLLRVDPAKDARVADSLTRHFEPAGQSTHRHRLQLTRKEVLTLVGMGPSAWHTDPARLTARVAALSEP
VTVTAAVRLARYRPI
>ARO3003895|Mutations in Pseudomonas aeruginosa PhoP of the two-component PhoPQ regulatory system. Presence of mutation confers resistance to colistin.
MKLLVVEDEALLRHHLYTRLGEQGHVVDAVPDAEEALYRVSEYHHDLAVIDLGLPGMSGLDLIRELRSQG
KSFPILILTARGNWQDKVEGLAAGADDYVVKPFQFEELEARLNALLRRSSGFVQSTIEAGPLVLDLNRKQ
ALVEEQPVALTAYEYRILEYLMRHHQQVVAKERLMEQLYPDDEERDANVIEVLVGRLRRKLEACGGFKPI
DTVRGQGYLFTERCR
>ARO3000594_ErmR|ErmR is a methyltransferase found in the erythromycin producer Aeromicrobium erythreum. Like other Erm enzymes, it catalyzes the methylation of A2058 of the 23S ribosomal RNA. The gene is found within the erythromycin biosynthetic cluster and is responsible for self-resistance.
MAGPQDRPRGRGPSSGRPQRPVGGRSQRDRDRRVLGQNFLRDPATIRRIADAADVDPDGLVVEAGPGEGL
LTRELARRAGRVRTYELDQRLARRLSTDLAQETSIEVVHADFLTAPHPEEPFQFVGAIPYGITSAIVDWC
LTAPTLTSATLVTQQEFARKRTGDYGRWTALTVTTWPTFEWQYVAKVDRTLFTPVPRVHSAIMRLRRRPQ
PLLRDAAARSRFADMVEIGFVGKGGSLYRSLTREWPRSKVDSAFARADVHHDEIVAFVHPDQWITLFQLL
DGSRGGAARGPGDQRGRRGRPGGGPRPDGRAGGGPRRDAGGRRTGDGRGGRPRPPRGGQA
>ARO3002816_clbC|clbC is a plasmid-encoded cfr gene found in Bacillus clausii
MKVVNHATKYERLKHFLNALNEPTYRYKQITEAIFKHRIGAFNKMTTLPKALRESLINEFGPSILTVEPV
LETTSQQVTKVLLKVAGNNQVEAVRMHYEAGWESFCISSQCGCGLGCTFCSTGAIGLKQNLSADEMTDQL
LYFYLKGHSLDSVSFMGMGEALANVRIFDALNVLVDRQLFALSPRRITVSTVGIIPNIQRMTSSFPQMNL
TFSLHSPFHDQRSELMPINNKYPLDQVMNVLDQHIHETGRKVYIAYVMLRGVNDSEKHAEALVKRILNNR
YPHLYHVNLIRYNPTVGTPENYGQTIEEKLQTFYRVVKSARIPVTIRSQFGREIDAACGQLYGQYQAKKR
>ARO3000782_adeK|AdeK is the outer membrane factor protein in the adeIJK multidrug efflux complex.
MQKVWSISGRSIAVSALALALAACQSMRGPEPVVKTDIPQSYAYNSASGTSIAEQGYKQFFADPRLLEVI
DLALANNRDLRTATLNIERAQQQYQITQNNQLPTIGASGSAIRQVSQSRDPNNPYSTYQVGLGVTAYELD
FWGRVRSLKDAALDSYLATQSARDSTQISLISQVAQAWLNYSFATANLRLAEQTLKAQLDSYNLNKKRFD
VGIDSEVPLRQAQISVETARNDVANYKTQIAQAQNLLNLLVGQPVPQNLLPTQPVKRIAQQNVFTAGLPS
DLLNNRPDVKAAEYNLSAAGANIGAAKARLFPTISLTGSAGYASTDLSDLFKSGGFVWSVGPSLDLPIFD
WGTRRANVKISETDQKIALSDYEKSVQSAFREVNDALATRANIGERLTAQQRLVEATNRNYTLSNARFRA
GIDSYLTVLDAQRSSYAAEQGLLLLQQANLNNQIELYKTLGGGLKANTSDTVVHQPSSAELKKQ
>ARO3000818_nalC|NalC is a repressor of PA3720-PA3719, which are positive regulators of MexAB-OprM. Thus, nalC mutants confer multidrug resistance.
MNDASPRLTERGRQRRRAMLDAATQAFLEHGFEGTTLDMVIERAGGSRGTLYSSFGGKEGLFAAVIAHMI
GEIFDDSADQPRPAATLSATLEHFGRRFLTSLLDPRCQSLYRLVVAESPRFPAIGKSFYEQGPQQSYLLL
SERLAAVAPHMDEETLYAVACQFLEMLKADLFLKALSVADFQPTMALLETRLKLSVDIIACYLEHLSQSP
AQG
>ARO3000533_macA|MacA is a membrane fusion protein that forms an antibiotic efflux complex with MacB and TolC. macA corresponds to 1 locus in Pseudomonas aeruginosa PAO1 and 1 locus in Pseudomonas aeruginosa LESB58.
MAKMMKWSAVAAVAAAAVWGGWHYLKPEPQAAYITETVRRGGISRTVSATGEISPSNLVSVGAQASGQIK
KLYVKLGQQVKKGDLIAEINSTTQTNTLNMEKSKLETYQAKLVSAQIALGSAEKKYKRQTALWKDDATSK
EDLESAQDALAAAKANVAELKALIRQSKISINTAESDLGYTRITATMDGTVVAIPVEEGQTVNAAQSTPT
IVQLANLDMMLNKMQIAEGDITKVKAGQDISFTILSEPDTPIKAKLDSVDPGLTTMSSGGYNSSTDTASN
AVYYYARSFVPNPDGKLATGMTTQNTVEIDGVKNVLLIPSLTVKNRGGKAFVRVLGADGKAAEREIRTGM
RDSMNTEVKSGLKEGDKVVISEITAAEQQESGERALGGPPRR
>ARO3000602_Erm(39)|ErmD confers MLSb phenotype.
MSSVHHGRHENGQNFLRDRRVVGDIVRMVSHTAGPIVEIGAGDGALTLPLQRLGRPLTAIEIDLHRARRL
ADRTTAEVIATDFLRYRLPRTPHVVVGNLPFHLTTAILRRLLHENGWTDAILLVQWEVARRRAGVGGATM
MTAQWWPWFEFGLARKVSADAFRPRPSVDAGLLTIQRRAEPLLPWADRRAYQALVHRVFTGRGRGLAQIL
RPHVHPRWLSANGIHPSALPRALTARQWVALFDAAG
>ARO3001306_ErmW|ErmW is a methyltransferase found in the mycinamicin producer Micromonospora griseorubida. Like other Erm enzymes, it catalyzes the methylation of A2058 of the 23S ribosomal RNA. The gene is found within the mycinamicin biosynthetic cluster and is responsible for self-resistance.
MSSIRRRHAAASLDTPAVGGRHELGQNFLVDRGVCTRIAEVVSSTTAHPVLELGAGDGAITRALVAANLP
VTALELDPRRVRRLQRTFADGVTVVHGDMLRYDFGPYPHHVVSTVPFSITTPLLRRLIGQRFWHTAVLLV
QWEVARKRAGVGGTTMLTAASWPWYEFTLVERVPKTSFDPVPSVDGGILVIERRSAPLLDDRCVGDYQNL
VREVYTGPGRGLAAILRTRLPGREVDAWLRRERVDPAALPRDLKAGHWASLYRLYREVGTRPAPAGRSVR
ARPGSVGPDRSLPPRGLRSGPPRARRRGGGA
>ARO3000318_mphB|The mphB gene encodes for MPH(2')-II. This enzymes phosphorylates 14-membered and 16-membered macrolides.  It phosphorylates macrolides in GTP- dependent manner at 2'-OH hydroxyl of desosamine sugar of macrolides.
MSKDIKQVIEIAKKHNLFLKEETIQFNESGLDFQAVFAQDNNGIDWVLRLPRREDVMPRTKVEKQALDLV
NKYAISFQAPNWIIYTEELIAYKKLDGVPAGTIDHNIGNYIWEIDINNVPELFHKSLGRVLAELHSIPSN
KAAALDLVVHTPEEARMSMKQRMDAVRAKFGVGENLWNRWQAWLNDDDMWPKKTGLIHGDVHAGHTMIDK
DANVTGLIDWTEAKVTDVSHDFIFNYRAFGEEGLEALILAYKEIGGYYWPKMKEHIIELNAAYPVSIAEF
ALVSGIEEYEQMAKEALEVQGS
>ARO3000599_Erm(33)|ErmD confers MLSb phenotype.
MNKKNIKDSQNFITSKRNIDKIMTNISLNEHDNIFEIGSGKGHFTLELVQRCNFVTAIEIDHKLCKTTEN
KLVDHDNFQVLNKDILQFKFPKNQSYNIFGNIPYNISTDIVKRITFESQAKYSYLIVEKGFAKRLQNLQR
ALGLLLMVEMDIKMLKKVPPLYFHPKPSVDSVLIVLERHQPLISKKDYKKYRSFVYKWVNREYRVLFTKN
QFRQALKHANVTNINKLSKEQFLSIFNSYKLFH
>ARO3003033_mexY|MexY is the RND-type membrane protein of the efflux complex MexXY-OprM.
MARFFIDRPVFAWVISLLIVLAGVLAIRFLPVAQYPDIAPPVVNVSATYPGASAKVVEEAVTAIIEREMN
GAPGLLYTKATSSTGQASLTLTFRQGVNANLAAVEVQNRLKIVESRLPESVRRDGIYVEKAADSIQLIVT
LTSSSGRYDAMELGEIASSNVLQALRRVEGVGKVETWGAEYAMRIWPDPAKLTSMNLSASDLVNAVRRHN
ARLTVGDIGNLGVPDSAPISATVKVDDTLVTPEQFGEIPLAHPRDGGAIRLRDVARVEFGQSEYGFVSRV
NQMTATGLAVKMAPGSNAVATAKRIRATLDELSRYFPEGVSYNIPYDTSAFVEISIRKVVSTLLEAMLLV
FAVMYLFMQNFRATLIPTLVVPVALLGTFTVMLGLGFSINVLTMFGMVLAIGILVDDAIIVVENVERLMA
EEGLSPHDATVKAMRQISGAIVGITVVLVSVFVPMAFFSGAVGNIYRQFAVTLAVSIGFSAFLALSLTPA
LCATLLRPIDADHHEKRGFFGWFNRAFLRLTGRYRNAVAGILARPIRWMLVYTLVIGVVALLFVRLPQAF
LPEEDQGDFMIMVMQPEGTPMAETMANVGDVERYLAEHEPVAYAYAVGGFSLYGDGTSSAMIFATLKDWS
ERREASQHVGAIVERINQRFAGLPNRTVYAMNSPPLPDLGSTSGFDFRLQDRGGVGYEALVKARDQLLAR
AAEDPRLANVMFAGQGEAPQIRLDIDRRKAETLGVSMDEINTTLAVMFGSDYIGDFMHGSQVRKVVVQAD
RRKRLGIDDIGRLHVRNEQGEMGAAGDVRQGRLDPRPAATDPLQRLSLVQPRGPGRAGLQQREAMQAMEQ
LMQGTARGIRPRVVRPVLRRTPVAGAQAPALFALSVLIVFLALAALYESWSIPLAVILVVPLGVLGALLG
VSLRGLPNDIYFKVGLITIIGLSAKNAILIIEVAKDHYQEGMSLLQATLEAARLRLRPIVMTSLAFGFGV
VPLALSSGAGIRAQVAIGTGVLGGIVTATVLAVFLVPLFFLVVGRLFRLRKAPRTGNSPQIPTEQA
>ARO3002825_ErmY|ErmY is a plasmid-mediated methyltransferase found in Staphylococcus aureus
MNKKDIKFSQNFITSKRHINKIMSNLELNRNDNVFEIGSGKGHFTLELVQKCNYVTVIEIDSNLCIQTQN
KVTNYDNFRIINKDILQFKFPNNKAYKIYGNIPYYISTDIVRKIVFESEATVSYLIVEEGFAKRLLNTNR
SLALLLMTEVDISILSKIPKEYFHPKPKINSSLIILKRHPSKISYKDKKMYNNFVMKWVNQEYSKLFTKN
QFNKALNYAKIKDLKNINFEQFLSVFNSYKLFNN
>ARO3000866_oleI|OleI is a glycosyltransferase found in Streptomyces antibioticus, specifically the oleandomycin biosynthetic cluster. OleI glycosylates oleandomycin to confer self-resistance.
MTSEHRSASVTPRHISFFNIPGHGHVNPSLGIVQELVARGHRVSYAITDEFAAQVKAAGATPVVYDSILP
KESNPEESWPEDQESAMGLFLDEAVRVLPQLEDAYADDRPDLIVYDIASWPAPVLGRKWDIPFVQLSPTF
VAYEGFEEDVPAVQDPTADRGEEAAAPAGTGDAEEGAEAEDGLVRFFTRLSAFLEEHGVDTPATEFLIAP
NRCIVALPRTFQIKGDTVGDNYTFVGPTYGDRSHQGTWEGPGDGRPVLLIALGSAFTDHLDFYRTCLSAV
DGLDWHVVLSVGRFVDPADLGEVPPNVEVHQWVPQLDILTKASAFITHAGMGSTMEALSNAVPMVAVPQI
AEQTMNAERIVELGLGRHIPRDQVTAEKLREAVLAVASDPGVAERLAAVRQEIREAGGARAAADILEGIL
AEAG
>ARO3000559_adeN|AdeN is a repressor of AdeIJK, a RND-type efflux pump in Acinetobacter baumannii. Its inactivation increases expression of AdeJ.
MHDPVLESHHLVCEKPQTRRGIERRLALLLSATELFLEKGYDAVSLDDIVNHAGGSKTSIYKYFGNKDGL
FTAICDYRREMFFKDICIAFQPEQTSLKDYLIQTLIRFYKPFIQPEHIAFLRLVIEQTQCNATLSQYLYE
KCALDVQNTIAQALLISHQSGEITCTSPDHSSLMYFGILRDIEWRMIMGMPLPPNETEVIDYINYCVDIF
LKGHHKV
>ARO3000795_mdtE|MdtE is the membrane fusion protein of the MdtEF multidrug efflux complex. It shares 70% sequence similarity with AcrA.
MNRRRKLLIPLLFCGAMLTACDDKSAENAAAMTPEVGVVTLSPGSVNVLSELPGRTVPYEVAEIRPQVGG
IIIKRNFIEGDKVNQGDSLYQIDPAPLQAELNSAKGSLAKALSTASNARITFNRQASLLKTNYVSRQDYD
TARTQLNEAEANVTVAKAAVEQATINLQYANVTSPITGVSGKSSVTVGALVTANQADSLVTVQRLDPIYV
DLTQSVQDFLRMKEEVASGQIKQVQGSTPVQLNLENGKRYSQTGTLKFSDPTVDETTGSVTLRAIFPNPN
GDLLPGMYVTALVDEGSRQNVLLVPQEGVTHNAQGKATALILDKDDVVQLREIEASKAIGDQWVVTSGLQ
AGDRVIVSGLQRIRPGIKARAISSSQENASTESKQ
>ARO3000363_EreB|EreB is an erythromycin esterase-like protein that hydrolyses the drug's lactone ring.
MRFEEWVKDKHIPXKXNHPDDNYDDFKPLRXIIGDTRVVALGENSHFIKEFFLLRHTLLRFFIEDLGFTT
FAFEFGFAEGQIINNWIHGQGTDDEIGRFLKHFYYPEELKTTFLWLREYNKAAKEKITFLGIDIPRNGGS
YLPNMEIVHDFFRTADKEALHIIDDAFNIAKKIDYFSTSQAALNLHELTDSEKCRLTSQLARVKVRLEAM
APIHIEKYGIDKYETILHYANGMIYLDYNIQAMSGFISGGGMQGDMGAKDKYMADSVLWHLKNPQSEQKV
IVVAHNAHIQKTPILYDGFLSCLPMGQRLKNAIGDDYMSLGITSYSGHTAALYPEVDTKYGFRVDNFQLQ
EPNEGSVEKAISGCGVTNSFVFFRNIPEDLQSIPNMIRFXSIYMKAELEKAFDGIFQIEKSSVSEVVYE
>ARO3000378_MexB|MexB is the inner membrane multidrug exporter of the efflux complex MexAB-OprM.
MSKFFIDRPIFAWVIALVIMLAGGLSILSLPVNQYPAIAPPAIAVQVSYPGASAETVQDTVVQVIEQQMN
GIDNLRYISSESNSDGSMTTTVTFEQGTDPDIAQVQVQNKLQLATPLLPQEVQRQGIRVTKAVKNFLMVV
GVVSTDGSMTKEDLSNYIVSNIQDPLSRTKGVGDFQVFGSQYSMRIWLDPAKLNSYQLTPGDVSSAIQAQ
NVQISSGQLGGLPAVKGQQLNATIIGKTRLQTAEQFENILLKVNPDGSQVRLKDVADVGLGGQDYSINAQ
FNGSPASGIAIKLATGANALDTAKAIRQTIANLEPFMPQGMKVVYPYDTTPVVSASIHEVVKTLGEAILL
VFLVMYLFLQNFRATLIPTIAVPVVLLGTFGVLAAFGFSINTLTMFGMVLAIGLLVDDAIVVVENVERVM
AEEGLSPREAARKSMGQIQGALVGIAMVLSAVFLPMAFFGGSTGVIYRQFSITIVSAMALSVIVALILTP
ALCATMLKPIEKGDHGEHKGGFFGWFNRMFLSTTHGYERGVASILKHRAPYLLIYVVIVAGMIWMFTRIP
TAFLPDEDQGVLFAQVQTPPGSSAERTQVVVDSMREYLLEKESSSVSSVFTVTGFNFAGRGQSSGMAFIM
LKPWEERPGGENSVFELAKRAQMHFFSFKDAMVFAFAPPSVLELGNATGFDLFLQDQAGVGHEVLLQARN
KFLMLAAQNPALQRVRPNGMSDEPQYKLEIDDEKASALGVSLADINSTVSIAWGSSYVNDFIDRGRVKRV
YLQGRPDARMNPDDLSKWYVRNDKGEMVPFNAFATGKWEYGSPKLERYNGVPAMEILGEPAPGLSSGDAM
AAVEEIVKQLPKGVGYSWTGLSYEERLSGSQAPALYALSLLVVFLCLAALYESWSIPFSVMLVVPLGVIG
ALLATSMRGLSNDVFFQVGLLTTIGLSAKNAILIVEFAKELHEQGKGIVEAAIEACRMRLRPIVMTSLAF
ILGVVPLAISTGAGSGSQHAIGTGVIGGMVTATVLAIFWVPLFYVAVSTLFKDEASKQQASVEKGQ
>ARO3000811_mtrD|MtrD is the inner membrane multidrug transporter of the MtrCDE efflux complex.
MAKFFIDRPIFAWVISIFIIAAGIFGIKSLPVSQYPSVAAPTITLRATYPGASAQVMEDSVLSVIERNMN
GVEGLDYMSTSADSSGSGSVSLTFTPDTDENLAQVEVQNKLSEVLSTLPATVQQYGVTVSKARSNFLMIV
MLSSDVQSTEEMNDYAQRNIVPELQRIEGVGQVRLFGAQRAMRIWVDPKKLQNYNLSFADVGSALSAQNV
QISAGSIGSLPAVRGQTVTATVTAQGQLGTAEEFGNVILRANTDGSNVYLKDVARVGLGMEDYSSSTRLN
GVNTTGMAVMLSNSGNAMATAKAVKERMATLEKYFPQGMSWKTPYDTSKFVEISIEKVIHTLIEAMVLVF
VVMYLFLQNIRYTLIPTIVVPISLLGGFAFISYMGMSINVLTMFAMVLVIGIVVDDAIVVVENVERIMAG
EGLPPKEATKKAMGQISGAVIGITAVLISVFVPLAMFSGATGNIYKQFALTMASSIAFSAFLALTLTPAL
CATMLKTIPKGHHEEKKGFFGWFNKKFNSWTHGYEGRVAKVLRKTFRMMVVYIGLAVVGVFLFMRLPTSF
LPTEDQGFVMVSVQLPAGATQERTNATLAQVTQLAKSIPEIENIITVSGFSFSGSGQNMAMGFAILKDWN
ERTAPGSDAVAIAGKLTGMMMGTLKDGFGIAVVPPPILELGNGSGLSINLQDRNNTGHTALLAKRNELIQ
KMRASGLFDPSTVRAGGLEDSPQLKIDINRAAAAAQGISFADIRTALASALSSSYVSDFPNQGRLQRVMV
QADEDARMQPADILNLTVPNKSGVAVPLSTIATVSWENGTEQSVRFNGYPSMKLSASPATGVSTGQAMAA
VQKMVDELGGGYSLEWGGQSREEAKGGSQTLILYGLAVAAVFLVLAALYESWSIPLAVILVIPLGLIGAA
AGVTGRNLFEGLLGSVPSFANDIYFQVGFVTVMGLSAKNAILIIEFAKDLQAQGKSAVEAALEAARLRFR
PIIMTSFAFILGVVPLYIAGGASSASQRAIGTTVFWGMLIGTLLSVFLVPLFYVVVRKFFKETAHEHEMA
VKHAAEAGITGSDDSQH
>ARO3000615_mefA|mefA is a motive efflux pump in Streptococcus pneumoniae that confers resistance to macrolides. It is found on the same operon as mefE and the ABC-efflux pump mel.
MEKYNNWKLKFYTIWAGQAVSLITSAILQMAIIFYLTEKTGSAMVLSMASLVGFLPYAVFGPAIGVLVDR
HDRKKIMIGADLIIAAAGAVLAIVAFYMELPVWMVMIVLFIRSIGTAFHTPALNSVTPLLVPEEQLTKCA
GYSQSLQSISYIVSPAVAALLYSVWDLNAIIAIDVLGAVIASITVAIVRIPKLGNQVQSLEPNFIREMKE
GIVVLRQNKGLFALLLLGTLYTFVYMPINALFPLISMEYFNGTPVHISITEISFAFGMLAGGLLLGRLGS
FEKRVLLITSSFFIMGASLAVSGILPPNGFVIFVVCCAIMGLSVPFYSGVQTALFQEKIKPEYLGRVFSL
TGSIMSLAMPIGLILSGFFADRIGVNHWFLLSGILIIGIAIVCPMITEVRKLDLK
>ARO3000463_gimA|A macrolide glycosyltransferase encoded by the gimA gene in Streptomyces ambofaciens, a natural producer of the macrolide antibiotic spiramycin. Chalcomycin, methymycin, tylosin, pikromycin, rosaramicin, oleandomycin, josamycin, and carbomycin are preferred substrates of gimA glycosyltransferase, while erythromycin and spiramycin have notably low binding affinities. GimA may be able to inactivate spiramycin precursors. Described by Gourmelen et al. 1998.
MRRGDLHETYRLDYAPHMHDPAHIAMFSIAAHGHVNPSLEVIRELVARGHRVTYAIPPLFAEKVAETGAE
PKLWNSTLPGPDADPDAWGTTPLDNVEPFLDDAIQALPQLIAAYEGDEPDLVLHDITSYPARVLAHRWGV
PAVSLSPNLVAWEGYEEEVGRPTWEEPLKTERGRAYDARFRGWLKENGITEDPDPFVGRPDRSLVLIPKA
LQPHADRVDEKTHTFVGACQGDRAAEGDWRRPEGAEKVVLVSLGSSFTKRPAFYRACVEAFGALPGWHVV
LQVGRHVDPAELGDVPENVEVRSWVPQLAILKQADLFVTHAGAGGSQEGLATATPIVAVPQAVDQFGNAD
MLQGLGVGRHLPTEEATAEALRAAGLALVEDPEVARRLKEIQAGMAREGGTRRAADLIEAELAAART
>ARO3002827_tlrC|tlrC is an ABC-F subfamily protein found in Streptomyces fradiae and confers resistance to mycinamicin, tylosin and lincosamides. tlrC is found in the tylosin biosynthetic cluster and is one mechanism by which S. fradiae protects itself from self-destruction when producing this macrolide.
MRTSPSSQLSLHGVTKRYDDRVVLSQVSLAISPGEKAGIIGDNGAGKSTLLRLLAGEERPDAGEVTVIAP
GGVGYLPQTLGLPPRATVQDAIDLAMTELRVLEAELRRTEAALAEAATDEALQDALTAYARLTEQYEVRD
GYGADARVDAALHGLGLPGLPRDRRLGTLSGGERSRLALAATLASQPELLLLDEPTNDLDDRAVHWLEEH
LSGHRGTVVTVTHDRVFLDRLTATVLEVDGRGVSRHGDGYAGYLAAKAAERRRRQQQYDEWRAELDRNRR
LAEANVARLDGIPRKMGKAAFGHGAFRARGRDHGAMSRVRNAKERVERLTANPVAPPADRLSLTARIATA
DGPGEAPAAELDGVVVGSRLRVPKLRLGAAERLLITGPNGAGKSTLLSVLAGELSPDAGAVSVPGRVGHL
RQEETPWPAKLTVLEAFAHNRPGDRDEQADRRLSLGLFEPEALRLRVGELSYGQRRRIELARLVSEPVGL
LLLDEPTNHLSPALVEELEEALTGYGGALVLVTHDRRMRSRFTGSHLELREGVVSGAR
>ARO3000603_Erm(41)|Erm41 confers MLSb phenotype.
MDLGAGHGALTAHLVAAGARVLAVELHPGRARHLRSRFAEEDVRVAEADLLAFRWPRRPFRVVASPPYQV
TSALIRSLLTPESRLLAADLVLQRGAVHKHAKRAPVRHWTLRAGITLPRSAFHHPPQVDSSVLVIRRR
>ARO3000817_mtrR|MtrR is a repressor of mtrCDE expression. Mutations in mtrR increase multidrug resistance.
MRKTKTEALKTKEHLMLAALETFYRKGIARTSLNEIAQAAGVTRGALYWHFKNKEDLFDALFQRICDDIE
NCIAQDAADAEGGSWTVFRHTLLHFFERLQSNDIYYKFHNILFLKCEHTEQNAAVIAIARKHQAIWREKI
TAVLTEAVENQDLADDLDKETAVIFIKSTLDGLIWRWFSSGESFDLGKTAPRIIGIMMDNLENHPCLRRK
>ARO3002819_msrC|msrC is a chromosomal-encoded ABC-F subfamily protein expressed in Enterococcus faecium that confers resistance to erythromycin and other macrolide and streptogramin B antibiotics.
MENLAVNITNLQVRFGNQLELSIDSLRVYQQDRIGIIGENGVGKTTLLKLIVGELIPNQGKIQTEITFNY
LPQLTYLAEAKDLNLELASHFQLKLEETSERKWSGGEERKIELIRLLSSYEQGMLLDEPTTHLDRKSMDR
LIEELRYYYGTLIFVSHDRYFLDELATKVWEVKDGEIREFPENYSAYLTQRELEKKTQLREAESIMKEKK
RLEKSIQEKKKQAEKLEKVSSKKKKQQIRPDRLSSSKQKDSVQKAIQKNTKTLERRLQKIGETTKPQQMK
QIRFPVPKSLELHNRYPIMGQNIQLERSGRTLLINSDFQFSLGKKIAIVGENGSGKTTLLEHIRKQGEGI
LLSPKVSFQVYQQKDYQMTSEESVIRFVMRQTEFSESLVRSLLNHLGFAQETLTKPLCTLSGGEATRLTI
ALLFTKPSNVLLLDEPTNFIDVATIEALEQLMQVYPGTILFTSHDSYFVERTADEVYEIKGQKIKKVLTR
NF
>ARO3000319_mphC|The mphC gene was identified from Staphylococcus aureus.  This gene shows similarity to mphB gene from Escherchia coli.
MTQHNEIIKIAEKHQLHIKPQTISLNESGLDFQVAFGEDEHGIEWVLRLPRRPDVYKRTKPEKQMVDFLQ
KNVSFEVPNWKVHTKDLIAYPKLTGKPAATIDPEIQNYVWEIEHKPVTKNFINTLAETLVDLHNIPEENI
TAHHINIKTIQEIKNDFQRRMNKVRETYGVADGLWNRWKQWLENDELWPRRATMIHGDLHPGHIMVDNQA
NVTGLIDWTEATYSDPSMDFMGYHRVFDDEGLEQLITAYDKAGGETWPRMKEHIIELNAVFPMFIAEFAM
ESGEPAYEKMALQELGMKE
>ARO3003692_mexJ|mexJ is the membrane fusion protein of the MexJK multidrug efflux protein.
MYRHIPLVALSLFSSLFLAACGNGTPPPAAARPAIVVQPQPAGEVSQAFPGEIRARHEPELAFRIGGKVI
RRLVEVGERVKKDQPLAELDPQDVRLQLEAARAQVSAAEANLQTVRAEYRRYRTLLDRNLVSHSQFENIQ
NSYRAGEARLKQIRAEFNVADNQAGYAVLRSPQDGVIASRRVEVGQVVAAGQTVFSLAADGEREVLIGLP
EHSFERFRIGQPVSVELWSQRDRRFAGHIRELSPAADPQSRTFAARVAFDDRATPAELGQSARVYVAAAE
AVPLSVPLSALTAEAGQAFVWVVEPGSSTLRRQAVRTGPYAEDRVPVLEGLKAGDWVVATGVQVLREGQQ
VRPIDRANRTVKLAAKE
>ARO3003693_mexK|mexK is the inner membrane resistance-nodulation-cell division (RND) transporter in the MexJK multidrug efflux protein.
MSFNLSAWALQNRQIVLYLMILLGAVGALSYSKLGQSEDPPFTFKAMVVQTNWPGASAEEVARQVTERIE
KKLMETGDYDRIVSFSRPGVSQVTFMAREDIHSSEIPELWYQIRKKISDIRATLPQSIQGPFFNDEFGTT
YGNIYALTGKGFDYAVMKDYADRLQLQLQRIRNVGKVELIGLQDEKIWIDLSNTKLATLGLPLAAVQKAL
EEQNAVASSGFFETASDRVQLRVSGRFDSVEEIRDFPIRVGDRTFRIGDVAEVRRGFNDPPAPRMRFMGE
DAIGLAVAMKPGGDILVLGKALETEFARLQQSLPAGLELRKVSDQPAAVRTGVGEFIRVLAEALVIVLLV
SFFSLGLRTGLVVALSIPLVLAMTFAAMHYFGIGLHKISLGALVLALGLLVDDAIIAVEMMAVKMEQGYD
RLKAASFAWTSTAFPMLTGTLITAAGFLPIATAQSGTGEYTRSLFQVVTIALVVSWFAAVVFVPYLGAKL
LPDLARLHAQKHGGSADGYDPYATAFYQRFRRLVEWCVRYRKTVIVLTLAAFVGALLLFRLVPQQFFPPS
ARLELLLDIKLAEGASLRSTGEEVQRLEKMLQGHDGIDNYVAYVGTGSPRFYLPLDQQLPAASFAQVVVL
AKDLESREALRKWLIERMNEDFPHLRSRISRLENGPPVGYPVQFRVSGEDIPQVRELARKVADKMRENPH
VVNVHLDWEEPSKVVYLSIDQERARALGVSTASLSQFLQSALTGSHVSFFREDNELIEILLRGTEQERRD
LSLLPSLAVPTENGRSVALSQIATLEYGFEEGIIWHRNRLPTVTVRADIYDDSLPATLVAQIAPTLEPIR
AELPDGYLLEVGGTVEDAAKGQSSVNAGVPLFIVVVLSLLMVQLRSFSRMAMVFLTAPLGLIGVTLFLLL
FRQPFGFVAMLGTIALAGMIMRNSVILVDQIEQDISHGLDRWHAIIEATVRRFRPIVLTALAAVLAMIPL
SRSVFFGPMAVAIMGGLIVATVLTLLFLPALYAAWFRVKKDEARA
>ARO3003030_mexV|MexV is the membrane fusion protein of the MexVW-OprM multidrug efflux complex.
MLLRRMLIMLAAVIAVVAILAGYKVYSIRQQIALFSAPKPPISVTASLAEKRPWQSRLPAIGSLKAFQGV
TLTAEVSGTVRDVLFLSGDQVKLDQPLIQLESDVEEATLRTAEADLGLARAEYQRGRELIGSKAISKSEF
DRLAAQWAKTSATVAELKAALAKKRVLAPFAGTIGIRQVDVGDYVSPGTPIATLQDLSTLLLDFHLPEQD
FPLLSRGQLVKVRVAAYPAQVFDAEIAAINPKVDNETRNLQVRAALENPDGKLLPGMFANLEVMLPGEEQ
RVVVPETAITFTLYGDSIYVVGQKKDEQGQVSKDDKGQPQQVVERRFVRIGERREGLAVVLEGLEGGEQV
VTSGQLKLDNGAAVAIVAERDLQQEH
>ARO3003031_mexW|MexW is the RND-type membrane protein of the efflux complex MexVW-OprM.
MAFTDPFIRRPVLASVVSLLIVLLGMQAFSKLVIREYPQMENALITVTTLYAGANAETIQGYITQPLQQS
LASAEGIDYMTSVSRQNYSTISIYARIGANTDRLVTELLAKSNEVKSQLPPDAEDPVLQKEAADASALMY
ISFYSEQMNNPQITDYLSRVIQPKLATLPGIAEAEILGNQVFAMRLWLDPVKMAAFGVTAGEINQAVQQY
NFLAAAGEVKGQLVVTSVNASTDLKSPQAFAAIPVKTDGDRRVLMGDVARVELGAASYDAISSFNGIPSV
YIGIKGTPSANPLDVIKEVRAKMPELEEQLPPNLKVSIAYDATRFIQASIDEVVKTLGEAVLIVIVVVFL
FLGAFRSVLIPVVTIPLSMIGVLFFMQAMGYSINLLTLLAMVLAIGLVVDDAIVVVENIHRHIEEGKPPF
EAALEGAREIAVPVVSMTITLAAVYAPIGFLTGLTGALFKEFAFTLAGAVIISGIVALTLSPMMCSRLLR
HEENPSGLAHRLDLIFEGLKQRYQRALHGTLDTRPVVLVFAVLVLALIPVLLMFTKKELAPEEDQGIVFL
MTNSPQTANLDYLNRYTAEFEGIFRSFPEYYSAFQINGYNGVQAGIGGMLLKPWDEREKSQMELLHAVQA
KLNEIPGVQIFAFNLPSLPGTGEGLPFQFVLNTANDYESLLQVAQRVKQRASESGKFAFLDLDLAFDKPE
LVVDIDREKAAQMGVSMQDLGVALASLLGEGEINRFTIDGRSYKVIAQVERPYRDNPGWLGSYYVKSRNG
QLVALSTLIETHERARPRQLNQFQQLNSAIISGFPIVSMGEAIETVQQIAREEAPRGFAVDYAGASRQYV
QEGSALLVTFGLALAIIFLVLAAQFESFRDPLVIMVTVPLSICGALIPLFLGVSSLNIYTQVGLVTLIGL
ISKHGILIVEFANQLRHEQGLGRREAIEQAAAIRLRPVLMTTAAMVLGVIPLILATGAGAVSRFDIGIVI
ATGMSVGTLFTLFVLPCIYTLVARPDAPPGVTQAANAH
>ARO3003698_mexP|MexP is the membrane fusion protein of the MexPQ-OpmE multidrug efflux complex
MNLRHFIRITATLGVAALIAGCGESAPPGAASAPPSVPVAEVVVRPVTPYAEFTGSLTAVEQVELRPRVA
GYIQDVTVPEGRLVEKGQQLFLIDPRVFKAAQDAARARLREAEAAALLARTEHERAELLYARKVVARERL
DSAIASRNASKAQVDAARAALDAAQLDLGFTRVTAPIGGRVGHIQVTEGNYVTNGVTALTSIVSVDPLYV
YFDVDERTYLQALAPTRGREGEQAPRVKVALLTDESYGRSSRLDFLANAADRGTGTVRVRAVVDNPDGQL
TPGLFAKVRLETGKPRAQVLVADHSIGTDQGRRYVLVVDEGNKTQYRPVELGPMVDGLRVVRQGLQPGER
IVVKGLVRPDMQITPRLAEIDGTPVDLSKTVGAAQ
>ARO3003699_mexQ|MexQ is the inner membrane transporter of the multidrug efflux pump MexPQ-OpmE.
MTFPRFFIDRPIFAIVLSVLMMIGGIVSFFQLPLSEYPAVTPPTVQVTTAYPGANPDVIAQTVATPLEQA
ITGVEGMLYMSSQSATDGRMILTITFDQHIDPDMAQIQVQNRVSRVLSRLPDEVQRQGVVTQKTSPDILM
VVHLLSPEQRYDPLYISNYAYLQVRDELLRLPGISDVVVWGAGEYSMRLWLDPDLIAARGLTAGEVIAAV
REQNVQVAAGAVGQAPDSTAAFQVTVNTLGRLSDEEQFGDIIVRTGADGQVTRLRDVARIEMGGDAYALR
SLLDGEPAVALQIIQSPGANALDTAEAVRATVARLEGNFPAGLSARIAYDPTVFVRASLQTVATTLLEAI
LLVVVVVVLFLRSWRASLIPLMAVPVSLVGTFAVMHLMGFSLNTLSLFGLVLSIGIVVDDAIVVVENVER
HIENGEPPLQAARRAMDEVTGPIMAITSVLAAVFIPTAFLSGLQGEFYRQFALTIAISTILSALNSLTLS
PALAGLLLRPRPAGGAVAGRFQRLLQVLGRPLRNAPEAYGNAVRKVVRVSGLALVVYGGLLGLTWVGFQA
VPPGFVPMQDKYYLIGIAQLPNGASLERTDAVVRQMSRIGLDEPGVESVVAFPGLSVNGFVNVPNAAVMF
FMLDPFESRTSADLGALAIAGRLQARFASIPDGFLGVFPPPPVPGLGTIGGFKMQVEDRGGAGLEALARQ
TQVLMMKATESGQLGGLMTSFDINAPQLEVVVDRTKVKSQGVRLADVFEALQVYLGSLYINDFNRFGRTY
KVTAQADAPHRMQAEAIGRLQVRNAAGAMLPLSSFVTVTPSSGPDRVIHYNGYPSADISGGALPGVSSGQ
AVALMERLAGEVLPEGMTFEWTDLTYQQKLAGNSALFIFPLCVLLAYLILAAQYNSWLLPLAVLLIVPMC
LLSAIAGVWLVGGDNNVFVQIGLVVLVGLAAKNAILIVEFARTLEAEGARALEAVVEACRLRLRPILMTS
LAFIAGVVPLVMASGAGAEMRQAMGVAVFAGMLGVTLFGLFLTPVFYVLVRALAARLERRAGGSLAHLEG
GRP
>ARO3003700_opmE|opmE is an outer membrane factor protein that is part of the multidrug efflux pump MexPQ-OpmE.
MKPYLRSSLSALILLGGCAAVGPDYAPPSASAPASFGAMPAGIDGSGVEIEWWRGFDEPALESLIQRALA
ANLDIALAGARLDEAKALLRENREEFLPRGGPAFDYQARRRGEVETPAGQQRDIETYRGALDASWEIDLF
GRVRRSVEAAEAQAGSREALLRNVQASVAATVAMSWFQLQGIEAELAVVHDIAGNQRDSLEMVERLVSAG
SAHEFDRLRAEALLHNVEAAVPDLERRRAATRNALAVLLAEAPQAFSPPVARASGERLTLRTLGVGDPAG
LLARRADIAAAERNLAAATARIGVETAGLYPQVEVRGSIGLVAGNLDALDESGTSFNVLNPVIRWALLDR
GRVWARIAASEARAQEALILYDRTVLRALQETDDAFNGYGAAADRLRLRLLEATANREAARLARERFVQG
DGEYLDVLEAERSDYLSRRALSIARTEQRLAVVGIYKALGGGWEACAGARRCGVATDDTSPGVARQRDSR
S
>ARO3003710_mexL|MexL is a specific repressor of mexJK transcription and autoregulates its own expression.
MSESTSSVGPGRPKDPAKREAILEAAKRLFLCNGYDGSSMEAIASEAGVSKLTVYSHFTDKETLFSEAVK
AKCAEQLPALYFQLAEGAPLEKVLLNIARGFHRLINSHEAIALTRLMAAQAGQNPKLSELFFEAGPKQVI
DEMERLLEQARRSGKLAFPDARHAAEHFFMLVKGCANYRLLIGCAEPLDEAEGERHVEEVVALFLRAFAA
GG
>ARO3003709_mexZ|MexZ is a transcriptional regulator that downregulates the mexXY multidrug transporter operon, which confers to aminoglycoside resistance on Pseudomonas aeruginosa.
MARKTKEESQKTRDGILDAAERVFLEKGVGTTAMADLADAAGVSRGAVYGHYKNKIEVCLAMCDRAFGQI
EVPDENARVPALDILLRAGMGFLRQCCEPGSVQRVLEILYLKCERSDENEPLLRRRELLEKQGQRFGLRQ
IRRAVERGELPARLDVELASIYLQSLWDGICGTLAWTERLRDDPWNRAERMFRAGLDSLRSSPYLLLADA
>ARO3003742_mphG|The mphG gene encodes a macrolide 2'-phosphotransferase found in Photobacterium damselae sharing sequence similarity to mphA in E. coli.
MKNRDIQKLAERNGLILSDEMSFNEMGIDFKVGFATDRDGTKWLLRIPRRTTLGEQIANEKRILQLVSKY
LSVQVPDWRIANEKLVAYPLLDGKPALTYDAETYEVTWNMSKENDLYIPSLAKALIELHSIPTEEVLRNN
LKILTPEQVRNEISERLILVKSELGINAELELRYQKWLDNDALWPNFTKFIHGDLYAGHTLTHHNGEVCG
IIDWSTAQVSDIAQDFSGHVTVFGEESLKNLIAAYEKQGGEVWDKLFEQAVERAAAAPLAYGYFALETQD
EIHLSSAKLQLGVE
>ARO3003745_mefC|mefC is a macrolide efflux gene isolated from a plasmid in Photobacterium damselae.
MENRKWFKTYMFIWAGQFASMLTSYAVQFAIVIWLSLEYKSAEVLAYAGIAAMLPQALIGLIAGVYVDRL
NRKYVMIFSDAFIALCALLLLVILQNENVNLIWIYILLGLRSVGNAFHAPALQAIAPLIVPQNELIKVAG
INQVLHSVCRIGGPAIGTLAIAYLPISKVLYLDLIGALLAILSLVMVKIPNVVAKSKSSAHSIATEFSEG
FQTVSKNKGLRYLFLYAMAITFVIMPAAIMFPLLTTGHFAGGKWEIGIVEVVWGGGMLIGGVILSIFKLK
GSKVVAVNVMYVLLGLTFILSGVLPASWFVGFVMVTAIGGISLSVFNGCFTAIVQTEVSPEKLGRVFSLY
YSLAVLPSVIGLLFTGLIAEVIGVNITFIISGCLAILVGILSFSTRNLMQLGKIKNI
>ARO3003748_oleC|oleC is an ABC transporter isolated from Streptomyces antibioticus and is involved in oleandomycin secretion.
MTVRGLVKHYGETKALDGVDLDVREGTVMGVLGPNGAGKTTLVRILSTLITPDSGQATVAGYDVVRQPRQ
LRRVIGLTGQYASVDEKLPGWENLYLIGRLLDLSRKEARARADELLERFSLTEAARRPAGTYSGGMRRRL
DLAASMIGRPAVLYLDEPTTGLDPRTRNEVWDEVKAMVGDGVTVLLTTQYMEEAEQLASELTVVDRGRVI
AKGGIEELKARVGGRTLRVRPVDPLQLRPLAGMLDELGITGLASTTVDTETGALLVPILSDEQLTAVVGA
VTARGITLSSITTELPSLDEVFLSLTGHRASAPQDAEPARQEVAV
>ARO3001301_RlmA(II)|RlmA(II) is a methyltransferase found in Streptococcus pneumoniae and confers resistance to mycinamicin, tylosin and lincosamides. Specifically, this enzyme adds a methyl group to guanosine 748 (E. coli numbering) of 23S ribosomal RNA.
MNTNLKPKLQRFASATAFACPICQENLTLLETNFKCCNRHSFDLAKFGYVNLAPQIKQSANYNKENFQNR
QQILEAGFYQAILDAVSDLLASSKTTTTILDIGCGEGFYSRKLQESHSEKTFYAFDISKDSVQIAAKSEP
NWAVNWFVGDLARLPIKDANMDILLDIFSPANYGEFRRVLSKDGILIKVIPTENHLKEIRQRVQDQLTNK
EYSNQDIKEHFQEHFTILSSQTASLTKTITAEQLQALLSMTPLLFHVDQSKIDWSQLTEITIEAEILVGK
AF
>ARO3003767|Bacillus Cluster B mph are chromosomally-encoded macrolide phosphotransferases that inactivate 14-, 15- and 16-membered macrolides.
MNKQKAVEIARKYGLEVKDESIIFNESGLDFLVAYAEDDKGEEWVLRFPRRDDVMPRTIVEKKALDLVNK
YATFQVPVWSVYEGDLIAYKKLIGVPAGTIDPEIQNYVWEMDYENVPEQFHQTLAKALASLHTVPKTEAL
KVGLFVQTAEEARKSMIERMKKVKAKFGVGESLWNRWQAWVKNEELWPQRTGLIHGDVHAGHTMIDKDAN
LTGFIDWTEAKVTDVSNDFVFQYRVFGEAALEKLINYYRQAGGIYWPAMKEHVIELNAAYPVAIAEFAII
SGLEEYEQMAKETLEVNDR
>ARO3003820_mgrB|mgrB is a small transmembrane protein produced in the PhoPQ signalling system. It acts as a negative regulator in this system. Inactivation or down-regulation of mgrB confers colistin resistance by absence as shown in Klebsiella pneumoniae
MKKFRWVVLVVVVLACLLLWAQVFNMMCDQDVQFFSGICAINQFIPW
>ARO3003838_gadW|GadW is an AraC-family regulator that promotes mdtEF expression to confer multidrug resistance. GadW inhibits GadX-dependent activation. GadW clearly represses gadX and, in situations where GadX is missing, activates gadA and gadBC.
MAHVCSVILVRRSFDIHHEQQKISLHNESILLLDKNLADDFAFCSLDTRRLDIEELTVCHYLQNIRQLPR
NLGLHSKDRLLINQSPPIQLVTAIFDSFNDPRVNSPILSKMLYLSCLSMFSHKKELIPLLFNSISTVSGK
VERLISFDIAKRWYLRDIAERMYTSESLIKKKLQDENTCFSKILLASRMSMARRLLELRQIPLHTIAEKC
GYSSTSYFINTFRQYYGVTPHQFSQHSPGTFS
>ARO3003839_Mrx|Part of the macrolide inactivation gene cluster in Aeromonas hydrophila
MSERRYSPLATLFAATFLFRIGNAVAALALPWFVLSHTKSAAWAGATAASSVIATIIGAWVGGGLVDRFG
RAPVALISGVVGGVAMASIPLLDAVGALSNTGLIACVVLGAAFDAPGMAAQDSELPKLGHVAGLSVERVS
SLKAVIGNVAILGGPALGGAAIGLLGAAPTLGLTAFCSVLAGLLGAWVLPARAARTMTTTATLSMRAGVA
FLWSEPLLRPLFGIVMIFVGIVGANGSVIMPALFVDAGRQVAELGLFSSMMGAGGLLGIAIHASVGARIS
AQNWLAVAFCGSAVGSLLLSQLPGVPVLMLLGALVGLLTGSVSPILNAAIYNRTPPELLGRVLGTVSAVM
LSASPMVMLAAGAFVDLAGPLPGLVVSAVFAGLVALLSLRLQFATMAAAATASAPTHTEGEH
>ARO3003907_cipA|Cfr-like methyltransferase enzyme conferring resistance to multiple clinically relevant antibiotic classes.
MKYLSKYEKIRKILSALNQPNYRYSQITEAIFKNKIGNFEAMNNLPKPVRNELIKELGNNVLSITPKMEQ
KSNQVSKILFAIPGDEYIESVRLSYQTGWESYCISSQCGCGFGCTFCATGTLGLKRNLTTDEITDQLLYF
TLNNHPLDSVSFMGMGEALANPYVFDALHLLTDPKLFGLGHRRITVSTIGLLPGVKKLTKEFPQINLTFS
LHSPFHDQRSELMPINNHFPLEEVMTVLDEHIQQTKRKVYIAYILLRGINDSTKHAKAVADLLRERGSWE
HLYHVNLIPYNSTDATSQSFVESDQNSINMFLRILKSKGIHVTVRTQFGSDINAACGQLYGSNGNI
>ARO3003908_Erm(47)|Chromosome-encoded gene conferring MLSB resistance. Identified from Helcococcus kunzii.
MNRKSVRFGQNFVTSINDINKICKKIDVNSNDVYFEIGPGKGHFTQYFVERAKEVIAIEIDSELIPILNN
KFSDLDNIKIINHDFMSYELPSTFKYKVFGNIPFNLSTSIIRKLSLEKYADEIYLIVELGFAKRLEDLNR
KMGLMLAPFYEISILYNIPKRYFHPIPSVEVVLIKLKRTSYNMSMKEYIKYEDFIEKWVKKDYNVLFTKN
QLKQAIRYGNIDNLRILKVDQILSIFESYKLFNGLK
>ARO3003948_efrA|efrA is a part of the EfrAB efflux pump, and both efrA and efrB are necessary to confer drug resistance.
NILLGYFGARITTNIVRDIRDDLFEKIQTFSHSEYESIGVSSLITRTTNDAYQIMLFMGNILRLGFMTPV
MFIASLYMVMRTSPSLGMYVLGALPFLLLAVVGIARLSEPLSKKQQKNLDGINGILRENLSGLRVIRAFV
NEKFEESRFNKVNETYTKSSKSLFRLMAAAQPGFFFLFNIVMVLIIWSGTVQISHGDLEVGNLIAFIEYI
FHALFSFMLFASVLMMYPRAAVSASRIQEALDMEPAIREEEGVTETATKGYLEFKNVTFAYPGHAESPVI
RNVSFKASPGETVAFIGSTGSGKSTLIQLIPRFYDVSEGEILIDGVNVKEYKLSALRNKIGYIPQKALLF
TGTIADNLRYGKEDATLEEMERAIDIAQATEFVSQKPQGYDEPLSEGGTNFSGGQKQRLAIARAIIRNPE
IYIFDDSFSALDYQTDANLRARLKKETTESTVLIVAQRVGTIMHADRIVCFKRRRRGRKFGHQPF
>ARO3003949_efrB|efrB is a part of the EfrAB efflux pump, and both efrA and efrB are necessary to confer multidrug resistance.
LDTCRIFRRNAKSPVNIAKHAKFIRRLKWLCSENMTGFSVLKLYVRKKKPLKGFKQVNHRFKWFGFKASF
ISGLMLPLVQMTAYGTYIGVAVLGSYYVVAGVIVVGQLQAFIQYIWQISQPMGNITQLSAALQSASASTM
RIFEILDEPEEELNEQDVPLPEPILGSVEFENVSFSYDPEKPLIRNLNFKVDAGQMVAIVGPTGAGKTTL
INLLMRFYDVTEGAIKIDGIDTKKMNRSDVRSVFGMVLQDAWLYKGTIADNIRFGKLDATDYEVVDAAKT
ANVDHFIRTMPDGYEMEINSEGDNVSLGQKQLLTIARAVISDPKILILDEATSSVDTRLEALIQKAMDRV
MEGRTSFVIAHR
>ARO3003954_efmA|efmA is an MFS transporter permease in  E. faecium.
MENEQSVVLTNWKRNYLFFLSGQFLSGITSMVVQYAIIWYLTRETGSATILSFATLLGMIPMVLLSPFVG
PLVDRWDKKALLIVTDIIVAIFALILAVVGTISESFPIWLVFVSLFMRSVAQTFQMPTIQSIMPTIVPSS
HITRTNGQLGMVQSANFIIAPALGAALFSVVPVNYLILLDVLGAVFGVGLLIFVKIPKVSPEILEVPLTI
FKDAKFGLQQLMDNKGLWYITINGAFVMLLFMPAISLYPLMTLDYFGGSVGQAGAVEVVYAVGMLLGGAL
ISFIGTWKDRMKPIIIAYIIMGLTIGASGLVPNDSQGFLYFLILNAGAGCATPYFNTLLMAMIQQSYESN
VLGRVLGNFNSLMNLAGPIGLLFAGPLADRLGVEKMFLFSGIGILLCGIVLFLTSAARNYDKELQKKLVK
EHHEQKDE
>ARO3003969_lmrP|lmrP is a proton motive force-dependent drug transporter that is part of the MFS efflux pump family.
MQEFLNLPKQIQLRQLVRFVTITLGSSIFPFMAMYYTTYFGTFWTGLLMMITSLMGFVGTLYGGHLSDAL
GRKKVIMIGSVGTTLGWFLTILANLPNAAIPWLTFAGILLVEIASSFYGPAYEAMLIDLTDESNRRFVYT
INYWFINIAVMFGAGLSGLFYDHHFLALLVALLLVNVLCFGVAYYYFDETRPETHAFDHGKGLLASFQNY
RQVFQDRAFVLFTLGAIFSGSIWMQMDNYVPVHLKLYFQPTAVLGFQVTSSKMLSLMVLTNTLLIVLFMT
VVNKLTEKWKLLPQLVVGSLLFTLGMLLAFTFTQFYAIWLSVVLLTFGEMINVPASQVLRADMMDHSQIG
SYTGFVSMAQPLGAILASLLVSVSHFTGPLGVQCLFVVIALLGIYFTVVSAKMKKV
>ARO3003971_erm(44)|Variant of Erm(44) isolated from Staphylococcus saprophyticus, confers resistance to lincosamide and macrolide antibiotics but not streptogramins.
MINKEQNIMDNRNSKNSQNFITSRKYINDILKETSIGADDNIIEIGTGKGHFTKQLSNIARFVTGVEIDK
SLYRNLKKDIELSNNVELVNKDILKYQFPKCKKYKVFGNIPYNISTEIVKKILYEGNAEYNYLIVEYGFA
KRIMDKRRALGLLLLTKLDVEILKVIPNTYFHPKPRVESALILLKQHKSLIQKRDEKLYQFFVYKWVNKE
YKQLFTKNQFNKALKNAKVKNINEMTNEQFISIFHSYKLFN
>ARO3003991_mphI|mphI is a macrolide phosphotransferase protein found in Paenibacillus sp. LC231, a strain of Paenibacillus isolated from Lechuguilla Cave, NM, USA. Confers resistance to macrolide antibiotics. Described by Pawlowski et al. 2016.
MTIAKPNDDYTQVIQEMLEIAGKHGVNLIPEGIEMNESGMDFLVGFAEEAGTGARWILRKPRRPDVLDRA
DNEARVLKLIQSHLSVDVPDWRIYTPELIAYPLLSGQPAASVSMEGYAWNMDHENPGDGFIRSLAEALVA
LHGVDHDAARAAGLRVKSPQEVRDETARNMEDIKSRLGVSDALWERWQKWLEEDSYWPTHSALIHGDLHP
PHILIDERVQVTGLLDWTESEVASPAKDFVLYYAIYGEHNLRVLLDRYEQAGGKVWPRMFDHIVEQHAAY
PVLIAQFALLTGQEEYMTMARNALGLTE
>ARO3000592_ErmN|ErmN is a methyltransferase found in the tylosin producer Streptomyces fradiae. Like other Erm enzymes, it catalyzes the methylation of A2058 of the 23S ribosomal RNA. Specifically, this enzyme transfers only one methyl group. The gene is found in the tylosin biosynthetic cluster and is responsible for self-resistance to tylosin.
MPSRPRTDSPHRHEGPAGPARLDRDEARRVWGQNFFRSAGSARRFARQLTGAESAGNDSVTVEVGPGAGR
ITKELVRDGHPIVAVEVDPHWADRLAELELPNLTVVNDDFTTWPLPDGPLRFIGNLPFGTGTRMLRRCLA
LGPDRCREGVFLLQKQYTRKRTGAYGGNLFNAQWEPWYTFRRGLGFPRQEFAPVPGSDTETLLVRSRPRP
LAPWSRHAAYQRFVEDVFNTSRLTIGEAARALDRRAGPGWLRGARVPPGLRVKDITAEQWADLFHACTPP
PARRISPQRRR
>ARO3003741_mphD|The mphD gene codes for a macrolide 2'-phosphotransferase partial sequence detected in Pseudomonas aeruginosa that provides a high level of resistance to all 14- and 15-membered-ring macrolides.
MTIQDIQSLAEAHGLLLTDKMNFNEMGIDFKVVFALDTKGQQWLLRIPRRDGMREQIKKEKRILELVKKH
LSVEVPDWRISSTELVAYPILKDNPVLNLDAETYEIIWNMDKDSPKYITSLAKTLFEIHSIPEKEVREND
LKIMKPSDLRPEIANNLQLVKSEIGISEQLETRYRKWLDNDVLWADFTQFIHGDLYAGHVLASKDGAVSG
VIDWSTAHIDDPAIDFAGHVTLFGEESLKTLIIEYEKLGGKVWNKLYEQTLERAAASPLMYGLFALETQN
ESLIVGAKAQLGVI
>ARO3004039|Member of the small MDR (multidrug resistance) family of transporters; in Escherichia coli this protein provides resistance against a number of positively charged compounds including ethidium bromide and erythromycin; proton-dependent secondary transporter which exchanges protons for compound translocation
MNPYIYLGGAILAEVIGTTLMKFSEGFTRLWPSVGTIICYCASFWLLAQTLAYIPTGIAYAIWSGVGIVL
ISLLSWGFFGQRLDLPAIIGMMLICAGVLIINLLSRSTPH
>ARO3004054|CpxR is directly involved in activation of expression of RND efflux pump MexAB-OprM in P. aeruginosa. CpxR is required to enhance mexAB-oprM expression and drug resistance, in the absence of repressor MexR.
MSELLLIDDDRELCELLGTWLVQEGFSVRASHDGAQARRALAEQTPDAVVLDVMLPDGSGLELLKQLRGD
HPDLPVLMLSARGEPLDRILGLELGADDYLAKPCDPRELTARLRAVLRRTHPAQPSAQMQLGDLSLNLTR
GVAQIDGQEISLTLSESRILEALLRQPGEPLDKQALAQLALGRKLTLYDRSLDMHVSNLRKKLGSHPDGS
PRILALRGRGYYYSH
>ARO3004056_ArmR|ArmR, a 53-amino-acid antirepressor, allosterically inhibits MexR dimer-DNA binding by occupying a hydrophobic binding cavity within the center of the MexR dimer. ArmR up-regulation and MexR-ArmR complex formation have previously been shown to upregulate MexAB-OprM.
MSLNTPRNKPSRTETEAVAASSGRSAVGRRDYTEQLRRAARRNAWDLYGEHFY
>ARO3004059|Type A NfxB mutants are four to eight times more resistant to ofloxacin, erythromycin, and new zwitterionic cephems, i.e., cefpirome, cefclidin, cefozopran, and cefoselis, than the parent strain, PAO1. nfxB corresponds to 2 loci in Pseudomonas aeruginosa PAO1 (gene name: esrC/nfxB) and 2 loci in Pseudomonas aeruginosa LESB58 (gene name: nfxB).
MTLISHDERLIKALAVAIVDRPRATLKELAEAAGVSKATLHRFCGTRDNLVQMLEDHGETVLNQIIQACD
LEHAEPLEALQRLIKEHLTHRELLVFLVFQYRPDFLDPHGEGARWQSYLEALDAFFLRGQQKGVFRIDIT
AAVFTELFITLVYGMVDAERRGRAASSNSAHTLEQMFLHGASNPARS
>ARO3004060|Type B NfxB mutants are more resistant to tetracycline and chloramphenicol, as well as ofloxacin, erythromycin, and the new zwitterionic cephems, than was PAO1, and they are four to eight times more susceptible to carbenicillin, sulbenicillin, imipenem, panipenem, biapenem, moxalactam, aztreonam, gentamicin, and kanamycin than PAO1. The mutation at the 46th amino acid position is sufficient for overproduction of OprJ and the multidrug resistance. nfxB corresponds to 2 loci in Pseudomonas aeruginosa PAO1 (gene name: esrC/nfxB) and 2 loci in Pseudomonas aeruginosa LESB58 (gene name: nfxB).
MTLISHDERLIKALAVAIVDRPRATLKELAEAAGVSKATLHRFCGTRDNLVQMLEDHGETVLNQIIQACD
LEHAEPLEALQRLIKEHLTHRELLVFLVFQYRPDFLDPHGEGARWQSYLEALDAFFLRGQQKGVFRIDIT
AAVFTELFITLVYGMVDAERRGRAASSNSAHTLEQMFLHGASNPARS
>ARO3004072_OpmB|OpmB is an outer membrane efflux protein in Pseudomonas aeruginosa that shows functional cooperation with MuxABC, to form the efflux pump system MuxABC-OpmB.
MKHTPSLLALALVAALGGCAIGPDYQRPDLAVPAEFKEAEGWRRAEPRDVFQRGAWWELYGDQTLNDLQM
HLERSNQTLAQSVAQFRQAEALVRGARAAFFPSITGNVGKTRSGQGGGDSTVLLPGGSTVSSGGSGAIST
SYSTNLSVSWEVDLWGKLRRQLEANQASLHASAADLAAVRLSQQSQLAQNYLQLRVMDEQIRLLNDTVTA
YERSLKVAENKYRAGIVTRADVAQARTQLKSTQAQAIDLKYQRAQLEHAIAVLVGLPPAQFNLPPVASVP
KLPDLPAVVPSQLLERRPDIASAERKVISANAQIGVAKAAYFPDLTLSAAGGYRSGSLSNWISTPNRFWS
IGPQFAMTLFDGGLIGSQVDQAEATYDQTVATYRQTVLDGFREVEDYLVQLSVLDEESGVQREALESARE
ALRLAENQYKAGTVDYTDVVTNQATALSNERTVLTLLGSRLTASVQLIAAMGGGWDSADIERTDERLGRV
EEGLPPSP
>ARO3004073_MuxA|MuxA is a membrane fusion protein component of the efflux pump system MuxABC-OpmB in Pseudomonas aeruginosa.
MTPTTGKSKFRTLRPWLITALAFAAVIGLVMWLAAPASAPSSDGRPGRGGKPGAALPKANALTVGVARVE
QGDLALHFNALGTVTAFNTVNVKPRVNGELVKVLFQEGQEVKAGDLLAVVDPRTYKAALAQAEGTLMQNQ
AQLKNAEIDLQRYKGLYAEDSIAKQTLDTQEAQVRQLQGTIRTNQGQVDDARLNLTFTEVRAPISGRLGL
RQVDIGNLVTSGDTTPLVVITQVKPISVVFSLPQQQIGTVVEQMNGPGKLTVTALDRNQDKVLAEGTLTT
LDNQIDTTTGTVKLKARFENADGKLFPNQFVNVRLLAQTLKGVLTIPANAVQRGTNGIYVYVVGADNKVS
QRSVAIGTSENERVVVESGLKAGEQVVVEGTDRLRDGMEVRVAEASPQVLEGEPQKPQTGRPSGLQGDSV
GSGSAE
>ARO3004074_MuxB|MuxB is one of the two necessary RND components in the Pseudomonas aeruginosa efflux pump system MuxABC-OpmB.
MNPSRPFILRPVATTLLMVAILLSGLIAYRFLPISALPEVDYPTIQVVTLYPGASPEIMTSSITAPLENQ
LGQIPGLNEMSSSSSGGASVITLQFSLQSNLDVAEQEVQAAINAAQSLLPNDLPNQPVFSKVNPADAPIL
TLAVMSDGMPLPQIQDLVDTRLAQKISQISGVGLVSISGGQRPAVRVRANPTALAAAGLSLEDLRSTVTS
NNLNGPKGSFDGPTRASTLDANDQLRSADAYRDLIIAYKNGSPLRIRDVASVEDDAENVRLAAWANNLPA
VVLNIQRQPGANVIEVVDRIKALLPQLQSTLPGNLDVQVLTDRTTTIRASVKDVQFELALAVALVVMVTF
LFLRNVYATLIPSFAVPLSLIGTFGVMYLSGFSINNLTLMALTIATGFVVDDAIVMVENIARYLEQGDSP
LEAALKGSKQIGFTIISLTFSLIAVLIPLLFMGDVAGRLFREFAITLAVAILISGFVSLTLTPMLSAKLL
RHIDEDQQGRFARAAGRVIDGLIAQYAKALRVVLRHQPLTLLVAIATLALTALLYLAMPKGFFPVQDTGV
IQGVAEAPQSISFQAMSERQRALAEVVLKDPAVASLSSYIGVDGSNPTLNTGRLLINLKPHSERDVTASE
VIQRLQPELDHLPGIKLYMQPVQDLTIEDRVARTQYQFTLQDADPDVLAEWVPKLVARLQELPQLADVAS
DWQDKGLQAYLNIDRDTASRLGVKLSDIDSVLYNAFGQRLISTIFTQATQYRVVLEVAPQFQLGPQALEQ
LYVPSSDGTQVRLSSLAKVEERHTLLAINHIAQFPSATLSFNLAKGYSLGEAVEAIRGVEASLELPLSMQ
GSFRGAALAFEASLSNTLLLILASVVTMYIVLGILYESFIHPVTILSTLPSAGVGALLALMLAGQEIGIV
AIIGIILLIGIVKKNAIMMIDFALDAERNEGKPPHEAIYQACLLRFRPILMTTMAALLGALPLMLAGGAG
AELRQPLGITMVGGLLLSQVLTLFTTPVIYLYFDRLARRWAAWRKQRGLDLNTEAGFDGDAGR
>ARO3004075_MuxC|MuxC is one of the two necessary RND components of the MuxABC-OpmB efflux pumps system in Pseudomonas aeruginosa.
MSLSTPFIRRPVATTLLTLALLLAGTLSFGLLPVAPLPNVDFPAIVVSASLPGASPETMASSVATPLERS
LGRIAGISEMTSSSSLGSTTVVLVFDLEKDIDGAAREVQAAINGAMSLLPSGMPNNPSYRKANPSDMPIM
VLTLTSETQSRGEMYDLASTVLAPKLSQVQGVGQVSIGGSSLPAVRVDLNPDAMSQYGLSLDSVRTAIAA
ANSNGPKGAVEKDDKHWQVDANDQLRKAREYEPLVIHYNADNGAAVRLGDVAKVSDSVEDVRNAGFSDDL
PAVLLIVTRQPGANIIEATDAIHAQLPVLQELLGPQVKLNVMDDRSPSIRASLEEAELTLLISVALVILV
VFLFLRNGRATLIPSLAVPVSLIGTFAVMYLCDFSLNNLSLMALIIATGFVVDDAIVVVENIARRIEEGD
PPIQAAITGARQVGFTVLSMTLSLVAVFIPLLLMGGLTGRLFREFAVTLSAAILVSLVVSLTLTPMLCAR
LLRPLKRPEGASLARRSDRFFAAFMLRYRASLGWALEHSRLMVVIMLACIAMNLWLFVVVPKGFLPQQDS
GRLRGYAVADQSISFQSLSAKMGEYRKILSSDPAVENVVGFIGGGRWQSSNTGSFFVTLKPIGERDPVEK
VLTRLRERIAKVPGAALYLNAGQDVRLGGRDSNAQYEFTLRSDDLTLLREWAPKVEAAMRKLPQLVDVNS
DSQDKGVQTRLVIDRDRAATLGINVEMVDAVLNDSFGQRQVSTIFNPLNQYRVVMEVDQQYQQSPEILRQ
VQVIGNDGQRVPLSAFSHYEPSRAPLEVNHQGQFAATTLSFNLAPGAQIGPTREAIMQALEPLHIPVDVQ
TSFEGNAGAVQDTQNQMPWLILLALLAVYIVLGILYESYVHPLTILSTLPSAGVGALLALILCRSELSLI
ALIGIILLIGIVKKNAIMMIDFALEAERNHGLSPREAILEACMMRFRPIMMTTLAALLGALPLIFGIGGD
AALRRPLGITIVGGLIGSQLLTLYTTPVVYLYLDRLRHWVNQKRGVRTDGALETPL
>ARO3004099_LpeA|LpeA is a subunit of the LpeAB efflux pump in Legionella pneumophila, which is homologous to AcrA in E. coli.
MLGIQFNRGQWRSNYYWQIPVLIIAVISILFFISKKLFYSKVTPESIPNKLVEVEPIKSHNLQQTIHLLG
TIHPKHATTLIAKESGMLDTLIPTGQKVTKGTLIAKINNPDLEKNLQLSLSAVELAKAQYERITPLIKSG
YVSTKEVEEKKQAWIDAQKELSKTRIELDNLRFYAPFDGIIGAYKKREGAQVNAGESVVSIYDPSALVVD
FDIPCSNLATLNEGQPVYVLGKRYSLSHLQKMLDEDTHMCPADVDIQCDDCLIGATTSVELLVAEKNNTI
VIPFQAIFLRNSKPFVYLVKKGKIVLASVKTGLQQEDKIEIVEGLKAGQQLVTKGQERLYPEMTVDIYHP
ATSSS
>ARO3004100_LpeB|LpeB is a subunit of the LpeAB efflux pump in Legionella pneumophila, which is homologous to AcrB in E. coli.
MKLTSYFIKHPVITIILNAMIVVLGLLCLYNLSVREYPDINFPTITVSASYPNASPDLVETAITNVLEDR
LAGIEGLETITSQSSAGYAQITLMFRSGTSMDRALSTTQDAVGVAKALLPPEVRSPTVERQRKSNGLPFI
GISLESTSKDFGELTHYANLNLKNVFRSVQGVASVEVWGQPYTYNITLQPEKLFSFGVNVDEIVNALAKN
RISLPAGNYRNKIPSTLNSELKTREDYENLLIKANSKHPILLKSLANVALETDNSQMRVRVNGHAGVVLS
INKANEANPIEVSKEIRKVIKGLQQGLPKDLKINTIIDQSDFINASIKNIRSAIGEAIFLVLIIVFLFLR
NIKATIIPLITIPISLLGSLLFLKLFGFSINLMTLLAMVLAIGLVVDDAIIVLENIWRHIESGLSPLDAA
LKGAREIGFAIIAMTFTLSSVYLPIAFIQGMLGQLFVEFAVALAGSVFISGIVALTLSPLMCANLLSASS
KNWWPQFDNALEKLTKHYSNILQFILKHQKITLLTALISVVACFGFYNLISHETAPKEDRGLIGIYIPPV
AGEDIGMLDNKTGKLEKKLDAIPEANNRLTFIGDWGGSIVLPLKPHAQRHRSANQIVEKLRPSFNHFPSM
DPHVWSWDTGLPGVDDAGSGSELTLVISTPDHFRQLFDETEKLKSVLDKSKLFAAVNYDLRLDTMGYNID
LDYNQLAKLGLTANQVAKTIEVFFSGDKSQTFEKDGVVYNISIKGDSSPWTLNELYLTTNEGKSVSLGAI
TKMQPKAQPATLDHYQQMRSTTLHVQLHKGDSMAKAIEKLWGTTKEVMPQHYKLTWIGAAKAFHESSNSM
LFLFFLSLAFIYAILCTQFENFTDPFIILFTVPLACSGALLFTYLFGQSLNIYTQVGLITLIGLISKHGI
LIVEFANKLHKDGASLPEAIQKSAALRLRPILMTTGAMVFGAIPLVLSHDAGSESRHAIGTVLISGLGLG
TLFTLFVLPAVYNIIKSKLIDMQKTGGKKRCSKE
>ARO3004142_OprZ|OprZ is the outer membrane component of the AxyXY-OprZ efflux pump system in Achromobacter spp.
MKPVAMTLLALALSGCSLAPTHERPAAPVPAQYDTPAQPGQAAAPQDWRAYFNDPALQAWIAAALANNRD
LRVAALRIEEARALYGVQQSERLPAIDASGEFSRGRATEPGQPRTPVSNRYRAAVGITAFELDFFGRVRS
LSDAALARYLASEEAHRAATLALVAETATAYFNQRSLAEQLRLTDDTLALRETTLKLTQRRYDAGLETAI
GLRTAQMLVESSRATRAELTREASLARHALGLLAGDFALPLGVDPTPLESQSLTPLAAGLPSELLTRRPD
LRQAEQALRAANADIGAARAAFFPSVQLTTDIGTTADRFSDLFSGGTGGWSFAPRLTLPIFNAGRNRANL
SLAETRKHIAVAQYEGSIQAAFRDVADALSARDALRDQIEAQRKVRDADRERQRLAERRYARGVANYLEM
LEAQRSLFESEQEFIRLQQRRLVNAVDLYKALGGWDDGSSPAS
>ARO3004143_AxyX|AxyX is the inner membrane transporter of the AxyXY-OprZ efflux pump system in Achromobacter spp.
MTHRVPFRTLAFASVLVLVSACSKQEAPEAAKAPAEVGVIVARATPTAVASELPGRLEPYREAEVRARVA
GIVTRRLYEEGQEVTRGTPLFQIDPAPLQAAYDSEAAALARAQANLSAAADKLRRYADLVSDRAISERDH
AESVAQERQARAEVALAKANLQSARLRLEYARVTSPIDGRARRALVTEGALVGEGQATPLTVVQQLDPIY
VNFSQPAAEVMQLQKQIRAGALQGVAPDKMRVRLLLPDGSEYGQGGTLSFADLAVDPGTDNVTMRALFAN
PGRELLPGMYVRVRLEQAVNRDTFLVPRNALLRNADGAHVLVAGDDGELRSVAVTAHRLLGPNWVVTEGL
AGGERVVVENAAQLAPGQKIKPVERTAPSAPVATAGNNEKR
>ARO3004145_AxyZ|AxyZ is a transcriptional regulator of the AxyXY-OprZ efflux pump system.
MARKTKEESQRTRDRILDAAEHVFLSKGVASTTMSDIADFAGVSRGAVYGHYKNKIDVCIAMCDRALGEA
VSLTRVSTDGEALEALYASMRQYVQIYAEEGSVQRVLEILYLKCERSDENAPLLRRRDLWERHALRTSEK
LLRAAVSREDLPPALDVRLSNVYLHSLVEGVFGTICWSDRLKGDIWPRVERMLRAAIDTLRLSPQLRLPQ
AA
>ARO3004144_AxyY|AxyY is the periplasmic adaptor protein of the AxyXY-OprZ efflux pump system in Achromobacter spp.
MARFFIDRPVFAWVISLLIALVGLLSIRALPVAQYPDIAPPVVNIGASYPGASAKVVEEAVTAIIEREMN
GAPGLMYTSSSSDSTGWASINLTFKQGTNPDIAAVEVQNRLKAVEPRLPESVRRDGVRVEKAADNIQLVV
SLKSDGSLDDMQLGELAASNVLQALRRVEGVGKVQSFGAEAAMRIWPDPAKLTALSLTPGDIVSALRSHN
ARVTIGELGNQAVPKDAPLNASIVAGESLHTPEQFANIPLRALPDGATLRLKDVARVELGGTDYMYLSRV
NGLTGTGLGIKLAPGSNAVETTRRIRETMRELAQYFPPGVTWDIPYETSTFVEISIKKVLMTLLEAVALV
FCVMYLFMQNLRATLIPTLVVPVALLGTLGVMLGLGYSINVLTMFGMVLAIGILVDDAIVVVENVERIMA
EEGLSPHDATVKAMGQISGAIVGITVVLVSVFVPMAFFDGAVGNIYRQFAVTLAVSIAFSAFLALSLTPA
LCASLLKPVPAGHHEKRGFFGWFNRAFARLTTRYTARVAGVLARPVRFGLAYALVIGVAALLFARLPSSF
LPDEDQGSFMAMVILPQGSPQAETMAVVKDVERYMMEHEPVQYVYSVNGFSQYGSGPNSAMFFVTLKDWK
ERRDASQHVDAVVKRINKAFADRKNLMVFALNSPPLPDLGSTSGFDFRLQDRGGLGYEALTQARQKLLAK
AAEHPALTDVVFAGQEEAPQLQLRVDRDKAQAMGVPIDEINTALAVMYGSDYIGDFMLNGQVRRVMVQAD
GKRRVDVDDISRLHVRNLQGQMVPLSAFATLTWSMGPPQLNRYNGFPSFTINGSAARGHSSGEAMRAMET
LAAELPRGIGFDWSGQSYEERLSGNQAPVLFALSVLIVFLALAALYESWSIPLAVILVVPLGVIGALLGV
TVRGMPNDIYFKVGLIATIGLSAKNAILIVEVAKDLVRDGQGILSATLEAARLRLRPIVMTSLAFGVGVL
PLALATGAASGAQAAIGTGVLGGIITATVLAVFLVPLFFLIVGRMVGMRARPARPDGREPLETTP
>ARO3004146_cfrC|Acfr-like 23S rRNA methyltransferase shown to confer resistance to linezolid and phenicol antibiotics, including florfenicol and chloramphenicol, in Clostridium.
MKQTKTKYGKMKQIASNLKLPDYRYEQLTKAIFHQRIDNFHDMHILPKALRIALVNEFGKNVSSVTPIFS
QDSKQAQKLLFELTDGERIEAVGLKYKQGWESFCISSQCGCSFGCRFCATGSAGFKRNLTADEITDQLLY
FYFNDHRLNSISFMGMGEAFANPELFDAVKILTDQNLFGLSQRRITISTIGIIPGIQRLTKEFPQVNLAF
SLHSPFESQRSDLMPINKRFPLNEVMKTLDEHIIHTGRRVFIAYIMLEGINDSKEHAEAIIGLLRNRGSW
EHLYHIDLIPYNSTDKTTFKFQSSSAIKQFCSTLKKASISATVRTQFGSEISAACGQLCYENEL
>ARO3003055_smeD|smeD is the membrane fusion protein of the smeDEF multidrug efflux complex in Stenotrophomonas maltophilia
MLLSRIRPFALSLAIAATVAACGGQPQAPEQGPGDVTVVTLKSETVGLTRELPGRTNAFLVAEVRPQVNG
IVAKRLFTEGGMVKAGEPLYQLDDASYRAQANNARAQLARAEATANAARLSAKRITELAKVDAVSQQDLE
NAVAAQKQAEADVGAAKASLDAANVTLGYARITAPISGRIGKSSVTQGALVSAGQANALATVQQLDPIYV
DLTQSSAELLQLRRELAAGRLQDNQTLPVSILMEDGSTFEHKGTLEFSEVSVDPTTGSFGLRVKVDNPDG
LLMPGMYVRAVIGGGVRSDAVLVPMQGIARDPKGDTTAMVVGKDNKVEVRPVKVSRTVGDKWLVEDGLKA
GDKVIVEGLQKIGPGMPVKATEKGDAPAKPAAAAQPAAPAGDAK
>ARO3000593_ErmQ|ErmQ confers MLSb phenotype.
MKAKSNNYRGKVDISVSQNFITSKNTIYKLIKKTNISKNDFVIEIGPGKGHITEALCEKSYWVTAIELDR
SLYGNLINKFKSKNNVTLINKDFLNWKLPKKREYKVFSNIPFYITTKIIKKLLLEELNSPTDMWLVMEKG
SAKRFMGIPRESKLSLLLKTKFDIKIVHYFNREDFHPMPSVDCVLVYFKRKYKYDISKDEWNEYTSFISK
SINNLRDVFTKNQIHAVIKYLGINLNNISEVSYNDWIQLFRYKQKID
>ARO3001302_chrB|ChrB is a methyltransferase found in Streptomyces bikiniensis and confers resistance to chalcomycin, mycinamicin, tylosin and lincosamides. Specifically, this enzyme adds a methyl group to guanosine 748 (E. coli numbering). chrB is found in the chalcomycin biosynthetic cluster and is responsible for self-resistance in S. bikiniensis.
MLNRIVRYLACPHCGASLAQGDRALFCPAGHSFDIAKQGYVNLLPRATKLRADTKEMVEARDAFLSAGHY
DPVMDALVDLARRTADPAVPGCVVDIGGGTGHYHAGVMEAFPDAQGLLLDISKYAVRRAAKAHPRIAAAV
TDAWQTLPLRDAAAGMVINTFAPRNGPELHRVLHPRGVLLVVTPLPDHLREVIGALGLLQVDEGKESRLA
EQLAPHFSAVATEELTRTMALDHQALAHLVGMGPNAWHRDAQRDLETIQRLPAPTRVTLSVRLSAYRLSA
>ARO3003109_msrE|MsrE is an ABC-F subfamily protein expressed to Klebsiella pneumoniae that confers resistance to erythromycin and streptogramin B antibiotics. It is associated with plasmid DNA. It is also 100% identical to ABC-F type ribosomal protection protein Msr(E) which is in multiple species.
MSLIIKARNIRLDYAGRDVLDIDELEIHSYDRIGLVGDNGAGKSSLLKVLNGEIVLAEATLQRFGDFAHI
SQLGGIEIETVEDRAMLSRLGVSNVQNDTMSGGEETRAKIAAAFSQQVHGILADEPTSHLDLNGIDLLIG
QLKAFDGALLVISHDRYFLDMVVDKIWELKDGKITEYWGGYSDYLRQKEEERQHQAVEYELMMKERERLE
SAVQEKRQQANRLDNKKKGEKSKNSTESAGRLGHAKMTGTKQRKLYQAAKSMEKRLAALEDIQAPEHLRS
IRFRQSSALELHNKFPITADGLSLKFGSRTIFDDANFIIPLGAKVAITGSNGTGKTSLLKMISERADGLT
ISPKAEIGYFTQTGYKFNTHKSVLSFMQEECEYTVAEIRAVLASMGIGANDIQKNLSDLSGGEIIKLLLS
KMLLGKYNILLMDEPGNYLDLKSIAALETMMKSYAGTIIFVSHDKQLVDNIADIIYEIKDHKIIKTFERD
C
>ARO3003034_mexX|MexX is the membrane fusion protein of the MexXY-OprM multidrug efflux complex.
MDRLAARLLAALVALFLLGCEEAADAGKTAEAPAEVGVIVARPAPIGITSELPGRLEAYRQAEVRARVAG
IVTRRLYEEGQDVRAGTVLFQIDPAPLKAALDISRGALPGRGQPRAAADKLKAYADLIKDRAISEREYTE
AQTDARQALAQIASAKAELEQARLRLGYATVTAPIDGRARRALVTEGALVGEDSPTPLTRVEQIDPIYVN
FSQPAAKSRHAAGDPRRPGEGCRRQGHRRAPGPGRRQRVPLAGELLFIDLAVDPGTDTIAMRALFRNPHR
ELLPGGYVQVRLQRAVNPQAITVPDALIRTAQSAVVKVVNPKGLVEDVEVRADTLQGRDWIISRGLKGGE
WVIVENAAQHAAGSSVQAVVRQPASADAPSPLAASPAGQ
>ARO3001299|TlrB is a methyltransferase found in Streptomyces fradiae and confers resistance to mycinamicin, tylosin and lincosamides. Specifically, this enzyme adds a methyl group to guanosine 748 (E. coli numbering). TlrB is found in the tylosin biosynthetic cluster and is one mechanism by which S. fradiae protects itself from self-destruction when producing this macrolide.
MRKNVVRYLRCPHCAAPLRSSDRTLRCENGHTFDVARQGYVNLLRRPTKLAADTTDMVAARAALLDSGHY
APLTERLAGTAGRAAGAGAPDCVVDIGGGTGHHLARVLEEFEDAEGLLLDMSKPAVRRAARAHPRASSAV
ADVWDTLPLRDGAAAMALNVFAPRNPPEIRRILRPGGTLLVVTPQQDHLAELVDALGLLRVRDHKEGRLA
EQLAPHFEAVGQERLRTTLRLDHDALGRVVAMGPSSWHQDPDELARRIAELPGIHEVTLSVTFTVCRPLP
>ARO3001305_ErmU|ErmU is a methyltransferase found in the lincomycin producer Streptomyces lincolnensis. Like other Erm enzymes, it catalyzes the methylation of A2058 of the 23S ribosomal RNA. Specifically, this enzyme transfers only one methyl group. The gene is found in the lincomycin biosynthetic cluster and is responsible for self-resistance.
MPSRYGSRQDLGQNFLVDPDIIKLIRRAPNERKVPSLIWRRRGHVTLPLSRLGRPVTAVELDPRRVKRLS
ARAPENVKVVGEDILRFRLPTVPHTVVGNIPFHVTTATMRRILVAPAWVSAVLVVQWEVARRRAGIGGCS
LVTAESWPWFDFSVLKRVPRFAFRPAPSVDGGILVIERRPEPLVRERREYQAFVRQVFTGRGHGLREILQ
RIGRVQDSDLSAWFRAHGVSPQALPKDLTAEQWASLWGMARGGRSVPRTRRPRGLPPRTSRGPRRNSG
>ARO3003896|Mutations in Pseudomonas aeruginosa PhoQ of the two-component PhoPQ regulatory system. Presence of mutation confers resistance to colistin
MIRSLRIRLMLGAAALAVLFMLALLPALQRAFGIALENTIEQRLAADVATLVSAARVEKGRLVMPEHLPV
EEFNLPEAKVLGYIYDQNGDLLWRSTSAADESINYTPRYDGRGNEFHTTRDAKGEEFFVFDVEIDLLRGK
QAAYSIVTMQSVSEFESLLKGFREQLYLWLGGALLVLLGLLWLGLTWGFRAMRGLSSELDQIESGERESL
SEEHPRELLRLTHSLNRLLRSEHKQRERYRHSLGDLAHSLKTPLAVLQGVGDQLAEEPGNREQVRVLQGQ
IERMSQQIGYQLQRASLRKSGLVRHREQLAPLVETLCDALDKVYRDKRVSLQRDFSPSFSVPVERGALLE
LLGNLLENAYRLCLGRVRVGARLGPGYSELWVEDDGPGVPAEQRARIIRRGERADTQHPGQGIGLAVALD
IIESYDGELSLDDSELGGACFRIRFATV
>ARO3000377_MexA|MexA is the membrane fusion protein of the MexAB-OprM multidrug efflux complex.
MQRTPAMRVLVPALLVAISALSGCGKSEAPPPAQTPEVGIVTLEAQTVTLNTELPGRTNAFRIAEVRPQV
NGIILKRLFKEGSDVKAGQQLYQIDPATYEADYQSAQANLASTQEQAQRYKLLVADQAVSKQQYADANAA
YLQSKAAVEQARINLRYTKVLSPISGRIGRSAVTEGALVTNGQANAMATVQQLDPIYVDVTQPSTALLRL
RRELASGQLERAGDNAAKVSLKLEDGSQYPLEGRLEFSEVSVDEGTGSVTIRAVFPNPNNELLPGMFVHA
QLQEGVKQKAILAPQQGVTRDLKGQATALVVNAQNKVELRVIKADRVIGDKWLVTEGLNAGDKIITEGLQ
FVQPGVEVKTVPAKNVASAQKADAAPAKTDSKG
>ARO3000812_mtrE|MtrE is an outer membrane exporter protein that is part of the MtrCDE multidrug efflux complex.
MNTTLKTTLTSVAAAFALSACTMIPQYEQPKVEVAETFQNDTSVSSIRAVDLGWHDYFADPRLQKLIDIA
LERNTSLRTAVLNSEIYRKQYMIERNNLLPTLAANANGSRQGSLSGGNVSSSYNVGLGAASYELDLFGRV
RSSSEAALQGYFASVANRDAAHLSLIATVAKAYFNERYAEEAMSLAQRVLKTREETYNAVRIAVQGRRDF
RRRPAPAEALIESAKADYAHAARSREQARNALATLINRPIPEDLPAGLPLDKQFFVEKLPAGLSSEVLLD
RPDIRAAEHALKQANANIGAARAAFFPSIRLTGSVGTGSVELGGLFKSGTGVWAFAPSITLPIFTWGTNK
ANLDVAKLRQQAQIVAYESAVQSAFQDVANALAAREQLDKAYDALSKQSRASKEALRLVGLRYKHGVSGA
LDLLDAERSSYSAEGAALSAQLTRAENLADLYKALGGGLKRDTQTGK
>ARO3000392_Erm(37)|Erm(37) is found in Mycobacterium species and confers the MLSb phenotype. In addition to methylation of A2058 this Erm methylates adjacent adenosines (A2057 and A2059) as well.
MSALGRSRRAWGWHRLHDEWAARVVSAAAVRPGELVFDIGAGEGALTAHLVRAGARVVAVELHPRRVGVL
RERFPGITVVHADAASIRLPGRPFRVVANPPYGISSRLLRTLLAPNSGLVAADLVLQRALVCKFASRNAR
RFTLTVGLMLPRRAFLPPPHVDSAVLVVRRRKCGDWQGR
>ARO3003071_mphE|mphE is a macrolide phosphotransferase that phosphorylates macrolides in GTP- dependent manner at 2'-OH hydroxyl of desosamine sugar of macrolides.
MRGTGQTAGMTETSPSSPSSATADAGTPPPADLEQLLALAADHGLDLLGDSLRTEEIGLDFRVAFARSRD
WQDWVLRIPRRAEVLARAAVEGRLLAHLAPHLDIAIPDWRISTERLIAYPLLPGTPGLTVSADGTVEWHV
DMASTEYARALGTFLAQLHTVDPEEAAATGIPSRTPSEVRGVWREDLTRVAEAFPIAPALRERWEAWLAE
DSYWPDRSVLTHGEVYPGHTLVEGERLSAVLDWTTASVGDPARDLMFHRSSAPPEAFAATLAAYVAGGGT
LHPRLGEHAEEMFSASPLAYGLYALETGEEEHRAAAAAALDPPDAD
>ARO3000535_macB|MacB is an ATP-binding cassette (ABC) transporter that exports macrolides with 14- or 15- membered lactones. It forms an antibiotic efflux complex with MacA and TolC. macB corresponds to 1 locus in Pseudomonas aeruginosa PAO1 and 1 locus in Pseudomonas aeruginosa LESB58.
MSLIECKNINRYFGSGENRVHILKDISLSIEKGDFVAIIGQSGSGKSTLMNILGCLDTAGSGSYRIDGIE
TAKMQPDELAALRRERFGFIFQRYNLLSSLTARDNVALPAVYMGMGGKERSARADKLLQDLGLASKEGNK
PGELSGGQQQRVSIARALMNGGEIIFADEPTGALDTASGKNVMEIIRRLHEAGHTVIMVTHDPGIAANAN
RVIEIRDGEIISDTSKNPEIPASNVGRIQEKASWSFYYDQFVEAFRMSVQAVLAHKMRSLLTMLGIIIGI
ASVVSVVALGNGSQKKILEDISSMGTNTISIFPGRGFGDRRSGKIKTLTIDDAKIIAKQSYVASATPMTS
SGGTLTYRNTDLTASLYGVGEQYFDVRGLKLETGRLFDENDVKEDAQVVVIDQNVKDKLFADSDPLGKTI
LFRKRPLTVIGVMKKDENAFGNSDVLMLWSPYTTVMHQITGESHTNSITVKIKDNANTRVAEKGLAELLK
ARHGTEDFFMNNSDSIRQMVESTTGTMKLLISSIALISLVVGGIGVMNIMLVSVTERTKEIGIRMAIGAR
RGNILQQFLIEAVLICIIGGLVGVGLSAAVSLVFNHFVTDFPMDISAASVIGAVACSTGIGIAFGFMPAN
KAAKLNPIDALAQD
>ARO3000462_mgtA|A macrolide glycosyltransferase encoded by the mgtA gene in Streptomyces lividans. This enzyme inactivates macrolides using UDP-glucose as a cofactor. Its optimal substrates are lankamycin, calcomycin, rosaramicin, methymycin, and pikromycin, while interactions with erythomycin, oldeandomycin, azithromycin, and tylosin were weaker. It is inactive against spiramycin and carbomycin. Mechanism first described by Cundliffe, 1992.
MKRKELHETSRLAYGRRMTTRPAHIAMFSIALHGHVNPSLEVIRELVARGHRVTYAIPPLLADKVAEAGA
EPKLWNSTLPGPDADPEAWGSTLLDNVEPFLADAIQSLPQLAQAYEGDEPDLVLHDIASYTARVLGRRWE
VPVISLSPCMVAWEGYEQEVGEPMWEEPRKTERGQAYYARFHAWLEENGITDHPDPFIGRPDRSLVLIPK
ALQPHADRVDETTYTFVGACQGDRTAEGDWARPEGAEKVVLVSLGSAFTKQPAFYRECVRAFGELPGWHT
VLQVGRHVDPAELGDVPDNVEVRTWVPQLAILQQADLFVTHAGAGGSQEGLATATPMIAVPQAADQFGNA
DMLQGLGVARTLPTEEATAKALRTAALALVDDPEVAARLKEIQARMAQEGGTRRAADLIEAELAAARG
>ARO3002814_clbA|clbA is a plasmid-encoded cfr gene found in Bacillus velezensis (Bacillus amyloliquefaciens subsp. plantarum).
MQQKNKYIRIQEFLKQNKFPDFRMNQIKNAVFQGRINHFNEITVLPKSLRKLLIEEFGESILNIAPLKVQ
HSEQVTKVLFEISGDEKIETVNMKYKAGWESFCISSQCGCHFGCKFCATGDIGLKRNLTSDEMTDQILYF
HLKGHSIDSISFMGMGEALANVQVFDALHVLTNPELFALSPRRLSISTIGIIPGIKKITQDYPQVNLTFS
LHSPFNEQRSKLMPINERYPLLEVMDTLDEHIRVTSRKVYIAYIMLPGVNDSIDHANEVVNLLRSRYKRG
NLFHVNIIRYNPTVSSPMRFEEVNEKQVVNFYKKLKSAGINVTVRSQFGIDIDAACGQLYGNYQKNKNQ
>ARO3000768_abeS|AbeS in an efflux pump of the SMR family of transporters found in Acinetobacter baumannii.
MSYLYLAIAIACEVIATSALKASQGFTVPIPSIITVVGYAVAFYLLSLTLKTIPIGIAYAIWSGAGIILI
SAIGWIFYKQHLDLAACIGLALMIAGIVIINVFSKNTHL
>ARO3000498_ErmF|ErmF confers the MLSb phenotype.
MTKKKLPVRFTGQHFTIDKVLIKDAIRQANISNQDTVLDIGAGKGFLTVHLLKIANNVVAIENDTALVEH
LRKLFSDARNVQVVGCDFRNFAVPKFPFKVVSNIPYGITSDIFKILMFESLGNFLGGSIVLQLEPTQKLF
SRKLYNPYTVFYHTFFDLKLVYEVGPESFLPPPTVKSALLNIKRKHLFFDFKFKAKYLAFISYLLEKPDL
SVKTALKSIFRKSQVRSISEKFGLNLNAQIVCLSPSQWLNCFLEMLEVVPEKFHPS
>ARO3000781_adeJ|AdeJ is a RND efflux protein that acts as the inner membrane transporter of the AdeIJK efflux complex. It has 57% identity with E. coli AcrB.
MAQFFIHRPIFAWVIALVIMLAGILTLTKMPIAQYPTIAPPTVTIAATYPGASAETVENTVTQIIEQQMN
GLDGLRYISSNSAGNGQASIQLNFEQGVDPDIAQVQVQNKLQSATALLPEDVQRQGVTVTKSGASFLQVI
AFYSPDNNLSDSDIKDYVNSSIKEPLSRVAGVGEVQVFGGSYAMRIWLDPAKLTSYQLTPSDIATALQAQ
NSQVAVGQLGGAPAVQGQVLNATVNAQSLLQTPEQFKNIFLKNTASGAEVRLKDVARVELGSDNYQFDSK
FNGKPAAGLAIKIATGANALDTAEAVEQRLSELRKNYPTGLADKLAYDTTPFIRLSIESVVHTLIEAVIL
VFIVMFLFLQNWRATIIPTLAVPVVVLGTFAVINIFGFSINTLTMFAMVLAIGLLVDDAIVVVENVERVM
SEDHTDPVTATSRSMQQISGALVGITSVLTAVFVPMAFFGGTTGVIYRQFSITLVTAMVLSLIVALTFTP
ALCATILKQHDPNKEPSNNIFARFFRSFNNGFDRMSHSYQNGVSRMLKGKIFSGVLYAVVVALLVFLFQK
LPSSFLPEEDQGVVMTLVQLPPNATLDRTGKVIDTMTNFFMNEKDTVESIFTVSGFSFTGVGQNAGIGFV
KLKDWSKRTTPETQIGSLIQRGMALNMIIKDASYVMPLQLPAMPELGVTAGFNLQLKDSSGQGHEKLIAA
RNTILGLASQDKRLVGVRPNGQEDTPQYQINVDQAQAGAMGVSIAEINNTMRIAWGGSYINDFVDRGRVK
KVYVQGDAGSRMMPEDLNKWYVRNNKGEMVPFSAFATGEWTYGSPRLERYNGVSSVNIQGTPAPGVSSGD
AMKAMEEIIGKLPSMGLQGFDYEWTGLSLEERESGAQAPFLYALSLLIVFLCLAALYESWSIPFSVLLVV
PLGVIGAIVLTYLGMIIKGDPNLSNNIYFQVAIIAVIGLSAKNAILIVEFAKELQEKGEDLLDATLHAAK
MRLRPIIMTTLAFGFGVLPLALSTGAGAGSQHSVGFGVLGGVLSATFLGIFFIPVFYVWIRSMFKYKPKT
INTQEHKS
>ARO3003057_smeF|smeF is an outer membrane multidrug efflux protein of the smeDEF complex in Stenotrophomonas maltophilia
MEVIPMKSASLFLSIAATLALAGCSTLAPKNTAVAPAIPAQWPAEAAQGEVADVAAVGWRDFFTDARLQQ
VIEQSLQNNRDLRVAVLNVERARGQYRVQRADRVPGVAVTGQMDRRGTDAGVTEQFSAGVGVAEFELDLF
GRVRNLSEAALQQYFAVAANRRNAQLSLVAETATAWLTYGADAQRLKIADATLKTYEDSLRLAEARHERG
GSSALELTQTRTLVETARTDAARLRGQLAQDRNALALLAGGQLDPALLPDSIEPQLLALAPPPAGLPSDV
LLQRPDIMAAEHQLLAANANIGAARAAFFPSISLTGSIGSGSSELSNLFDSGTRVWSFLPKITLPIFQGG
KLRANLAIANADRDIALAQYEKSIQVGFRETADALALNVSLDEQVSSQQRLVEAAEQANRLSQARYDAGL
DSFVTLLDARRTAYNAQQTQLQAQLAQQANRITLYKVLGGGWHERG
>ARO3003441_cfrA|CfrA is a chloramphenicol-florfenicol resistance gene and methyltransferase enzyme. Methylation of position 8 of A2503 in 23S rRNA confers resistance to chloramphenicol antibiotics. Additional Oxazolidinone resistance mediated by the cfr gene in a human isolated was first reported from Colombia in linezolid- and methicillin-resistant staphylocci. Described by Arias et al. 2008.
MNFNNKTKYGKIQEFLRSNNEPDYRIKQITNAIFKQRISRFEDMKVLPKLLREDLINNFGETVLNIKLLA
EQNSEQVTKVLFEVSKNERVETVNMKYKAGWESFCISSQCGCNFGCKFCATGDIGLKKNLTVDEITDQVL
YFHLLGHQIDSISFMGMGEALANRQVFDALDSFTDPNLFALSPRRLSISTIGIIPSIKKITQEYPQVNLT
FSLHSPYSEERSKLMPINDRYPIDEVMNILDEHIRLTSRKVYIAYIMLPGVNDSLEHANEVVSLLKSRYK
SGKLYHVNLIRYNPTISAPEMYGEANEGQVEAFYKVLKSAGIHVTIRSQFGIDIDAACGQLYGNYQNSQ
>ARO3003106_Erm(42)|Erm42 confers MLSb phenotype in Pasteurella multocida
MNKNTKIKNKNFNIKDSQNFLHNTKLVEDLLFKSNITKEDFVVEIGPGKGIITKALSKICKAVNAIEFDS
VLADKLSHEFKSSNVSIIEADFLKYNLPDHNYKVFSNIPFNITASILNKLLDSENPPLDTFLIMQYEPFL
KYAGAPSYKESYKSLLYKPFFKTNILHSFSKFDFKPAPNANIILGQFSYKDFTDINLEDRHAWKDFLAFV
FLEKGVTFKEKTKRIFSYKQQKIILKESRINDDSNISNWSYEFWLKMFKLYNSNMVSKDKKVLVNNSYKR
MLEHESSLEKIHRNRKQNNRK
>ARO3000802_OprJ|OprJ is the outer membrane channel component of the MexCD-OprJ multidrug efflux complex.
MRKPAFGVSALLIALTLGACSMAPTYERPAAPVADSWSGAAAQRQGAAIDTLDWKSFIVDAELRRLVDMA
LDNIRSLRQTLLDIEAARAQYRIQRADRVPGLNAAATGNRQRQPADLSAGNRSEVASSYQVGLALPEYEL
DLFGRVKSLTDAALQQYLASEEAARAARIALVAEVSQAYLSYDGALRRLALTRQTLVSREYSFALIDQRR
AAGAATALDYQEALGLVEQARAEQERNLRQKQQAFNALVLLLGSDDAAQAIPRSPGQRPKLLQDIAPGTP
SELIERRPDILAAEHRLRARNADIGAARAAFFPRISLTGSFGTSSAEMSGLFDGGSRSCSFLPTLTLPIF
DGGRNRANLSLAEARKDSAVAAYEGTIQTAFREVADALAASDTLRREEKALRALANSSNEALKLAKARYE
SGVDNHLRYLDAQRSSFLNEIAFIDGSTQRQIALVDLFRALGGGWDEGRSLVVHRGGRS
>ARO3001304_ErmS|ErmS is a methyltransferase found in the tylosin producer Streptomyces fradiae. Like other Erm enzymes, it catalyzes the methylation of A2058 of the 23S ribosomal RNA. Specifically, this enzyme transfers two methyl groups. The gene is found within the tylosin biosynthetic cluster and is responsible for self-resistance
MARAPRSPHPARSRETSRAHPPYGTRADRAPGRGRDRDRSPDSPGNTSSRDGGRSPDRARRELSQNFLAR
RAVAERVARLVRPAPGGLLLEVGAGRGVLTEALAPYCGRLVAHEIDPRLLPALRDRFGGPHHAHVRISGG
DFLAAPVPREPFALAGNIPYSRTAGIVDWALRARTLTSATFVTQLEYARKRTGDYGRWSLLTVRTWPRHE
WRLLGRVSRREFRPVPRVDSGILRIERRERPLLPSAALGDYHRMVELGFSGVGGSLYASLRRAHRAGPLD
AAFRAARLDRSVVVAYVTPEQWLTVFRTLRPVRSRPAGR
>ARO3000784_cmeB|CmeB is the inner membrane transporter the CmeABC multidrug efflux complex.
MFSKFFIERPVFASVVAIIISLAGVIGLTNLPIEQYPSLTPPTVKVSATYTGADAQTIASTVASPIEDAI
NGADNMIYMDSTSSSSGTMSLTVYFDIGTDPDQATIDVNNRISAATAKMPDAVKKLGVTVRKTSSATLAA
ISMYSSDGSMSAVDVYNYIALNVLDELKRVPGVGDANAIGNRNYSLRIWLKPDLLNKFKITATDVISAVN
DQNAQYATGKIGEEPVTQKSPYVYSITMQGRLQNPSEFENIILRTNDDGSFLRLKDIADVEIGSQQYSSQ
GRLNGNDAVPIIINLQSGANALHTAELVQAKMQELSKNFPKGLTYKIPYDTTKFVIESIKEVIKTFIEAL
ILVIIVMYMFLKNFRATLIPMIAVPVSLLGTFAGLYVLGFSINLLTLFALILAIGIVVDDAIIVVENIDR
ILHENEQISVKDAAIQAMQEVSSPVISIVLVLCAVFIPVSFISGFVGEIQRQFALTLAISVTISGFVALT
LTPSLCALFLRRNEGEPFKFVRKFNDFFDWSTSVFSAGVAYILKRTIRFVLIFCIMLGTIFYLNKAVPNS
LVPEEDQGLMIGIINLPSASALHRTISEVDHISQEVLKTNGIKDAMAMIGFDLFTSSLKENAAAMFIGLQ
DWKDRNVSADKIAMELNKKFAFDRNASSIFIGLPPIPGLSITGGFEMYVQNKSGKSYDQIQKDVNKLVAA
ANQRKELSRVRTTLDTTFPQYKLIIDRDKLKHYNLNMQDVFNTMNATIGTYYVNDFSMLGKNFQVNIRAK
GDFRNTQDALKNIFVRSNDGKMIPLDSFLTLQRSSGPDDVKRFNLFPAAQVQGQPAPGYTSGQAIEAIAQ
VAKETLGDDYSIAWSGSAYQEVSSKGTASYAFALGMIFVFLILAAQYERWLIPLAVVTAVPFAVFGSFLL
VYLRGFSNDIYFQTGLLLLIGLSAKNAILIVEFAMEERFKKGKGVFEAAVAAAKLRFRPIIMTSLAFTFG
VLPMIFATGAGSASRHSLGTGLIGGMIAASTLAIFFVPLFFYLLENFNEWLDKKRGKIHE
>ARO3000785_cmeC|CmeC is the outer membrane channel protein of the CmeABC multidrug efflux complex.
MNKIISISAIASFTLLISACSLSPNLNIPEANYSIDNKLGALSWEKENNSSITKNWWKDFDDENLNKVVD
LALKNNNDLKLAFIHMEQAAAQLGIDFSSLLPKFDGSASGSRAKTAINAPSNRTGEVSYGNDFKMGLNLS
YEIDLWGKYRDTYRASKSSFKASEYDYEAARLSVISNTVQTYFNLVNAYENENALKEAYESAKEIYRIND
EKFQVGAVGEYELAQARANLESMALQYNEAKLNKENYLKALKILTSNDLNDILYKNQSYQVFNLKEFDIP
TGISSTILLQRPDIGSSLEKLTQQNYLVGVARTAFLPSLSLTGLLGFESGDLDTLVKGGSKTWNIGGNFT
LPIFHWGEIYQNVNLAKLNKDEAFVNYQNTLITAFGEIRYALVARKTIRLQYDNAQASEQSYKRIYEIAK
ERYDIGEMSLQDYLEARQNWLNAAVAFNNTKYSYANSIIDVIKAFGGGFEQSEDTSKNIKEESKNLDMSF
RE
>ARO3000800_MexC|MexC is the membrane fusion protein of the MexCD-OprJ multidrug efflux complex.
MADLRAIGRIGALAMAIALAGCGPAEERQEAAEMVLPVEVLTVQAEPLALSSELPGRIEPVRVAEVRARV
AGIVVRKRFEEGADVKAGDLLFQIDPAPLKAAVSRAEGELARNRAVLFEAQARVRRYEPLVKIQAVSQQD
FDTATADLRSAEAATRSAQADLETARLNLGYASVTAPISGRIGRALVTEGALVGQGEATLMARIQQLDPI
YADFTQTAAEALRLRDALKKGTLAAGDSQALTLRVEGTPYERQGALQFADVAVDRGTGQIALRGKFANPD
GVLLPGMYVRVRTPQGIDNQAILVPQRAVHRSSDGSAQVMVVGADERAESRSVGTGVMQGSRWQITEGLE
PGDRVIVGGLAAVQPGVKIVPKPDGAQAQAQSPAPQQ
>ARO3000237_tolC|TolC is a protein subunit of many multidrug efflux complexes in Gram negative bacteria. It is an outer membrane efflux protein and is constitutively open. Regulation of efflux activity is often at its periplasmic entrance by other components of the efflux complex.
MQMKKLLPILIGLSLSGFSSLSQAENLMQVYQQARLSNPELRKSAADRDAAFEKINEARSPLLPQLGLGA
DYTYSNGYRDANGINSNATSASLQLTQSIFDMSKWRALTLQEKAAGIQDVTYQTDQQTLILNTATAYFNV
LNAIDVLSYTQAQKEAIYRQLDQTTQRFNVGLVAITDVQNARAQYDTVLANEVTARNNLDNAVEQLRQIT
GNYYPELAALNVENFKTDKPQPVNALLKEAEKRNLSLLQARLSQDLAREQIRQAQDGHLPTLDLTASTGI
SDTSYSGSKTRGAAGTQYDDSNMGQNKVGLSFSLPIYQGGMVNSQVKQAQYNFVGASEQLESAHRSVVQT
VRSSFNNINASISSINAYKQAVVSAQSSLDAMEAGYSVGTRTIVDVLDATTTLYNAKQELANARYNYLIN
QLNIKSALGTLNEQDLLALNNALSKPVSTNPENVAPQTPEQNAIADGYAPDSPAPVVQQTSARTTTSNGH
NPFRN
>ARO3000518_CRP|CRP is a global regulator that represses MdtEF multidrug efflux pump expression.
MVLGKPQTDPTLEWFLSHCHIHKYPSKSKLIHQGEKAETLYYIVKGSVAVLIKDEEGKEMILSYLNQGDF
IGELGLFEEGQERSAWVRAKTACEVAEISYKKFRQLIQVNPDILMRLSAQMARRLQVTSEKVGNLAFLDV
TGRIAQTLLNLAKQPDAMTHPDGMQIKITRQEIGQIVGCSRETVGRILKMLEDQNLISAHGKTIVVYGTR
>ARO3003056_smeE|smeE is the RND protein of the efflux complex smeDEF in Stenotrophomonas maltophilia
MARFFIDRPIFAWVIAIIIMLAGGLALFKLPVSMYPNVAPPAVEISATYPGASAKVVEDSVTQIIEQNMK
GLDGLIYFSSNSSSNGQATITLTFESGTNPDIAQVQVQNKLQLAMPLLPQEVQRQGINVAKSSSGFLNAI
AFVSENGSMDANDIADYVGSNVVDRLSRVPGVGNIQVFGGKYAMRIWLDPNKLHTYGLSVPEVTAAIKAQ
NAQVAIGQLGGAPSVKGQQLNATINAQSRLQTPEQFRNIIVRGAQDGAELRLGDVARVELGAESYDFVTR
YNGQPASGLAVTLATGANALDTAAGVDAALEDMKGFFPAGLKAEIPYDTTPFVRVSIKGVVQTLIEAIVL
VFVVMYLFLQNFRATLIPTIAVPVVLLGTFGVLAMLGFSVNMLTMFAMVLAIGLLVDDAIVVVENVERIM
SEEGLSPLEATRKSMGQITGALVGIGLVLSAVFVPMAFMSGSTGVIYRQFSATIVSAMALSVLVAIVLTP
ALCATMLKPLKKGEHHVAHRGLAGRFFNGFNRGFDRTSESYQRGVRGIIHRPWRFMGIVAALFVLMGVLF
VRLPSSFLPNEDQGVLMALVQAPVGATQERTLESIAALENHFLQNEKDAVDSVFSVQGFSFAGMGQNAGM
AFVKLKDWSERDADNGVMPITGRAMAALGQIKDAFIFAFPPPAIPELGTASGYTFFLKDNSGQGHEALVA
ARNQLLGLAAGSKKLANVRPNGQEDTPQFRIDIDAAKATSLGLSIDQINGTLAAAWGSSYIDDFVDRGRV
KRVFVQADQAFRMVPEDFDLWSVKNDKGEMVPFSAFATKHWDYGSPRLERYNGVSAMEIQGEPAPGVASG
DAMAEIEQLAKQLPAGFGIEWTAMSYQERQAGSQTPLLYTLSLMIVFLCLAAMYESWSVPTAVLLAAPLG
ILGAVLANTFKGLERDIYFQVAMLTTVGLTSKNAILIVEFAKENLEKGASLIESIMHAVRDRLRPIVMTS
LAFGMGVVPLAISTGAGSGAKQAIGTGVLGGMIVGTVLGVFFVPLFFVVVQRVFKRRSTT
>ARO3000250_ErmC|ErmC is a methyltransferase that catalyzes the methylation of A2058 of the 23S ribosomal RNA in two steps. Expression of ErmC is inducible by erythromycin. The leader peptide causes attenuation of the mRNA and stabilizes the structure preventing further translation. When erythromycin is present, it binds the leader peptide causing a change in conformation allowing for the expression of ErmC.
MNEKNIKHSQNFITSKHNIDKIMTNIRLNEHDNIFEIGSGKGHFTLELVQRCNFVTAIEIDHKLCKTTEN
KLVDHDNFQVLNKDILQFKFPKNQSYKIFGNIPYNISTDIIRKIVFDSIADEIYLIVEYGFAKRLLNTKR
SFALFLMAEVDISILSMVPREYFHPKPKVNSSLIRLNRKKSRISHKDKQKYNYFVMKWVNKEYKKIFTKN
QFNNSLKHAGIDDLNNISFEQFLSLFNSYKLFNK
>ARO3000605_Erm(36)|ErmD confers MLSb phenotype.
MPTYRGGRHEHGQNFLTDHTTIDRLSRLVGDSTGPIVEIGPGQGRLTRELQKLGRSLTAVEIDSRLADRL
ASASQFREQKHVTVVNADFLHWPLPTTPYVVVGNVPFHLTTAILRRLLHDGAWTQVVLLVQWEVARRRAG
IGGSSMMTAQWWPWIDFSLHGRVPRSAFKPAPSVDGGLLEMTRRPDPLLSPDARESYRQFVHDVFTSRGR
GIGEILANVSSSLGKRGALQLLKSEGIRSSSLPKDLSAEQWARLFTSASPTKSAKTGRNAHPAHSARRQG
R
>ARO3000508_gadX|GadX is an AraC-family regulator that promotes mdtEF expression to confer multidrug resistance.
MQSLHGNCLIAYARHKYILTMVNGEYRYFNGGDLVFADASQIRVDKCVENFVFVSRDTLSLFLPMLKEEA
LNLHAHKKVSSLLVHHCSRDIPVFQEVAQLSQNKNLRYAEMLRKRALIFALLSVFLEDEHFIPLLLNVLQ
PNMRTRVCTVINNNIAHEWTLARIASELLMSPSLLKKKLREEETSYSQLLTECRMQRALQLIVIHGFSIK
RVAVSCGYHSVSYFIYVFRNYYGMTPTEYQERSAQRLSNRDSAASIVAQGNFYGTDRSAEGIRL
>ARO3002817_carA|carA is an ABC-F subfamily protein involved in macrolide resistance. It is found in Streptomyces thermotolerans
MSTAQLALHDITKRYQDHVVLDRIGFTIKPGEKVGVIGDNGSGKSTLIKLIAGREQPDNGAVTVVAPGGV
GYLAQTLELPLEATVQDAVDLALADLRELEEGMRRTEAELAERPYQTGQDPELAGLLESYAALVDRYQAR
GGYEADSRVEIALHGLGLPGLERGRRLGTLSGGERSRLALAATLASEPELLLLDEPTNDLDDRAVDWLEE
HLRKHKGTVVAVTHDRLFLDRLTTTILEIDSGKVMRYGNGYEGYLAAKAAERQRRLLEYEQWRAELDRSR
DLIASNVARLDAIPRKLPFAVFGAGQFRMRGRGHGAMVRIRNAKERVARLTENPVAPPPEPLTFTAEITT
EAAQSRETVAELTGVRVGDRLSVDSLHLGPGERLLVTGPNGAGKTTLLRVLSGELEPDSGSLLVSGRVGH
LRQEQTPWRPGMTVLQAFSSGRAGDIDEHTEALLSLGLFSPDDLRQRVQDLSYGQRRRIELARLVTEPVD
LLLLDEPTNHLSPALVEELEEALTGYQGTVVVVTHDRRMRSRFNGAHLTLQDGRVAEFTAA
>ARO3000596_ErmX|ErmX is a rRNA methyltransferase that protects the ribosome from inactivation due to antibiotic binding.
MSAYGHGRHEHGQNFLTNHKIINSIIDLVKQTSGPIIEIGPGSGALTHPMAHLGRAITAVEVDAKLAAKI
TQETSSAAVEVVHDDFLNFRLPATPCVIVGNIPFHLTTAILRKLLHAPAWTDAVLLMQWEVARRRAGVGA
STMMTAQWSPWFTFHLGSRVPRPAFRPQPNVDGGILVIRRVGDPKIPIEQRKAFQAMVHTVFTARGRGIG
EILRRQGCFHHVQKHNHGCAREESTPRPYLPDCTPTTGSISSR
>ARO3000347_ErmA|ErmA confers the MLSb phenotype. Similar to ErmC, Expression of ErmA is inducible by erythromycin. The leader peptide causes attenuation of the mRNA and stabilizes the structure preventing further translation. When erythromycin is present, it binds the leader peptide causing a change in conformation allowing for the expression of ErmA.
MNQKNPKDTQNFITSKKHVKEILNHTNISKQDNVIEIGSGKGHFTKELVKMSRSVTAIEIDGGLCQVTKE
AVNPSENIKVIQTDILKFSFPKHINYKIYGNIPYNISTDIVKRITFESQAKYSYLIVEKGFAKRLQNLQR
ALGLLLMVEMDIKMLKKVPPLYFHPKPSVDSVLIVLERHQPLISKKDYKKYRSFVYKWVNREYRVLFTKN
QFRQALKHANVTNINKLSKEQFLSIFNSYKLFH
>ARO3000522_ErmG|ErmG is a rRNA adenine N-6-methyltransferase that protects the ribosome from inactivation due to antibiotic binding.
MNKVNIKDSQNFITSKYHIEKIMNCISLDEKDNIFEIGAGKGHFTAELVKRCNFVTAIEIDSKLCEVTRN
KLLNYPNYQIVNDDILKFTFPSHNPYKIFGSIPYNISTNIIRKIVFESSATISYLIVEYGFAKMLLDTNR
SLALLLMAEVDISILAKIPRYYFHPKPKVDSTLIVLKRKPAKMAFKERKKYETFVMKWVNKEYEKLFTKN
QFNKALKHARIYDINNISFEQFVSLFNSYKIFNG
>ARO3000361_EreA|EreA is an erythromycin esterase that hydrolyses the drug's lactone ring.
MTWRTTRTLLQPQNLDFNEFEILTSVIEGARIVGIGEGAHFVAEFSLARASLIRYLVERHDFNAIGLECG
AIQASRLSEWLNSTAGAHELERFSDTLTFSVYGSVLIWLKSYLRESGRKLQLVGIDLPNTLNPRDDLAQL
AEIIQLIDHLMKPHVDMLTHLLASIDGQSAVISSAKWGELETARQEKAISGVTRLKLRLASLAPVLKKHV
NSDLFRKASDRIESIEYTLETLRMMKTFFDGTSLEGDTSVRDSYMAGVVDGMVRANPDVKIILLAHNNHL
QKTPVSFSGELTAVPMGQHLAERVNYRAIAFTHLGPTVPEMHFPSPDSPLGFSVVTTPADAIREDSMEQY
VIDACGTENSCLTLTDAPMEAKRMRSQSASVKTKLSEAFDAIVCVPSAGKDSLVAL
