# Supplementary material for: Machine learning with random subspace ensembles identifies antimicrobial resistance determinants from pan-genomes of three pathogens
Source: PLoS Comput Biol. 2020 Mar 2;16(3):e1007608. doi: 10.1371/journal.pcbi.1007608 (PMC7067475; doi:10.1371/journal.pcbi.1007608)
Supplement: S2 Dataset — Contains representative protein sequences of genes known to be associated with resistance against ciprofloxacin, clindamycin, erythromycin, gentamicin, sulfamethoxazole, tetracycline, and trimethoprim. Files named <drug>_card_amr.faa contain sequences that were extracted from the CARD database, retrieved November 26, 2018. File other_amr.faa contains additional sequences for AMR-conferring genes from literature and UniProt compiled independent of CARD. (ZIP) [file pcbi.1007608.s021.zip › S2_Dataset/other_amr.faa]

>sp|P20831|GYRA_STAAU DNA gyrase subunit A OS=Staphylococcus aureus OX=1280 GN=gyrA PE=1 SV=3
MAELPQSRINERNITSEMRESFLDYAMSVIVARALPDVRDGLKPVHRRILYGLNEQGMTP
DKSYKKSARIVGDVMGKYHPHGDSSIYEAMVRMAQDFSYRYPLVDGQGNFGSMDGDGAAA
MRYTEARMTKITLELLRDINKDTIDFIDNYDGNEREPSVLPARFPNLLANGASGIAVGMA
TNIPPHNLTELINGVLSLSKNPDISIAELMEDIEGPDFPTAGLILGKSGIRRAYETGRGS
IQMRSRAVIEERGGGRQRIVVTEIPFQVNKARMIEKIAELVRDKKIDGITDLRDETSLRT
GVRVVIDVRKDANASVILNNLYKQTPLQTSFGVNMIALVNGRPKLINLKEALVHYLEHQK
TVVRRRTQYNLRKAKDRAHILEGLRIALDHIDEIISTIRESDTDKVAMESLQQRFKLSEK
QAQAILDMRLRRLTGLERDKIEAEYNELLNYISELEAILADEEVLLQLVRDELTEIRDRF
GDDRRTEIQLGGFEDLEDEDLIPEEQIVITLSHNNYIKRLPVSTYRAQNRGGRGVQGMNT
LEEDFVSQLVTLSTHDHVLFFTNKGRVYKLKGYEVPELSRQSKGIPVVNAIELENDEVIS
TMIAVKDLESEDNFLVFATKRGVVKRSALSNFSRINRNGKIAISFREDDELIAVRLTSGQ
EDILIGTSHASLIRFPESTLRPLGRTATGVKGITLREGDEVVGLDVAHANSVDEVLVVTE
NGYGKRTPVNDYRLSNRGGKGIKTATITERNGNVVCITTVTGEEDLMIVTNAGVIIRLDV
ADISQNGRAAQGVRLIRLGDDQFVSTVAKVKEDAEDETNEDEQSTSTVSEDGTEQQREAV
VNDETPGNAIHTEVIDSEENDEDGRIEVRQDFMDRVEEDIQQSLDEDEE
>sp|P0A0K8|GYRB_STAAU DNA gyrase subunit B OS=Staphylococcus aureus OX=1280 GN=gyrB PE=1 SV=2
MVTALSDVNNTDNYGAGQIQVLEGLEAVRKRPGMYIGSTSERGLHHLVWEIVDNSIDEAL
AGYANQIEVVIEKDNWIKVTDNGRGIPVDIQEKMGRPAVEVILTVLHAGGKFGGGGYKVS
GGLHGVGSSVVNALSQDLEVYVHRNETIYHQAYKKGVPQFDLKEVGTTDKTGTVIRFKAD
GEIFTETTVYNYETLQQRIRELAFLNKGIQITLRDERDEENVREDSYHYEGGIKSYVELL
NENKEPIHDEPIYIHQSKDDIEVEIAIQYNSGYATNLLTYANNIHTYEGGTHEDGFKRAL
TRVLNSYGLSSKIMKEEKDRLSGEDTREGMTAIISIKHGDPQFEGQTKTKLGNSEVRQVV
DKLFSEHFERFLYENPQVARTVVEKGIMAARARVAAKKAREVTRRKSALDVASLPGKLAD
CSSKSPEECEIFLVEGDSAGGSTKSGRDSRTQAILPLRGKILNVEKARLDRILNNNEIRQ
MITAFGTGIGGDFDLAKARYHKIVIMTDADVDGAHIRTLLLTFFYRFMRPLIEAGYVYIA
QPPLYKLTQGKQKYYVYNDRELDKLKSELNPTPKWSIARYKGLGEMNADQLWETTMNPEH
RALLQVKLEDAIEADQTFEMLMGDVVENRRQFIEDNAVYANLDF
>sp|P0C1U9|PARC_STAAU DNA topoisomerase 4 subunit A OS=Staphylococcus aureus OX=1280 GN=parC PE=3 SV=1
MSEIIQDLSLEDVLGDRFGRYSKYIIQERALPDVRDGLKPVQRRILYAMYSSGNTHDKNF
RKSAKTVGDVIGQYHPHGDFSVYKAMVRLSQDWKLRHVLIEMHGNNGSIDNDPPAAMRYT
EAKLSLLAEELLRDINKETVSFIPNYDDTTLEPMVLPSRFPNLLVNGSTGISAGYATDIP
PHNLAEVIQATLKYIDNPDITVNQLMKYIKGPDFPTGGIIQGIDGIKKAYESGKGRIIVR
SKVEEETLRNGRKQLIITEIPYEVNKSSLVKRIDELRADKKVDGIVEVRDETDRTGLRIA
IELKKDVNSESIKNYLYKNSDLQISYNFNMVAISDGRPKLMGIRQIIDSYLNHQIEVVAN
RTKFELDNAEKRMHIVEGLIKALSILDKVIELIRSSKNKRDAKENLIEVFEFTEEQAEAI
VMLQLYRLTNTDIVALEGEHKELEALIKQLRHILDNHDALLNVIKEELNEIKKKFKSERL
SLIEAEIEEIKIDKEVMVPSEEVILSMTRHGYIKRTSIRSFNASGVEDIGLKDGDSLLKH
QEVNTQDTVLVFTNKGRYLFIPVHKLADIRWKELGQHVSQIVPIEEDEVVINVFNEKDFN
TDAFYVFATQNGMIKKSTVPLFKTTRFNKPLIATKVKENDDLISVMRFEKDQLITVITNK
GMSLTYNTSELSDTGLRAAGVKSINLKAEDFVVMTEGVSENDTILMATQRGSLKRISFKI
LQVAKRAQRGITLLKELKKNPHRIVAAHVVTGEHSQYTLYSKSNEEHGLINDIHKSEQYT
NGSFIVDTDDFGEVIDMYIS
>sp|P0C1S7|PARE_STAAU DNA topoisomerase 4 subunit B OS=Staphylococcus aureus OX=1280 GN=parE PE=3 SV=1
MNKQNNYSDDSIQVLEGLEAVRKRPGMYIGSTDKRGLHHLVYEIVDNSVDEVLNGYGNEI
DVTINKDGSISIEDNGRGMPTGIHKSGKPTVEVIFTVLHAGGKFGQGGYKTSGGLHGVGA
SVVNALSEWLEVEIHRDGNIYHQSFKNGGSPSSGLVKKGKTKKTGTKVTFKPDDTIFKAS
TSFNFDVLSERLQESAFLLKNLKITLNDLRSGKERQEHYHYEEGIKEFVSYVNEGKEVLH
DVATFSGEANGIEVDVAFQYNDQYSESILSFVNNVRTKDGGTHEVGFKTAMTRVFNDYAR
RINELKTKDKNLDGNDIREGLTAVVSVRIPEELLQFEGQTKSKLGTSEARSAVDSVVADK
LPFYLEEKGQLSKSLVKKAIKAQQAREAARKAREDARSGKKNKRKDTLLSGKLTPAQSKN
TEKNELYLVEGDSAGGSAKLGRDRKFQAILPLRGKVINTEKARLEDIFKNEEINTIIHTI
GAGVGTDFKIEDSNYNRVIIMTDADTDGAHIQVLLLTFFFKYMKPLVQAGRVFIALPPLY
KLEKGKGKTKRVEYAWTDEELNKLQKELGKGFTLQRYKGLGEMNPEQLWETTMNPETRTL
IRVQVEDEVRSSKRVTTLMGDKVQPRREWIEKHVEFGMQEDQSILDNSEVQVLENDQFDE
EEI
>sp|P0A0J7|NORA_STAAU Quinolone resistance protein NorA OS=Staphylococcus aureus OX=1280 GN=norA PE=3 SV=1
MNKQIFVLYFNIFLIFLGIGLVIPVLPVYLKDLGLTGSDLGLLVAAFALSQMIISPFGGT
LADKLGKKLIICIGLILFSVSEFMFAVGHNFSVLMLSRVIGGMSAGMVMPGVTGLIADIS
PSHQKAKNFGYMSAIINSGFILGPGIGGFMAEVSHRMPFYFAGALGILAFIMSIVLIHDP
KKSTTSGFQKLEPQLLTKINWKVFITPVILTLVLSFGLSAFETLYSLYTADKVNYSPKDI
SIAITGGGIFGALFQIYFFDKFMKYFSELTFIAWSLLYSVVVLILLVFANGYWSIMLISF
VVFIGFDMIRPAITNYFSNIAGERQGFAGGLNSTFTSMGNFIGPLIAGALFDVHIEAPIY
MAIGVSLAGVVIVLIEKQHRAKLKEQNM
>sp|Q2FH03|NORB_STAA3 Quinolone resistance protein NorB OS=Staphylococcus aureus (strain USA300) OX=367830 GN=norB PE=3 SV=1
MEKPSREAFEGNNKLLIGIVLSVITFWLFAQSLVNVVPILEDSFNTDIGTVNIAVSITAL
FSGMFVVGAGGLADKYGRIKLTNIGIILNILGSLLIIISNIPLLLIIGRLIQGLSAACIM
PATLSIIKSYYIGKDRQRALSYWSIGSWGGSGVCSFFGGAVATLLGWRWIFILSIIISLI
ALFLIKGTPETKSKSISLNKFDIKGLVLLVIMLLSLNILITKGSELGVTSLLFITLLAIA
IGSFSLFIVLEKRATNPLIDFKLFKNKAYTGATASNFLLNGVAGTLIVANTFVQRGLGYS
SLQAGSLSITYLVMVLIMIRVGEKLLQTLGCKKPMLIGTGVLIVGECLISLTFLPEIFYV
ICCIIGYLFFGLGLGIYATPSTDTAIANAPLEKVGVAAGIYKMASALGGAFGVALSGAVY
AIVSNMTNIYTGAMIALWLNAGMGILSFVIILLLVPKQNDTQL
>tr|A0A0E1ACG1|A0A0E1ACG1_STAAU Putative transporter OS=Staphylococcus aureus subsp. aureus Z172 OX=1406863 GN=norC PE=4 SV=1
MNETYRGGNKLILGIVLGVITFWLFAQSLVNVVPNLQQSFGADMGTISIAVSLTALFSGM
FVVGAGGLADKIGRVKMTNIGLLLSIIGSALIIITNLPALLILGRIIQGVSAACIMPSTL
AIMKTYYEGAERQRALSYWSIGSWGGSGICSLFGGAVATTMGWRWIFIFSIIVAVLSMLL
IKGTPETKSEVTNTHKFDVAGLIVLVVMLLSLNVVITKGAALGYTSLWFFGLIAIVIVAF
FIFLNVEKKVDNPLIDFKLFENKPYTGATISNFLLNGVAGTLIVANTFVQQGLGYTALQA
GYLSITYLIMVLLMIRVGEKLLQKMGSKRPMLLGTFIVIIGIALISLVFLPGIFYVISCV
VGYLCFGLGLGIYATPSTDTAISNAPLDKVGVASGIYKMASSLGGAFGVAISGAVYAGAV
AATSIHTGAMIALWVNVLMGIMAFIAILFAIPNDDKRVKDAK
>sp|Q99S97|SDRM_STAAN Multidrug efflux pump SdrM OS=Staphylococcus aureus (strain N315) OX=158879 GN=sdrM PE=1 SV=1
MRLKSIITVIALILIMFMSAIESSIISLALPTIKQDLNAGNLISLIFTAYFIALVIANPI
VGELLSRFKIIYVAIAGLLLFSIGSFMCGLSTNFTMLIISRVIQGFGSGVLMSLSQIVPK
LAFEIPLRYKIMGIVGSVWGISSIIGPLLGGGILEFATWHWLFYINIPIAIIAIILVIWT
FHFPEEETVAKSKFDTKGLTLFYVFIGLIMFALLNQQLLLLNFLSFILAIVVAMCLFKVE
KHVSSPFLPVVEFNRSITLVFITDLLTAICLMGFNLYIPVYLQEQLGLSPLQSGLVIFPL
SVAWITLNFNLHRIEAKLSRKVIYLLSFTLLLVSSIIISFGIKLPVLIAFVLILAGLSFG
YIYTKDSVIVQEETSPLQMKKMMSFYGLTKNLGASIGSTIMGYLYAIQSGIFGPNLHNVL
SAVAVISIGLIVLWVVFFKEQSSQSKE
>sp|Q2FJS9|MEPA_STAA3 Multidrug export protein MepA OS=Staphylococcus aureus (strain USA300) OX=367830 GN=mepA PE=3 SV=1
MKDEQLYYFEKSPVFKAMMHFSLPMMIGTLLSVIYGILNIYFIGFLEDSHMISAISLTLP
VFAILMGLGNLFGVGAGTYISRLLGAKDYSKSKFVSSFSIYGGIALGLIVILVTLPFSDQ
IAAILGARGETLALTSNYLKVMFLSAPFVILFFILEQFARAIGAPMVSMIGMLASVGLNI
ILDPILIFGFDLNVVGAALGTAISNVAAALFFIIYFMKNSDVVSVNIKLAKPNKEMLSEI
FKIGIPAFLMSILMGFTGLVLNLFLAHYGNFAIASYGISFRLVQFPELIIMGLCEGVVPL
IAYNFMANKGRMKDVIKAVIMSIGVIFVVCMSAVFTIGHHMVGLFTTDQAIVEMATFILK
VTMASLLLNGIGFLFTGMLQATGQGRGATIMAILQGAIIIPVLFIMNALFGLTGVIWSLL
IAESLCALAAMLIVYLLRDRLTVDTSELIEG
>tr|A0A0C5K5S3|A0A0C5K5S3_STAAU Fluoroquinolone resistance protein (Fragment) OS=Staphylococcus aureus OX=1280 GN=mdeA PE=4 SV=1
GPTLSGYLVEYFNWRSLFHVVAPIAAVTFLIGFKTIKNVGTTIKVPIDFISVIFSVLGFG
GLLYGTSSISEKGFDNPIVLVSMIGGVVLVALFVLRQYRLSTPLLNFAVFKNKQFTVGII
IMGVTMVSMIGSETILPIFVQNLLHRSALDSGLTLLPGAIVMAFMSMTSGALYEKFGPRN
LALVGMAIVVITTAYFVVMDEQTSTIM
>sp|P0A0J9|QACA_STAAU Antiseptic resistance protein OS=Staphylococcus aureus OX=1280 GN=qacA PE=1 SV=1
MISFFTKTTDMMTSKKRWTALVVLAVSLFVVTMDMTILIMALPELVRELEPSGTQQLWIV
DIYSLVLAGFIIPLSAFADKWGRKKALLTGFALFGLVSLAIFFAESAEFVIAIRFLLGIA
GALIMPTTLSMIRVIFENPKERATALAVWSIASSIGAVFGPIIGGALLEQFSWHSAFLIN
VPFAIIAVVAGLFLLPESKLSKEKSHSWDIPSTILSIAGMIGLVWSIKEFSKEGLADIIP
WVVIVLAITMIVIFVKRNLSSSDPMLDVRLFKKRSFSAGTIAAFMTMFAMASVLLLASQW
LQVVEELSPFKAGLYLLPMAIGDMVFAPIAPGLAARFGPKIVLPSGIGIAAIGMFIMYFF
GHPLSYSTMALALILVGAGMASLAVASALIMLETPTSKAGNAAAVEESMYDLGNVFGVAV
LGSLSSMLYRVFLDISSFSSKGIVGDLAHVAEESVVGAVEVAKATGIKQLANEAVTSFND
AFVATALVGGIIMIIISIVVYLLIPKSLDITKQK
>tr|Q7WUJ5|Q7WUJ5_STAAU Antiseptic efflux protein QacB OS=Staphylococcus aureus OX=1280 GN=qacB PE=4 SV=1
MISFFTKTTDMMTSKKRWTALVVLAVSLFVVTMDMTILIMALPELVRELEPSGTQQLWIV
DIYSLVLAGFIIPLSAFADKWGRKKALLTGFALFGLVSLAIFFAESAEFVIAIRFLLGIA
GALIMPTTLSMIRVIFENPKERATALAVWSIVSSIGAVFGPIIGGALLEQFSWHSAFLIN
VPFVIIAVVAGLFLLPESKLSKEKSHSWDIPSTILSIAGMIGLVWSIKEFSKEGLADIIP
WVVIVLAITMIVIFVKRNLSSSDPMLDVRLFKKRSFSAGTIAAFMTMFAMTSVLLLASQW
LQVVEELSPFKAGLYLLPMEIGAMVFAPIAPGLAARFGPKIVLPSGIGIAAIGMFIMYFF
GHPLSYSTMALALILVGAGTASLAVASALIMLETPTSKAGNAAAVEESMYDLGNVFGVAV
LGSLSSMLYRVFLDISSFSSKGIVGDLAHVAEESVVGAVEVAKATGIKQLANEAVTSFND
AFVATALVGGIIMIIISIVVYLLIPKSLDITKQK
>sp|P0A0H2|ERMA_STAAN rRNA adenine N-6-methyltransferase OS=Staphylococcus aureus (strain N315) OX=158879 GN=ermA1 PE=1 SV=1
MNQKNPKDTQNFITSKKHVKEILNHTNISKQDNVIEIGSGKGHFTKELVKMSRSVTAIEI
DGGLCQVTKEAVNPSENIKVIQTDILKFSFPKHINYKIYGNIPYNISTDIVKRITFESQA
KYSYLIVEKGFAKRLQNLQRALGLLLMVEMDIKMLKKVPPLYFHPKPSVDSVLIVLERHQ
PLISKKDYKKYRSFVYKWVNREYRVLFTKNQFRQALKHANVTNINKLSKEQFLSIFNSYK
LFH
>sp|P20173|ERMB_ENTFA rRNA adenine N-6-methyltransferase OS=Enterococcus faecalis (strain ATCC 700802 / V583) OX=226185 GN=ermB PE=3 SV=2
MNKNIKYSQNFLTSEKVLNQIIKQLNLKETDTVYEIGTGKGHLTTKLAKISKQVTSIELD
SHLFNLSSEKLKLNIRVTLIHQDILQFQFPNKQRYKIVGNIPYHLSTQIIKKVVFESHAS
DIYLIVEEGFYKRTLDIHRTLGLLLHTQVSIQQLLKLPAECFHPKPKVNSVLIKLTRHTT
DVPDKYWKLYTYFVSKWVNREYRQLFTKNQFHQAMKHAKVNNLSTVTYEQVLSIFNSYLL
FNGRK
>tr|Q799N2|Q799N2_STAAU ErmB OS=Staphylococcus aureus OX=1280 GN=ORF245 PE=3 SV=1
MNKNIKYSQNFLTSEKVLNQIIKQLNLKETDTVYEIGTGKGHLTTKLAKISKQVTSIELD
SHLFNLSSEKLKLNIRVTLIHQDILQFQFPNKQRYKIVGNIPYHLSTQIIKKVVFESHAS
DIYLIVEEGFYKRTLDIHRTLGLLLHTQVSIQQLLKLPAECFHPKPKVNSVLIKLTRHTT
DVPDKYWKLYTYFVSKWVNREYRQLFTKNQFHQAMKHAKVNNLSTVTYEQVLSIFNSYLL
FNGRK
>sp|P02979|ERMC1_STAAU rRNA adenine N-6-methyltransferase OS=Staphylococcus aureus OX=1280 GN=ermC PE=2 SV=1
MNEKNIKHSQNFITSKHNIDKIMTNIRLNEHDNIFEIGSGKGHFTLELVKRCNFVTAIEI
DHKLCKTTENKLVDHDNFQVLNKDILQFKFPKNQSYKIYGNIPYNISTDIIRKIVFDSIA
NEIYLIVEYGFAKRLLNTKRSLALLLMAEVDISILSMVPREYFHPKPKVNSSLIRLSRKK
SRISHKDKQKYNYFVMKWVNKEYKKIFTKNQFNNSLKHAGIDDLNNISFEQFLSLFNSYK
LFNK
>tr|O07480|O07480_STRPY Erythromycin resistance methylase OS=Streptococcus pyogenes OX=1314 GN=ermTR PE=3 SV=1
MKQKNPKNTQNFITSKKHVKEILKYTNINKQDKIIEIGSGKGHFTKELVEMSQRVNAIEI
DEGLCHATKKAVEPFQNIKVIHEDILKFSFPKNTDYKIFGNIPYNISTDIVKKIAFDSQA
KYSYLIVERGFAKRLQNTQRALGLLLMVEMDIKILKKVPRAYFHPKPNVDSVLIVLERHK
PFILKKDYKKYRFFVYKWVNREYHVLFTKNQLRQVLKHANVTDLDKLSNEQFLSVFNSYK
LFQ
>tr|F6MF49|F6MF49_STAAU Lincomycin resistance efflux pump OS=Staphylococcus aureus OX=1280 GN=lmrS PE=3 SV=1
MAKVELTTRRRNFIVAVMLISAFVAILNQTLLNTALPSIMRELNINESTSQWLVTGFMLV
NGVMIPLTAYLMDRIKTRPLYLAAMGTFLLGSIVAALAPNFGVLMLARVIQAMGAGVLMP
LMQFTLFTLFSKEHRGFAMGLAGLVIQFAPAIGPTVTGLIIDQASWRVPFIIIVGIALVA
FVFGLVSISSYNEVKYTKLDKRSVMYSTIGFGLMLYAFSSAGDLGFTSPIVIGALIISMV
IIYLFIRRQFNITNALLNLRVFKNRTFALCTISSMIIMMSMVGPALLIPLYVQNSLSLSA
LLSGLVIMPGAIINGIMSVFTGKFYDKYGPRPLIYTGFTILTITTIMLCFLHTDTSYTYL
IVVYAIRMFSVSLLMMPINTTGINSLRNEEISHGTAIMNFGRVMAGSLGTALMVTLMSFG
AKIFLSTSPSHLTATEIKQQSIAIGVDISFAFVAVLVMAAYVIALFIREPKEIESNRRKF
>tr|Q5MQL4|Q5MQL4_ENTFL Lsa OS=Enterococcus faecalis OX=1351 GN=lsa PE=4 SV=1
MSKIELKQLSFAYDNQEVLLFDQANITMDTNWKLGLIGRNGRGKTTLLRLLQKQLDYQGE
ILHQVDFVYFPQTVAEEQQLTYYVLQEVTSFEQWELERELTLLNVDPEVLWRPFSSLSGG
EKTKVLLGLLFIEENAFPLIDEPTNHLDLAGRQQVAEYLKKKKHGFILVSHDRAFVDEVV
DHILAIEKSQLTLYQGNFSIYEEQKKLRDAFELAENEKIKKEVNRLKETARKKAEWSMNR
EGDKYGNAKEKGSGAIFDTGAIGARAARVMKRSKHIQQRAETQLAEKEKLLKDLEYIDPL
SMDYQPTHHKTLLTVEELRLGYEKNWLFAPLSFSINAGEIVGITGKNGSGKSSLIQYLLD
NFSGDSEGEATLAHQLTISYVRQDYEDNQGTLSEFAEKNQLDYTQFLNNLRKLGMERAVF
TNRIEQMSMGQRKKVEVAKSLSQSAELYIWDEPLNYLDVFNHQQLEALILSVKPAMLVIE
HDAHFMKKITDKKIVLKS
>tr|D2JGC2|D2JGC2_STAAU Lincosamide nucleotidyltransferase OS=Staphylococcus aureus OX=1280 GN=lnu(A) PE=4 SV=1
MKNNNVTEKDLFYILDLFEHMKVTYWLDGGWGVDVLTGKQQREHRDIDIDFDAQHTQKVI
QKLEDIGYKIEVDWMPSRMELKHEEYGYLDIHPINLNDDGSITQANPEGGNYVFQNDWFS
ETNYKGRKIPCISKEAQLLFHSGYDLTEKDHFDIKNLKSIT
>tr|K0HFM5|K0HFM5_STAAU Lincosamide nucleotidyltransferase OS=Staphylococcus aureus OX=1280 GN=lnu(B) PE=4 SV=1
MLKQKELIANVKNLTESDERITACMMYGSFTKGEGDQYSDIEFYIFLKHSITSNFDSSNW
LFDVAPYLMLYKNEYGTEVVIFDNLIRGEFHFLSEKDMNIIPSFKDSGYIPDTKAMLIYD
ETGQLENYLSEISGARPNRLTEENANFLLCNFSNLWLMGINVLKRGEYARSLELLSQLQK
NTLQLIRMAEKNADNWLNMSKNLEKEISLENYKKFAKTTARLDKVELFEAYKNSLLLVMD
LQSHLIEQYNLKVTHDILERLLNYISE
>sp|P23212|MSRA_STAEP Erythromycin resistance ATP-binding protein MsrA OS=Staphylococcus epidermidis OX=1282 GN=msrA PE=3 SV=1
MEQYTIKFNQINHKLTDLRSLNIDHLYAYQFEKIALIGGNGTGKTTLLNMIAQKTKPESG
TVETNGEIQYFEQLNMDVENDFNTLDGSLMSELHIPMHTTDSMSGGEKAKYKLANVISNY
SPILLLDEPTNHLDKIGKDYLNNILKYYYGTLIIVSHDRALIDQIADTIWDIQEDGTIRV
FKGNYTQYQNQYEQEQLEQQRKYEQYISEKQRLSQASKAKRNQAQQMAQASSKQKNKSIA
PDRLSASKEKGTVEKAAQKQAKHIEKRMEHLEEVEKPQSYHEFNFPQNKIYDIHNNYPII
AQNLTLVKGSQKLLTQVRFQIPYGKNIALVGANGVGKTTLLEAIYHQIEGIDCSPKVQMA
YYRQLAYEDMRDVSLLQYLMDETDSSESFSRAILNNLGLNEALERSCNVLSGGERTKLSL
AVLFSTKANMLILDEPTNFLDIKTLEALEMFMNKYPGIILFTSHDTRFVKHVSDKKWELT
GQSIHDIT
>tr|Q9FDP6|Q9FDP6_STAAU Erythromycin resistance protein OS=Staphylococcus aureus OX=1280 GN=msrA PE=4 SV=1
MEQYTIKFNQINHKLTDLRSLNIGHLYAYQFEKIALIGGNGTGKTTLLNMIAQKTKPESG
TVETVGEIQYFEQLNMDVENDFNTLDGSLMSELHIPMHTTDSMSGGEKAKYKLANVISNY
SPILLLDEPTNHLDKIGKDYLKNILKYYYGTLIIVSHDRALIDQIADTIWDIQEDGTIRV
FKGNYTQYQNQYEQEQLEQQRQYEQYISEKQRLSQASKAKRNQAQQMAQASSKQKNKSIA
PDRLSASKQKGTVEKAAQKQAKHIEKRMEHLEEVEKPQSYHEFNFPQNKIYDIHNNYPII
AQNLTLVKGSQKLLTQVRFQIPYGKNIALVGANGVGKTTLLEAIYHQIEGIDCSPKVQMA
YYRQLAYEDMRDVSLLQYLMDETDSSESFSRAILNNLGLNEALDRSCNVLSGGERTKLSL
AVLFSTKANMLILDEPTNFLDIKTLEALEMFMNKYPGIILFTSHDTRFVKHVSDKKWELT
GQSLHDIT
>sp|P95827|MEFA_STRPY Macrolide efflux protein A OS=Streptococcus pyogenes OX=1314 GN=mefA PE=3 SV=1
MEKYNNWKLKFYTIWAGQAVSLITSAILQMAIIFYLTEKTGSAMVLSMASLLGFLPYAVF
GPAIGVLVDRHDRKKIMIGADLIIAAAGSVLTIVAFYMELPVWMVMIVLFIRSIGTAFHT
PALNAVTPLLVPEEQLTKCAGYSQSLQSISYIVSPAVAALLYSVWELNAIIAIDVLGAVI
ASITVAIVRIPKLGDRVQSLDPNFIREMQEGMAVLRQNKGLFALLLVGTLYMFVYMPINA
LFPLISMDYFNGTPVHISITEISFASGMLIGGLLLGLFGNYQKRILLITASIFMMGISLT
ISGLLPQSGFFIFVVCCAIMGLSVPFYSGVQTALFQEKIKPEYLGRVFSLTGSIMSLAMP
IGLILSALFADRIGVNHWFLLSGTLIICIAIVCPMINEIRKLDLK
>tr|Q79RU3|Q79RU3_STAAU Macrolide efflux protein OS=Staphylococcus aureus OX=1280 GN=mefA PE=4 SV=1
MEKYNNWKRKFYAIWAGQAVSLITSAILQMAIIFYLTEKTGSAMVLSMASLVGFLPYAIL
GPAIGVLVDRHDRKKIMIGADLIIAAAGAVLAIVAFCMELPVWMIMIVLFIRSIGTAFHT
PALNAVTPLLVPEEQLTKCAGYSQSLQSISYIVSPAVAALLYSVWDLNAIIAIDVLGAVI
ASITVAIVRIPKLGNQVQSLEPNFIREMKEGVVVLRQNKGLFALLLLGTLYTFVYMPINA
LFPLISMEHFNGTPVHISITEISFAFGMLAGGLLLGRLGGFEKHVLLITSSFFIMGTSLA
VSGILPPNGFVIFVVCCAIMGLSVPFYSGVQTALFQEKIKPEYLGRVFSLIGSIMSLAMP
IGLILSGFFADKIGVNHWFLLSGILIIGIAIVCQMITEVRKLDLK
>tr|Q7BKK4|Q7BKK4_STREE MFS transporter OS=Streptococcus pneumoniae OX=1313 GN=mefE PE=4 SV=1
MEKYNNWKRKFYAIWAGQAVSLITSAILQMAIIFYLTEKTGSAMVLSMASLVGFLPYAIL
GPAIGVLVDRHDRKKIMIGADLIIAAAGAVLAIVAFCMELPVWMIMIVLFIRSIGTAFHT
PALNAVTPLLVPEEQLTKCAGYSQSLQSISYIVSPAVAALLYSVWDLNAIIAIDVLGAVI
ASITVAIVRIPKLGNQVQSLEPNFIREMKEGVVVLRQNKGLFALLLLGTLYTFVYMPINA
LFPLISMEHFNGTPVHISITEISFAFGMLAGGLLLGRLGGFEKHVLLITSSFFIMGTSLA
VSGILPPNGFVIFVVCCAIMGLSVPFYSGVQTALFQEKIKPEYLGRVFSLIGSIMSLAMP
IGLILSGFFADKIGVNHWFLLSGILIIGIAIVCQMITEVRKLDLK
>tr|Q9FDP5|Q9FDP5_STAAU Macrolide 2'-phosphotransferase OS=Staphylococcus aureus OX=1280 GN=mphBM PE=4 SV=1
MTRHNEIIKCAEKYQLHIQPQTISLNESGLDFQVAFGKDKHGVEWVLRLPRRPDVYKRTK
PEKQTVDFLQKNVSFEIPKWKVHAKDLIAYPKLTGKPAATIDPEIQNYVWEIEHKPLPEN
FINTLAETLVDLHNIPEENINVQHINIKTIQEIKNDFQRRMNKVKETYGVSDELWNRWKQ
WLENDELWPRHATMIHGDLHPGHIMVDNQANVTGLIDWTEATHSDPSMDFIGHHRVFDDE
GLEQLITAYGKAGGEIWPRMKEHIIELNAVFPMFIAEFAMESGESAYETMALKELGMKE
>tr|Q47396|Q47396_ECOLX Macrolide 2'-phosphotransferase OS=Escherichia coli OX=562 GN=mphA PE=1 SV=1
MTVVTTADTSQLYALAARHGLKLHGPLTVNELGLDYRIVIATVDDGRRWVLRIPRRAEVS
AKVEPEARVLAMLKNRLPFAVPDWRVANAELVAYPMLEDSTAMVIQPGSSTPDWVVPQDS
EVFAESFATALAALHAVPISAAVDAGMLIRTPTQARQKVADDVDRVRREFVVNDKRLHRW
QRWLDDDSSWPDFSVVVHGDLYVGHVLIDNTERVSGMIDWSEARVDDPAIDMAAHLMVFG
EEGLAKLLLTYEAAGGRVWPRLAHHIAERLAFGAVTYALFALDSGNEEYLAAAKAQLAAA
E
>tr|O32553|O32553_ECOLX Macrolide 2'-phosphotransferase II OS=Escherichia coli OX=562 GN=mphB PE=1 SV=1
MSKDIKQVIEIAKKHNLFLKEETIQFNESGLDFQAVFAQDNNGIDWVLRLPRREDVMPRT
KVEKQALDLVNKYAISFQAPNWIIYTEELIAYKKLDGVPAGTIDHNIGNYIWEIDINNVP
ELFHKSLGRVLAELHSIPSNKAAALDLVVHTPEEARMSMKQRMDAVRAKFGVGENLWNRW
QAWLNDDDMWPKKTGLIHGDVHAGHTMIDKDANVTGLIDWTEAKVTDVSHDFIFNYRAFG
EEGLEALILAYKEIGGYYWPKMKEHIIELNAAYPVSIAEFALVSGIEEYEQMAKEALEVQ
GS
>tr|A0A2H4UFM8|A0A2H4UFM8_STALE MphC OS=Staphylococcus lentus OX=42858 PE=4 SV=1
MTQHNEIIKCAEKYQLHIQPQTISLNESGLDFQVAFGEDEQGVEWVLRLPRRPDVYKRTK
SEKQTVDFLQKNVSFEVPKWKVHEKDLIAYPKLTGKPAATIDPQIQNYVWEIEHKPVPEN
FVNTLAETLVDLHNIPEENITAHHINIKTIQEIRNDFQRRMNKVKETYGVADELWNRWQQ
WLENDELWPQHATMIHGDLHPGHIMVDSEANVTGLIDWTEATHSNPSMDFMGHHRVFGDE
GLEQLITAYDKAGGETWPRMKEHILELNAVFPMFIAEFAMESGEAAYEKMALKELGMEE
>sp|P07684|EREA_ECOLX Erythromycin esterase type I OS=Escherichia coli OX=562 GN=ereA PE=4 SV=2
MTWRTTRTLLQPQKLDFNEFEILTSVIEGARIVGIGEGAHFVAEFSLARASLIRYLVERH
EFNAIGLECGAIQASRLSEWLNSTAGAHELERFSDTLTFSVYGSVLIWLKSYLRESGRKL
QLVGIDLPNTLNPRDDLAQLAEIIQLIDHLMKPHVDMLTHLLASIDGQSAVISSAKWGEL
ETARQEKAISGVTRLKLRLASLAPVLKKHVNSDLFRKASDRIESIEYTLETLRIMKTFFD
GTSLEGDTSVRDSYMAGVVDGMVRANPDVKIILLAHNNHLQKTPVSFSGELTAVPMGQHL
AERVNYRAIAFTHLGPTVPEMHFPSPKSPLGFSVVTTPADAIREDSMEQYVIDACGTENS
CLTLTDAPMEAKRMRSQSASVETKLSEAFDAIVCVTSAGKDSLVAL
>sp|P05789|EREB_ECOLX Erythromycin esterase type II OS=Escherichia coli OX=562 GN=ereB PE=4 SV=1
MRFEEWVKDKHIPFKLNHPDDNYDDFKPLRKIIGDTRVVALGENSHFIKEFFLLRHTLLR
FFIEDLGFTTFAFEFGFAEGQIINNWIHGQGTDDEIGRFLKHFYYPEELKTTFLWLREYN
KAAKEKITFLGIDIPRNGGSYLPNMEIVHDFFRTADKEALHIIDDAFNIAKKIDYFSTSQ
AALNLHELTDSEKCRLTSQLARVKVRLEAMAPIHIEKYGIDKYETILHYANGMIYLDYNI
QAMSGFISGGGMQGDMGAKDKYMADSVLWHLKNPQSEQKVIVVAHNAHIQKTPILYDGFL
SCLPMGQRLKNAIGDDYMSLGITSYSGHTAALYPEVDTKYGFRVDNFQLQEPNEGSVEKA
ISGCGVTNSFVFFRNIPEDLQSIPNMIRFDSIYMKAELEKAFDGIFQIEKSSVSEVVYE
>sp|P0A3Y6|KKA3_STAAU Aminoglycoside 3'-phosphotransferase OS=Staphylococcus aureus OX=1280 GN=aphA PE=3 SV=1
MAKMRISPELKKLIEKYRCVKDTEGMSPAKVYKLGENENLYLKMTDSRYKGTTYDVEREK
DMMLWLEGKLPVPKVVHFERHDGWSNLLMSEADGVLCSEEYEDEQSPEKIIELYAECIRL
FHSIDISDCPYTNSLDSRLAELDYLLNNDLADVDCENWEEDTPFKDPRELYDFLKTEKPE
EELVFSHGDLGDSKIFVKDGKVSGFIDLGRSGRADKWYDIPFCVRSIREDIGEEQYVELF
FDLLGIKPDWEKIKYYILLDELF
>sp|P05057|KANU_STAAU Kanamycin nucleotidyltransferase OS=Staphylococcus aureus OX=1280 GN=knt PE=1 SV=1
MNGPIIMTREERMKIVHEIKERILDKYGDDVKAIGVYGSLGRQTDGPYSDIEMMCVMSTE
EAEFSHEWTTGEWKVEVNFDSEEILLDYASQVESDWPLTHGQFFSILPIYDSGGYLEKVY
QTAKSVEAQTFHDAICALIVEELFEYAGKWRNIRVQGPTTFLPSLTVQVAMAGAMLIGLH
HRICYTTSASVLTEAVKQSDLPSGYDHLCQFVMSGQLSDSEKLLESLENFWNGIQEWTER
HGYIVDVSKRIPF
>tr|A0A0A8INB7|A0A0A8INB7_STAAU Aminoglycoside adenyltransferase Ant(4')-1 OS=Staphylococcus aureus OX=1280 GN=ant(4')-1 PE=4 SV=1
MRIVNGPIIMTREERMKIVHEIKERILDKYGDDVKAIGVYGSLGRQTDGPYSDIEMMCVM
STEEAEFSHDWTTGEWKVEVNFDSEEILLDYASQVESDWPLTHGQFFSILPIYDSGGYLE
KVYQTGKSVEAQTFHDAICALIVEELFEYAGKWRNIRVQGPTTFLPPLTVQVAMAGAMLI
GLHHRICYTTSASVLTEAVKQSDLPSGYDHLCQFVLSGQLSDSEKPLESLENFWNGIQEW
TERHGYIVDVSKRIPF
>sp|P0A0C1|AACA_STAAU Bifunctional AAC/APH OS=Staphylococcus aureus OX=1280 GN=aacA-aphD PE=1 SV=1
MNIVENEICIRTLIDDDFPLMLKWLTDERVLEFYGGRDKKYTLESLKKHYTEPWEDEVFR
VIIEYNNVPIGYGQIYKMYDELYTDYHYPKTDEIVYGMDQFIGEPNYWSKGIGTRYIKLI
FEFLKKERNANAVILDPHKNNPRAIRAYQKSGFRIIEDLPEHELHEGKKEDCYLMEYRYD
DNATNVKAMKYLIEHYFDNFKVDSIEIIGSGYDSVAYLVNNEYIFKTKFSTNKKKGYAKE
KAIYNFLNTNLETNVKIPNIEYSYISDELSILGYKEIKGTFLTPEIYSTMSEEEQNLLKR
DIASFLRQMHGLDYTDISECTIDNKQNVLEEYILLRETIYNDLTDIEKDYIESFMERLNA
TTVFEGKKCLCHNDFSCNHLLLDGNNRLTGIIDFGDSGIIDEYCDFIYLLEDSEEEIGTN
FGEDILRMYGNIDIEKAKEYQDIVEEYYPIETIVYGIKNIKQEFIENGRKEIYKRTYKD
>tr|I6R5C3|I6R5C3_STAAU Aminoglycoside 6-adenylyltansferase OS=Staphylococcus aureus OX=1280 GN=aadE PE=4 SV=1
MRSEKEMMDLVLSLAEQDERIRIVTLEGSRANINIPKDEFQDYDITYFVSDIEPFISNDD
WLNQFGNIIMMQKPEDMELFPPEEKGFSYLMLFDDYNKIDLTLLPLEELDNYLKGDKLIK
VLIDKDCRIKRDIVPTDIDYHVRKPSAREYDDCCNEFWNVTPYVIKGLCRKEILFAIDHL
NQILRFELLRMMSWKVGIKTEFSLSVGKNYKYINKYIDEDLWNRLLSTYRMDSYENIWKS
LFICHQLFREVSKEVAELLGFDYPEYGKNITRYTEDMYKKYVENDYF
>sp|P02983|TCR_STAAU Tetracycline resistance protein OS=Staphylococcus aureus OX=1280 GN=tet PE=3 SV=3
MFSLYKKFKGLFYSVLFWLCILSFFSVLNEMVLNVSLPDIANHFNTTPGITNWVNTAYML
TFSIGTAVYGKLSDYINIKKLLIIGISLSCLGSLIAFIGHNHFFILIFGRLVQGVGSAAF
PSLIMVVVARNITRKKQGKAFGFIGSIVALGEGLGPSIGGIIAHYIHWSYLLILPMITIV
TIPFLIKVMVPGKSTKNTLDIVGIVLMSISIICFMLFTTNYNWTFLILFTIFFVIFIKHI
SRVSNPFINPKLGKNIPFMLGLFSGGLIFSIVAGFISMVPYMMKTIYHVNVATIGNSVIF
PGTMSVIVFGYFGGFLVDRKGSLFVFILGSLSISISFLTIAFFVEFSMWLTTFMFIFVMG
GLSFTKTVISKIVSSSLSEEEVASGMSLLNFTSFLSEGTGIAIVGGLLSLQLINRKLVLE
FINYSSGVYSNILVAMAILIILCCLLTIIVFKRSEKQFE
>sp|P0A4K6|TCR_STREE Tetracycline resistance protein OS=Streptococcus pneumoniae OX=1313 GN=tet PE=3 SV=1
MNTSYSQSNLRHNQILIWLCILSFFSVLNEMVLNVSLPDIANDFNKPPASTNWVNTAFML
TFSIGTAVYGKLSDQLGIKRLLLFGIIINCFGSVIGFVGHSFFSLLIMARFIQGAGAAAF
PALVMVVVARYIPKENRGKAFGLIGSIVAMGEGVGPAIGGMIAHYIHWSYLLLIPMITII
TVPFLMKLLKKEVRIKGHFDIKGIILMSVGIVFFMLFTTSYSISFLIVSVLSFLIFVKHI
RKVTDPFVDPGLGKNIPFMIGVLCGGIIFGTVAGFVSMVPYMMKDVHQLSTAEIGSVIIF
PGTMSVIIFGYIGGILVDRRGPLYVLNIGVTFLSVSFLTASFLLETTSWFMTIIIVFVLG
GLSFTKTVISTIVSSSLKQQEAGAGMSLLNFTSFLSEGTGIAIVGGLLSIPLLDQRLLPM
EVDQSTYLYSNLLLLFSGIIVISWLVTLNVYKHSQRDF
>sp|Q53770|TETM_STAAU Tetracycline resistance protein TetM OS=Staphylococcus aureus OX=1280 GN=tetM PE=3 SV=1
MKIINIGVLAHVDAGKTTLTESLLYNSGAITELGSVDKGTTRTDNTLLERQRGITIQTGI
TSFQWENTKVNIIDTPGHMDFLAEVYRSLSVLDGAILLISAKDFVQAQTRILFHALRKMG
IPTIFFINKIDQNGIDLSTVYQDIKEKLSAEIVIKQKVELYPNMCVTNFTESEQWDTVIE
GNDDLLEKYMSGKSLEALELEQEESIRFQNCSLFPLYHGSAKSNIGIDNLIEVITNKFYS
STHRGPSELCGNVFKIEYTKKRQRLAYIRLYSGVLHLRDSVRVSEKEKIKVTEMYTSING
ELCKIDRAYSGEIVILQNEFLKLNSVLGDTKLLPQRKKIENPHPLLQTTVEPSKPEQREM
LLDALLEISDSDPLLRYYVDSTTHEIILSFLGKVQMEVISALLQEKYHVEIELKEPTVIY
MERPLKNAEYTIHIEVPPNPFWASIGLSVSPLPLGSGMQYESSVSLGYLNQSFQNAVMEG
IRYGCEQGLYGWNVTDCKICFKYGLYYSPVSTPADFRMLTPIVLEQAFRKAGTELLEPYL
SFKVYAPQEYLSRAYNDAPKYCANIVNTQLKNNEVIIIGEIPARCIQDYRNDLTFFTNGL
SVCLAELKGYQVTTGEPVCQTRRLNSRIDKVRYMFNKIT
>tr|Q5PU79|Q5PU79_STAAU Tetracycline resistant protein Tet38 OS=Staphylococcus aureus OX=1280 GN=tet38 PE=4 SV=1
MNVEYSKIKKAVPILLFLFVFSLVIDNSFKLISVAIADDLNISVTTVSWQATLAGLVIGI
GAVVYASLSDAISIRTLFIYGVILIIIGSIIGYIFQHQFPLLLVGRIIQTAGLAAAETLY
VIYVAKYLSKEDQKTYLGLSTSSYSLSLVIGTLSGGFISTYLHWTNMFLIALIVVFTLPF
LFKLLPKENNTNKAHLDFVGLILVATIATTVMLFITNFNWLYMIGALIAIIVFALYIKNA
QRPLVNKSFFQNKRYASFLFIVFVMYAIQLGYIFTFPFIMEQIYHLQLDTTSLLLVPGYI
VAVIVGALSGKIGEYLNSKQAIITAIILIALSLILPAFAVGNHISIFVISMIFFAGSFAL
MYAPLLNEAIKTIDLNMTGVAIGFYNLIINVAVSVGIAIAAALIDFKALNFPGNDALSSH
FGIILIILGLMSIVGLVLFVILNRWTQSEK
>sp|P72533|TETO_STREE Tetracycline resistance protein TetO OS=Streptococcus pneumoniae OX=1313 GN=tetO PE=3 SV=1
MKIINLGILAHVDAGKTTLTESLLYTSGAIAEPGSVDKGTTRTDTMNLERQRGITIQTAV
TSFQWEDVKVNIIDTPGHMDFLAEVYRSLSVLDGAVLLVSAKDGIQAQTRILFHALQTMK
IPTIFFINKIDQEGIDLPMVYQEMKAKLSSEIIVKQKVGQHPHINVTDNDDMEQWDAVIM
GNDELLEKYMSGKPFKMSELEQEENRRFQNGTLFPVYHGSAKNNLGIRQLIEVIASKFYS
STPEGQSELCGQVFKIEYSEKRRRFVYVRIYSGTLHLRDVIKISEKEKIKITEMCVPTNG
ELYSSDTACSGDIVILPNDVLQLNSILGNEMLLPQRKFIENPLPMLQTTIAVKKSEQREI
LLGALTEISDGDPLLKYYVDTTTHEIILSFLGNVQMEVICAILEEKYHVEAEIKEPTVIY
MERPLRKAEYTIHIEVPPNPFWASVGLSIEPLPIGSGVQYESRVSLGYLNQSFQNAVMEG
VLYGCEQGLYGWKVTDCKICFEYGLYYSPVSTPADFRLLSPIVLEQALKKAGTELLEPYL
HFEIYAPQEYLSRAYHDAPRYCADIVSTQVKNDEVILKGEIPARCIQEYRNDLTYFTNGQ
GVCLTELKGYQPAIGKFICQPRRPNSRIDKVRHMFHKLA
>tr|Q9RLW0|Q9RLW0_STRPY TetT OS=Streptococcus pyogenes OX=1314 GN=tetT PE=4 SV=1
MKIINIGILAHVDAGKTTVTEGLLYKSGAINKIGRVDNATTTTDSMELERDRGITIRAST
VSFNYNDTKVNIIDTPGHMDFIAEVERTLKVLDGAILVISAKEGIQVQTKVIFNTLVKLN
IPTLIFVNKIDRKGVCLDEIYTQIQEKLTSNLAIMQSVKIKDKGDFELTNVRDDKVIQSQ
IIEKLLDINDYLAEKYINGDVIAEKEYNDVFLDEINNCNLYPVFHGSALKNIGIDELLFA
ITKYLPTKSYNTEDLLSAYVYKIDRDEKSRKMTFLRVFSGNIRTRQDVYINGTEETFKIK
SLESIMNGEIVKVGQVNSGDIAIISNANSLKIGDYIGKKYDGILDIKIAQPALRASIKPC
DLSKRSKLIEALFELTEEDPFLDCEINGDTGEIILRLFGNIQMEVIESLLKSRYKIDARF
GELKTIYKERPKRNSKAVIHIEVPPNPYWASIGLSIEPLPIGSGLLYKTEVSYGYLNNSF
QNAVKDAVEKACKEGLYGWEVTDLKVTFDYGLYYSPVSTPSDFRNLTPYVFWEALRKAGT
EILEPYLKYTVQVPNDFCGRVMSDLRKMRASIEDIIAKGEETTLSGKIPVDTSKSYQSEL
LSYSNGKGIFITEPYGYDIYNDKPIINDIGNDNNDSNKEGLRYLFQKQDEN
>sp|P0A017|DYR_STAAU Dihydrofolate reductase OS=Staphylococcus aureus OX=1280 GN=folA PE=1 SV=2
MTLSILVAHDLQRVIGFENQLPWHLPNDLKHVKKLSTGHTLVMGRKTFESIGKPLPNRRN
VVLTSDTSFNVEGVDVIHSIEDIYQLPGHVFIFGGQTLFEEMIDKVDDMYITVIEGKFRG
DTFFPPYTFEDWEVASSVEGKLDEKNTIPHTFLHLIRKK
>sp|P13955|DYRA_STAAU Dihydrofolate reductase type 1 from Tn4003 OS=Staphylococcus aureus OX=1280 GN=dfrA PE=1 SV=3
MTLSIIVAHDKQRVIGYQNQLPWHLPNDLKHIKQLTTGNTLVMARKTFNSIGKPLPNRRN
VVLTNQASFHHEGVDVINSLDEIKELSGHVFIFGGQTLYEAMIDQVDDMYITVIDGKFQG
DTFFPPYTFENWEVESSVEGQLDEKNTIPHTFLHLVRRKGK
>tr|C3W7H6|C3W7H6_STAAU Dihydrofolate reductase OS=Staphylococcus aureus OX=1280 GN=dfrK PE=3 SV=1
MKVSLIAAMDKNRVIGKENDIPWRIPEDWEYVKNTTKGYPIILGRKNLESIGRALPGRRN
IILTRDKGFSFNGCEIVHSIEDVFELCNSEEEIFIFGGEQIYNLFLPYVEKMYITKIHYE
FEGDTFFPEVNYEEWNEVSVTQGITNEKNPYTYYFHIYERKAS
>tr|Q4H3Y3|Q4H3Y3_STAAU Dihydrofolate reductase OS=Staphylococcus aureus OX=1280 GN=dfrG PE=3 SV=1
MKVSLIAAMDKNRVIGKENDIPWRIPKDWEYVKNTTKGHPIILGRKNLESIGRALPDRRN
IILTRDKGFTFNGCEIVHSIEDVFELCKNEEEIFIFGGEQIYNLFFPYVEKMYITKIHHE
FEGDTFFPEVNYEEWNEVFAQKGIKNDKNPYNYYFHVYERKNLLS
>sp|O05701|DHPS_STAAU Dihydropteroate synthase OS=Staphylococcus aureus OX=1280 GN=folP PE=1 SV=1
MTKTKIMGILNVTPDSFSDGGKFNNVESAVTRVKAMMDEGADIIDVGGVSTRPGHEMITV
EEELNRVLPVVEAIVGFDVKISVDTFRSEVAEACLKLGVDIINDQWAGLYDHRMFQVVAK
YDAEIVLMHNGNGNRDEPVVEEMLTSLLAQAHQAKIAGIPSNKIWLDPGIGFAKTRNEEA
EVMARLDELVATEYPVLLATSRKRFTKEMMGYDTTPVERDEVTAATTAYGIMKGVRAVRV
HNVELNAKLAKGIDFLKENENARHNFS
