# Supplementary material for: Machine learning with random subspace ensembles identifies antimicrobial resistance determinants from pan-genomes of three pathogens
Source: PLoS Comput Biol. 2020 Mar 2;16(3):e1007608. doi: 10.1371/journal.pcbi.1007608 (PMC7067475; doi:10.1371/journal.pcbi.1007608)
Supplement: S2 Dataset — Contains representative protein sequences of genes known to be associated with resistance against ciprofloxacin, clindamycin, erythromycin, gentamicin, sulfamethoxazole, tetracycline, and trimethoprim. Files named <drug>_card_amr.faa contain sequences that were extracted from the CARD database, retrieved November 26, 2018. File other_amr.faa contains additional sequences for AMR-conferring genes from literature and UniProt compiled independent of CARD. (ZIP) [file pcbi.1007608.s021.zip › S2_Dataset/trimethoprim_card_amr.faa]

>ARO3003022_dfrB3|dfrB3 is an integron-encoded dihydrofolate reductase found in Klebsiella oxytoca
MDQHNNGVSTLVAGQFALPSHATFGLGDRVRKKSGAAWQGQVVGWYCTKLTPEGYAVESESHPGSVQIYP
VAALERVA
>ARO3000813_MexS|MexS is a suppressor of MexT, which is an activator of the multidrug pump MexEF-OprN. Mutations in MexS lead to multidrug resistance.
MSRVIRFHQFGPPEVLKCEELPTPAPAAGEVLVRVQAIGVSWKDVLWRQNLAPEQAALPSGLGFELAGEV
LAVGAGVGDLPLGSRVASFPAHTPDHYPAYGDVVLMPRAALAVYPEVLTPVEASVYYTGLLVAYFGLVDL
AGLKAGQTVLITEAARMYGPVSIQLAKALGARVIASTKSAEEREFLREQGADKVVVTDEQDLVLEVERFT
EGKGVNVILDELGGPQMTLLGDVSATRGKLVLYGCNGGNESAFPACAAFKKHLQFYRHCLMDFTGHPEMG
LERNDESVSKALAHIEQLTRDRLLKPVVDRVFEFDQVVEAHRYMETCPKRGRVVIHVAD
>ARO3000803_MexE|MexE is the membrane fusion protein of the MexEF-OprN multidrug efflux complex.
MEQSSHFSWRYPLALAAVLVLSACGKAPETTQGMAAPKVSVAEVIEQPLNEWDEFTGRLEAPESVELRPR
VSGYIDRVAFHEGALVKKGDLLFQIDPRPFEAEVKRLEAQLQQARAAQARSVNEAQRGERLRASNAISAE
LADARTTAAQEAKAAVAATQAQLDAARLNLSFTRITAPIDGRVSRAEVTAGNLVNSGETLLTTLVSTDKV
YAYFDADERVFLKYVELARQAGRDTRSESPVYLGLSSEDGNPHLGRLDFLDNQVNPRTGTIRGRAVFDNA
KGEFTPGLYVRLKLVGSKTYAATLIKDEAVGTDLGKKFVLVLDGDNKTVYRTVEMGPKLEGLRIVRSGLS
KGDRIVVNGLQRVRPGMQVDPQKVEMASADTLATLARLRQSVGDSEPPKVAASKDNATRNEPRG
>ARO3002858_dfrA12|dfrA12 is an integron-encoded dihydrofolate reductase found in Vibrio cholerae
MNSESVRIYLVAAMGANRVIGNGPNIPWKIPGEQKIFRRLTEGKVVVMGRKTFESIGKPLPNRHTLVISR
QANYRATGCVVVSTLSHAIALASELGNELYVAGGAEIYTLALPHAHGVFLSEVHQTFEGDAFFPMLNETE
FELVSTETIQAVIPYTHSVYARRNG
>ARO3003012_dfrA13|dfrA13 is an integron-encoded dihydrofolate reductase found in Escherichia coli
MNPESVRIYLVAAMGANRVIGNGPDIPWKIPGEQKIFRRLTESKVVVMGRKTFESIGKPLPNRHTVVLSR
QAGYSAPGCAVVSTLSHVSPSTAEHGKELYVARGAEVYALALPHANGVFLSEVHQTFEGDAFFPVLNAAE
FEVVSSETIQGTITYTHSVYARRNG
>ARO3002860_dfrA17|dfrA17 is an integron-encoded dihydrofolate reductase found in Escherichia coli
MKISLISAVSENGVIGSGPDIPWSVKGEQLLFKALTYNQWLLVGRKTFDSMGVLPNRKYAVVSKNGISSS
NENVLVFPSIENALKELSKVTDHVYVSGGGQIYNSLIEKADIIHLSTVHVEVEGDIKFPIMPENFNLVFE
QFFMSNINYTYQIWKKG
>ARO3000819_nalD|NalD is a repressor of MexAB-OprM. Mutations lead to multidrug resistance and MexAB-OprM overexpression.
MRRTKEDSEKTRTAILLAAEELFLEKGVSHTSLEQIARAAGVTRGAVYWHFQNKAHLFNEMLNQVRLPPE
QLTERLSGCDGSDPLRSLYDLCLEAVQSLLTQEKKRRILTILMQRCEFTEELREAQERNNAFVQMFIELC
EQLFARDECRVRLHPGMTPRIASRALHALILGLFNDWLRDPRLFDPDTDAEHLLEPMFRGLVRDWGQASS
AP
>ARO3000804_MexF|MexF is the multidrug inner membrane transporter of the MexEF-OprN complex. mexF corresponds to 2 loci in Pseudomonas aeruginosa PAO1 (gene name: mexF/mexB) and 4 loci in Pseudomonas aeruginosa LESB58 (gene name: mexD/mexB).
MNFSQFFIQRPIFAAVLSLLILIGGAISLFQLPISEYPEVVPPTVVVRANFPGANPKVIGETVASPLEQA
ITGVENMLYMSSQSTSDGKLTLTITFALGTDLDNAQVQVQNRVTRTEPKLPEEVTRLGITVDKASPDLTM
VVHLTSPDNRYDMLYLSNYAVLNVKDELARLDGVGDVQLFGLGDYSLRVWLDPNKVASRNLTATDVVNAI
REQNRQVAAGTLGAPPAPSDTSFQLSINTQGRLVTEEEFENIIIRAGANGEITRLRDIARVELGSNQYAL
RSLLNNKPAVAIPIFQRPGSNAIEISNLVREKMAELKHSFPQGMDYSIVYDPTIFVRGSIEAVVHTLFEA
LVLVVLVVILFLQTWRASIIPLAAVPVSLIGTFAVMHMLGFSLNALSLFGLVLAIGIVVDDAIVVVENVE
RNIGLGLKPVEATKRAMREVTGPIIATALVLCAVFIPTAFISGLTGQFYRQFALTIAISTVISAFNSLTL
SPALAAVLLKGHHEPKDRFSVFLDKLLGSWLFRPFNRFFDRASHGYVGTVNRVLRGSSIALLVYGGLMVL
TYFGFSSTPTGFVPQQDKQYLVAFAQLPDAASLDRTEAVIKQMSEIALAQPGVADSVAFPGLSINGFTNS
PNSGIVFTPLKPFDERKDPSQSAGAIAAALNAKYADIQDAYIAIFPPPPVQGLGTIGGFRLQIEDRGNQG
YEELFKQTQNIITKARALPELEPSSVFSSYQVNVPQIDADIDREKAKTHGVAISDIFDTLQVYLGSLYAN
DFNRFGRTYQVNVQAEQQFRLEPEQIGQLKVRNNLGEMVPLASFIKVSDTSGPDRVMHYNGFITAELNGA
PAAGYSSGQAQAAIEKLLKEELPNGMTYEWTELTYQQILAGNTALFVFPLCVLLAFLVLAAQYESWSLPL
AVILIVPMTLLSAITGVILAGSDNNIFTQIGLIVLVGLACKNAILIVEFAKDKQEEGMDRVAAVLEACRL
RLRPILMTSIAFIMGVVPLVISTGAGAEMRHAMGVAVFSGMIGVTFFGLLLTPVFYVLIRRFVENREARR
AANDKGLPEVHA
>ARO3000379_OprM|OprM is an outer membrane factor protein found in Pseudomonas aeruginosa and Burkholderia vietnamiensis. It is part of the MexAB-OprM, MexVW-OprM, MexXY-OprM and the AmrAB-OprM complex.
MKRSFLSLAVAAVVLSGCSLIPDYQRPEAPVAAAYPQGQAYGQNTGAAAVPAADIGWREFFRDPQLQQLI
GVALENNRDLRVAALNVEAFRAQYRIQRADLFPRIGVDGSGTRQRLPGDLSTTGSPAISSQYGVTLGTTA
WELDLFGRLRSLRDQALEQYLATEQAQRSAQTTLVASVATAYLTLKADQAQLQLTKDTLGTYQKSFDLTQ
RSYDVGVASALDLRQAQTAVEGARATLAQYTRLVAQDQNALVLLLGSGIPANLPQGLGLDQTLLTEVPAG
LPSDLLQRRPDILEAEHQLMAANASIGAARAAFFPSISLTANAGTMSRQLSGLFDAGSGSWLFQPSINLP
IFTAGSLRASLDYAKIQKDINVAQYEKAIQTAFQEVADGLAARGTFTEQLQAQRDLVKASDEYYQLADKR
YRTGVDNYLTLLDAQRSLFTAQQQLITDRLNQLTSEVNLYKALGGGWNQQTVTQQQTAKKEDPQA
>ARO3003018_dfrA22|dfrA22 is an integron-encoded dihydrofolate reductase found in Salmonella enterica
MNPESVRIYLVAAMGANRVIGNGPDIPWNIPGEQKIFRRLTEGKVVVMGRKTFESIGKPLPNRRTVVLSR
QASYSAAGCAVVSTLSQAIAIAAEHGKELYVAGGAEVYALALPRADGVFLSEVHQTFEGDAFFPALDAAE
FDVVSAETVQATITYTHSVYARRNG
>ARO3002865_dfrC|dfrC is a chromosome-encoded dihydrofolate reductase found in Staphylococcus aureus
MTLSIIVAHDKQRVIGYQNQLPWHLPNDLKHVKQLTTGNTLVMGRKTFNSIGKPLPNRRNVVLTNQASFH
HEGVDVINSLDEIKELSGHVFIFGGQTLFEAMIDQVDDMYITVIDGKFQGDTFFPPYTFENWEVESSVEG
QLDEKNTIPHTFLHLVRRKGK
>ARO3000780_adeI|AdeI is the membrane fusion protein of the AdeIJK multidrug efflux complex.
MMSAKLWAPALTACALATSIALVGCSKGSDEKQQAAAAQKMPPAEVGVIVAQPQSVEQSVELSGRTSAYQ
ISEVRPQTSGVILKRLFAEGSYVREGQALYELDSRTNRATLENAKASLLQQQANLASLRTKLNRYKQLVS
SNAVSKQEYDDLLGQVNVAEAQVAAAKAQVTNANVDLGYSTIRSPISGQSGRSSVTAGALVTANQTDPLV
TIQQLDPIYVDINQSSAELLRLRQQLSKGSLNNSNNTKVKLKLEDGSTYPIEGQLAFSDASVNQDTGTIT
LRAVFSNPNHLLLPGMYTTAQIVQGVVPNAYLIPQAAITRLPTGQAVAMLVNAKGVVESRPVETSGVQGQ
NWIVTNGLKAGDKVIVDGVAKVKEGQEVSAKPYQAQPANSQGAAPNAAKPAQSGKPQAEQKAASNA
>ARO3000506_mexR|MexR is the repressor of the MexRAB-OprM operon. Mutant forms of mexR result in up-regulation of efflux pump system MexAB-OprM.
MNYPVNPDLMPALMAVFQHVRTRIQSELDCQRLDLTPPDVHVLKLIDEQRGLNLQDLGRQMCRDKALITR
KIRELEGRNLVRRERNPSDQRSFQLFLTDEGLAIHQHAEAIMSRVHDELFAPLTPVEQATLVHLLDQCLA
AQPLEDI
>ARO3003011_dfrA10|dfrA10 is an integron-encoded dihydrofolate reductase found in Klebsiella pneumoniae
MNISLIFANELITRAFGNQGKLPWQFIKEDMQFFQKTTENSVVVMGLNTWRSLPKMKKLGRDFIVISSTI
TEHEVLNNNIQIFKSFESFLEAFRDTTKPINVIGGVGLLSEAIEHASTVYMSSIHMVKPVHADVYVPVEL
MNKLYSDFKYPENILWVGDPIDSVYSLSIDKFVRPASLVGVPNDINT
>ARO3000801_MexD|MexD is the multidrug inner membrane transporter of the MexCD-OprJ complex.
MSEFFIKRPNFAWVVALFISLGGLLVISKLPVAQYPNVAPPQITITATYPGASAKVLVDSVTSVLEESLN
GAKGLLYFESTNNSNGTAEIVVTFEPGTDPDLAQVDVQNRLKKAEARMPQAVLTQGLQVEQTSAGFLLIY
ALSYKEGAQRSDTTALGDYAARNINNELRRLPGVGKLQFFSSEAAMRVWIDPQKLVGFGLSIDDVSNAIR
GQNVQVPAGAFGSAPGSSAQELTATLAVKGTLDDPQEFGQVVLRANEDGSLVPARRCRAPGTRQGELQHF
LATERHAHRGRGYPAVARGQRDPDPTLVKQRLAELSAFFPEDMQYSVPYDTSRFVDVAIEKVIHTLIEAM
VLVFLVMFLFLENVRYTLIPSIVVPVCLLGTLMVMYLLGFSVNMMTMFGMVLAIGILVDDAIVVVENVER
IMAEEGISPAEATVKAMKQVSGAIVGITLVLSAVFLPLAFMAGSVGVIYQQFSVSLAVSILFSGFLALTF
TPALCATLFKPIPEGHHEKRGFFGAFNRGFARVTERYSLLNSKLVARAGRFMLVYAGLVAMLGYFYLRLP
EAFVPAEDLGYMVVDVQLPPGASRVRTDATGEELERFLKSREAVASVFLISGFSFSGQGDNAALAFPTFK
DWSERGAEQSSAAEIAALNEHFALPDDGTVMAVSPPPINGLGNSGGFALRLMDRSGVGREALLQARDTLL
GEIQTNPKFLYAMMEGLAEAPQLRLLIDREKARALGVSFETISGTLSAAFGSEVINDFTNAGRQQRVVIQ
AEQGNRMTPESVLELYVPNAAGNLVPLSAFVSVKWEEGPVQLVRYNGYPSIRIVGDAAPGFSTGEAMAEM
ERLASQLPAGIGYEWTGLSYQEKVSAGQATSLFALAILVVFLLLVALYESWSIPLSVMLIVPIGAIGAVL
AVMVSGMSNDVYFKVGLITIIGLSAKNAILIVEFAKELWEQGHSLRDAAIEAARLRFRPIIMTSMAFILG
VIPLALASGAGAASQRAIGTGVIGGMLSATFLGVLFVPICFVWLLSLLRSKPAPIEQAASAGE
>ARO3002875_dfrE|dfrE is a chromosome-encoded dihydrofolate reductase found in Enterococcus faecalis
MLAAIWAQDEQGVIGKEGKLPWHLPNDLKFFKEKTIHNTLVLGRATFEGMGCRPLPNRTTIVLTSNPDYR
AEGVLVMHSVEEILAYADNYEGVTVIGGGSVVFKELIPACDVLYRTMIHETFEGDTFFPEIDWFVWEKVA
TVPGVVDEKNLYAHDYETYHRNDK
>ARO3003017_dfrA21|dfrA21 is an integron-encoded dihydrofolate reductase found in Salmonella enterica
MNPESVRIYLVAAMGANRVIGNGPDIPWKIPGEQKIFRRLTESKVVVMGRKTFESIGKPLPNRHTVVLSR
QARYSAPGCAVVSTLSQAIAIAAEHGKELYVAGGAEVYALALPHANGVFLSEVHQTFEGDAFFPVLNAAE
FEVVSSETIQGTITYTHSVYARRNG
>ARO3002861_dfrA5|dfrA5 is an integron-encoded dihydrofolate reductase found in Vibrio cholerae
MKVSLMAAKAKNGVIGCGPHIPWSAKGEQLLFKALTYNQWLLVGRKTFESMGALPNRKYAVVTRSAWTAD
NDNVIVFPSIEEAMYGLAELTDHVIVSGGGEIYRETLPMASTLHISTIDIEPEGDVFFPNIPNTFEVVFE
QHFSSNINYCYQIWQKG
>ARO3002859_dfrA14|dfrA14 is an integron-encoded dihydrofolate reductase found in Escherichia coli
MRTLKVSLIAAKAKNGVIGCGPDIPWSAKGEQLLFKALTYNQWLLVGRKTFESMGALPNRKYAVVTRSGW
TSNDDNVVVFQSIEEAMDRLAEFTGHVIVSGGGEIYRETLPMASTLHLSTIDIEPEGDVFFPSIPNTFEV
VFEQHFTSNINYCYQIWKKG
>ARO3000814_MexT|MexT is a LysR-type transcriptional activator that positively regulates the expression of MexEF-OprN, OprD, and MexS.
MPVSDPMPLRHLARPRPVSHARLDGEPPRLQPLAPGNEERHEPKRPAPRRSEPADRVRDPDARTQRDPRR
RETVPRPAGQPAISAALSRLRTLFDDPLFVRTGRSMEPTARAQEIFAHLSPALDSISTAMSRASEFDPAT
STAVFRIGLSDDVEFGLLPPLLRRLRAEAPGFVLVVRRANYLLMPNLLASGEISVGVSYTDELPANAKRK
TVRRSKPKILRADSAPGQLTLDDYCARPHALVSFAGDLSGFVDEELEKFGRKRKVVLAVPQFNGLGTLLA
GTDIIATVPDYAAQALIAAGGLRAEDPPFETRAFELSMAWRGAQDNDPAERWLRSRISMFIGDPDSL
>ARO3000782_adeK|AdeK is the outer membrane factor protein in the adeIJK multidrug efflux complex.
MQKVWSISGRSIAVSALALALAACQSMRGPEPVVKTDIPQSYAYNSASGTSIAEQGYKQFFADPRLLEVI
DLALANNRDLRTATLNIERAQQQYQITQNNQLPTIGASGSAIRQVSQSRDPNNPYSTYQVGLGVTAYELD
FWGRVRSLKDAALDSYLATQSARDSTQISLISQVAQAWLNYSFATANLRLAEQTLKAQLDSYNLNKKRFD
VGIDSEVPLRQAQISVETARNDVANYKTQIAQAQNLLNLLVGQPVPQNLLPTQPVKRIAQQNVFTAGLPS
DLLNNRPDVKAAEYNLSAAGANIGAAKARLFPTISLTGSAGYASTDLSDLFKSGGFVWSVGPSLDLPIFD
WGTRRANVKISETDQKIALSDYEKSVQSAFREVNDALATRANIGERLTAQQRLVEATNRNYTLSNARFRA
GIDSYLTVLDAQRSSYAAEQGLLLLQQANLNNQIELYKTLGGGLKANTSDTVVHQPSSAELKKQ
>ARO3000818_nalC|NalC is a repressor of PA3720-PA3719, which are positive regulators of MexAB-OprM. Thus, nalC mutants confer multidrug resistance.
MNDASPRLTERGRQRRRAMLDAATQAFLEHGFEGTTLDMVIERAGGSRGTLYSSFGGKEGLFAAVIAHMI
GEIFDDSADQPRPAATLSATLEHFGRRFLTSLLDPRCQSLYRLVVAESPRFPAIGKSFYEQGPQQSYLLL
SERLAAVAPHMDEETLYAVACQFLEMLKADLFLKALSVADFQPTMALLETRLKLSVDIIACYLEHLSQSP
AQG
>ARO3000805_OprN|OprN is the outer membrane channel component of the MexEF-OprN multidrug efflux complex.
MIHAQSIRSGLASALGLFSLLALSACTVGPDYRTPDTAAAKIDATASKPYDRSRFESLWWKQFDDPTLNQ
LVEQSLSGNRDLRVAFARLRAARALRDDVANDRFPVVTSRASADIGKGQQPGVTEDRVNSERYDLGLDSA
WELDLFGRIRRQLESSDALSEAAEADLQQLQVSLIAELVDAYGQLRGAQLREKIALSNLENQKESRQLTE
QLRDAGVGAELDVLRADARLAATAASVPQLQAEAERARHRIATLLGQRPEELTVDLSPRDLPAITKALPI
GDPGELLRRRPDIRAAERRLAASTADVGVATADLFPRVSLSGFLGFTAGRGSQIGSSAARAWSVGPSISW
AAFDLGSVRARLRGAKADADAALASYEQQVLLALEESANAFSDYGKRQERLVSLVRQSEASRAAAQQAAI
RYREGTTDFLVLLDAEREQLSAEDAQAQAEVELYRGIVAIYRSLGGGWQPSA
>ARO3000559_adeN|AdeN is a repressor of AdeIJK, a RND-type efflux pump in Acinetobacter baumannii. Its inactivation increases expression of AdeJ.
MHDPVLESHHLVCEKPQTRRGIERRLALLLSATELFLEKGYDAVSLDDIVNHAGGSKTSIYKYFGNKDGL
FTAICDYRREMFFKDICIAFQPEQTSLKDYLIQTLIRFYKPFIQPEHIAFLRLVIEQTQCNATLSQYLYE
KCALDVQNTIAQALLISHQSGEITCTSPDHSSLMYFGILRDIEWRMIMGMPLPPNETEVIDYINYCVDIF
LKGHHKV
>ARO3002869_dfrK|dfrK is a plasmid-encoded dihydrofolate reductase found in Staphylococcus aureus
MKVSLIAAMDKNRVLGKENDIPWRIPKDWEYVKNTTKGYPIILGRKNLESIGRALPGRRNIILTRDKGFS
FNGCEIVHSIEDVFEICNNEEEIFIFGGEQIYNLFLPYVEKMYITKIHYEFEGDTFFPEVNYEEWSEVSV
TQGITDEKNPYTYYFHIYERKAS
>ARO3000378_MexB|MexB is the inner membrane multidrug exporter of the efflux complex MexAB-OprM.
MSKFFIDRPIFAWVIALVIMLAGGLSILSLPVNQYPAIAPPAIAVQVSYPGASAETVQDTVVQVIEQQMN
GIDNLRYISSESNSDGSMTTTVTFEQGTDPDIAQVQVQNKLQLATPLLPQEVQRQGIRVTKAVKNFLMVV
GVVSTDGSMTKEDLSNYIVSNIQDPLSRTKGVGDFQVFGSQYSMRIWLDPAKLNSYQLTPGDVSSAIQAQ
NVQISSGQLGGLPAVKGQQLNATIIGKTRLQTAEQFENILLKVNPDGSQVRLKDVADVGLGGQDYSINAQ
FNGSPASGIAIKLATGANALDTAKAIRQTIANLEPFMPQGMKVVYPYDTTPVVSASIHEVVKTLGEAILL
VFLVMYLFLQNFRATLIPTIAVPVVLLGTFGVLAAFGFSINTLTMFGMVLAIGLLVDDAIVVVENVERVM
AEEGLSPREAARKSMGQIQGALVGIAMVLSAVFLPMAFFGGSTGVIYRQFSITIVSAMALSVIVALILTP
ALCATMLKPIEKGDHGEHKGGFFGWFNRMFLSTTHGYERGVASILKHRAPYLLIYVVIVAGMIWMFTRIP
TAFLPDEDQGVLFAQVQTPPGSSAERTQVVVDSMREYLLEKESSSVSSVFTVTGFNFAGRGQSSGMAFIM
LKPWEERPGGENSVFELAKRAQMHFFSFKDAMVFAFAPPSVLELGNATGFDLFLQDQAGVGHEVLLQARN
KFLMLAAQNPALQRVRPNGMSDEPQYKLEIDDEKASALGVSLADINSTVSIAWGSSYVNDFIDRGRVKRV
YLQGRPDARMNPDDLSKWYVRNDKGEMVPFNAFATGKWEYGSPKLERYNGVPAMEILGEPAPGLSSGDAM
AAVEEIVKQLPKGVGYSWTGLSYEERLSGSQAPALYALSLLVVFLCLAALYESWSIPFSVMLVVPLGVIG
ALLATSMRGLSNDVFFQVGLLTTIGLSAKNAILIVEFAKELHEQGKGIVEAAIEACRMRLRPIVMTSLAF
ILGVVPLAISTGAGSGSQHAIGTGVIGGMVTATVLAIFWVPLFYVAVSTLFKDEASKQQASVEKGQ
>ARO3003021_dfrB2|dfrB2 is an integron-encoded dihydrofolate reductase found in an uncultured bacterium from a wastewater treatment plant
MGQSSDEANAPVAGQFALPLSATFGLGDRVRKKSGAAWQGQVVGWYCTKLTPEGYAVESESHPGSVQIYP
VAALERVA
>ARO3002854_dfrA1|dfrA1 is an integron-encoded dihydrofolate reductase found in Escherichia coli
MKLSLMVAISKNGVIGNGPDIPWSAKGEQLLFKAITYNQWLLVGRKTFESMGALPNRKYAVVTRSSFTSD
NENVLIFPSIKDALPNRKYAVVTRSSFTSDNENVLIFPSIKDALTNLKKITDHVIVSGGGEIYKSLIDQV
DTLHISTIDIEPEGDVYFPEIPSNFRPVFTQDFASNINYSYQIWQKG
>ARO3003013_dfrA15|dfrA15 is an integron-encoded dihydrofolate reductase found in Vibrio cholerae
MKLSLMAAISKNGVIGNGPDIPWSAKGEQLLFKAITYNQWLLVGRKTFESMGALPNRKYAVVTRSSFTSS
DENVLVFPSIDEALNHLKTITDHVIVSGGGEIYKSLIDKVDTLHISTIDIEPEGDVYFPEIPSSFRPVFS
QDFVSNINYSYQIWQKG
>ARO3002862_dfrA7|dfrA7 is an integron-encoded dihydrofolate reductase found in Escherichia coli
MKISLISATSENGVIGNGPDIPWSAKGEQLLFKALTYNQWLLVGRKTFDSMGVLPNRKYAVVSRKGISSS
NENVLVFPSIEIALQELSKITDHLYVSGGGQIYNSLIEKADIIHLSTVHVEVEGDINFPKIPENFNLVFE
QFFLSNINYTYQIWKKG
>ARO3003698_mexP|MexP is the membrane fusion protein of the MexPQ-OpmE multidrug efflux complex
MNLRHFIRITATLGVAALIAGCGESAPPGAASAPPSVPVAEVVVRPVTPYAEFTGSLTAVEQVELRPRVA
GYIQDVTVPEGRLVEKGQQLFLIDPRVFKAAQDAARARLREAEAAALLARTEHERAELLYARKVVARERL
DSAIASRNASKAQVDAARAALDAAQLDLGFTRVTAPIGGRVGHIQVTEGNYVTNGVTALTSIVSVDPLYV
YFDVDERTYLQALAPTRGREGEQAPRVKVALLTDESYGRSSRLDFLANAADRGTGTVRVRAVVDNPDGQL
TPGLFAKVRLETGKPRAQVLVADHSIGTDQGRRYVLVVDEGNKTQYRPVELGPMVDGLRVVRQGLQPGER
IVVKGLVRPDMQITPRLAEIDGTPVDLSKTVGAAQ
>ARO3003699_mexQ|MexQ is the inner membrane transporter of the multidrug efflux pump MexPQ-OpmE.
MTFPRFFIDRPIFAIVLSVLMMIGGIVSFFQLPLSEYPAVTPPTVQVTTAYPGANPDVIAQTVATPLEQA
ITGVEGMLYMSSQSATDGRMILTITFDQHIDPDMAQIQVQNRVSRVLSRLPDEVQRQGVVTQKTSPDILM
VVHLLSPEQRYDPLYISNYAYLQVRDELLRLPGISDVVVWGAGEYSMRLWLDPDLIAARGLTAGEVIAAV
REQNVQVAAGAVGQAPDSTAAFQVTVNTLGRLSDEEQFGDIIVRTGADGQVTRLRDVARIEMGGDAYALR
SLLDGEPAVALQIIQSPGANALDTAEAVRATVARLEGNFPAGLSARIAYDPTVFVRASLQTVATTLLEAI
LLVVVVVVLFLRSWRASLIPLMAVPVSLVGTFAVMHLMGFSLNTLSLFGLVLSIGIVVDDAIVVVENVER
HIENGEPPLQAARRAMDEVTGPIMAITSVLAAVFIPTAFLSGLQGEFYRQFALTIAISTILSALNSLTLS
PALAGLLLRPRPAGGAVAGRFQRLLQVLGRPLRNAPEAYGNAVRKVVRVSGLALVVYGGLLGLTWVGFQA
VPPGFVPMQDKYYLIGIAQLPNGASLERTDAVVRQMSRIGLDEPGVESVVAFPGLSVNGFVNVPNAAVMF
FMLDPFESRTSADLGALAIAGRLQARFASIPDGFLGVFPPPPVPGLGTIGGFKMQVEDRGGAGLEALARQ
TQVLMMKATESGQLGGLMTSFDINAPQLEVVVDRTKVKSQGVRLADVFEALQVYLGSLYINDFNRFGRTY
KVTAQADAPHRMQAEAIGRLQVRNAAGAMLPLSSFVTVTPSSGPDRVIHYNGYPSADISGGALPGVSSGQ
AVALMERLAGEVLPEGMTFEWTDLTYQQKLAGNSALFIFPLCVLLAYLILAAQYNSWLLPLAVLLIVPMC
LLSAIAGVWLVGGDNNVFVQIGLVVLVGLAAKNAILIVEFARTLEAEGARALEAVVEACRLRLRPILMTS
LAFIAGVVPLVMASGAGAEMRQAMGVAVFAGMLGVTLFGLFLTPVFYVLVRALAARLERRAGGSLAHLEG
GRP
>ARO3003700_opmE|opmE is an outer membrane factor protein that is part of the multidrug efflux pump MexPQ-OpmE.
MKPYLRSSLSALILLGGCAAVGPDYAPPSASAPASFGAMPAGIDGSGVEIEWWRGFDEPALESLIQRALA
ANLDIALAGARLDEAKALLRENREEFLPRGGPAFDYQARRRGEVETPAGQQRDIETYRGALDASWEIDLF
GRVRRSVEAAEAQAGSREALLRNVQASVAATVAMSWFQLQGIEAELAVVHDIAGNQRDSLEMVERLVSAG
SAHEFDRLRAEALLHNVEAAVPDLERRRAATRNALAVLLAEAPQAFSPPVARASGERLTLRTLGVGDPAG
LLARRADIAAAERNLAAATARIGVETAGLYPQVEVRGSIGLVAGNLDALDESGTSFNVLNPVIRWALLDR
GRVWARIAASEARAQEALILYDRTVLRALQETDDAFNGYGAAADRLRLRLLEATANREAARLARERFVQG
DGEYLDVLEAERSDYLSRRALSIARTEQRLAVVGIYKALGGGWEACAGARRCGVATDDTSPGVARQRDSR
S
>ARO3003922_oqxA|RND efflux pump conferring resistance to fluoroquinolone
MSLQKTWGNIHLTALGAMMLSFLLVGCDDSVAQNAAPPAPTVSAAKVLVKSISQWDSFNGRIEAVESVQL
RPRVSGYIDKVNYTDGQEVKKGQVLFTIDDRTYRAALEQAQAALARAKTQASLAQSEANRTDKLVHTNLV
SREEWEQRRSAAVQAQADIRAAQAAVDAAQLNLDFTKVTAPIDGRASRALITSGNLVTAGDTASVLTTLV
SQKTVYVYFDVDESTYLHYQNLARRGQGASSDNQALPVEIGLVGEEGYPHQGKVDFLDNQLTPSTGTIRM
RALLDNSQRLFTPGLFARVRLPGSAEFKATLIDDKAVLTDQDRKYVYIVDKDGKAQRRDITPGRLADGLR
IVQKGLNPGDSVIVDGLQKVFMPGMPVNAKTVAMTSSATLN
>ARO3003923_oqxB|RND efflux pump conferring resistance to fluoroquinolone
MDFSRFFIDRPIFAAVLSILIFITGLIAIPLLPVSEYPDVVPPSVQVRAEYPGANPKVIAETVATPLEEA
INGVENMMYMKSVAGSDGVLVTTVTFRPGTDPDQAQVQVQNRVAQAEARLPEDVRRLGITTQKQSPTLTL
VVHLFSPGGKYDSLYMRNYATLKVKDELARLPGVGQIQIFGSGEYAMRVWLDPNKVAARGLTASDVVTAM
QEQNVQVSAGQLGAEPLPQESDFLISINAQGRLHTEEEFGNIILKTAQDGSLVRLRDVARIEMGSGSYAL
RSQLNNKDAVGIGIFQSPGANAIDLSNAVRAKMAELATRFPEDMQWAAPYDPTVFVRDSIRAVVQTLLEA
VVLVVLVVILFLQTWRASIIPLIAVPVSVVGTFSILYLLGFSLNTLSLFGLVLAIGIVVDDAIVVVENVE
RNIEEGLAPLAAAHQAMREVSGPIIAIALVLCAVFVPMAFLSGVTGQFYKQFAVTIAISTVISAINSLTL
SPALAALLLKPHGAKKDLPTRLIDRLFGWIFRPFNRFFLRSSNGYQGLVGKTLGRRGAVFAVYLLLLCAA
GVMFKVVPGGFIPTQDKLYLIGGVKMPEGSSLARTDAVIRKMSEIGMNTEGVDYAVAFPGLNALQFTNTP
NTGTVFFGLKPFDQRKHTAAEINAEINAKIAQIQQGFGFSILPPPILGLGQGSGYSLYIQDRGGLGYGAL
QSAVNAMSGAIMQTPGMHFPISTYQANVPQLDVQVDRDKAKAQGVSLTDLFGTLQTYLGSSYVNDFNQFG
RTWRVMAQADGPYRESVEDIANLRTRNNQGEMVPIGSMVNISTTYGPDPVIRYNGYPAADLIGDADPRVL
SSSQAMTHLEELSKQILPNGMNIEWTDLSFQQATQGNTALIVFPVAVLLAFLVLAALYESWTLPLAVILI
VPMTMLSALFGVWLTGGDNNVFVQVGLVVLMGLACKNAILIVEFARELEIQGKGIMEAALEACRLRLRPI
VMTSIAFIAGTIPLILGHGAGAEVRGVTGITVFSGMLGVTLFGLFLTPVFYVTLRKLVTRRKPVQEDLPA
>ARO3002856_dfrA24|dfrA24 is an integron-encoded dihydrofolate reductase found in Escherichia coli
MTYQLDVSKILSFDLEAIVAATENGGIGYKGDLPWRLQGDLKRFREITQGGIVIMGAGTYKSLPSPLKDR
INIVITKKSEISWTACYDVRVVNSPEDALRMVGRIIDEKEEQGRDRPRVFVIGGASIYQALMPFVSTLHW
TEVHVEQLPEEIGLDTYIEDFLSLRGTSTPKRKSNLVLPPTPTTP
>ARO3004054|CpxR is directly involved in activation of expression of RND efflux pump MexAB-OprM in P. aeruginosa. CpxR is required to enhance mexAB-oprM expression and drug resistance, in the absence of repressor MexR.
MSELLLIDDDRELCELLGTWLVQEGFSVRASHDGAQARRALAEQTPDAVVLDVMLPDGSGLELLKQLRGD
HPDLPVLMLSARGEPLDRILGLELGADDYLAKPCDPRELTARLRAVLRRTHPAQPSAQMQLGDLSLNLTR
GVAQIDGQEISLTLSESRILEALLRQPGEPLDKQALAQLALGRKLTLYDRSLDMHVSNLRKKLGSHPDGS
PRILALRGRGYYYSH
>ARO3004056_ArmR|ArmR, a 53-amino-acid antirepressor, allosterically inhibits MexR dimer-DNA binding by occupying a hydrophobic binding cavity within the center of the MexR dimer. ArmR up-regulation and MexR-ArmR complex formation have previously been shown to upregulate MexAB-OprM.
MSLNTPRNKPSRTETEAVAASSGRSAVGRRDYTEQLRRAARRNAWDLYGEHFY
>ARO3004059|Type A NfxB mutants are four to eight times more resistant to ofloxacin, erythromycin, and new zwitterionic cephems, i.e., cefpirome, cefclidin, cefozopran, and cefoselis, than the parent strain, PAO1. nfxB corresponds to 2 loci in Pseudomonas aeruginosa PAO1 (gene name: esrC/nfxB) and 2 loci in Pseudomonas aeruginosa LESB58 (gene name: nfxB).
MTLISHDERLIKALAVAIVDRPRATLKELAEAAGVSKATLHRFCGTRDNLVQMLEDHGETVLNQIIQACD
LEHAEPLEALQRLIKEHLTHRELLVFLVFQYRPDFLDPHGEGARWQSYLEALDAFFLRGQQKGVFRIDIT
AAVFTELFITLVYGMVDAERRGRAASSNSAHTLEQMFLHGASNPARS
>ARO3004060|Type B NfxB mutants are more resistant to tetracycline and chloramphenicol, as well as ofloxacin, erythromycin, and the new zwitterionic cephems, than was PAO1, and they are four to eight times more susceptible to carbenicillin, sulbenicillin, imipenem, panipenem, biapenem, moxalactam, aztreonam, gentamicin, and kanamycin than PAO1. The mutation at the 46th amino acid position is sufficient for overproduction of OprJ and the multidrug resistance. nfxB corresponds to 2 loci in Pseudomonas aeruginosa PAO1 (gene name: esrC/nfxB) and 2 loci in Pseudomonas aeruginosa LESB58 (gene name: nfxB).
MTLISHDERLIKALAVAIVDRPRATLKELAEAAGVSKATLHRFCGTRDNLVQMLEDHGETVLNQIIQACD
LEHAEPLEALQRLIKEHLTHRELLVFLVFQYRPDFLDPHGEGARWQSYLEALDAFFLRGQQKGVFRIDIT
AAVFTELFITLVYGMVDAERRGRAASSNSAHTLEQMFLHGASNPARS
>ARO3004069_MvaT|MvaT, a global regulator of virulence genes in P. aeruginosa, has also shown to be able to repress the expression of the MexEF-OprN pump.
MSLINEYRATEEAIKELQERLKSLEQDDKLKKELEFEEKLRTLMGTYQKSLRDVISLLDPDAKIGKSTRT
AKAPAGKRARKVKQYKNPHTGEVIETKGGNHKTLKEWKAKWGPEAVESWATLLG
>ARO3002855_dfrA2d|dfrA2d is an integron-encoded dihydrofolate reductase found in Enterobacteriaceae
MNEGKNEVSTSAAGRFAFPSNATFALGDRVRKKSGAAWQGRIVGWYCTTLTPEGYAVESESHPGSVQIYP
MTALERVA
>ARO3002863_dfrA8|dfrA8 is a transposon-encoded dihydrofolate reductase found in Salmonella enterica
MIELHAILAATANGCIGKDNALPWPPLKGDLARFKKLTMGKVVIMGRKTYESLPVKLEGRTCIVMTRQAL
ELPGVRDANGAIFVNNVSDAMRFAQEESVGDVAYVIGGAEIFKRLALMITQIELTFVKRLYEGDTYVDLA
EMVKDYEQNGMEEHDLHTYFTYRKKELTE
>ARO3000377_MexA|MexA is the membrane fusion protein of the MexAB-OprM multidrug efflux complex.
MQRTPAMRVLVPALLVAISALSGCGKSEAPPPAQTPEVGIVTLEAQTVTLNTELPGRTNAFRIAEVRPQV
NGIILKRLFKEGSDVKAGQQLYQIDPATYEADYQSAQANLASTQEQAQRYKLLVADQAVSKQQYADANAA
YLQSKAAVEQARINLRYTKVLSPISGRIGRSAVTEGALVTNGQANAMATVQQLDPIYVDVTQPSTALLRL
RRELASGQLERAGDNAAKVSLKLEDGSQYPLEGRLEFSEVSVDEGTGSVTIRAVFPNPNNELLPGMFVHA
QLQEGVKQKAILAPQQGVTRDLKGQATALVVNAQNKVELRVIKADRVIGDKWLVTEGLNAGDKIITEGLQ
FVQPGVEVKTVPAKNVASAQKADAAPAKTDSKG
>ARO3002868_dfrG|dfrG is a plasmid-encoded dihydrofolate reductase found in Staphylococcus aureus
MKVSLIAAMDKNRVIGKENDIPWRIPKDWEYVKNTTKGHPIILGRKNLESIGRALPDRRNIILTRDKGFT
FNGCEIVHSIEDVFELCKNEEEIFIFGGEQIYNLFFPYVEKMYITKIHHEFEGDTFFPEVNYEEWNEVFA
QKGIKNDKNPYNYYFHVYERKNLLS
>ARO3002866_dfrD|dfrD is a plasmid-encoded dihydrofolate reductase found in Listeria monocytogenes
MKISLIVAMDKKRVIGKDNDIPWRISSDWEYVKNTTKGHAIILGRKNLQSIGRALPDRRNIILTRDKNFN
FKDCEIAHSIEAAFKLCENEEEVFIFGGEQIYVMFLPYVEKMYVTKIHHEFEGDTFFPVVNFDDWKEVSV
EKGIKDEKNPYDYYFHIYERIR
>ARO3002867_dfrF|dfrF is a chromosome-encoded dihydrofolate reductase found in Streptococcus pyogenes
MIGLIVARSKNNVIGKNGNIPWKIKGEQKQFRELTTGNVVIMGRKSYEEIGHPLPNRMNIVVSTTTEYQG
DNLVSVKSLEDALLLAKGRDVYISGGYGLFKEALQIVDKMYITEVDLNIEDGDTFFPEFDINDFEVLIGE
TLGEEVKYTRTFYVRKNELSRFWI
>ARO3003105_dfrA3|dfrA3 is an integron-encoded dihydrofolate reductase found in Escherichia coli
MLISLIAALAHNNLIGKDNLIPWHLPADLRHFKAVTLGKPVVMGRRTFESIGRPLPGRRNVVVSRNPQWQ
AEGVEVAPSLDAALALLTDCEEAMIIGGGQLYAEALPRADRLYLTYIDAQLNGDTHFPDYLSLGWQELER
STHPADDKNSYACEFVTLSRQR
>ARO3003020_dfrA25|dfrA25 is an integron-encoded dihydrofolate reductase found in Salmonella agona
MAARAKNGVIGCGPDIPWSAKGEQLLFKALTYNQWLLVGRKTFESMGPLPNRKYAVVTRSNWTAANENVV
VFPSIDEAMGRLGEITDHVIVAGGGEIYHETIPMASTLHVSTIDVEPEGDVFFPNIPGKFDVVFEQQFTS
NINYCYQIWQKG
>ARO3003014_dfrA16|dfrA16 is an integron-encoded dihydrofolate reductase found in Salmonella enterica
MKLSLMAAKSKNGIIGNGPDIPWSAKGEQLLFKAITYNQWLLVGRKTFESMGALPNRKYAVVTRSNFSTN
DEGVMVFSSIQDALINLEEITDHVIVSGGGEIYKSLISKVDTLHISTVDIERDGDIVFPEIPDTFKLVFE
QDFESNINYCYQIWQKS
>ARO3003016_dfrA20|dfrA20 is a plasmid-encoded dihydrofolate reductase found in Pasteurella multocida
MGIKYSLIVAIGKHREMGADNDLLWHLPRDMQFFKETTTGHAVVMGRKSWESIPQKYRPLPNRLNFVLTR
DKNYSAEGATVIYDLKEVAQHLEGKNLTCFIIGGAQIYQLALETGLLNEMYVTQVHNTFEEADTFFPFVN
WGEWEEEDILEQDKDEKHLYSFNIKKFTR
>ARO3000781_adeJ|AdeJ is a RND efflux protein that acts as the inner membrane transporter of the AdeIJK efflux complex. It has 57% identity with E. coli AcrB.
MAQFFIHRPIFAWVIALVIMLAGILTLTKMPIAQYPTIAPPTVTIAATYPGASAETVENTVTQIIEQQMN
GLDGLRYISSNSAGNGQASIQLNFEQGVDPDIAQVQVQNKLQSATALLPEDVQRQGVTVTKSGASFLQVI
AFYSPDNNLSDSDIKDYVNSSIKEPLSRVAGVGEVQVFGGSYAMRIWLDPAKLTSYQLTPSDIATALQAQ
NSQVAVGQLGGAPAVQGQVLNATVNAQSLLQTPEQFKNIFLKNTASGAEVRLKDVARVELGSDNYQFDSK
FNGKPAAGLAIKIATGANALDTAEAVEQRLSELRKNYPTGLADKLAYDTTPFIRLSIESVVHTLIEAVIL
VFIVMFLFLQNWRATIIPTLAVPVVVLGTFAVINIFGFSINTLTMFAMVLAIGLLVDDAIVVVENVERVM
SEDHTDPVTATSRSMQQISGALVGITSVLTAVFVPMAFFGGTTGVIYRQFSITLVTAMVLSLIVALTFTP
ALCATILKQHDPNKEPSNNIFARFFRSFNNGFDRMSHSYQNGVSRMLKGKIFSGVLYAVVVALLVFLFQK
LPSSFLPEEDQGVVMTLVQLPPNATLDRTGKVIDTMTNFFMNEKDTVESIFTVSGFSFTGVGQNAGIGFV
KLKDWSKRTTPETQIGSLIQRGMALNMIIKDASYVMPLQLPAMPELGVTAGFNLQLKDSSGQGHEKLIAA
RNTILGLASQDKRLVGVRPNGQEDTPQYQINVDQAQAGAMGVSIAEINNTMRIAWGGSYINDFVDRGRVK
KVYVQGDAGSRMMPEDLNKWYVRNNKGEMVPFSAFATGEWTYGSPRLERYNGVSSVNIQGTPAPGVSSGD
AMKAMEEIIGKLPSMGLQGFDYEWTGLSLEERESGAQAPFLYALSLLIVFLCLAALYESWSIPFSVLLVV
PLGVIGAIVLTYLGMIIKGDPNLSNNIYFQVAIIAVIGLSAKNAILIVEFAKELQEKGEDLLDATLHAAK
MRLRPIIMTTLAFGFGVLPLALSTGAGAGSQHSVGFGVLGGVLSATFLGIFFIPVFYVWIRSMFKYKPKT
INTQEHKS
>ARO3002857_dfrA26|dfrA26 is an integron-encoded dihydrofolate reductase found in Escherichia coli
MADEEYDPLLDDDMEDAKVAVIAARAQNGCIGRHGKLPWKLPGDLKYFRERTWGKPIIMGRKTWESLNGA
LPGRTNIVVTRQQGYEAEGARVVDSIEEAISLAQSIALIEAVDEIMVLGGGEIYTQALPQADILYLTEVH
ASVDGDAFFPDVDLSQYQETQRQDFEPSGGNPYPFSFVVYQRT
>ARO3000802_OprJ|OprJ is the outer membrane channel component of the MexCD-OprJ multidrug efflux complex.
MRKPAFGVSALLIALTLGACSMAPTYERPAAPVADSWSGAAAQRQGAAIDTLDWKSFIVDAELRRLVDMA
LDNIRSLRQTLLDIEAARAQYRIQRADRVPGLNAAATGNRQRQPADLSAGNRSEVASSYQVGLALPEYEL
DLFGRVKSLTDAALQQYLASEEAARAARIALVAEVSQAYLSYDGALRRLALTRQTLVSREYSFALIDQRR
AAGAATALDYQEALGLVEQARAEQERNLRQKQQAFNALVLLLGSDDAAQAIPRSPGQRPKLLQDIAPGTP
SELIERRPDILAAEHRLRARNADIGAARAAFFPRISLTGSFGTSSAEMSGLFDGGSRSCSFLPTLTLPIF
DGGRNRANLSLAEARKDSAVAAYEGTIQTAFREVADALAASDTLRREEKALRALANSSNEALKLAKARYE
SGVDNHLRYLDAQRSSFLNEIAFIDGSTQRQIALVDLFRALGGGWDEGRSLVVHRGGRS
>ARO3003023_dfrB6|dfrB6 is an integron-encoded dihydrofolate reductase found in Salmonella enterica
MDQGSNEVINPVAGQFASPSNATFGMGDRVRKKSGAAWQGQIVGWYSTKLTPEGYAVESEAHPGSVQIYP
VAALERVN
>ARO3002864_dfrB1|dfrB1 is an integron-encoded dihydrofolate reductase found in Pseudomonas aeruginosa
MQRVVGPHRTPRSSQERSEMERSSNEVSNPVAGNFVFPSNATFGMGDRVRKKSGAAWQGQIVGWYCTNLT
PEGYAVESEAHPGSVQIYPVAALERIN
>ARO3003019_dfrA23|dfrA23 is an integron-encoded dihydrofolate reductase found in Salmonella enterica
MPTVEIIVAVDPVGGFGRNGQIPWTCKEDMKRFTTISKEIRVCVMGKNTYKDMLDMQMKKEGAEERIKEK
GILPERESYVVSSTLKPEDVIGATVVPDLRAVLNQYHDSDQRIAVIGGEKLYVQALASATKVHMTVMHKP
YNCDRTLPMSYIDKKFVAGQGSITIQTAVDGETHPVKFITYERARP
>ARO3000800_MexC|MexC is the membrane fusion protein of the MexCD-OprJ multidrug efflux complex.
MADLRAIGRIGALAMAIALAGCGPAEERQEAAEMVLPVEVLTVQAEPLALSSELPGRIEPVRVAEVRARV
AGIVVRKRFEEGADVKAGDLLFQIDPAPLKAAVSRAEGELARNRAVLFEAQARVRRYEPLVKIQAVSQQD
FDTATADLRSAEAATRSAQADLETARLNLGYASVTAPISGRIGRALVTEGALVGQGEATLMARIQQLDPI
YADFTQTAAEALRLRDALKKGTLAAGDSQALTLRVEGTPYERQGALQFADVAVDRGTGQIALRGKFANPD
GVLLPGMYVRVRTPQGIDNQAILVPQRAVHRSSDGSAQVMVVGADERAESRSVGTGVMQGSRWQITEGLE
PGDRVIVGGLAAVQPGVKIVPKPDGAQAQAQSPAPQQ
>ARO3003015_dfrA19|dfrA19 is an integron-encoded dihydrofolate reductase found in Klebsiella pneumoniae
MSHPQLELIVAVDSKLGFGKGGKIPWKCKEDMARFTRISKEIRVCVIGKHTYTDMRDMQLEKDGAEERIK
EKGILPERESFVISSTLKQEDVIGATVVPDLRAVINLYENTDQRIAVIGGEKLYIQALSSATKLHMTIIP
REFDCDRFIPVDPIQNNFHIDSSASETVEATVDETQERIHFATYVRNNQ
