# Supplementary material for: Machine learning with random subspace ensembles identifies antimicrobial resistance determinants from pan-genomes of three pathogens
Source: PLoS Comput Biol. 2020 Mar 2;16(3):e1007608. doi: 10.1371/journal.pcbi.1007608 (PMC7067475; doi:10.1371/journal.pcbi.1007608)
Supplement: S3 Dataset — Files are named <organism>_<antibiotic>_top_hits_seqs.faa, which each contain all protein sequences relevant to the top 50 hits of the corresponding organism-antibiotic case. For selected alleles, the exact protein sequence of the allele is included. For selected genes, the protein sequences of all alleles of that gene observed in the organism’s pan-genome are included. The most commonly observed allele for selected genes is available in S4 Dataset. (ZIP) [file pcbi.1007608.s022.zip]

Archive with 17 entries (16 files):
- top_hit_seqs/
- top_hit_seqs/Ecoli_AMC_top_hit_seqs.faa
- top_hit_seqs/Ecoli_CAZ_top_hit_seqs.faa
- top_hit_seqs/Ecoli_CIP_top_hit_seqs.faa
- top_hit_seqs/Ecoli_GEN_top_hit_seqs.faa
- top_hit_seqs/Ecoli_IPM_top_hit_seqs.faa
- top_hit_seqs/Ecoli_TMP_top_hit_seqs.faa
- top_hit_seqs/Paeruginosa_AMK_top_hit_seqs.faa
- top_hit_seqs/Paeruginosa_CAZ_top_hit_seqs.faa
- top_hit_seqs/Paeruginosa_LVX_top_hit_seqs.faa
- top_hit_seqs/Paeruginosa_MEM_top_hit_seqs.faa
- top_hit_seqs/Saureus_CIP_top_hit_seqs.faa
- top_hit_seqs/Saureus_CLI_top_hit_seqs.faa
- top_hit_seqs/Saureus_ERY_top_hit_seqs.faa
- top_hit_seqs/Saureus_GEN_top_hit_seqs.faa
- top_hit_seqs/Saureus_SXT_top_hit_seqs.faa
- top_hit_seqs/Saureus_TET_top_hit_seqs.faa
