# Supplementary material for: Machine learning with random subspace ensembles identifies antimicrobial resistance determinants from pan-genomes of three pathogens
Source: PLoS Comput Biol. 2020 Mar 2;16(3):e1007608. doi: 10.1371/journal.pcbi.1007608 (PMC7067475; doi:10.1371/journal.pcbi.1007608)
Supplement: S3 Dataset — Files are named <organism>_<antibiotic>_top_hits_seqs.faa, which each contain all protein sequences relevant to the top 50 hits of the corresponding organism-antibiotic case. For selected alleles, the exact protein sequence of the allele is included. For selected genes, the protein sequences of all alleles of that gene observed in the organism’s pan-genome are included. The most commonly observed allele for selected genes is available in S4 Dataset. (ZIP) [file pcbi.1007608.s022.zip › top_hit_seqs/Ecoli_GEN_top_hit_seqs.faa]

>Cluster_11253_Allele_0
MMTDPRKNGDLHEPATAPATPWSKSELVRQLRDLGVRSGDMVMPHVSLRAVGPLADGPQTLVDALIEAVGPTGNILAFVSWRDSPYEQTLGHDAPPAAIAQSWPAFDPDHAPAYPGFGAINEFIRTYPGCRRSAHPDASMAAIGPDAAWLVAPHEMGAAYGPRSPIARFLAHAGKILSIGAGPDAVTALHYAEAVARIEGKRRVTYSMPLLREGKRVWVTTSDWDSNGILDEYAAPDGPDAVERIARDYLARTRVAQGPVGGAQSRLIDAADIVSFGIEWLEARHAAPAAAALKPKQRRD
>Cluster_11964_Allele_0
MHTRKAITEALQKLGVQTGDLLMVHASLKAIGPVEGGAETVVAALRSAVGPTGTVMGYASWDRSPYEETLNGARLDDEARRTWLPFDPATAGTYRGFGLLNQFLVQAPGARRSAHPDASMVAVGPLAETLTEPHELGHALGEGSPVERFVRLGGKALLLGAPLNSVTALHYAEAVADIPNKRWVTYEMPMLGRDGEVAWKTASDYDSNGILDCFAIEGKPDAVETIANAYVKLGRHREGVVGFAQCYLFDAQDIVTFGVTYLEKHFGTTPIVPPHEAVERSCEPSG
>Cluster_11964_Allele_1
MHTRKAITEAIRKLGVQTGDLLMVHASLKAIGPVEGGAETVVAALRSAVGPTGTVMGYASWDRSPYEETLNGARLDDKARRTWPPFDPATAGTYRGFGLLNQFLVQAPGARRSAHPDASMVAVGPLAETLTEPHELGHALGEGSPVERFVRLGGKALLLGAPLNSVTALHYAEAVADIPNKRWVTYEMPMLGRNGEVAWKTASEYDSNGILDCFAIEGKPDAVETIANAYVKLGRHREGVVGFAQCYLFDAQDIVTFGVTYLEKHFGATPIVPAHEAAQRSCEPSG
>Cluster_11964_Allele_2
MVAVGPLAETLTEPHELGHALGEGSPVERFVRLGGKALLLGAPLNSVTALHYAEAVADIPNKRWVTYEMPMLGRDGEVAWKTASDYDSNGILDCFAIEGKPDAVETIANAYVKLGRHREGVVGFAQCYLFDAQDIVTFGVTYLEKHFGTTPIVPPHEAVERSCEPSG
>Cluster_11964_Allele_3
MGAPLNSVTALHYAEAVADIPNKRWVTYEMPMLGRNGEVAWKTASEYDSNGILDCFAIEGKPDAVETIANAYVKLGRHREGVVGFAQCYLFDAQDIVTFGVTYLEKHFGATPIVPAHEAAQRSCEPSG
>Cluster_11964_Allele_4
HQQKGMISLSPPTICNSAQTGDLLMVHASLKAIGPVEGGAETVVAALRSAVGPTGTVMGYASWDRSPYEETLNGARLDDEARRTWLPFDPATAGTYRGFGLLNQFLVQAPGARRSAHPDASMVAVGPLAETLTEPHELGHALGEGSPVERFVRLGGKALLLGAPLNSVTALHYAEAVADIPNKRWVTYEMPMLGRDGEVAWKTASDYDSNGILDCFAIEGKPDAVETIANAYVKLGRHREGVVGFAQCYLFDAQDIVTFGVTYLEKHFGTTPIVPPHEAVERSCEPSG
>Cluster_12200_Allele_0
MGEFFPAQVFKQLSHARAVIERHLAATLDTIHLFGSAIDGGLKPDSDIDLLVTVSAAPNDSLRQALMLDLLKVSSPPGDGGTWRPLELTVVARSEVVPWRYPARRELQFGEWLRHDILSGTFEPAVLDHDLAILLTKARQHSLALLGPSAATFFEPVPKEHFSKALFDTIAQWNAESDWKGDERNVVLALARIWYSASTGLIAPKDVAAAWVSERLPAEHRPLICKARAAYLGSEDDDLAMRVEETAAFVRYAKATIERILR
>Cluster_12200_Allele_1
MGEFFPAQVFKQLSHARAVIERHLAATLDTIHLFGSAIDGGLKPDSDIDLLVTVSAAPNDSLRQALMLDLLKVSSPPGDGGTWRPLELTVVARSEVVPWRYPARRELQFGEWLRHDILSGTFEPGHCCKVSDEAAFCLIQRP
>Cluster_12200_Allele_2
MGEFFPAQVFKQLSHARAVIERHLAATLDTIHLFGSAIDGGLKPDSDIDLLVTVSAAPNDSLRQALMLDLLKVSSPPGDGGTWRPLELTVVARSEVVPWRYPARRELQFGEWLRHDILSGTFEPAVLDHDLAILLTKARQHSLALLGPSAATFFEPVPKEHFSKALFDTIARWNAESDWKGDERNVVLALARIWYSASTGLIAPKDVAAAWVSERLPAEHRPLICKARAAYLGSEDDDLAMRVEETAAFVRYAKATIERILR
>Cluster_12200_Allele_3
MGEFFPAQVFKQLSHARAVIERHLAATLDTIHLFGSAIDGGLKPDSDIDLLVTVSAAPNDSLRQALMLDLLKVSSPPGDGGTWRPLELTVVARSEVVPWRYPARRELQFGEWLRHEILSGTFEPAVLDHDLAILLTKARQHSLALLGPSAATFFEPVPKEHFSKALFDTIAQWNAESDWKGDERNVVLALARIWYSASTGLIAPKDVAAAWVSERLPAEHRPLICKARAAYLGSEDDDLAMRVEETAAFVRYAKATIERILR
>Cluster_12200_Allele_4
MLRIWVPSAALRRPLRPTLGIFMGEFFPAQISEQLSHARGVIERHLAATLDTIHLFGSALDGGLKPDSDIDLLVTVSAAPNDSLRQALMLDLLKVSSPPGDGGPWRPLEVTVVARSEVVPWRYPARRELQFGEWLRHDILSGTFEPAVLDHDLAILLTKARQHSLALLGPSAVTFFEPVPNEHFSKALFDTIAQWNSESDWKGDERNVVLALARIWYSASTGLIAPKDVAAAWVSERLPAEHRPIICKARAAYLGSEDDDLAMRVEETAAFVRYAKATIERILR
>Cluster_12200_Allele_5
MGEFFPAQVFKQLSHARAVIERHLAATLDTIHLFGSAIDGGLKPDSDIDLLVTVSAAPNDSLRQALMLDLLKVSSPPGDGGTWRPLELTVVARSEVVPWRYPARRELQFGEWLRHDILSGTFEPAVLDHDLAILLTKARQHSLALLGPSAATFFEPVPKEHFSKALFDTIAQWNAESDWKSDERNVVLALARIWYSASTGLIAPKDVAAAWVSERLPAEHRPLICKARAAYLGSEDDDLAMRVEETAAFVRYAKATIERILR
>Cluster_12200_Allele_6
MGEFFPAQVFKQLSHARAVIERHLAATLDTIHLFGSAIDGGLKPDSDIDLLVTVSAAPNDSLRQALMLDLLKVSSPPGDGGTWRPLELTVVARSEVVPWRYPARRELQFGEWLRHDILSGTFEPAVLDHDLAILLTKARQHSLALLGPSAATFFEPVPKEHFSKALFDTIAQWNAESDWKGDERGTVAKLAMRQPFVLFKGL
>Cluster_12200_Allele_7
MLDLLKVSSPPGDGGTWRPLELTVVARSEVVPWRYPARRELQFGEWLRHDILSGTFEPAVLDHDLAILLTKARQHSLALLGPSAATFFEPVPKEHFSKALFDTIAQWNAESDWKGDERNVVLALARIWYSASTGLIAPKDVAAAWVSERLPAEHRPLICKARAAYLGSEDDDLAMRVEETAAFVRYAKATIERILR
>Cluster_12200_Allele_8
MGEFFPAQVFKQLSHARAVIERHLAATLDTIHLFGSAIDGGLKPDSDIDLLVTVSAAPNDSLRQALMLDLLKVSSPPGDGGTWRPLELTVVARSEVVPWRYPARRELQFGEWLRHDILSGTFEPAVLDHDLAILLTKARQHSLALLGPSAATFFEPVPKEHFSKALFDTIAQWNAESDWKGDERNVVLALARIWYSASTGLIAPKDVAAAWVSERLPAEHRPLICKARAAYLGSEDDDRHCCK
>Cluster_12719_Allele_0
MKKILLLHMLVFVSATLPISSVASDEVETLKCTIIADAITGNTLYETGECARRVSPCSSFKLPLAIMGFDSGILQSPKSPTWELKPEYNPSPRDRTYKQVYPALWQSDSVVWFSQQLTSRLGVDRFTEYVKKFEYGNQDVSGDSGKHNGLTQSWLMSSLTISPKEQIQFLLRFVAHKLPVSEAAYDMAYATIPQYQAAEGWAVHGKSGSGWLRDNNGKINESRPQGWFVGWAEKNGRQVVFARLEIGKEKSDIPGGSKAREDILVELPVLMGNK
>Cluster_12801_Allele_0
MIDREHKLSVVRQAKLLGFSRGSVYYLPRPVSDGDLALMRRIDELHLDYPFAGSRMLQGLLRGEGLETGRRHVATLMKKMGIKAIYRRPNTSKPAPGHIRKLAVTRPNQVWAMDLTYIPMARGFVYLCAVVDWFSRKVLSWRLSITMEAAFCIEAVEEALARHGRPEIFNTDQGSQFTSIDFTAVLKRSQIAISMDGKGAWRDNVFVERLWRSIKYEEVYLHAYKTVSEARAGIARYLNFYNTRRPHWHCCKVSDEAAFCLIQRP
>Cluster_12801_Allele_1
MIDREHKLSVVRQAKLLGFSRGSVYYLPRPVSDGDLALMRRIDELHLDYPFAGSRMLQGLLRGEGLETGRRHVATLMKKMGIKAIYRRPNTSKPAPGHIRKLAVTRPNQVWAMDLTYIPMARGFVYLCAVVDWFSRKVLSWRLSITMEAAFCIEAVEEALARHGRPEIFNTDQGSQFTSIDFTAVLKRSQIAISMDGKGAWRDNVFVERLWRSIKYEEVYLHAYKTVSEARAGIARYLNFYNTRRPHWHCCKVSDEAAFCLIQRPYISKTLLT
>Cluster_12801_Allele_2
MIDREHKLSVVRQAKLLGFSRGSVYYLPRPVSDGDLALMRRIDELHLDYPFAGSRMLQGLLRGEGLETGRRHVATLMKKMGIKAIYRRPNTSKPAPGHIRKLAVTRPNQVWAMDLTYIPMARGFVYLCAVVDWFSRKVLSWRLSITMEAAFCIEAVEEALARHGRPEIFNTDQGSQFTSIDFTAVLKRSQIAISMDGKGAWRDNVFVERLWRSIKYEEVGTVAKLAMRQPFVLFKGLTFQKLCL
>Cluster_12801_Allele_3
MIDREHKLSVVRQAKLLGFSRGSVYYLPRPVSDGDLALMRQIDELHLDYPFAGSRMLQGLLRGEGLETGRRHVATLMKKMGIKAIYRRPNTSKPAPGHIRKLAVTRPNQVWAMDLTYIPMARGFVYLCAVVDWFSRKVLSWRLSITMEAAFCIEAVEEALARHGRPEIFNTDQGSQFTSIDFTAVLKRSQIAISMDGKGAWRDNVFVERLWRSIKYEEVYLHAYKTVSEARAGIARYLNFYNTRRPHWHCCKVSDEAAFCLIQRP
>Cluster_13473_Allele_0
MMQHEGHVRILKSLKLFGMAHAIEELGNQNSPAFNQALPMLDSLIKAEVAEREVRSVNYQLRVAKFPVYRDLVGFDFSQSLVNEATVKQLHRCDFMEQAQNVVLIGGPGTGKTHLATAIGTQAVMHLNRRVRFFSTVDLVNALEQEKSSGRQGQIANRLLYADLVILDELGYLPFSQTGGALLFHLLSKLYEKTSVILTTNLSFSEWSRVFGDEKMTTALLDRLTHHCHILETGNESYRFKHSSTQNKQEEKQTRKLKIET
>Cluster_13473_Allele_1
MQHEGHVRILKSLKLFGMAHAIEELGNQNSPAFNQALPMLDSLIKAEVAEREVRSVNYQLRVAKFPVYRDLVGFDFSQSLVNEATVKQLHRCDFMEQAQNVVLIGGPGTGKTHLATAIGTQAVMHLNRRVRFFSTVDLVNALEQEKSSGRQGQIANRLLYADLVILDELGYLPFSQTGGALLFHLLSKLYEKTSVILTTNLSFSEWSRVFGDEKMTTALLDRLTHHCHILETGNESYRFKHSSTQNKQEEKQTRKLKIET
>Cluster_13473_Allele_2
MEQAQNVVLIGGPGTGKTHLATAIGTQAVMHLNRRVRFFSTVDLVNALEQEKSSGRQGQIANRLLYADLVILDELGYLPFSQTGGALLFHLLSKLYEKTSVILTTNLSFSEWSRVFGDEKMTTALLDRLTHHCHILETGNESYRFKHSSTQNKQEEKQTRKLKIET
>Cluster_13473_Allele_3
MVQHEGHVRILKSLKLFGMAHAIEELGNQNSPAFNQALPMLDSLIKAEVAEREVRSVNYQLRVAKFPVYRDLVGFDFSQSLVNEATVKQLHRCDFMEQAQNVVLIGGPGTGKTHLATAIGTQAVMHLNRRVRFFSTVDLVNALEQEKSSGRQGQIANRLLYADLVILDELGYLPFSQTGGALLFHLLSKLYEKTSVILTTNLSFSEWSRVFGDEKMTTALLDRLTHHCHILETGNESYRFKHSSTQNKQEEKQTRKLKIET
>Cluster_13473_Allele_4
MMQHEGHVRILKSLKLFGMAHAIEELGNQNSPAFNQALPMLDSLIKAEVAEREVRSVNYQLRVAKFPVYRDLVGFDFSQSLVNEATVKQLHRCDFMEQAQNVVLIGGPGTGKTHLATAIGTQAVMHLNRRVRFFSTVDLVNALEQEKSSGRQGQIANRLLYADLVILDELGYLPFSQTGGALLFHLLSKLYEKTSVILTTNLSFSEWSRVFGDEKMTTALLDRLTHHCHILETGNESYRFKHSSTQNKQEEKQVMLPTY
>Cluster_13891_Allele_0
MDVRQGNARLGRRADRPDIRGDLRPEIRAPSRELQRRHRRLLHLVGRGSRVLARRPQGGGRISAQARGATDTCGPGCQLRADRGLPPCRANAGVRQAAARLPPEPAWPIRAARIHPRRHFQSRLGSNLHRRTPRTRNLTSVRASRSMSGWDGPVASRSLAVRPRCLGCARGCRYPPLPSSTLDNAAAVIAADARAGLFGPVRLARPSACLGEISGGRINGGASPPFVRVKAEDSSLKNIRL
>Cluster_13891_Allele_1
ADRPDIRGDLRPEIRAPSRELQRRHRRLLHLVGRGSRVLARRPQGGGRISAQARGATDTCGPGCQLRADRGLPPCRANAGVRQAAARLPPEPAWPIRAARIHPRRHFQSRLGSNLHRRTPRTRNLTSVRASRSMSGWDGPVASRSLAVRPRCLGCARGCRYLLICTQI
>Cluster_13891_Allele_2
MDVRQGNARLGRRADRPDIRGDLRPEIRAPSRELQRRHRRLLHLVGRGSRVLARRPQGGGRISAQARGATDTCGPGCQLRADRGLPPCRANAGVRQAAARLPPEPAWPIRAARIHPRRHFQSRLGSNLHRRTPRTRNLTSVRASRSMSGWDGPVASRSLAVRPRCLGCARGCRYPPLPSSTLDNAAAVIAADARAGLFGPVRLARPSACLGEISGGRINGGASPPFVRVKAEDSSLKNIRLWGHLRKRKIKHAKA
>Cluster_13891_Allele_3
VDVRQGNARLGRRADRPDIRGDLRPEIRAPSRELQRRHRRLLHLVGRGSRVLARRPQGGGRISAQARGATDTCGPGCQLRADRGLPPCRANAGVRQAAARLPPEPAWPIRAARIHPRRHFQSRLGSNLHRRTPRTRNLTSVRASRSMSGWDGPVASRSLAVRPRCLGCARGCRYPPLPSSTLDNAAAVIAADARAGLFGPVRLARPSACLGEISGGRINGGASPPFVRVKAEDSSLKNIRL
>Cluster_14239_Allele_0
MLAIWVLFVPCRAVGVVGVPVSAGLFKGAFLFVSPITALTAFGVAASDSEVLLVALLSCTIPFFVVLASSSATADAISSARFAAVSARVAADSAVLLL
>Cluster_14239_Allele_1
MLAIWVLFVPCRAVGVVGVPVNAGLFKGAFLFVSSITALTAFDVAASVSDVLLVELLS
>Cluster_14239_Allele_2
MLIFLAVFNFAAVEALPDSSPERPPLNVCRLVQVFAVLSNGIFSPLVPSSRKPRYSITAATVDFARISRPTFVRVARLATSFPVKYGNLSAAVASPASAVRVASFGCLPASALVMVVAKFGSLPSAAASSFSVFSASGDESTRAAIAAITKAVLAIWVLFVPCRAVGVVGVPVSAGLFKGAFLFVSPITALTAFGVAASDSEVLLVALLSCTIPFFVVLASSSATADAISSARFAAVSARVAADSAVLLL
>Cluster_1476_Allele_0
MSQLSQLRSPAAVQAAIDEFVQLGRTKFLARHGYGKSRDFLVRDPKTGTDCDSKAIAGVAFGKQFPEQGPLTADSFSGGEATVVPALTRLGFRIIRIGEDWSEEEVLATVEDYFDMLRAEAAGEPYNKSEHNQALRQLLNGRSKSSVELKHQNISAVLDALGLPYINGYKPRGNSQLLLRKSVHAYVLEHQQTVGALVDALEEVKLPGDKTYRAALVEPPAREVLVRTPASLRQRLPRKFDYAARDEANRKLGRAGEQWVIGYEQQRLTELGHPELFQRLDWVSDTQGDGAGFDILSFEEDAHERFIEVKTTNGGVGSSFLVSHNELEFSKEAGDQFHLYRVFQFRDGPRLFTLPGDLSQHVHLKPTDYRASFRSLVG
>Cluster_1476_Allele_1
MSQLSQLRSPAAVQAAIDEFVQLGRTKFLARHGYGKSRDFLVRDPKTGTDCDSKAIAGVAFGKQFPEQGPLTADSFSGGEATVVPALTRLGFRIIRIGEDWSEEEVLATVEDYFDMLRAEAAGEPYNKSEHNQALRQLLNGRSKSSVELKHQNISAVLDALGLPYINGYKPRGNSQLLLRKSVHAYVLEHQQTVGALVDALEEVKLPGDKTYRAALVEPPAREVLVRTPASLRQRLPRKFDYAARDEANRKLGRAGEQWVIGYEQQRLTELGHPELFQRLDWVSDTQGDGAGFDILSFEEDAHERFIEVKTTNGGVGSSFLVSHNELEFSKEAGDQFHLYRVFQFRDGPRLFTLPGDLSQHVHLKPTGTVANSRW
>Cluster_1476_Allele_2
MSQLSQLRSPAAVQAAIDEFVQLGRTKFLARHGYGKSRDFLVRDPKTGTDCDSKAIAGVAFGKQFPEQGPLTADSFSGGETTVVPALTRLGFRIIRIGEDWSEEEVLATVEDYFDMLRAEAAGEPYHKSEHNQALRQLLNGRSKSSVELKHQNISAVLDALGLPYINGYKPRGNSQLLLRKSVHAYVLEHQQTVGALVDALEEVKLPGDKTYRAALVEPPAREVLVRALLQIVGGDKLIIPFC
>Cluster_1476_Allele_3
MSQLSQLRSPAAVQAAIDEFVQLGRTKFLARHGYGKSRDFLVRDPKTGTDCDSKAIAGVAFGKQFPEQGPLTADSFSGGEATVVPALTRLGFRIIRIGEDWSEEEVLATVEDYFDMLRAEAAGEPYNKSEHNQALRQLLNGRSKSSVELKHQNISAVLDALGLPYINGYKPRGNSQLLLRKSVHAYVLEHQQTVGALVDALEEVKLPGDKTYRAALVEPHAREVLVRTPASLRQRLPRKFDYAARDEANRKLGRAGEQWVIGYEQQRLTELGHPELFQRLDWVSDTQGDGAGFDILSFEEDAHERFIEVKTTNGGVGSSFLVSHNELEFSKEAGDQFHLYRVFQFRDGPRLFTLPGDLSQHVHLKPTGTVANSRW
>Cluster_1476_Allele_4
MSQLSQLRSPAAVQAAIDEFVQLGRTKFLARHGYGKSRDFLVRDPKTGTDCDSKAIAGVAFGKQFPEQGPLTADSFSGGEATVVPALTRLGFRIIRIGEDWSEEEVLATVEDYFDMLRAEAAGEPYNKSEHNQALRQLLNGRSKSSVELKHQNISAVLDALGLPYINGYKPRGNSQLLLRKSVHAYVLEHQQTVGALVDALEEVKLPGDKTYRAALVEPPAREVLVRTPASLRQRLPRKFDYAARDEANGTVANSRW
>Cluster_1476_Allele_5
MPFLVRDPKTGTDCDSKAIAGVAFGKQFPEQGPLTADSFSGGEATVVPALTRLGFRIIRIGEDWSEEEVLATVEDYFDMLRAEAAGEPYNKSEHNQALRQLLNGRSKSSVELKHQNISAVLDALGLPYINGYKPRGNSQLLLRKSVHAYVLEHQQTVGALVDALEEVKLPGDKTYRAALVEPPAREVLVRTPASLRQRLPRKFDYAARDEANRKLGRAGEQWVIGYEQQRLTELGHPELFQRLDWVSDTQGDGAGFDILSFEEDAHERFIEVKTTNGGVGSSFLVSHNELEFSKEAGDQFHLYRVFQFRDGPRLFTLPGDLSQHVHLKPTDYRASFRSLVG
>Cluster_1476_Allele_6
MSQLSQLRSPAAVQAAIDEFVQLGRTKFLARHGYGKSRDFLVRDPKTGTDCDSKAIAGVAFGKQFPEQGPLTADSFSGGETTVVPALTRLGFRIIRIGEDWSEEEVLATVEDYFDMLRAEAAGEPYHKSEHNQALRQLLNGRSKSSVELKHQNISAVLDALGLPYINGYKPRGNSQLLLRKSVHAYVLEHQQTVGALVDALEEVKLPGDKTYRAALVEPPAREVLVRTPASLRQRLPRKFDYAARDEANRKLGRAGEQWVIGYEQQRLTELGHPELFQRLDWVSDTQGDGAGFDILSFEEDAHERFIEVKTTNGGVGSSFLVSHNELEFSKEAGDQFHLYRVFQFRDGPRLFTLPGDLSQHVHLKPTDYRASFRSLVG
>Cluster_1476_Allele_7
MGSCAAPSAKGDDKFITTDYLQQCQSEHNQALRQLLNGRSKSSVELKHQNISAVLDALGLPYINGYKPRGNSQLLLRKSVHAYVLEHQQTVGALVDALEEVKLPGDKTYRAALVEPPAREVLVRTPASLRQRLPRKFDYAARDEANRKLGRAGEQWVIGYEQQRLTELGHPELFQRLDWVSDTQGDGAGFDILSFEEDAHERFIEVKTTNGGVGSSFLVSHNELEFSKEAGDQFHLYRVFQFRDGPRLFTLPGDLSQHVHLKPTDYRASFRSLVG
>Cluster_1476_Allele_8
MSQLSQLRSPAAVQAAIDEFVQLGRTKFLARHGYGKSRDFLVRDPKTGTDCDSKAIAGVAFGKQFPEQGPLTADSFSGGEATVVPALTRLGFRIIRIGEDWSEEEVLATVEDYFDMLRAEAAGEALLQS
>Cluster_1476_Allele_9
MQLGRTKFLARHGYGKSRDFLVRDPKTGTDCDSKAIAGVAFGKQFPEQGPLTADSFSGGEATVVPALTRLGFRIIRIGEDWSEEEVLATVEDYFDMLRAEAAGEPYNKSEHNQALRQLLNGRSKSSVELKHQNISAVLDALGLPYINGYKPRGNSQLLLRKSVHAYVLEHQQTVGALVDALEEVKLPGDKTYRAALVEPPAREVLVRTPASLRQRLPRKFDYAARDEANRKLGRAGEQWVIGYEQQRLTELGHPELFQRLDWVSDTQGDGAGFDILSFEEDAHERFIEVKTTNGGVGSSFLVSHNELEFSKEAGDQFHLYRVFQFRDGPRLFTLPGDLSQHVHLKPTDYRASFRSLVG
>Cluster_15666_Allele_0
MCALDRRERPLNSQSVNKYILNVQNIYRNSPVPVCVRNKNRKILYANGAFIELFSREDKPLSGESYIRLQVEIFLSSLELECQALGHGSAFCRRFNFHGEIYQIRMENVSFYNDESVVLWQINPFPDYPFFALNQSGSNTNTSDKLTIWNDLSPGTLVVFSFYMLGVGHATIARELGITDRASEDRIKPVKRKIKEFFEHFDLFRVSCIYKGEIDSLLSIIREFYGVK
>Cluster_15666_Allele_1
MCALDRRERPLNSQSVNKYILNVQNIYRNSPVPVCVRNKNRKILYANGAFIELFSREDKPLSGESYIRLQVEIFLSSLELECQALGHGSAFCRRFNFHGEIYQIRMENVSFYNDESVVLWQINPFPDYPFFALNQRGSNTNTSDKLTIWNDLSPGTLLVFSFYMLGVGHATIARELGIANRASEDRIKPVKRKVKEFFEHFDLFRVSCIYKGEIDSLLNIIREFYSVK
>Cluster_15666_Allele_2
MCALDRRERPLNSQSVNKYILNVQNIYRNSPVPVCVRNKNRKILYANGAFIELFSREDKPLSGESYIRLQVEIFLSSLELECQALGHGSAFCRRFNFHGEIYQIRMENVSFYNDESVVLWQINPFPDYPFFALNQSVSNTNTSGQLTIWNDLSPGTLVVFSFYMLGVGHATIARELGITDRASEDRIKPVKRKIKEFFEHFDLFRVSCIYKGEIDSLLSIIREFYGVK
>Cluster_15666_Allele_3
MCALDRRERPLNSQSVNKYILNVQNIYRNSPVPVCVRNNNRKILYANGAFIELFSREDKPLSGESYIRLQVEIFLSSLELECQALGHGSAFCRRFNFHGEIYQIRMENVSFYNDESVVLWQINPFPDYPFFALNQSGSNTNTSDKLTIWNDLSPGTLVVFSFYMLGVGHATIARELGITDRASEDRIKPVKRKIKGFFEHFDLFRVSCIYKGEIDLLLSIIREFYGVK
>Cluster_15666_Allele_4
MCALDRRERPLNSQSVNKYILNVQNIYRNSPVPVCVRNKNRKILYANGAFIELFSREDKPLSGESYIRLQVEIFLSSLELECQALGHGSAFCRRFNFHGEIYQIRMENVSFYNDESVVLWQINPFPDYPFFALNQSGSNTNTSDKLTIWNDLSPGTLLVFSFYMLGVGHATIARELGITDRASEDRIKPVKRKIKAFFEHFDLFRVSCIYKGEIDSLLNIIREFYSVK
>Cluster_15666_Allele_5
MCALDRRERPLNSQSVNKYILNVQNIYRNSPVPVCVRNKNRKILYANGAFIELFSREDKPLSGESYIRLQVEIFLSSLELECQALGHGSAFCRRFNFHGEIYQIRMENVSFYNDESVVLWQINPFPDYPFFALNQSVSNTNTSGQLTIWNDLSPGTLVVFSFYMLGVGHATIARELGITDRASEDRIKPVKRKIKEFFEHFDLFRVSCIYNGEIDSLLSIIREFYNVK
>Cluster_15666_Allele_6
MCALDRRERPLNSQSVNKYILNVQNIYRNSPVPVCVRNKNRKILYANGAFIELFSREDKPLSGESYIRLQVEIFLSSLELECQALGHGSAFCRRFNFHGEIYQIRMENVSFYNDESVVLWQINPFPDYPFFALNQSGSNTNTSDKLTIWNDLSPGTLLVFSFYMLGVGHATIARELGITDRASEDRIKPVKRKIKEFFEHFDLFRVSCIYKGEIDSLLNIIREFYSVK
>Cluster_15666_Allele_7
MCALDRRERPLNSQSVNKYILNVQNIYRNSPVPVCVRNNNRKILYANGAFIELFSREDKPLSGESYIRLQVEIFLSSLELECQALGHGSAFCRRFNFHGEIYQIRMENVSFYNDESVVLWQINPFPDYPFFALNQSGSNTNTSDKLTIWNDLSPGTLVVFSFYMLGVGHATIARELGITDRASEDRIKPVKRKIKGFFEHFDLFRVSCIYKGEIDSLLSIIREFYGVK
>Cluster_15666_Allele_8
MCALDRRERPLNSQSVNKYILNVQNIYRNSPVPVCVRNKNRKILYANGAFIELFSREDKPLSGESYIRLQVEIFLSSLELECQALGHGSAFCRRFNFHGEIYQIRMENVSFYNDESVVLWQINPFPDYPFFALNQSVSNTNTSGQLTIWNDLSPGTLVVFSFYMLGVGHATIARELGITDRASEDRIKPVKRKIKEFFEHFDLFRVSCIYKGEIDSLLSIIREFYNVK
>Cluster_15666_Allele_9
MCALDRRERPLNSQSVNKYILNVQNIYRNSPVPVCVRNKNRKILYANGAFIELFSREDKPLSGESYIRLQVEIFLSSLELECQALGHGSAFCRRFNFHGEIYQIRMENVSFYNDESVVLWQINPFPDYPFFALNQSVSNTNTSGQLTIWNDLSPGTLVVFSFYMLGVGHAIIARELGITDRASEDRIKPVKRKIKEFFEHFDLFRVSCIYKGEIDSLLSIIREFYGVK
>Cluster_15666_Allele_10
MCALDRRERPLNSQSVNKYILNVQNIYRNSPVPVCVRNKNRKILYANGAFIELFSREDKPLSGESYIRLQVEIFLSSLELECQALGHGSAFCRRFNFHGEIYQIRMENVSFYNDESVVLWQINPFPDYPFFVLNQSGSNTNTSDKLTIWNDLSPGTLVVFSFYMLGVGHATIARELGITDRASEDRIKPVKRKIKGFFEHFDLFRVSYIYKGEIDSLLSIIREFYGVK
>Cluster_15666_Allele_11
MCALDRRERPLNSQSVNKYILNVQNIYRNSPVPVCVRNKNRKILYANGAFIELFSREDKPLSGESYIRLQVEIFLSSLELECQALGHGSAFCRRFNFHGEIYQIRMENVSFYNDEYVVLWQINPFPDYPFFALNQSGSNTNTSDKLTIWNDLSPGTLVVFSFYMLGVGHATIARELGITDRASEDRIKPVKRKIKEFFEHFDLFRVSCIYKGEIDSLLSIIREFYGVK
>Cluster_15666_Allele_12
MCALDRRERPLNSQSVNKYILNVQNIYRNSPVPVCVRNKNRKILYANGAFIELFSREDKPLSGESYIRLQVEIFLSSLELECQALGHGSAFCRRFNFHGEIYQIRMENVSFYNDESVVLWQINPFPDYPFFALNQSGSNTNTSDKLTIWNDLSPGTLVVFSFYMLGVGHATIARELGITDRASEDRIKPVKRKIKEFFEHFDLFRVSCIYKREIDSLLSIIREFYGVK
>Cluster_15666_Allele_13
MIVFSFYMLGVGHATIARELGITDRASEDRIKPVKRKIKEFFEHFDLFRVSCIYKGEIDSLLSIIREFYGVK
>Cluster_15666_Allele_14
MCALDRRERPLNSQSVNKYILNVQNIYRNSPVPVCVRNNNRKILYANGAFIELFSREDKPLSGESYIRLQVEIFLSSLELECQTLGHGSAFCRRFNFHGEIYQIRMENVSFYNDESVVLWQINPFPDYPFFALNQSGSNTNTSDKLTIWNDLSPGTLVVFSFYMLGVGHATIARELGITDRASEDRIKPVKRKIKGFFEHFDLFRVSCIYKGEIDSLLSIIREFYGVK
>Cluster_15666_Allele_15
MCALDRRERPLNSQSVNKYILNVQNIYRNSPVPVCVRNKNRKILYANGAFIELFSREDKLLSGESYIRLQVEIFLSSLELECQALGHGSAFCRRFNFHGEIYQIRMENVSFYNDESVVLWQINPFPDYPFFALNQSGSNTNTSDKLTIWNDLSPGTLVVFSFYMLGVGHATIARELGITDRASEDRIKPVKRKIKEFFEHFDLFRVSCIYKGEIDSLLSIIREFYGVK
>Cluster_15666_Allele_16
MCALDRRERPLNSQSVNKYILNVQNIYRNSPVPVCVRNKNRKILYANGAFIELFSREDKPLSGESYIRLQVEIFLSSLELECQALGHGSAFCRRFNFHGEIYQIRMENISFYNDESVVLWQINPFPDYPFFALNQSVSNTNTSGQLTIWNDLSPGTLVVFSFYMLGVGHATIARELGITDRASEDRIKPVKRKIKEFFEHFDLFRVSCIYKGEIDSLLSIIREFYVVK
>Cluster_15666_Allele_17
TITYLSDIGCLEIQGASLIRLQVEIFLSSLELECQALGHGSAFCRRFNFHGEIYQIRMENVSFYNDESVVLWQINPFPDYPFFALNQSGSNTNTSDKLTIWNDLSPGTLVVFSFYMLGVGHATIARELGITDRASEDRIKPVKRKIKGFFEHFDLFRVSCIYKGEIDSLLSIIREFYGVK
>Cluster_15666_Allele_18
MCALDRRERPLNSQSVNKYILNVQNIYRNSPVPVCVRNKNRKILYANGAFIELFSREDKPLSGESYIRLQVEIFLSLLELECQALGHGSAFCRRFNFHGEIYQIRMENVSFYNDESVVLWQINPFPDYPFFALNQSGSNTNTSDKLTIWNDLSPGTLLVFSFYMLGVGHATIARELGITDRASEDRIKPVKRKIKEFFEHFDLFRVSCIYKGEIDSLLNIIREFYSVK
>Cluster_15666_Allele_19
MCALDRRERPLNSQSVNKYILNVQNIYRNSPVPVCVRNKNRKILYANGAFIELFSREDKPLSGESYIRLQVEIFLSSLELECQALGHGSAFCRRFNFHGEIYQIRMENVSFYNDESVVLWQINPFPDYPFFALNQSVSNTNTSGQLTIWNDLSPGTLVVFSFYMLGVGHATIARELGITDRASEDRIKPVKRKIKEFFECFDLFRVSCIYKGEIDSLLSIIREFYGVK
>Cluster_15666_Allele_20
MCALDRRERPLNSQSVNKYILNVQNIYRNSPVPVCVRNKNRKILYANGAFIELFSREDKPLSGESYIRLQVEIFLSSLELECQALGHGSAFCRRFNFHGEIYQIRMENVSFYNDESVVLWQINPFPDYPFFALNQSVSNTNTSGQLTIWNDLSPGTLVVFSFYMLGVGHATIARELGITDRASEDRIKPVKRKIKEFFEHFDLLRVSCIYKGEIDSLLSIIREFYGVK
>Cluster_15666_Allele_21
MCALDRRERPLNSQSVNKYILNVQNIYRNSPVPVCVRNKNRKILYANGAFIELFSREDKPLSGESYIRLQVEIFLSSLELECQALGHGSAFCRRFNFHGEIYQIRMENVSFYNDESVVLWQINPFPDYPFFALSQSGSNTNTSDKLTIWNDLSPGTLLVFSFYMLGVGHATIARELGITDRASEDRIKPVKRKIKEFFEHFDLFRVSCIYKGEIDSLLNIIREFYSVK
>Cluster_15666_Allele_22
MCALDRRERPLNSQSVNKYILNVQNIYRNSPVPVCVRNKNRKILYANGAFIELFSREDKPLSGESYIRLQVEIFLSSLELECQALGHGSAFCRRFNFHGEIYQIRMENVSFYNDESVVLWQINPFPDYPFFALNQSGSNTNTSDKLTIWNDLSPGTLVVFSFYMLGVGHATIARELGITDRVSEDRIKPVKRKIKEFFEHFDLFRVSCIYKGEIDSLLSIIREFYGVK
>Cluster_15666_Allele_23
MCALDRRERPLNSQSVNKYILNVQNIYRNSPVPVCVRNKNRKILYANGAFIELFSREDKPLSGESYIRLQVEIFLSSLELECQALGHGSAFCRRFNFHGEIYQIRMENVSFYNDESVVLWQINPFPDYPFFVLNQSGSNTNTSDKLTIWNDLSPGTLVVFSFYMLGVGHATIARELGITDRASEDRIKPVKRKIKGFFEHFDLFRVSCIYKGEIDSLLSIIREFYGVK
>Cluster_15666_Allele_24
MCALDRRERPLNSQSVNKYILNVQNIYRNSPVPVCVRNKNRKILYANGAFIELFSREDKPLSGESYIRLQVEIFLSSLELECQALGHGSAFCRRFNFHGEIYQIRMENVSFYNDESVVLWQINPFPDYPFFALNQSVSNTNTSGQLTIWNDLSPGTLVVFSFYMLGVGHATIARELGITDRASEDRIKPVKRKIKEFFEYFDLFRVSCIYKGEIDSLLSIIREFYNVK
>Cluster_15666_Allele_25
MCALDRRERPLNSQSVNKYILNVQNIYRNSPVPVCVRNKNRKILYANGAFIELFSREDKPLSGESYIRLQVEIFLSSLELECQALGHGSAFCRRFNFHGEIYQIRMENVSFYNDESVVLWQINPFPDYPFFALNQSGSNTNTSDELTIWNDLSPGTLVVFSFYMLGVGHATIARELGITDRASEDRIKPVKRKIKEFFEHFDLFRVSCIYKGEIDSLLSIIREFYGVK
>Cluster_15666_Allele_26
MCALDRRERPLNSQSVNKYILNVQNIYRNSPVPVCVRNKNRKILYANGAFIELFSREDKPLSGESYIRLQVEIFLSSLELECQALGHGSAFCRRFNFHGEIYQIRMENVSFYNDESVVLWQINPFPDYPFFALNQSVSNTNASGQLTIWNDLSPGTLVVFSFYMLGVGHATIARELGITDRASEDRIKPVKRKIKEFFEHFDLFRVSCIYKGEIDSLLSIIREFYDVK
>Cluster_15666_Allele_27
MCALDRRERPLNSQSVNKYILNVQNIYRNSPVPVCVRNKNRKILYANGAFIELFSREDKPLSGESYIRLQVEIFLSSLELECQALGHGSAFCRRFNFHGEIYQIRMENVSFYNDESVVLWQINPFPDYPFFALNQSGSNTNTSDKLTIWNDLSPGALVVFSFYMLGVGHATIARELGITDRASEDRIKPVKRKIKEFFEHFDLFRVSCIYKGEIDSLLSIIREFYGVK
>Cluster_15666_Allele_28
MCALDRRERPLNSQSVNKYILNVQNIYRNSPVPVCVRNKNRKILYANGAFIELFSREDKPLSGESYIRLQVEIFLSSLELECQALGHGSAFCRRFNFHGEIYQIRMENISFYNDESVVLWQINPFPDYPFFALNQSVSNTNTSGQLTIWNDLSPGTLVVFSFYMLGVGHATIARELGITDRASEDRIKPVKRKIKEFFEHFDLFRVSCIYKGEIDSLLSIIREFYGVK
>Cluster_15666_Allele_29
MCALDRRERPLNSQSVNKYILNVQNIYRNSPVPVCVRNKNRKILYANGAFIELFSREDKPLSGESYIRLQTEIFLSSLELECQALGHGSAFCRRFNFHGEIYQIRMENVSFYNDESVFLWQINPFPDYPFFALNQSVSNTNTSGQLTIWNDLSPGTLVVFSFYMLGVGHATIARELGITDRASEDRIKPVKRKIKEFFEHFDLFRVSCIYKGEIDSLLSIIREFYGVK
>Cluster_15666_Allele_30
MCALDRRERPLNSQSVNKYILNVQNIYRNSPVPVCVRNKNRKILYANGAFIELFSREDKPLSGESYIRLQVEIFLSSLELECQALGHGSAFCRRFNFHGEIYQIRMENVSFYNDESVVLWQINPFPDYPFFALNQRVSNTNTSGQLTIWNDLSPGTLVVFSFYMLGVGHATIARELGITDRASEDRIKPVKRKIKEFFEHFDLFRVSCIYKGEIDSLLSIIREFYGVK
>Cluster_15666_Allele_31
MCALDRRERPLNSQSVNKYILNVQNIYRNSPVPVCVRNKNRKILYANGAFIELFSREDKPLSGESYIRLQVEIFLSSLELECQALGHGSAFCRRFNFHGEIYQIRMENVSFYNDESVVLWQINPFPDYPFFALNQRGSNTNTSDKLTIWNDLSPGTLLVFSFYMLGVGHATIARELGITNRASEDRIKPVKRKVKEFFEHFDLFRVSCIYKGEIDSLLNIIREFYSVK
>Cluster_16826_Allele_0
MSNAKTKLGITKYSIVTNSNDSVTLRLMTEHDLAMLYEWLNRSHIVEWWGGEEARPTLADVQEQYLPSVLAQESVTPYIAMLNGEPIGYAQSYVALGSGDGRWEEETDPGVRGIDQLLANASQLGKGLGTKLVRALVELLFNDPEVTKIQTDPSPSNLRAIRCYEKAGFERQGTVTTPYGPAVYMVQTRQAFERTRSDA
>Cluster_16826_Allele_1
MLAVKIKPFTKPILIMKNTIHSIVTNSNDSVTLRLMTEHDLAMLYEWLNRSHIVEWWGGEEARPTLADVQEQYLPSVLAQESVTPYIAMLNGEPIGYAQSYVALGSGDGWWEEETDPGVRGIDQLLANASQLGKGLGTKLVRALVELLFNDPEVTKIQTDPSPSNLRAIRCYEKAGFERQGTVTTPDGPAVYMVQTRQAFERTRSDA
>Cluster_16826_Allele_2
MSIQHFQTKLGITKYSIVTNSNDSVTLRLMTEHDLAMLYEWLNRSHIVEWWGGEEARPTLADVQEQYLPSVLAQESVTPYIAMLNGEPIGYAQSYVALGSGDGWWEEETDPGVRGIDQSLANASQLGKGLGTKLVRALVELLFNDPEVTKIQTDPSPSNLRAIRCYEKAGFERQGTVTTPDGPAVYMVQTRQAFERTRSVA
>Cluster_16826_Allele_3
MLRSNDVTQQGSRPKTKLGITKYSIVTNSNDSVTLRLMTEHDLAMLYEWLNRSHIVEWWGGEEARPTLADVQEQYLPSVLAQESVTPYIAMLNGEPIGYAQSYVALGSGDGWWEEETDPGVRGIDQLLANASQLGKGLGTKLVRALVELLFNDPEVTKIQTDPSPSNLRAIRCYEKAGFERQGTVTTPDGPAVYMVQTRQAFERTRSDA
>Cluster_16826_Allele_4
MKNTIHSIVTNSNDSVTLRLMTEHDLAMLYEWLNRSHIVEWWGGEEARPTLADVQEQYLPSVLAQESVTPYIAMLNGEPIGYAQSYVALGSGDGWWEEETDPGVRGIDQLLANASQLGKGLGTKLVRALVELLFNDPEVTKIQTDPSPSNLRAIRCYEKAGFERQGTVTTPDGPAVYMVQTRQAFERTRSDA
>Cluster_16826_Allele_5
MSIQHFQTKLGITKYSIVTNSNDSVTLRLMTEHDLAMLYEWLNRSHIVEWWGGEEARPTLADVQEQYLPSVLAQESVTPYIAMLNGEPIGYAQSYVALGSGDGWWEEETDPGVRGIDQLLANASQLGKGLGTKLVRALVELLFNDPEVTKIQTDPSPSNLRAIRCYEKAGFERQGTVTTPDGPAVYMVQTRQAFERTRSVA
>Cluster_16826_Allele_6
MTNSNDSVTLRLMTEHDLAMLYEWLNRSHIVEWWGGEEARPTLADVQEQYLPSVLAQESVTPYIAMLNGEPIGYAQSYVALGSGDGWWEEETDPGVRGIDQLLANASQLGKGLGTKLVRALVELLFNDPEVTKIQTDPSPSNLRAIRCYEKAGFERQGTVTTPDGPAVYMVQTRQAFERTRSDA
>Cluster_16826_Allele_7
MSIQHFQTKLGITKYSIVTNSNDSVTLRLMTEHDLAMLYEWLNRSHIVEWWGGEEARPTLADVQEQYLPSVLAQESVTPYIAMLNGEPIGYAQSYVALGSGDGWWEEETDPGVRGIDLSLANASQLGKGLGTKLVRALVELLFNDPEVTKIQTDPSPSNLRAIRCYEKAGFERQGTVTTPDGPAVYMVQTRQAFERTRSVA
>Cluster_17650_Allele_0
LWSSNDVTQQGSRPKTKLGRMDTTQVTLIHKILAAADERNLPLWIGGGWAIDARLGRVTRKHDDIDLTFPGERRGELEAIVEMLGGRVMEELDYGFLAEIGDELLDCEPAWWADEAYEIAEAPQGSCPEAAEGVIAGRPVRCNSWEAIIWDYFYYADEVPPVDWPTKHIESYRLACTSLGAEKVEVLRAAFRSRYAA
>Cluster_17650_Allele_1
MLWSSNDVTQQGSRPKTKLGRMDTTQVTLIHKILAAADERNLPLWIGGGWAIDARLGRVTRKHDDIDLTFPGERRGELEAIVEMLGGRVMEELDYGFLAEIGDELLDCEPAWWADEAYEIAEAPQGSCPEAAEGVIAGRPVRCNSWEAIIWDYFYYADEVPPVDWPTKHIESYRLACTSLGAEKVEVLRAAFRSRYAA
>Cluster_17650_Allele_2
MDTTQVTLIHKILAAADERNLPLWIGGGWAIDARLGRVTRKHDDIDLTFPGERRGELEAIVEMLGGRVMEELDYGFLAEIGDELLDCEPAWWADEAYEIAEAPQGSCPEAAEGVIAGRPVRCNSWEAIIWDYFYYADEVPPVDWPTKHIESYRLACTSLGAEKVEVLRAAFRSRYAA
>Cluster_19161_Allele_0
MIIWINGPFGAGKTTLAKRLRDRRSKSLIFDPEEMALLQS
>Cluster_19161_Allele_1
MIIWINGPFGAGKTTLAERLRDRRPKSLIFDPEEIGFVVKETVPIPASGDYQDLPLWRGLTIAAVSEIRRNYSQDIIIPMTLVHPDYLTEILDGLRQIDDQLLHIFLMLNEDLLRHRISNQTMHPDPNRNAEIREWRLANVARCLAARERLPSTTRVLDSGAHTSDELAAMVLDRLDQRT
>Cluster_19161_Allele_2
MTLVHPDYLTEILDGVRRIDDQLLHIFLTLNEDLLRHRIANQTMHPDPNRNAEIREWRLANVARCLAARERLPCTTRVLDSGAHTSDELAAMVLDGIDGRT
>Cluster_19161_Allele_3
MIIWINGPFGAGKTTLAKRLRDRRSKSLIFDPEEIGFVVKETVPMPASGDYQDLPLWRGLTIAAVREIRRNYSQDIIIPMTLVHPDYLTEILDGVRRIDDQLLHIFLTLNEDLLRHRIANQTMHPDPNRNAEIREWRLANVARCLAARERLPCTTRVLDSGAHTSDELAAMVLDGIDGRT
>Cluster_19161_Allele_4
HQQKGMISLSPPTICNSAEEIGFVVKETVPMPASGDYQDLPLWRGLTIAAVREIRRNYSQDIIIPMTLVHPDYLTEILDGVRRIDDQLLHIFLTLNEDLLRHRIANQTMHPDPNRNAEIREWRLANVARCLAARERLPCTTRVLDSGAHTSDELAAMVLDGIDGRT
>Cluster_19161_Allele_5
EWVHVQLHQQKGMISLSPPTICNSAEEIGFVVKETVPMPASGDYQDLPLWRGLTIAAVREIRRNYSQDIIIPMTLVHPDYLTEILDGVRRIDDQLLHIFLTLNEDLLRHRIANQTMHPDPNRNAEIREWRLANVARCLAARERLPCTTRVLDSGAHTSDELAAMVLDGIDGRT
>Cluster_19161_Allele_6
PSAKGDDKFITTDYLQQCLLTLNEDLLRHRIANQTMHPDPNRNAEIREWRLANVARCLAARERLPCTTRVLDSGAHTSDELAAMVLDGIDGRT
>Cluster_19161_Allele_7
MIIWINGPFGAGKTTLAERLRDRRPKSLIFDPEEIGFVVKETVPIPASGDYQDLPLWRGLTIAAVSEIRRNYSQDIIIPMTLVHPDYLTEILDGLRQIDDQLLHIFLMLNEDLLRHRISNQTMHPDPNRNAEIREWRLANVARCLAARERLPSTTRVLDSGAHTSDELATMVLDRLDQRT
>Cluster_19161_Allele_8
MPAFEWVHVQLHQQKGMISLSPPTICNSAEEIGFVVKETVPMPASGDYQDLPLWRGLTIAAVREIRRNYSQDIIIPMTLVHPDYLTEILDGVRRIDDQLLHIFLTLNEDLLRHRIANQTMHPDPNRNAEIREWRLANVARCLAARERLPCTTRVLDSGAHTSDELAAMVLDGIDGRT
>Cluster_20291_Allele_0
MIEQINIALDQKGSGNFSAWVIEACRRRLCSEKRVSPEANKEKSDITELLRKQIRPD
>Cluster_20291_Allele_1
MSTKNKTRRTTTRNIRFPNQMIEQINIALDQKGSGNFSAWVIEACRRRLCSEKRVSPEANKEKSDITELLRKQVRPD
>Cluster_20291_Allele_2
MYAIKPREIINYDAGIVLIDLHQINVKATSDNTNQQH
>Cluster_20291_Allele_3
MSTKNRTRRTTTRNIRFPNQMIEQINIALVQKGSGNFSAWVIEACRRRLCSEKRVSPEANKEKSDITELLRKQVRPD
>Cluster_20291_Allele_4
MEAIKPRQIINYDAGIVLIDLHQPNVKTTSDNTNQRH
>Cluster_20291_Allele_5
MIEQINIALEQKGSGNFSAWVIEACRRRLCSEKRVSSEANKEKSDITELLRKQVRPD
>Cluster_20291_Allele_6
MIEQINIALVQKGSGNFSAWVIEACRRRLCSEKRVSPEANKEKSDITELLRKQVRPD
>Cluster_20291_Allele_7
MIEQINIALDQKGSGNFSAWVIEACRRRLCSEKRVSPEANKEKSDITELLRKQVRPD
>Cluster_20291_Allele_8
MYAIKPREIINYDAGIVLIDLHQLNVKTTSDNTNQQH
>Cluster_20291_Allele_9
MYAIKPREIINYYAGIVLIDLHQISVKATSDNTNQQH
>Cluster_20291_Allele_10
MYAIKPRQIINYDAGIVLIDPHQLNVKTTSDNTNQQHRIRDNLMSTKNRTRRTTTRNIRFPNQMIEQINIALDQKGSGNFSAWVIEACRRRLTSEKRAYTSIKSDEE
>Cluster_20291_Allele_11
MSTKNRTRRTTTRNIRFPNPMIEQINIALDQKGSGNFSAWVIEACRRRLCSEKRISPEANKEKSDITELLRKQVRPD
>Cluster_20291_Allele_12
MYAIKPREIINYDAGIVLIDLRQINVKATSDNTNQQH
>Cluster_20291_Allele_13
MIEQINIALEQKGSGNFSAWVIEACRRRLCSEKRVSPEANKEKSDITELLRKQVRPD
>Cluster_20291_Allele_14
MIEQINIALVQKGSGNFSAWVIEACRRRLCSEKRVSPEANKERSDITELLRKQVRPD
>Cluster_20291_Allele_15
MSTKNRTRRTTIRNIRFPNQMIEQINIALDQKGSGNFSAWVIEACRRRLCSEKRVSPEANKEKSDITELLRKQIRPD
>Cluster_20291_Allele_16
MSTKNRTRRTTTRNIRFPNQMIEQINIALDQKGSGNFSAWVIEACRRRLTSEKRASTSIKSDE
>Cluster_20291_Allele_17
MEAIKPRQIINYDAGIVLIDLHQLNVKTTSDNTNQRH
>Cluster_20291_Allele_18
MSTKNRTRRTTTRNIRFPNQMIEQINIALDQKGSGNFSAWVIEACRRRLCSEKRVSPEANKEKSDITELLRKQIRPD
>Cluster_20291_Allele_19
MSTKNRTRRTTTRNIRFPNQMIEQINIALEQKGSGNFSAWVIEACRRRLTSEKRAYTSIQSDDG
>Cluster_20291_Allele_20
MIEQINIALEQKGSGNFSAWVIEACRRRLCSENRSDQIEAI
>Cluster_20291_Allele_21
RNIRFPNQMIEQINIALEQKGSGNFSAWVIEACRRRLCSEKRVSSEANKEKSDITELLRKQVRPD
>Cluster_20291_Allele_22
MTKKNGNALNRKIFINSENPRGRRPVTCRIAGKDPQNDNNYHLHITTCVYAIKPRQIINYDAGIVLIDPHQLNVKTTSDNTNQRHRIRDNLMSTKNRTRRTTTRNIRFPNQMIEQINIALDQKGSGNFSAWVIEACRRRLTSEKRASTSIKSDE
>Cluster_20291_Allele_23
MEAIKPRQIINYDAGIVLIDLHQLNVKTTSDNTNQQH
>Cluster_20291_Allele_24
VYAIKPREIINYDAGIVLIDLRQINVKATSDNTNQQH
>Cluster_20291_Allele_25
MTKKNGNALNRKIFINSENPRGRRPVTCRIAGKDPQNDNNYHLHVTTCIYAIKPRQIINYDAGIVLIDLHQLNVKKTSDNTNQQHRIRDNLMSTKNRTRRTTTRNIRFPNQMIEQINIALVQKGSGNFSAWVIEACRRRLCSEKRVSPEANKEKSDITELLRKQVRPD
>Cluster_20291_Allele_26
MSSKNRTRRTTTRNIRFPNHMIEQINIALEHKGSGNFSAWVIEACRRRLATDATHL
>Cluster_20291_Allele_27
MSTKNRTRRTTTRNIRFPNQMIEQINIALEQKGSGNFSAWVIEACRRRLTSEKRAYTSIQSDDE
>Cluster_20291_Allele_28
MSSKNRTRRTTTRNIRFPNQIIEQINIALDLKGSGNFSAWVIEACRRRLINEK
>Cluster_20291_Allele_29
MSTKNRTRRTTTRNIRFPNQMIEQINIALEQKGSGNFSAWVIEACRRRLCSEKRVSPEANKEKSDITELLRKQVRPD
>Cluster_20291_Allele_30
TKKNGNALNRKIFINSENPRGRRPVTCRIAGKDPKNDNNYHLHITTCVYAIKPRQIINYDAGIVLIDPHQLNVKTTSDNTNQQHRIRDNLMSTKNRTRRTTTRNIRFPNQMIEQINIALDQKGSGNFSAWVIEACRRRLTSEKRAYTSIKSDEE
>Cluster_20291_Allele_31
FPNQMIEQINIALEQKGSGNFSAWVIEACRRRLCSEKRVSSEANKEKSDITELLRKQVRPD
>Cluster_20291_Allele_32
MIEQINIALEQKGSGNFSAWVIEACRRRLCSEKRVSPEANKEKSDITELLRKQIRPD
>Cluster_20291_Allele_33
RKIFINSENPRGRRPVTCRIAGKDPQNDNNYHLHITTCVYAIKPRQIINYDAGIVLIDPHQLNVKTTSDNTNQRHRIRDNLMSTKNRTRRTTTRNIRFPNQMIEQINIALDQKGSGNFSAWVIEACRRRLTSEKRASTSIKSDE
>Cluster_20291_Allele_34
MSTKNRTRRTTTRNIRFPNQMIEQINIALEQKGSGNFSAWVIEACRRRLCSEKRVSSEANKEKSDITELLRKQVRPD
>Cluster_20291_Allele_35
MSTKNRTRRTTTRNIRFPNQMIEQINIALEQKGSGNFSAWVIEACRRRLTSEKRAYTSIKSDEE
>Cluster_20291_Allele_36
MTKKNGNALNRKIFINSENPRGRRPVTCRIAGKDPQNDNNYHLHVTTCIYAIKPRQIINYDAGIVLIDPHQLNVKTTSDNTNQRH
>Cluster_20291_Allele_37
MSTKNRTRRTTTRNIRFPNQMIEQINIALEQKGSGNFSAWVIEACRRRLTSEKRAYTSIKSDDG
>Cluster_23868_Allele_0
MGEGKVFDNGNVRAPKVKVGDQVLFGKYAGTEVKLDGTEYLVVKEDDIFAVLG
>Cluster_23868_Allele_1
MIARGDQAANFCARARSRRRAIKAMGSPTRKICAAINIKPLYDRVVIKRTEEEKVSAGGIVIPDSATEKPIKGQVVAVGEGKVFDNGNVRAPKVKVGDQVLFGKYAGTEVKLDGTEYLVVKEDDIFAVLG
>Cluster_23868_Allele_2
MSNIKPLHDRVVIKRMEEEKLSAGGIVIPDSATEKPIKGEVVAVGTGKVLDNGQVRAPQVKVGDKVLFGKYSGTEVKLDGVELLVVKEDDLFAILG
>Cluster_2668_Allele_0
MRNAGLDEAQAGIKITGRNINNLRYADDTTLMAESEEELKSLLMKVKEESEKVGLKLNIQKTKIMASGPITSWEIDGETVETVSDFIFLGSKITADGDCSHEIKRRLLLGRKVMTNLDSIFKSRDITLPTKVRLVKAMVFPVVMYGCESWTIKKAECRRTDAFELWCWRRLLRVPWTARRSNQSILKEISPGFLWKE
>Cluster_2668_Allele_1
DNHDGVITHLEPDILDCEVKWALESITMNKASGGDGIPVELFQILKDDAVKVLHSICQQIWKTQQWPQDWKRSVFIPIPKKGNAKECSNYCTIALISHASKVMLKILQARLQQYVNHELPDVQAGFRKGRGTRDQIANICWIIEKAREFQKNIYFCFIDYAKAFDCVDHNKLWKILKEMGIPDHLTCLLRNLYAGQEVTVRTGHGTTDWFQIGKGVRQGCILSPCLFNFYTEYIMRNAGLEEAQAGIKIAGRNINNLRYADDTTLMAESEEELKSLLMKVKEESEKVGLKLNIQKTKIMASGPITSWQIDGETVETVSDFILVGSKITADGDCSHEIKRRLLLGRKVMTNLDSILKSRDITLPTKVHLVKAMVFPVVMYGCESWTVKKAERRRIDAFELWCWRRLLRVPWTARRSNQSILKEISPGFSLEGLMLKLKLQYFGHLM
>Cluster_2668_Allele_2
AKAFDCVDHNELWKILKEMGIPDHLICLLRNLYAGQEATVRTGHGTTDWFQIGKGVCQGCILSPCLFNLYAEYIMRNAGLEETQAGIKIAGRNINNLRYADDTTLMAESEEELKSLLMKVKEESEKVGLKLNIQKTKIMASGPITSWEIDGETVETVSDFIFLGSKITADGDCSHEIKRRLLLGRKVMTNLDSIFKSRDITLPTKVRLVKAMVFPVVMYGCESWTVKKAECRRIDAFELWCWRRLLRVPWTARRSNQSILKEISPGSSLEGMMLKLKLQYFGHLMRRVDSLEKTLMLGGIGGRRRRGRQRMRWLDGITDSMDVSLSELWELVMDREAWRAAVHGVAKSQTQLND
>Cluster_2668_Allele_3
EKHLLLLFDYVKACDCVDHNKLWKILKEMGIPDHLTCLLRNLYAGQEATVRTGHGTTDWFQIGKGVCQGCILSPCLFNLYAEYIMRNAGLEEAQAGIKIAGRNINNLRYADDTTLMAESEEELKSLLMKVKEESEKVGLKLNIQKTKIMASGPITSWEIDGETVETVSDFIFWGSKITADGDCSHEIKRRLLLGRKVMTNLDSILKSRDITLPTKVHLVKAMVFPVVMYGCESWTVKKAERQRIDAFELWCWRRLLRVPWTARRSNQSILKEISPGISLEGMMLKLKLQYFGHLM
>Cluster_2668_Allele_4
LWKILKEMGIPDHLTCLLRNLYAGQEATVRTGHGTTDWFQIGKGVCQGCILSPCLFNLYAEYIMRNAGLDEAQAGIKIAGRNINNLRYADDTTLMAESEEELKSLLMKVKEESEKVGLKLNIQKTKIMASGPITSWEIDGETVETVSDFIFGGSKITADGDCSHEIKRHLLLGRKVMTNLDSIFKSRDITLPTKVRLVKAMVFPVVMYGCESWTVKKAEHRRIDAFELWCWRRLLRVPWTARRSNQSILKEISPGISLEGMMLKLKLQYFGHLMRRVDSLEKTLMLGGIGGRRRRGRQRMRWLDGITDSMDVSLSELRELVMDREAWRAAIHGVTKSWTRLSD
>Cluster_2668_Allele_5
MRNAGLEETQAGIKIAGRNINNLRYADDTTLMAESEEELKSLLMKVKEESEKVGLKLNIQKTKIMASGPITSWEIDGETVETVSDFIFLGSKITADGDCSHEIKRRLLLGRKVMTNLDSIFKSRDITLPTKVRLVRAMVFPVVMYGCESWTVKKAEHRRIDAFELWCWRRLLRVPWTARRSNQSILKEISPGCSLEGLMLKLKLQYFGHLMRRVDSLEKTLMLGGIGGRRRRGRQRMRWLDGITDSMDMSLSELRELVMDREAWRAVIHGVAKSRTRLSDFTFTFHFHALEKEMATHSSVLAWRIPGTGEPGGLPSMGSHRVGHD
>Cluster_2668_Allele_6
DWKRSVFIPIPKKGNAKECSNYRTIALISHASKVMLKILQARLQQYVNRELPDVQAGFRKGRGTRDQIANIHWIIKKAREFQKNIYFCFIDYAKTFDCVDHNKLWKILQEMGIPDHLICLLRNLYAGQEATVRTGHGTTDWFQIGKGVRQGCIWSPCLFNFYAEYIMRNAGLE
>Cluster_2668_Allele_7
MGKQWKQCQTLFLGGSKITADGDCSHEIKRRLLLGRKVMTNLDSIFKSRDITLPTKVHLVKAMVFPVVMYGCESWTIKKSECRRIDAFELWCWRRLLRVPWTARRSNQSILKEISPGISLEGMMLKLKLQYFGHLMRRVDSLEKTLMLGGIGGRRRRGRQRMRWLDGITDSM
>Cluster_2668_Allele_8
MRNAGLEEAQAGIKIAGRNINNLRYADDTTLMAESEEELKSLLMKVKEESEKVGLKLNIQKTKIMASGPITSWQIDGETVETVTDFIFLGSKITADGDCSHEIKRRLLLGRKVMTNLDSIFKSRDITLPTKVRLVKAMVFPVVMYGCESWTVKKAERRRIDAFELWCWRRLLRVPWTARRSNQSILKEISPGISLEGMMLKLKLQYFGHLMRRVDSLEKTLMLGGIGGRRRRGRQRMRWLDGITDSMDVSLSELRELVMDREAWRAAIHGVAKSQTRLSH
>Cluster_2668_Allele_9
MDLTEAEDIKKRWQEYTEELYKKDLHDPDNHDGVITHLEPDILECEVKWALESITTNKASGGDGIPVELFQILKDDAVKVLHSICQQIWKTQQWPQDWKRSVFIPIPKKGNAKECSNYRTIALISHASKVMLKILQARLQQYVNRELPDVQAGFRKGRGTRDQIANICWILKKAREFHKSSISALLTMPKPLTVWITINCGKFLKRWEYQTT
>Cluster_2668_Allele_10
EVEEYTEELYRKVLHDPDNHNDVITHLEPDILEFEVKWALGSITMNKASGGDGIPVELFQILKDDAVKVLHSICQQIWKTQQWPQDWKRSVFIPIPKKGNAKECSNYHTIALISHASKVMLKILQARLQQYVNRELPDVQAGFRKGRGTRDQIANIRWIIEKAREFQKNIYFCFIDYAKAFDCVDHNKLWKILKEMGIPDHLTCLLRNLYAGQEATVRTGHGTTDWFQIGKGVRQGCILSPCLFNFYAEYIMRNAGLEEAQAGIKIARRNINNLRYADDTTLMAESEEELKSLLMKVKEESEKVGLKLNIQKTKIMASGPITSWEIDGETVETVSDFIFLGSKITADGDCSHEIKRRLLLGR
>Cluster_2668_Allele_11
MDLTEAEDIKKRWQEYTEELYKKDLHDPDNHDGVITHLEPDILECEVKWALESITTNKASGGDGIPVELFQILKDDAVKVLHSICQQIWKTQLWLQDWKRSVFIPIPKKGNAKECSNYCTIALISHASKVMLKILQARLQQYVNRELPDVQAGFRKGRGTRDQIANIRWIIEKAREFQKNIYFCFIDYAKAFDCVDHNKLWKILKEMGIPDHLTCLLRNLYAGQEATVRTGHGTTDWFQIGKGVRQGCILSPCLFNLYAEYIMRNAGLEEAQAGIKIAGRNINNLRYADDTTLMAESEEELKSLLMKVKEESEKVGLKLNIQKMKIMASGPTTSWEIDGETVETVSDFIFLGSKITADGDCSHEIKRFLLLGRKVMTNLDSILKSRDITLPTKVRLVKAMVFPVVMYGCESWTVKKAEHLRIDAFEVWCWRRLLRVPWTARRSNQSILKEISPGISLEGMMLKLKLQYFGHLMGRVDSLEKTLMLGGIGGRRRRGRQRMRWLDGITDSMDVSLSKLRELVMDREAWCAAVHGVTKSRT
>Cluster_2668_Allele_12
QQWPQDWKRSVFIPIPKKDNAKEYSNYRTIALISHASKVMLKILQARLQQYVNRELPDVQAGFRKGRGTRDQIANIHWIMEKAREFQKNIYFCFIDYAKAFDCVDHNKLWKILKEMGIPDHLTCLLRNLYAGQEATVRTGHGTTDWFQIGKGVRQGCILSPCLFNLYAEYIMRNAGLEEAQAGIKIAGRNINNLRYADDTTLMAESEEELKSLLMKVKEESEKVGLKLNIQKTKIMASGPITSWEIDGETVETVSDFIFLGSKITADGDCSHEIKRRLLLGRKVMTNLDSIFKSRDITLPTKVHLVKAMVFPVVMYGCESWTVKKAER
>Cluster_2668_Allele_13
MRNAGLDEAQAGIKIAGRNINNLRYADDTTLMAESEEELKSLLMKVKEESEKVGLKLNIQKTKIMASGPITSWQIDGETVETVTDFIFLGSKITADGDCSHEIKRRLLLGRKVMTNLDSIFKSRDITLPTKVRLVKAMVFPVVMYGCESWTVKKAEHRRIDAFELWCWRRLLRVPWTARRSNQSILKEISPGISLEGLMLKLKLQYFGHLM
>Cluster_2668_Allele_14
LESITTNKASGGDGIPVEIFQILEDDAVKVLHSICQQIWKTQQWPQDWKRSVFIPIPKKGNAKECSNYRTIALISHASKVMLKILQARLQQYAIHEIPDVQAGFRKGRGTRDQIANIHWIMEKAREFQKNIYFCFIDYAKAFDCVDHNKLWKILKEMGIPDHLTCLLRNLYAGQEATVRTGHGTEWFEIGKGVLTYRAVYCHPAYLTYMQSTS
>Cluster_2668_Allele_15
MRNAGLEETQAGIKIAGRNINNLRYADDTTLMAESEEELKSLLMKVKEESEKVGLKLNIQKTKIMASGPITSWQIDGETVETVSDFIFWGSKITADGDCSHEIKRRLLLGRKVMTNLDSIFKSRDITLPTKVHLVKAMVFPVVMYGCESWTVKKAERRRIDAFELWCWRRLLRVPWTARRSNQSILKEISPGISLEGMMLKLKLQYFGHLMRRVDSLEKTLMLGGIGGRRRRGRQRMRWLDGITDSMDMSLSKLWVIVKDREAWRAVVHEVAKSQTRLSN
>Cluster_2668_Allele_16
HSICQQIWKTQQWPQDWKWSVFIPIPKKGNAKECSNYRTIALISHASKVMLKILQARLQQYVNRELPDVQAGFRKGRGTRDQIANIRWIIEKAREFQKNIYFCFIDYAKAFDCVDHNKLWKILKEMGIPDHLTCLLRNLYAGQEATVRTGHGTTDWFQIGKGVHRDCILSPCLFNLYAEYIMRNAGLEEAQAGIKIAGRNINNLRYADDTTLMAESEEELKSLLMKVKEESEKVGLKLNIQKTKIMASVPITSWEIDGETVETVSDFILRGSKITADGDCSHEIKRRLLLGRKVMTNLDSIFKSRDITLPTKVRLVKAMVFPVVMYGCESWTVKKAEHGRIDAFELWCWRRLLRVPWTARRSNQSILKEISPGISLEGMMLKLKLQYFGHLMQRVDSLEKTLMLGGIGGRRRRGRQRMRWLDGITDSMDMSLSELRELVMDREAWRAVIHGVAKSQTQLSD
>Cluster_2668_Allele_17
SIKPIEKGVRQGCILSPCLFILFAEYIMGNAGLEETQAGIKIAGRNINNLRYADDTTLMAESEEELKSLLMKVKEESEKVGLKLNIQKTKIMASGPITSWQIDGETVETVSDFIFLGSKITADGDCSHEIKRHLLLGRKVMTNLDSIFKSRDITLPTKVRLVKAMVFPVVMYGCESWTVKKAERRRIDAFELWCWRRLLRVPWTARRSNQSILKEISPGISLEGMMLKLKLQYFGHLMRRVDSLEKTLMLGGIGGRRRRGRQRMRWLDGITDSMDVSLSELRELVMDREAWRAAIHGVAKSWTQLSD
>Cluster_2668_Allele_18
MEKAREFQKNIYFCFIDYAKAFDCVDHNKLWKILKEMGIPDHLTCLLRNLYAGQEATVRTGHGTTDWFQIGKGVRQGCILSPCLFNLYAEYIMRNAGLEEAQAGIKIAGRNINNLRYADDTTLMAESEEELRSLLMKVKVESEKVGLKLNIQKTKIMASGPITSWEIDGETVETVSDFIFLGSKITADGDCSHEIKRRLLLGRKVMTNLDSIFKSRDITLPTKVHLVKAMVFPVVMYGCESWTVKKAEHQRIDAFELWCWRRLLRVPWTARRSNQSILKEISPGISLEGLMLKLKLQYFGHLMRRVDSLEKTLMLGGIGGRRRRGLQRMKWLDGITDSMDVSLSELRELVMDREAWRAAIHGVTRVGHD
>Cluster_2668_Allele_19
MRNAGLDEAQAGIKIAGRNFNNLRYADDTTLMAESEEELKSLLMKVKVESEKVGLKLNIQKTKIMASGPITSWEIDGETVETVSDFIFLGSKITADGDCSHEIKRRLLLGRKVMTNLDSIFKSRDITLPTKVRLVKAMVFPVVMYGCESWTVKKAEHRRIDAFELWCCRRLLRVPWTARRSNQSILKEISPGISLEGMMLKLKLQYFGHLMRRADSLEKTLMLGGIGGRRRRGRQRMRWLDGITDSMDVSLSELRELVMDREAWRPAIHGIAKSRT
>Cluster_2668_Allele_20
MRNAGLEEAQAGIKIARRNINNLRYADDTTLMAESEEELKSLLMKVKVESEKVGLKLNIQKTKIMASGPITSWEIDGETVETVSDFIFLGSKITADGDCSHEIKRRLLLGRKVMTNLDSIFKSRDITLPTKVHLVKAMVFPVVMYGCESWTVKKAERRRIDAFELWCWRRLLRVPWTARRSNQSILKEISPGISLEGMMLKLKLQYFGHLVGRVDSLEKTLMLGGIGGRRRRGRQRMRWLDGITDSMDVSLSELRELVMDREAWRAAIHGVAKSRTRLSDFPFTFHFHALEK
>Cluster_2668_Allele_21
MNKASGGDGIPVELFQILKDDAVKVLHSICQQIWKTQQWPQDWKRSVFIPIPKKGNAKECSNYRTIALISHASKVMLKILQARLQQYVNRELPDVQAGFRKVRGTRDQIANIRWIMEKAREFQKNIYFCFIDYAKAFDCVDHNKLWKILKEMGIPDHLTCLLRNLYAG
>Cluster_2668_Allele_22
MDLTEAEDIKKRWQEYTEELYKKDLHDPDNHDGVITHLEPDILECEVKWALESITTNKASGGDGIPVELFQILKDDAVKVLHSICQQIWKTQQWPQDWKRSVFIPIPKKGNAKECSNYRTIALISHASKVMLKILQARLQQYVIHELPDVQAGFRKGRGTRDQIANIHWIMEKAREFQKNIYFCFIDYAKAFDCVDHNKLWKILKEMGIPDHLTCLLRNLYAGQEATVRTGHGTTDWFQIGKGVRQGCILSPCLFNLYAEYIMRNAGLEEAQAGIKIAGRNINNLRYADDTTLMAESEEELKSLLMKVKEESEKVGLKLNIQKTKIMASGPITSWEIDGETVETVSDFIFWGSKITADGDCSHEIKRRLLLGRKVMTNLDSIFKSRDITLPTKVRLVKAMVFPVVMYGCESWTVKKAEHRRIDAFELWCWRRLLRVPWTARRSNQSILKEISPGISLEGMMLKLKLQYFGHLMRRVDSLEKTLMLGGIGGRRRRG
>Cluster_2668_Allele_23
LNCQHLLDHGKSKRVPENIYFCFIDYAKAFDCVDHNKLWKILKEMGIPDHLTCLLRNLYAGQEATVRTRHGTTDWFQIGKGVHQGCILSPCLFNLYAEYIMRNTGLEEAQAGIKTDGRNINNLRYADDTTLMAESEEELKSLLMKVKVESEKVGLKLNIQKTKIMASGPITSWEIDGETVETVSDFIFRGSKITADGDCSHEIKRRLLLGRKVMTNLDSIFKSRDITLPTKVRLVKAMVFPVVMYGCESWTVKKAERRRIDAFELWCWRRLLRVPWTARRSNQSILKEISPGISLEGMMLKLKLQYFGHLMRRVDSLEKTLMLGGIGGRRRRGRQRMRWLDGITDSMDMSLSKL
>Cluster_2668_Allele_24
RWQKYTEKLYKKDLHDPDNHDGVITHLEPDILECEVKWALESITMNKASGGDGIPVELFQILKDDAVKVLHSICQQIWKTQQWPQDWKRSVFIPIPKKGNAKECSNYRTVALISHASKVMLKILQARLQQYVNCELPDVQAGFRKGRGTRDQIANIRWIMEKAREFQKNIYFCFIDYAKAFDCVDHNKLWKILKEMGIPDHLTCLLRNLYAGQEATVRTGHGTTDWFQIGKGVHQGCILSPCLFNLYAEYIMRNAGLEEAQAGIKIAGRNINNLRYADDTTLMAESEEELKSLLMKVKVESEKVGLKLNIQKTKIMASGPITSWQIDGETVETVADFIFGGSKITADGDCSHEIKRRLLLGRKVMTNLDSIFKSRDITLPTKVRLVKAMVFPVVMYGCESWTIKKAEHRRIDAFELWCWRRLLRVPWTARRSNQSILKEISPGCSLEGMMLKLKLQYFGHLM
>Cluster_2668_Allele_25
RSKKRWQEYTEELYKKDLHDPDNYDGVITDLEPDILECEVKWALESITTNKASGGDGIPVELFQILKDDAVKVLHSICQQIWKTQQWPQDWKRSVFIPIPKKGNAKECSNYCTIALISHTSKVMLKILQARLQQYLNHELPDVQAGFRKGRGTRDQIANIRWIMEKAREFQKNIYFCFIDYAKAFDCVDHNKLWKILKEMGIPDHLTCLLRNLYAGQEATVRTGHGTTDWFQIGKGVHQGCILSPCLFNLYAEYIMRNAGLEEAQAGIKIAGRNINNLRYADDTTLMAESEEELKSLLMKVKEESEKVGLKLNVQKTKIMASGPITSWEIDGETVETVSDFIFGGSKITADGDCSHEIKRRLLLGRKVMTNLDSILKSRDITLPTKVRLVKAMVFPVVMYGCESWTVKKAERRRIDAFELWCWRRLLRVPWTARRSNQSILKEISPGISLEGLMLKLKLQYFGHLM
>Cluster_2668_Allele_26
MRNAGLEETQAGIKIAGRNINNLRYADDTTLMAESEEELKSLLMKVKEESEKVGLKLNIQKTKIMASGPITSWQIDGETVETVTDFILGGSKITADGDCSHEIKRRLLLGRKVMT
>Cluster_2668_Allele_27
MTNLDSIFKSRDITLPTKVRLVKAMVFPVVMYGCESWTVKKAEHRRIDAFELWCWRRLLRVPWTARRSNQSILKEISPGISLEGMMLKLKLQYFGHLMQRVDSLEKTLMLGKIGGRRRRGRQRMRWLDGITDWMDMSFSELRELVMDREAWRAAFHGVAKSRTRLSD
>Cluster_2668_Allele_28
MRNAGLEEAQAGIKIAGRNINNLRYADDTTLMAESEEELKSLLMKVKEESEKVGLKLNIQKTKIMASGPITSWQIDGETVETVRLYFLGLQNHCRW
>Cluster_2668_Allele_29
KWYGPNRSRRYEEEVAGIHRRTVQKNLHDPDNHDGVITDLEPDILECEVKWALESITTNKASGGDGIPVELFQILKDDAVKVLHSICQQIWKTQQWPQDWKRSVFIPIPKKGNAKECSNYHTIALISHASKVMLKILQARLQQYVNRELPDVQAGFRKGRGTRDQIANIRWIIEKAREFQKNIYFCFIDYAKAFDCVDHNKLWKILKEMGIPDHLTCLLRKQQTGSK
>Cluster_2668_Allele_30
MRWLDGITDLMDVSLSELRELVMDREAWRAAIHGVAKSRTRLSDFTFTF
>Cluster_2668_Allele_31
MKVKEESEKVGLKLNIQKTKIMASGPITSWEIDGETVETVSDFIFLGSKITADGDCSHEIKRHLLLGRKVMTNLDSIFKSRDITLPTKVRLVKAMVFPVVMYGCESWTVKKAERRRIDAFEL
>Cluster_2668_Allele_32
CEVKWALESITTNKASGGDGIPVELFQILKDDAVKVLHSICQQIWKTQQWPQDWKRSVFIPIPKKGNAKECSNYRTIALISHASKVMLKILQARLQQYVNRELPDVQAGFRKGRGTRDQIANIRWIMEKAREFQKNIYFCFIDYAKAFDCVDHNKLWKILKEMGIPDHLICLLRNVYAGQEATVRTGHGTTDWFQIGKGVCQGCILSPCLFNLYAEYIM
>Cluster_2668_Allele_33
MDLTEAEDIKKRWQEYTEELYKKDLHDPDNHDGVITHLEPDILECEVKWALESITTNKASGGDGIPVELFQILKDDAVKVLHSICQQIWKTQQWPQDWKRSVFIPIPKKGNAKECSNYHTIALISHTSKVMLKILQARLQQYVNRELPDVQAGFRKGRGTRDQIANIRWIMEKAREFQKNIYFCFIDYAKAFDCVDHNKLWKILKEMGIPDHLTCLLRNLYAGQEATVRTGHGTTDWFQIGKGVRQGCILSPCLFNLYAEYIMRNAGLEEAQAGIKIAGRNINNLRYADDTTLMAESEEELKSLLMKVKEESEKVGLKLNIQKTKIMASGPITSWQIDGKQWKQCQTLFFWAPKSLQMVTAAMKLKDAYSLETKL
>Cluster_2668_Allele_34
LHNPDNQDDMITHLEPDILECEVKWALGSITTNKASGGDGIPVELFQILKDDAVKVLHSICQQIWKTQQWPQDWKRSVFIPIPKKGNAKECSNYRTIALISHASKVMLKILQARLQQYVNRELPDVQAGFRKGRGTRDQIANIRWIMEKAREFQKNIYFCFIDYAKAFDCVDHNKLWKILKEMGIPDHLTCLLRNLYAGQEATVRTGHGTTDWFQIGKGVRQGCILSPCLFNLYAEYIMRNAGLDEAQAGIKIAGRNINNLRYADDTTLMAESEEELKSLLMKVKEESEKVGLKLNIQKTKIMASGPITSWEIDGETVETVSDFIFLGSKITADGDCSHEIKRRLLLGRKVMTNLDSILKSRDITLPTKVHLVKAMVFPVVMYGCESWTLKKAEYRRIDAFELWCWRRLLRVPWTARRSNQSILKEISPGISLEGMMLKLKLQYFGHLMRRVDSLEKTLMLGGIGGRRRRGQQRMRWLDGITDSMDMSLSELRELVMDREAWRAAIHGVAKSRTRLSD
>Cluster_2668_Allele_35
MELFQILKDDAVKVLHSICQQIWKTQQWPQDWKRSVFIPIPKKGNAKECSNYRTIALISHASKVMLKILQARLQQYVNRELPDVQAGFRKGRGTRDQIANIRWIMEKAREFQKNIYFCFIDYAKAFDCVDHNKLWKILKEMGIPDHLTCLLRNLYAGQEATVRTGHGTTDWFQIGKGVRQGCILSPCLFNLYAEYIMRNAGLEEAQAGIKIAGRNINNLRYADDTTLMAESEEELKSLLMKVKVESEKVGLKLNIQKTKIMASGPTTSWEIDGETVETVSDFIFLGSKITADGDCSHEIKRYLLLGSKVMTNLDSIFKSRDITLPTKVRLVKAMVFPVVMYGCESWTVKKAER
>Cluster_2668_Allele_36
QEYTEELYKKDLHDPDNHDGVITHLEPDILECEVKWALESITMNKASGGDGIPVELFQILKDDAVKVLHSICQQIWKTQQWPQDWKRSVFIPIPKKGNAKECSNYRTIALISHASKVMLKILQARLQQYVNRELPDVQAGFRKGRGTRDQIANIHWIIEKAREFQKNIYFCFIDYAKAFDCVDHNKLWKILKEMGIPDHLTCLLRNLYAGQEATVRTGHGTTDWFQIGKGVRQGCILSPCLFNLYAEYIMRNAGLEEAQAGIKIAGRNINNLRYADDTTLMAESEEELKSLLMKVKEESEKVGLKLNIQKTKIMASGPITSWEIDGETVETVSDFIFLGSKITADGDCSHEIKRRLLLGRKVMTNLDSILKSRDITLPTKVHLVKAMVFPVVTYGCESWTVKKAEYQRIDAFELWCWRRLLRVPWTARRSNQSILKEISPGISLEGMMLKLKLQYFGHLMRRVDSLEKTLMLGGIGGRRRRGRQRMRWLDGITDSMDMSLGKLRGLVMDREAWRAAIHGVTKSWTRLSD
>Cluster_2668_Allele_37
MLKILQARLQQYVNRKLPDVQASFRKGRGTRDQIANIRWIMEKAREFQKNIYFCFIDYAKAFDCVDHNKLWKILKEMGIPDHLTCLLRNLYAGQEATVRTGHGTTDWFQIGKGVRQGCILSPCLFNLYAEYIMRNAGLEEAQAGIKIAGRNSNNLRYADDTTLMAESEEELKSLLMKVKEESEKVGLKLNIQKTKIMQSGPITSWEIDGETVETVSDFIFGGSKITADGDCSHEIKRRLLLGRKVMTNLDSTFKSRDITLPTKVRLVKAMVFPVVMYGCESWTVKKAEHRRIDAFELWCWRRLLRVPWTARRSNQSILKEISPGISLEGMMLKLKLQYFGHLM
>Cluster_2668_Allele_38
MRNAGLEEAQAGIKIARRNINNLRYADDTTLMAESEEELKSLLMKVKEESEKVGLKLNIQKTKIMASCPITSWEIDGETVETVSDFIFLGSKITADGDCSHEIKRRLLLGRKVMTNLDSIFKSRDITLPTKVRLVKAMVFPVVMYGCESWTVKKAEHRRIDAFELWCWRRLLRVPWTARRSNQSILKEISPGISLEGMMLKLKLQYFGHLMQRVDSLEKTLMLGGIGGRRRRGRQRMRWLDGITDSMDMSLSELQELVMDREAWRAAVHGVAKSRTRLSDFTFTFHFHALEKEMATHSSVLAWRIPGTGEPGGLPSMGSHRVGHD
>Cluster_2668_Allele_39
KRQRSQRSNNQYPLFHRKAREFQKNIYFCFIDYAKAFDCVDHNKLWKILKEMGIPDHLTCLLRNLYAGQEATVRTGHGTTDWFQIGKGVRQGCILSPCLFNLYAEYIMRNAGLEETQAGIKIAGRNINNLRYADDTTLMAESEEELKSLLMKVKEESEKVGLKLNIQKMKIMASGPITSWEIDGETVETVSDFIFLGSKITVDGDCSHEIKRRLLLGRKVMTNLDSILKSRDITLPTKVRLVKAMVFPVVMYGCESWTVKKAERRRIDAFELWCWRRLLRVPWTARRSNQSILKEISPGISLEGMMLKLKLQYFGHLMRRVDSLEKTLMLGGIGGRRRRGRQRMRWLDGITDSMDVSLSELRELVMDREAWHAAIHGVAKSQTRLSDFTFTFHFHALEKEMATHSSVLAWRIPGTGEPGGLPSMGSHRLGHD
>Cluster_2668_Allele_40
MRWLDGITDSMDVSLSELWELVMDREAWHATIHGVAKSRTRLS
>Cluster_2668_Allele_41
IKKRWQEYAEELYKKDLHDPGNHNGVITHLEPDILECEVKWALESITMNKASGGDGIPVELFQILKDDAVKVLHSICQQIWKTQQWPQDWKRSVFIPIPKKGNAKECSNYHTIALISHTSKVMLKILQARLQQYVNRELPDVQAGFRKGRGTRDQIANICQTIEKAREFQKNIYFCFIDYAKAFDCVDHNKLWKILKEMGIPDHLTCLLRNLYAGQEATVRTGHGTTDWFQIGKGVRQGCILSPCLFNLYAEYIMRNTGLEEAQAGIKIAGRNINNLRYADDTTLMAESEEELKSLLMKVKEESEKVGLKLNIQKTKIMASGPITSWEIDGETVETVSDFIFLGSKITADGDCSHEIKRRLLLGRKVMTNLDSIFKSRDITLPTKVHLVKAMVFPVVMYGCESWTVKKAER
>Cluster_2668_Allele_42
MRNAGLEEAQAGIKIAGRNINNLRYADDTTLMAESEEELKSLLMKVKEESEKVGLKLNIQKIKIMASGPITSWQIDGETVETVSDFIFGGSKITADGDCSHEIKRRLLLGSKVMTNLDSIFKSRDITLPTKVRLVKAMVFPVVMYGCESWTVKKAERQRIDAFELWCWRRLLRVPWTARRSNQSILKEISPGISLEGMMLKLKLQYFGHLMRRVDSLEKTLMLGGIGGRRRRG
>Cluster_2668_Allele_43
MRWLDGITDSMDMSLGELWELVMDREAWHAVVHGVTKSRTRLSDFTFTFHFHALEKEMATHSSVLAWRIPGTGEPGGLLSMGSHRVGHD
>Cluster_2668_Allele_44
MLKLKLQYFGHLMQRVDSLEKTLMLGGIGGRRKRGQQRMRWLDGITDSMDMSLSELWELVMDREAWRAAIHGVAKSRTRLSN
>Cluster_2668_Allele_45
MDLTEAEDIKKRWQEYTEELYKKDLHDPDNHDGVITHLEPDILECEVKWALESITTNKASGGDGIPVELFQILKDDAVKVLHSICQQIWKTQQWPQDWKRSVFIPIPKKGNAKECSNYRTIALISHASKVMLKILQARLQQYVNRELPDVQAGFRKGRGTRDQIANIHWIMEKAREFQKNIYFCFIDYAKAFDCVDHNKLWKILKEMGIPDHLTCLLRNLYAGQEATVRTGHGTTDWFQIGKGVRQGCILSPCLFNLYAEYIMRNAGLEEAQAGIKIAGRNINNLRYADDTTLMAESEEELKSLLMKVKVESEKVGLKLNVQKTKIMASGPITSWQIDGETVETVSDFIFGGSKITADGDCSHEIKRRLLLGRKVMTNLDSILKSRDITLPTKVRLVKAMVFPVVMYGCESWTVKKAER
>Cluster_2668_Allele_46
SGGDGIPVELFQILKDDAVKVLHSICQQIWKTQQWPQDWKRSVFIPIPKKGNAKECSNYRTIALISHASKVMLKILQARLQQYMNHELPDVQAGFRKGRGTRDQIANICWIIEKAREFQKNIYFCFIDYAKAFDCVDHNKLWKILKEMGIPDHLTCLLRNLYAGQEATVRTGHGTTDWFQIGKGVRQGCIFSSHLFNLHAEYIMRNAGLEEAQAGIKIAGRNINNLRYADDTTLMAESEEELKSLLMKVKEESEKVGLKLNIQKTKIMASGPITSWEIDGETVETVSDFIFGGSKITADGDCSHEIKRRLLLGRKVMTNLDSIFKSRDITLPTKVRLVKAMVFPVVMYGCESWTVKKAECRRIDAFELWCWRRLLRVPWTARRSNQSILKEISPGISLEGMMLKLKLQYFGHLMRRVDSLEKTLMLGGIGGRRRRGRQRMRWLDGITDSMDVSLSELWELVMDREAWCAAIHGVAKSRTRLSD
>Cluster_2668_Allele_47
MKVKVESEKVGLKLNIQKTKIMASGPITSWQIDGETVETVSDFIFGGSKITADGDCSHEIKRRLLLGRKVMTNLDSILKSRDITLPTKVHLVKAMVFPVVMYGCESWTVKKAERRRIDAFELWCWRRLLRVPWTARRSNQSILKEISPGISLEGMMLKLKLQYFGHLMRRVDSLEKTLMLGGIGGRRRRGRQRMRWLDGITDLMDVSLSELWELVMDREAWRAAIHGVAKSRTRLSDFTFTFHFHALEKEMATHSSVLAWRIPGTEEPGGLPSMGSHRVGHD
>Cluster_2668_Allele_48
MRNTGLEEAQAGIKIAGRNINNLRYADDTTLMAESEEELKAS
>Cluster_2668_Allele_49
MRWLDGITDSMDMSLSELRELVMDREAWRAAIHGVAKSRTRLSDFTFTFHFHALEKEMATHSSVLAWRIPGTGEPGGLPSMGSHRVGHD
>Cluster_2668_Allele_50
KDLHNPDNHNGVITHLEPDILEYEVKWALESITTNKASGGDGIPVELFQILKDDAVKVLHLICQQIWKTQQWPQDWKRSVFIPIPKKGNAKECSNYHTIALISHAKVMLKILQARLPQYVNHELPDVQPGFRKGRGTRDQTDNIHWVMEKAREFQKNIYFCFIDYAKAFDCLDHNKLWKILKEMGIPDHLTCLLRNLYAGQEATVRTGHGTTDWFQIGKGVRQGCILSPCLFNLYAEYIMRNARLESRLPGEISITSDMQMTPPLWQKAKRN
>Cluster_2668_Allele_51
FLTCIQISQEAGQEATVRTGYGTTDWFQIGKGVRQGCILSPCLFNLYAEYIMRNAGLEEAQAGIKIAGRNINNLRYADDTTLMAESEEGLKSLLMKVKEESEKVGLKLNIQKTKIMTSGPITSWQIDGETVETVSDFIFLGSKITADGDCSHEIKRRLLLGRKVMTNLDSIFKSRDITLPTKVHLVKAMVFPVVMYGCESWTVKKAEHRRIDAFELWCWRRLLRVPWTARRSNQSILKEISPGCSLEGLMLKLKLQYFGHLMRRVDSLEKTLMLGGIGGRRRRGRQRMRWLDGITDSMDVSLSELQELVMDREAWRAAIHGVAKSWTRLSH
>Cluster_2668_Allele_52
MDLTEAEDIKKRWQEYTEELYKKDLHDQDNHDGVITHLEPNILDCEVKWVLGSITTNKASGGDGIPVELFQILKDDAVKVLHSICQQIWKTQQWPQDWKRSVFIPIPKKGNAKECSNYRTIALISHTSKVMLKILQARLQQYVNRELPDVQAGFRKGRGTRDQIANIRWIMEKAREFQKNIYFCFIDYAKAFDCVDHNKLWKILKEMGIPDHLTCLLRNLYAGQEATVRTGHGTTDWFQIGKGVRQGCILSPCLFNLYAEYIMRNAGLEETQAGIKIAGRNINNLRYADDTTLMAESEEELKSLLMKVKEESEKVGLKLNIQKTKIMASGPITSWQIDGETVETVSDFILVGSKITADGDCSHEIKRRLLLGRKVMTNLDSIFKSRDITLPTKVCLVKAMVFPVVMYGCESWTVKKAEHRRIDAFELWCWRRLLRVPWTARRSNQSILKEISPGCSLEGLMLKLKLQYFGHLMRRVDSLEKTLMLGGIGGRRRRGRQRMRWLDGITDLMDVSLSELRELVMDREAWCAAIHGVAKSWTRLRD
>Cluster_2668_Allele_53
MATHSSVLAWRIPGTGEPGGL
>Cluster_2668_Allele_54
KLWTILKEMGIPDHLTCLLRNLYAGQEATVRTGHGTTDWFQIGKGVRQGCILSPCLFNLYAEYIMRNAGLEEAQAGIKIAGRNINNLRYADDTTLMAESEEELKSLLMKVKEESEKVGLKLNIQKTKIMASGPITSWEIDGETVETVSDFIFLGSKITADGDCSHEIKRRLLLGRKVMTNLDSIFKSRDITLPTKVRLVKAMVFPVVMYGCESWTVKKAECRRIDAFELWCWRRLLRVPWTARRSNQSILKEISPGISLEGMMLKLKLQYFGHLMRRVDSLEKTLMLGGIGGRRRRGRQRMRWLDGITDSMDVSLSELQELVMDREAWRAAIHGVAKSRT
>Cluster_2668_Allele_55
MNHELPDVQAGFRKGRGTRDQIANIRWIMEKAREFQKNIYFCFIDYAKAFDCVDHNKLWKILKEMGIPDHLTCLLRNLYAGQEATVRTGHGTTDWFQIGKGVRQGCILSPCLFNLYAEYIMRNAGLEEAQAGIKIAGRNINNLRYADDTTLMAESEEELKSLLMKVKEESEKVGLKLNIQKTKIMASGPITSWEIDGETVETVSDFIFPGSKITTDGDCSHEIKRRLLLGRKVMTNLDSIFKSRDITLPTKVRLVKAMVFSVVMYGCESWTVKKAER
>Cluster_2668_Allele_56
KRWQEYTEELYKKDLHDPDNHDGVITHLEPDILECEVKWALGSITTNKASGGDGIPVELFQILKDDAVKVLHSICQQIWKTQQWPQDWKRSVFIPIPKKGNAKECSNYRTIALISHASKVMLKILQARLQQYVNRELPDVQAGFRKGRGTRDQIANIRWIMEKAREFQKNIYFCFIDYAKAFDCVDHNKLWKILKEMGIPDHLICLLRNLYAGQEATVRTGHGTTDWFQIGKGVCQGCILSPCLFNLYAEYIMRNAGLEEAQAGIKIARRNINNLRYADDTTLMAESEEELKSLLMKVKEESEKVGLKLNIQKTKIMASGPITSWEIDGETVETVSDFIFLGSKITADGDCSHEIKRRLLLGRKVMTNLDSILKSRDITLPTKVHLVKAMVFPVVMYGCESWTVKKAERRRIDAFELWCWRRLLRVPWTARRSNQSILKEISPGISLEGMMLKLKLQYFGHLMRRVDSLEKTLMLGGIGGRRRRGRQRMRWLDGITDSMDVSLGELRELVMDREAWRAAIHGVAKSWTRLSN
>Cluster_2668_Allele_57
MRWLDGITDSMDMSLSKLWELVMDREA
>Cluster_2668_Allele_58
MRNAGLEETQAGIKIAGRNINNLRYADDTTLMAESEEELKSLLMKVKEESEKVGLKLNIQKTKIMASGPITSWQIDGETVETVSDFIFLGSKITADGDCSHEIKRRLLLGRKVMTNLDSIFKSRDITLPTKVRLVKAMVFPVVMYGCESWTVKKAERRRIDAFELWCWRRLLRVPWTARRSNQSILKEISPGCSLEGLMLKLKLQYFGHLMRRVDSLEKTLMLGGIGGRRRRG
>Cluster_2668_Allele_59
MDLTEAEDIKKRWQEYTEELYKKDLHDPDNHNGVITDLEPDILECEVKWALGSITMNKASGGDGIPVELFQILKDDAVKVLHSICQQIWKTQQWPQDWKRSVFIPIPKKGNAKECSNYRTIALISHASKVMLKILQARLQQYMNRELPDVQAGFRKGRGTRDQIANICWIMEKAREFQKNIYFCFIDYAKAFDCVDHNKLWKILKEMGIPDHLICLLRNLYAGQEATVRTGHGTTDWFQIGKGVRQGCILSPCLFNLYAEYIMRNAGLEEAQAGIKIAGRNINNLRYADDTTLMAESEEELKSLLMKVKEESEKVGLKLNIQKTKIMASGPITSWEIDRETVETVSDFIFLGSKITADGDCSHEIKRRLLLGRKVMTNLDSILKSRDITLPTKVYLVKAMVFPVVMYGCESWTIKKAENQRIDAFEVWCWRRLLRVPWTARRSNQSILKEISPGCSLEGLMLKLKLQYFGHLMGRVDSLEKTLMLGGIGGRRRRGRQRMRWLDGITDSMDVSLSKLW
>Cluster_2668_Allele_60
LFRSILECEVKWALESITTNKASGGDGIPVELFQILKDDAVKVLHSICQQIWKTQQWPQDWKRSVFIPIPKKGNAKECSNYHTIALISHASKVMLKILQARLQQYVNRELPDVQAGFRKGRGTRDQIANIRWIIEKAREFQKNIYFCFIDDAKAFDCVDHNKLENSSRDGNTRPPDLPLEKSVCRSGSNS
>Cluster_2668_Allele_61
MRNAGLEEAQAGIKIARRNIYNLRYADNTTLMAESEEELKSLLMKVKVESEKVGLKLNIQKTKIMASGPITSWEIDGETVETVSDFIFWGSKITADGDCSHEIKRRLLLGRKVMTNLESILKSRDITLPTKVRLVKAMVFPVVMYGCESWTVKKAERRRIDAFELWCWRRLLRVPWTARRSNQSILKEISPGCSLEGMMLKLKLQYFGHLMRRVDSLEKTLMLGGIGGRRRRGRQRMRWLDGITDSMDMSLSELRELVMDREAWPAAIHGVAKSRTRLSDFTFTFHFHT
>Cluster_2668_Allele_62
MRNAGLEEAQAGIKIAGRNINNLRYADDTTLMAESEEELKSLLMKVKEESEKVGLKLNIQKTKIMASGPITSWQIVGETVETVSDFIFLGSKITTDGDCSHEIKRRLILGRKVMTNLDSILKSRDITLSTKVLLVKAMVFPVVMYGCESWTIKKAER
>Cluster_2668_Allele_63
MDREAWRAVIHGVAKSQTRLSDFTFTFHFHALEEDMATHSSVLAWRIPGTGEPGGLPSMGSHRVGHD
>Cluster_2668_Allele_64
MDLTEAEDIKKRWQEYTEELYKKDLHDPDNHDGVITHLEPDILECEVKWALGSITMNKASGGDGIPVELFQILKDDAVKVLHSICQQIWKTQQWPQDWKRSVFIPIPKKGNAKECSNYCTIALISHASKVMLKILQARLQQYVNRELPDVQAGFRKGRGTRDQIANIRWIMEKAREFQKNIYFCFIDYAKAFDCVDHNKLWKILKEMGIPDHLTCLLRNLYAGQEATVRTGHGTTDWFQIGKGVRQGCILSPCLFNLYAEYIMRNAGLEEAQAGTKIAGRNINNLRYADDTTLMAESEEELKSLLMKVKEESEKVGLKLNIQKMKIMASGPITSWQIDGETMETVTDFIFRGSKITADGDCSHEIKRHLLLGRKVMTNRDSILKSRDITLPTKVRLVKAMVFPVIMYGCESWTIKKAECRRIDAFELWCWRRLLRVPWTARRSNQSILKEISPGISLEGMMLKLKLQYFGHLM
>Cluster_2668_Allele_65
MRWLDGITNWMDMSLSELWELVIDREAWRAAIHGVAKSRTRLSDFPFTFHFHALEKE
>Cluster_2668_Allele_66
LISHVSKVMFKILQARLQQYVNRELPDVQAGFRKGRGTRDQIANIRWIMEKAREFQKNIYFCFIDYAKAFDCVDHNKLWKILKEMGIPDHLTCLLRNLYAGQEATVRTGHEQQTGSK
>Cluster_2668_Allele_67
MRNAGLEETQAGIKIAGRNINNLRYADDTTLMAENKELKSLLMKVKEESKKIGLKLNIQKTKIMASGPNTSWEIDGETVETVSDFIFGGSKITADGDCSHEIKRRLLLGRKVMTNLDSIFKSRDITLPTKVRLVKAMVFPVVMYGCESWTVKKAERRRIDAFELWCWRRLLRVPWTARRSNQSILKEISPGISLEGMMLKLKLQYFGHLMRRVDSLEKTLMLGGIGGRRRRGRQRMRWLDGITDSMDVSLSELRELVMDREAWRAAIHGVAKSRTRLSDFTFTFHFHALEKEMATHSSVLAWRIPGTGEPGGLPSMGSHRVGHD
>Cluster_2668_Allele_68
GVPDHLTCLLRNLYAGQEATVRTGHGTTDWFQIGKGVCQGCILSPCLFNLYAEYIMRNAGLEEAQAGIKIARRNINNLRYADDTTLMAESEEELKSLLMKVKEESEKVGLKLNIQKTKIMASGPTTSWEIDGETVETVADFIFGGSKITADGDCSHEIKRRLLLGRKVMTNLDSIFKSRDITLPTKVRLVKAMVFPVVMYGCESWTIKKAERRRIDAFELWCWRRLLRVPWTARRSNQSILKEISPGISLEGMMLKLKLQYFGHLMRRVDSLEKTLMLGGIGGRRRRGRQRMRWLDGITDSMDMSLSELRELVMDREAWRAAIHGVTKSRTRLSDFTFTFHFHALEKEMATHSSVLAWRIPGTGEPGGLPSMGSHRVGHD
>Cluster_2668_Allele_69
MDLREAEDIKKRWQEYTEELYKKYLHDPDNHDGVITHLEPDILECEVKWALGSITTNKASGGDGIPVELFQILKDDAVKVLHSICQQIWKTQQWPQDWKRSVFIPIPKKGNAKECSNYRTIALISHASKVMLKILQARLQQYVNCELPDVQAGFRKGRGTRDQIANIRWIMEKAREFQKNIYFCFIDYAKAFDCVDHNKLWKILKEMGIPDHLICLLRNLYAGQEATVRTGHGTTDWFQIGKGVRQGCILSPCLFNLYAEYIMRNAGLEEAQAGIKIAGRNINNLRYADDTTLMAESEEELKSLLMKVKEESEKVGLKLNIQKTKIMASGPITSWQIDGETMETVSDFIFLGSKITADGDCSHEIKRRLLLGRKVMTNLDSIFKSRDITLPTKVRLVKAMVFPVVMYGCESWTVKKAERRRIDAFELWCWRRLLRVPWTARRSNQSILKEISPGISLEGMMLKLKLQYFGHLMRRVDSLEKTLMLGGIGGRRRRGRQRMRWLDGITNSMDMSLSELRELVMDREAWRAAIHGVAKSWT
>Cluster_2668_Allele_70
PDILECEVKWALESITTNKASGSDRIPVELFQILKDDAVKVLHSICQQIWKTQQWPQDWKRSVFIPIPKKGNAKECSNYRTIALISHASKVMLKILQARLQQYVNCELPDVQAGFRKGRGTRDQIANICWIMEKAREFQKNIYFCFIDYAKAFDCVDHNKLWKILKEMGIPDHLTCLLRNLYAGQEATVRTGHGTTDWFQIGKGVCQGCILSPCLFNLYAEYIMRNAGLDEAQAGIKIAGRNINNLRYADDTTLMAESEEELKSLLMKVKEESEKVGLKLNIQKTKIMASGPITSWEIDGETVETVSDFIFWGSKITADGDCSHEIKRRLLLGRKVMTNLDSIFKSRDITLPTRSV
>Cluster_2668_Allele_71
KKGNAKECSNYHTIALISHASKVMLKILQARLQQYVNRELPDVQAGFRKGRGTRDQIANIRWIIEKAREFQKNIYFCFIDYAKAFDCVDHNKLWKILKEMGIPDHLTCLLRNLYAGQEATVRTGHGTTDWFQIGKGVHQGCILSPCLFNLYAEYIMRNTGLEEAQAGIKIAGRNINNLRYADDTTLMAESEEELKSLLMKVKEESEKVGLKLNIEKTKIMASGPITSWQIDGETVETVSDFIFGGSKITADGDCSHEIKRRLLLGRKVMTNLDSIFKSRDITLPTKVHLVKAMVFPVVMYGCESWTVKKAERRRIDAFELWCWRRLLRVPWTARRSNQSILKEISPGISLEGMMLKLKLQYFDHLIRRVDSFEKTLMLGGIGGRRRRGRQRMRWLDGITDSMDVSLSELRELVMDREAWRAAVHGFTKSRTWLSD
>Cluster_2668_Allele_72
CHLYRKGRGTRDQIANIRWIMEKAREFQKNIYFCFIDYAKAFDCVDHNKLWKILKEMGIPDHLICLLRNLYAGQEATVRTGHGTTEWFQIGKGVHQGCILSPCLFNLYAEYIMRNAGLEETQAGIKIAGRNINNLRYADDTTLMAESEEELKSLLMKVKVESEKVGLKLNIQKTKIMASGPITSWQIDGDTMETVADFIFGGSKITADGDCSHEIKRRLLLGRKVMTNLDSILKSRDITLPTKVRLVKAMVFSSGHVWM
>Cluster_2668_Allele_73
MPSLLPHDLCHGRSSSRAPSSDGIPVELFQILKDDAVKVLHSICQQIWKTQQWPQDWKRSVFIPIPKKGNAKECSNYCTIALISHASKVMLKILQARLQQYVNRELPNVQAGFRKGRGTRDQIANIRWIIKKAREFQKNIYFCFIDYAKAFDCVDHNKLWKILKEMGIPDHLTCLLRNLYAGQEATVRTGHGTIGWFQIGKGVRQGCILSPCLFNLYAEYIMRNAGLEEAQAGIKIAGRNINNLRYADDTTLMAESEEELKSLLMKVKEESEKVGLKLNIQKTKIMASGPITSWEIDGETVETVSDFIFLGSKITADGDCSHEIKRHLLLGRKVMTNLDSIFKSRDITLPTKVRLVKAMVFPVVMYGCESWTVKKAEHRRIDAFELWCWRRLLRVPWTARRSNQSILKEISPGCSLEGMMLKLKLQYFGHLMRRVDSLEKTLMLGGIGGRRRRGRQRMRWLDGITDSMDVSLSELWELVMDREAWRAAIHGVAKSRTRLSDFTFTFHFHALEKEMATHSSVLAWRIPGTGEPGGLPSMGSHRVRHD
>Cluster_2668_Allele_74
MRNAGLEEAQAGIKIAGRNINNLRYADDTTLMAESEEELKSLLMKVKEESEKVGLKLNIQKTKIMASGPITSWEIDGETVETVSDFIFLGSKITADGDCSHEIKRRLLLGRKVMTNLDSIFKSRDITLPTKVRLVKAMVFPVVMYGCESWTIKKAEH
>Cluster_2668_Allele_75
MRWLDGITDSMDMSLSELRELVMDREAWRAAIHGVSKSWTRL
>Cluster_2668_Allele_76
ILLARLQQYMNRELPDVQAGFRKGRGTRDQIANIRWIMEKAREFQKNIYFCFIDYAKAFDCVDHNKLWKILKEMGIPDHLTCLLRNLYAGQEATVRTGHGTTDWFQIGKGVCQGCILSPCLFNLYAEYIMRNAGLEETQAGIKIARRNINNLRYADDTTLMAESEEELKSLLMKVKEESEKLA
>Cluster_2668_Allele_77
MDLTEAGDIKKRWQEYTEELYKKDLHDPDNHDGVITDLEPDILECEVKWALESITTNKASGGDGIPVELFQILKDDAVKVLHSICQQIWKTQQWPQDWKRSVFIPIPKKGNAKECSNYHTVALISHASKVMLKILQARLQQYVNRELPDVQAGFRKGRGTRDQIANICWIMEKAREFQKNIYFCFIDYAKAFDCVDHNKLWKILKEMGIPDHLTCLLRNLYAGQEATVRTGHGTTDWFQIGKGVRQGCILSPCLFNFYAEYIMRNTGLEEAQAGIKIAGRNINNLRYADDTTLMAESEEELKSLLMKVKEESEKVGLKLNIQKTKIMASGPITSWQIDGETVETVSDFIFVGSKITADGDCSHEIKRRLLLGRKVMTNLDSIFKSRDITLPTKVRLVKAMVFPVVMYGCESWTVKKAERRRIDAFELWCWRRLLRVPWTARRSNQSILKEISPRCSLEGMMLKLKLQYFGHLMRRVDSLEKTLMLGGIGGRRRRGRQRMRWLDGITDSMDMSLSELRELVMDREAWHAAIHGVAKSRTRLSDFTFTFHFHALEKEMATHSSVLAWRIPGTGEPGGLPSMGSHRVGHD
>Cluster_2668_Allele_78
MGKTRDIFKKIRDTKGTFHEKMGSIKDRNVMCLTEEEDIKKRWQEYTEELYKKDLHDPDNHDGVITDLEPDILECEVKWALESITMNKASGGDGIPVELFQILKDDAVKVLHSICQQIWKTQQWPQDWKRSVFIPIPKKGNAKECSNYHTIALISHASKVMLKILQARLQQYVNRELPDVQAGFRKGRGTRDQIANIRWIIEKAREFQKNIYFCFIDYAKAFDCVDHNKLWKILKEMGIPDHLTCLLRNLYAGQEATVRTGHGTTDWFQIGKGVCQGCILSPCLFNLYAEYIMRNAGLEEAQAGIKIAGRNINNLRYADDTTLMAESEEELKSLLMKVKEESEKVGLKLNIQKTKIMASGPITSWEIDGETVETVSDFIFLGSKITADGDCSHEIKRCLLLGRKVMT
>Cluster_2668_Allele_79
MTQITMITHLEPDILECEVKWALESITTNKASGGDGIPVELFQILKDDAVKVLHSICQQIWKTQQWPQDWKRSVFIPIPKKGNAKECSNYCTIALISHASKVMLKILQARLQQYVNRELPDVQAGFRKGRGTRDQIANIHWIMKKAREFQKNIYFCFIDYAKAFDCVDHNKLWKILKEMGIPDHLTSLLRNMYAGQEATVR
>Cluster_2668_Allele_80
MRWLDGITDSMDMSLSELRELVMDREAWRAAIHGVAKSWTRLSDFTFTFHFHALEKEMATHSSVLAWRIPGTGEPGGLLSMGSHRVGHD
>Cluster_2668_Allele_81
EMEIPDHLTCLLRNLYAGQEATVRTGHGTTDWFQIGKGVGQGCILSPCLFNFYAEYIMRNAGLEETQAGIKIAGRNINNLRYADDTTLMAESEEELKSLLMKVKEESEKVGLKLNIQKTKIMASGPITSWEIDGETVETVSDFIFGGSKITADGDCSHEIKRRLLLGRKVMTNLDSILKSRDITLPTKVHLVKAMVFPVVMYGCESWTIKKAEHQRIDAFELWCWRRLLRVPWTARRSNQSILKEISPGCSLEGMMLKLKLQYFGHLM
>Cluster_2668_Allele_82
VFIPIPKKGNAKECSNYRTIALISHASKVMLKILQARLQQYVNRELPDVQAGFRKGRGTRDQIANIRWIIEKAREFQKNIYFCFIDYAKAFDCVDHNKLWKILKEMGIPDHLTCLLINLYAGQEATVRTGHGTTDWFQIGKGVRQGCILSPCLFNLYAEYIMRNAGLEEAQAGIKIARRNINNLRYADDTTLMAESEEELKSLLMKVKVESEKVGLKLNIQKTKIMASGPITSWEIDGETVETVSDFIFLGSKITADGDCSHEIKRRLLLGRKVMTNLDSIFKSRDITLPTKVRLVKAMVFPVVMYGCESWTVKKAERRRIDAFELWCWRRLLRVPWTARRSNQSILKEISPGISLEGMMLKLKLQYFGHLMRRVDSLEKTLMLGGIGGRRRRGQQRMRWLDGITDSMDMSLSELRELVMDREAWRAAIHGVAKSRTRLSH
>Cluster_26781_Allele_0
MTRRPRRNHSPAFKAKVALAAIRGEQTLVELSQQFDVHANQIKQWKDQLLEGATGVFGDETKAEPSGPTIDVKTLHAKIGELTLENDFLSGALGKAGLLGGKK
>Cluster_26781_Allele_1
MALAAIRGEQTLVELSQQFDVHANQIKQWKDQLLEGATGVFGDETKAEPSGPTIDVKTLHAKIGELTLENDFLSGALGKAGLLGGKK
>Cluster_26915_Allele_0
MLHKALRLIRQYHKESIVDLSSSLGIPKSRIVEIESGLWVPSIDILQRYASHFDMPVSSLVFFSESLGTQGRLSKSLRLKLAGKVLDILEWVSKRNEKKD
>Cluster_26915_Allele_1
MLHKALRLIRQYHKESIVELSSSLGIPKDKIVSLESGVWSPSIEVLERYASHFDIPVSSLVFFSESLGTQGRLSKRLRLNLAGKVLDVLEWVSNKNEKTEKA
>Cluster_26915_Allele_2
MPSIDILQRYASHFDMPVSSLVFFSESLGTQGRLSKSLRLKLAGKVLDILEWVSKRNEKKD
>Cluster_2819_Allele_0
MATDTPRIPEQGVATLPDEAWERARRRAEIISPLAQSETVGHEAADMAAQALGLSRRQVYVLIRRARQGSGLVTDLVPGQSGGGKGKGRLPEPVERVIHELLQKRFLTKQKRSLAAFHREVTQVCKAQKLRVPARNTVALRIASLDPRKVIRRREGQDAARDLQGVGGEPPAVTAPLEQVQIDHTVIDLIVVDDRDRQPIGRPYLTLAIDVFTRCVLGMVVTLEAPSAVSVGLCLVHVACDKRPWLEGLNVEMDWQMSGKPLLLYLDNAAEFKSEALRRGCEQHGIRLDYRPLGQPHYGGIVERIIGTAMQMIHDELPGTTFSNPDQRGDYDSENKAALTLRELERWLTLAVGTYHGSVHNGLLQPPAARWAEAVARVGVPAVVTRATSFLVDFLPILRRTLTRTGFVIDHIHYYADGHCCK
>Cluster_2819_Allele_1
MATDTPRIPEQGVATLPDEAWERARRRAEIISPLAQSETVGHEAADMAAQALGLSRRQVYVLIRRARQGSGLVTDLVPGQSGGGKGKGRLPEPVERVIHELLQKRFLTKQKRSLAAFHREVTQVCKAQKLRVPARNTVALRIASLDPRKVIRRREGQDAARDLQGVGGEPPAVTAPLEQVQIDHTVIDLIVVDDRDRQPIGRPYLTLAIDVFTRCVLGMVVTLEAPSAVSVGLCLVHVACDKRPWLEGLNVEMDWQMSGKPLLLYLDNAAEFKSEALRRGCEQHGIRLDYRPLGQPHYGGIVERIIGTAMQMIHDELPGTTFSNPDQRGDYDSENKAALTLRELERWLTLAVGTYHGSVHNGLLQPPAARWAEAVARVGVPAVVTRATSFLVDFLPILRRTLTRTGFVIDHIHYYADALKPWIARRERWPSFLIRRDPRDISRIWVLEPEGQHYLEIPYRTLSHPAVTLWEQRQALAKLRQQGREQVDESALFRMIGQMREIVTSAQKATRKARRDADRRQHLKTSARPDKPVPPDTDIADPQADNLPPAKPFDQIEEW
>Cluster_2819_Allele_2
MAADTPRIPEQGVATLPDEAWERARRRAEIISPLAQSETVGHEAADMAAQALGLSRRQVYVLIRRARQGSGLVTDLVPGQSGGGKGKGRLPEPVERVIHELLQKRFLTKQKRSLAAFHREVTQVCKAQKLRVPARNTVALRIASLDPRKVIRRREGQDAARDLQGVGGEPPAVTAPLEQVQIDHTVIDLIVVDDRDRQPIGRPYLTLAIDVFTRCVLGMVVTLEAPSAVSVGLCLVHVACDKRPWLEGLNVEMDWQMSGKPLLLYLDNAAEFKSEALRRGCEQHGIRLDYRPLGQPHYGGIVERIIGTAMQMIHDELPGTTFSNPDQRGDYDSENKAALTLRELERWLTLAVGTYHGSVHNGLLQPPAARWAEAVARVGVPAVVTRATSFLVDFLPILRRTLTRTGFVIDHIHYYADGHCCK
>Cluster_2819_Allele_3
MATDTPRIPEQGVATLPDEAWERARRRAEIISPLAQSETVGHEAADMAAQALGLSRRQGYVLIRRARQGSGLVTDLVPGQSGGGKGKGRLPEPVERVIHELLQKRFLTKQKRSLAAFHREVTQVCKAQKLRVPARNTVALRIASLDPRKVIRRREGQDAARDLQGVGGEPPAVTAPLEQVQIDHTVIDLIVVDDRDRQPIGRPYLTLAIDVFTRCVLGMVVTLEAPSAVSVGLCLVHVACDKRPWLEGLNVEMDWQMSGKPLLLYLDNAAEFKSEALRRGCEQHGIRLDYRPLGQPHYGGIVERIIGTAMQMIHDELPGTTFSNPDQRGDYDSENKAALTLRELERWLTLAVGTYHGSVHNGLLQPPAARWAEAVARVGVPAVVTRATSFLVDFLPILRRTLTRTGFVIDHIHYYADGHCCK
>Cluster_2819_Allele_4
MATDTPRIPEQGVATLPDEAWERARRRAEIISPLAQSETVGHEAADMAAQALGLSRRQVYVLIRRARQGSGLVTDLVPGQSGGGKGKGRLPEPVERVIHELLQKRFLTKQKRSLAAFHREVTQVCKAQKLRVPARNTVALRIASLDPRKVIRRREGQDAARDLQGVGGEPPAVTAPLEQIDHTVIDLIVVDDRDRQPIGRPYLTLAIDVFTRCVLGMVVTLEAPSAPIYCSQR
>Cluster_2819_Allele_5
MATDTPRIPEQGVATLPDEAWERARRRAEIISPLAQSETVGHEAADMAAQALGLSRRQVYVLIRRARQGSGLVTDLVPGQSGGGKGKGRLPEPVERVIHELLQKRFLTKQKRSLAAFHREVTQVCKAQKLRVPARNTVALRIASLDPRKVIRRREGQDAARDLQGVGGEPPAVTAPLEQIDHTVIDLIVVDDRDRQPIGRPYLTLAIDVFTRCVLGMVVTLEAPSA
>Cluster_2819_Allele_6
MATDTPRIPEQGVATLPDEAWERARRRAEIISPLAQSETVGHEAADMAAQALGLSRRQVYVLIRRARQGSGLVTDLVPGQSGGGKGKGRLPEPVERVIHELLQKRFLTKQKRSLAAFHREVTQVCKAQKLRVPARNTVALRIASLDPRKVIRRREGQEALLQIVGGDKLIIPFC
>Cluster_2819_Allele_7
MFTRCVLGMVVTLEAPSAVSVGLCLVHVACDKRPWLEGLNVEMDWQMSGKPLLLYLDNAAEFKSEALRRGCEQHGIRLDYRPLGQPHYGGIVERIIGTAMQMIHDELPGTTFSNPDQRGDYDSENKAALTLRELERWLTLAVGTYHGSVHNGLLQPPAARWAEAVARVGVPAVVTRATSFLVDFLPILRRTLTRTGFVIDHIHYYADALKPWIARRERWPSFLIRRDPRDISRIWVLEPEGQHYLEIPYRTLSHPAVTLWEQRQALAKLRQQGREQVDESALFRMIGQMREIVTSAQKATRKARRDADRRQHLKTSARPDKPVPPDTDIADPQADNLPPAKPFDQIEEW
>Cluster_2819_Allele_8
MATDTPRIPEQGVATLPDEAWERARRRAEIISPLAQSETVG
>Cluster_2819_Allele_9
MTDLVPGQSGGGKGKGRLPEPVERVIHELLQKRFLTKQKRSLAAFHREVTQVCKAQKLRVPARNTVALRIASLDPRKVIRRREGQDAARDLQGVGGEPPAVTAPLEQVQIDHTVIDLIVVDDRDRQPIGRPYLTLAIDVFTRCVLGMVVTLEAPSAPIYCSQR
>Cluster_2819_Allele_10
DLQGVGGEPPAVTAPLEQIDHTVIDLIVVDDRDRQPIGRPYLTLAIDVFTRCVLGMVVTLEAPSAPIYCSQR
>Cluster_2819_Allele_11
MATDTPRIPEQGVATLPDEAWERARRRAEIISPLAQSETVGHEAADMAAQALGLSRRQVYVLIRRARQGSGLVTDLVPGQSGGGKGKGRLPEPVERVIHELLQKRFLTKQKRSLAAFHREVTQVCKAQKLRVPARNTVALRIASLDPRKVIRRREGQDAARDLQGVGGEPPAVTAPLEQVQIDHTVIDLIVVDDRDRQPIGRPYLTLAIDVFTRCVLGMVVTLEAPSAVSVGLCLVHVACDKRPWLEGLNVEMDWQMSGKPLLLYLDNAAEFKSEALRRGCEQHGIRLDYRPLGQPHYGGIVERIIGTAMQMIHDELPGTTFSNPDQRGDYDSENKAALTLRELERWLTLAVGTYHGSVHNGLLQPPAARWAEAVARVGVPAVVTRATSFLVDFLPILRRTLTRTGFVIDHIHYYADALKPWIARRER
>Cluster_2819_Allele_12
MPADALKPWIARRERWPSFLIRRDPRDISRIWVLEPEGQHYLEIPYRTLSHPAVTLWEQRQALAKLRQQGREQVDESALFRMIGQMREIVTSAQKATRKARRDADRRQHLKTSARPDKPVPPDTDIADPQADNLPPAKPFDQIEEW
>Cluster_2819_Allele_13
MTAPLEQVQIDHTVIDLIVVDDRDRQPIGRPYLTLAIDVFTRCVLGMVVTLEAPSAPIYCSQR
>Cluster_2819_Allele_14
MATDTPRIPEQGVATLPDEAWERARRRAEIISPLAQSETVGHEAADMAAQALGLSRRQVYVLIRRARQGSGLVTDLVPGQSGGGKGKGRLPEPVERVIHELLQKRFLTKQKRSLAAFHREVTQVCKAQKLRVPARNTVALRIASLDPRKVIRRREGQDAARDLQGVGGEPPAVTAPLEQVQIDHTVIDLIVVDDRDRQPIGRPYLTLAIDVFTRCVLGMVVTLEAPSAPIYCSQR
>Cluster_2819_Allele_15
MATDTPRIPEQGVATLPDEAWERARRRAEIISPLAQSETVGHEAADMAAQALGLSRRQVYVLIRRARQGSGLVTDLVPGQSGGGKGKGRLPEPVERVIHELLQKRFLTKQKRSLAAFHREVTQVCKAQKLRVPARNTVALRIASLDPRKVIRRREGQDAARDLQGVGGEPPAVTAPLEQVQIDHTVIDLIVVDARDRQPIGRPYLTLAIDVFTRCVLGMVVTLEAPSAVSVGLCLVHVACDKRPWLEGLNVEMDWQMSGKPLLLYLDNAAEFKSEALRRGCEQHGIRLDYRPLGQPHYGGIVERIIGTAMQMIHDELPGTTFSNPDQRGDYDSENKAALTLRELERWLTLAVGTYHGSVHNGLLQPPAARWAEAVARVGVPAVVTRATSFLVDFLPILRRTLTRTGFVIDHIHYYADALKPWIARRERWPSFLIRRDPRDISRIWVLEPEGQHYLEIPYRTLSHPAVTLWEQRQALAKLRQQGREQVDESALFRMIGQMREIVTSAQKATRKARRDADRRQHLKTSARPDKPVPPDTDIADPQADNLPPAKPFDQIEEW
>Cluster_2819_Allele_16
MATDTPRIPEQGVATLPDEAWERARRRAEIISPLAQSETVGHEAADMAAQALGLSRRQVYVLIRRARQGSGLVTDLVPGQSGGGKGKGRLPEPVERVIHELLQKRFLTKQKRSLAAFHREVTQVCKAQKLRVPARNTVALRIASLDPRKVIRRREGQDAARDLQGVGGEPPAVTAPLEQVQIDHTVIDLIVVDARDRQPIGRPYLTLAIDVFTRCVLGMVVTLEAPSAVSVGLCLVHVACDKRPWLEGLNVEMDWQMSGKPLLLYLDNAAEFKSEALRRGCEQHGIRLDYRPLGQPHYGGIVERIIGTAMQMIHDELPGTTFSNPDQRGDYDSENKAALTLRELERWLTLAVGTYHGSVHNGLLQPPAARWAEAVARVGVPAVVTRATSFLVDFLPILRRTLTRTGFVIDHIHYYADGHCCK
>Cluster_2819_Allele_17
MATDTPRIPEQGVATLPDEAWERARRRAEIISPLAQSETVGHEAADMAAQALGLSRRQVYVLIRRARQGSGLVTDLVPGQSGGGKGKGRLPEPVERVIHELLQKRFLTKQKRSLAAFHREVTQVCKAQKLRVPARNTVALRIASLDPRKVIRRREGQDAARDLQGVGGEPPAVTAPLEQVQIDHTVIDLIVVDDRDRQPIGRPYLTLAIDVFTRCVLGMVVTLEAPSA
>Cluster_2819_Allele_18
MPARNTVALRIASLDPRKVIRRREGQDAARDLQGVGGEPPAVTAPLEQVQIDHTVIDLIVVDDRDRQPIGRPYLTLAIDVFTRCVLGMVVTLEAPSAPIYCSQR
>Cluster_2819_Allele_19
MARVGVPAVVTRATSFLVDFLPILRRTLTRTGFVIDHIHYYADGHCCK
>Cluster_2819_Allele_20
MLNTRVHQSEVSMATDTPRIPEQGVATLPDEAWERARRRAEIISPLAQSETVGHEAADMAAQALGLSRRQVYVLIRRARQGSGLVTDLVPGQSGGGKGKGRLPEPVERVIHELLQKRFLTKQKRSLAAFHREVTQVCKAQKLRVPARNTVALRIASLDPRKVIRRREGQDAARDLQGVGGEPPAVTAPLEQVQIDHTVIDLIVVDDRDRQPIGRPYLTLAIDVFTRCVLGMVVTLEAPSAVSVGLCLVHVACDKRPWLEGLNVEMDWQMSGKPLLLYLDNAAEFKSEALRRGCEQHGIRLDYRPLGQPHYGGIVERIIGTAMQMIHDELPGTTFSNPDQRGDYDSENKAALTLRELERWLTLAVGTYHGSVHNGLLQPPAARWAEAVARVGVPAVVTRATSFLVDFLPILRRTLTRTGFVIDHIHYYADALKPWIARRERWPSFLIRRDPRDISRIWVLEPEGQHYLEIPYRTLSHPAVTLWEQRQALAKLRQQGREQVDESALFRMIGQMREIVTSAQKATRKARRDADRRQHLKTSARPDKPVPPDTDIADPQADNLPPAKPFDQIEEW
>Cluster_2819_Allele_21
MAGAHEFRQHGFHARRRAEIISPLAQSETVGHEAADMAAQALGLSRRQVYVLIRRARQGSGLVTDLVPGQSGGGKGKGRLPEPVERVIHELLQKRFLTKQKRSLAAFHREVTQVCKAQKLRVPARNTVALRIASLDPRKVIRRREGQDAARDLQGVGGEPPAVTAPLEQVQIDHTVIDLIVVDDRDRQPIGRPYLTLAIDVFTRCVLGMVVTLEAPSAVSVGLCLVHVACDKRPWLEGLNVEMDWQMSGKPLLLYLDNAAEFKSEALRRGCEQHGIRLDYRPLGQPHYGGIVERIIGTAMQMIHDELPGTTFSNPDQRGDYDSENKAALTLRELERWLTLAVGTYHGSVHNGLLQPPAARWAEAVARVGVPAVVTRATSFLVDFLPILRRTLTRTGFVIDHIHYYADALKPWIARRERWPSFLIRRDPRDISRIWILEPEGQHYLEIPYRTLSHPAVTLWEQRQALAKLRQQGREQVDESALFRMIGQMREIVTSAQKATRKARRDADRRQHLKTSARPDKPVPPDTDIADPQADNLPPAKPFDQIEEW
>Cluster_2819_Allele_22
MAGAHEFRQHGFHARRRAEIISPLAQSETVGHEAADMAAQALGLSWRQVYVLIRRARQGSGLVTDLVPGQSGGGKGKGRLPEPVERVIHELLQKRFLTKQKRSLAAFHREVTQVCKAQKLRVPARNTVALRIASLDPRKVIRRREGQDAARDLQGVGGEPPAVTAPLEQVQIDHTVIDLIVVDDRDRQPIGRPYLTLAIDVFTRCVLGMVVTLEAPSAVSVGLCLVHVACDKRPWLEGLNVEMDWQMSGKPLLLYLDNAAEFKSEALRRGCEQHGIRLDYRPLGQPHYGGIVERIIGTAMQMIHDELPGTTFSNPDQRGDYDSENKAALTLRELERWLTLAVGTYHGSVHNGLLQPPAARWAEAVARVGVPAVVTRATSFLVDFLPILRRTLTRTGFVIDHIHYYADGHCCK
>Cluster_2819_Allele_23
MLNTRVHQSEVSMATDTPRIPEQGVATLPDEAWERARRRAEIISPLAQSETVGHEAADMAAQALGLSRRQVYVLIRRARQGSGLVTDLVPGQSGGGKGKGRLPEPVERVIHELLQKRFLTKQKRSLAAFHREVTQVCKAQKLRVPARNTVALRIASLDPRKVIRRREGQDAARDLQGVGGEPPAVTAPLEQVQIDHTVIDLIVVDDRDRQPIGRPYLTLAIDVFTRCVLGMVVTLEAPSAVSVGLCLVHVACDKRPWLEGLNVEMDWQMSGKPLLLYLDNAAEFKSEALRRGCEQHGIRLDYRPLGQPHYGGIVERIIGTAMQMIHDELPGTTFSNPDQRGDYDSENKAALTLRELERWLTLAVGTYHGSVHNGLLQPPAARWAEAVARVGVPAVVTRATSFLVDFLPILRRTLTRTGFVIDHIHYYADGHCCK
>Cluster_2819_Allele_24
MGSCAAPSAKGDDKFITTDYLQQCLCNSAYVLIRRARQGSGLVTDLVPGQSGGGKGKGRLPEPVERVIHELLQKRFLTKQKRSLAAFHREVTQVCKAQKLRVPARNTVALRIASLDPRKVIRRREGQDAARDLQGVGGEPPAVTAPLEQVQIDHTVIDLIVVDDRDRQPIGRPYLTLAIDVFTRCVLGMVVTLEAPSAPIYCSQR
>Cluster_2819_Allele_25
MTDLVPGQSGGGKGKGRLPEPVERVIHELLQKRFLTKQKRSLAAFHREVTQVCKAQKLRVPARNTVALRIASLDPRKVIRRREGQDAARDLQGVGGEPPAVTAPLEQVQIDHTVIDLIVVDDRDRQPIGRPYLTLAIDVFTRCVLGMVVTLEAPSAVSVGLCLVHVACDKRPWLEGLNVEMDWQMSGKPLLLYLDNAAEFKSEALRRGCEQHGIRLDYRPLGQPHYGGIVERIIGTAMQMIHDELPGTTFSNPDQRGDYDSENKAALTLRELERWLTLAVGTYHGSVHNGLLQPPAARWAEAVARVGVPAVVTRATSFLVDFLPILRRTLTRTGFVIDHIHYYADALKPWIARRERWPSFLIRRDPRDISRIWVLEPEGQHYLEIPYRTLSHPAVTLWEQRQALAKLRQQGREQVDESALFRMIGQMREIVTSAQKATRKARRDADRRQHLKTSARPDKPVPPDTDIADPQADNLPPAKPFDQIEEW
>Cluster_2819_Allele_26
MTDLVPGQSGGGKGKGRLPEPVERVIHELLQKRFLTKQKRSLAAFHREVTQVCKAQKLRVPARNTVALRIASLDPRKVIRRREGQDAARDLQGVGGEPPAVTAPLEQVQIDHTVIDLIVVDDRDRQPIGRPYLTLAIDVFTRCVLGMVVTLEAPSAVSVGLCLVHVACDKRPWLEGLNVEMDWQMSGKPLLLYLDNAAEFKSEALRRGCEQHGIRLDYRPLGQPHYGGIVERIIGTAMQMIHDELPGTTFSNPDQRGDYDSENKAALTLRELERWLTLAVGTYHGSVHNGLLQPPAARWAEAVARVGVPAVVTRATSFLVDFLPILRRTLTRTGFVIDHIHYYADGHCCK
>Cluster_2819_Allele_27
MAGAHEFRQHGFHARRRAEIISPLAQSETVGHEAADMAAQALGLSRRQVYVLIRRARQGSGLVTDLVPGQSGGGKGKGRLPEPVERVIHELLQKRFLTKQKRSLAAFHREVTQVCKAQKLRVPARNTVALRIASLDPRKVIRRREGQDAARDLQGVGGEPPAVTAPLEQVQIDHTVIDLIVVDDRDRQPIGRPYLTLAIDVFTRCVLGMVVTLEAPSAPIYCSQR
>Cluster_2819_Allele_28
MATDTPRIPEQGVATLPDEAWERARRRAEIISPLAQSETVGHEAADMAAQALGLSRRQVYVLIRRARQGSGLVTDLVPGQSGGGKGKGRLPEPVERVIHELLQKRFLTKQKRSLAAFHREVTQVCKAQKLRVPARNTVALRIASLDPRKVIRRREGQDAARDLQGGGGEPPAVTAPLEQVQIDHTVIDLIVVDDRDRQPIGRPYLTLAIDVFTRCVLGMVVTLEAPSAVSVGLCLVHVACDKRPWLEGLNVEMDWQMSGKPLLLYLDNAAEFKSEALRRGCEQHGIRLDYRPLGQPHYGGIVERIIGTAMQMIHDELPGTTFSNPDQRGDYDSENKAALTLRELERWLTLAVGTYHGSVHNGLLQPPAARWAEAVARVGVPAVVTRATSFLVDFLPILRRTLTRTGFVIDHIHYYADALKPWIARRERWPSFLIRRDPRDISRIWVLEPEGQHYLEIPYRTLSHPAVTLWEQRQALAKLRQQGREQVDESALFRMIGQMREIVTSAQKATRKARRDADRRQHLKTSARPDKPVPPDTDIADPQADNLPPAKPFDQIEEW
>Cluster_2819_Allele_29
MATDTPRIPEQGVATLPDEAWERARRRAEIISPLAQSETVGHEAADMAAQALGLSRRQVYVLIRRARQGSGLVTDLVPGQSGGGKGKGRLPEPVERVIHELLQKRFLTKQKRSLAAFHREVTQVCKAQKLRVPARNTVALRIASLDPRKVIRRREGQDAARDLQGVGGEPPAVTAPLEQVQIDHTVIDLIVVDDRDRQPIGRPYLTLAIDVFTRCVLGMVVTLEAPSAISVGLCLVHVACDKRPWLEGLNVEMDWQMSGKPLLLYLDNAAEFKSEALRRGCEQHGIRLDYRPLGQPHYGGIVERIIGTAMQMIHDELPGTTFSNPDQRGDYDSENKAALTLRELERWLTLAVGTYHGSVHNGLLQPPAARWAEAVARVGVPAVVTRATSFLVDFLPILRRTLTRTGFVIDHIHYYADALKPWIARRERWPSFLIRRDPRDISRIWVLEPEGQHYLEIPYRTLSHPAVTLWEQRQALAKLRQQGREQVDESALFRMIGQMREIVTSAQKATRKARRDADRRQHLKTSARPDKPVPPDTDIADPQADNLPPAKPFDQIEEW
>Cluster_2819_Allele_30
MATDTPRIPEQGVATLPDEAWERARRRAEIISPLAQSETVGHEAADMAAQALGLSRRQVYVLIRRARQGSGLVTDLVPGQSGGGKGKGRLPEPVERVIHELLQKRFLTKQKRSLAAFHREVTQVCKAQKLRVPARNTVALRIASLDPRKVIRRREGQDAARDLQGVGGEPPAVTAPLEQIDHTVIDLIVVDDRDRQPIGRPYLTLAIDVFTRCVLGMVVTLEAPSAVSVGLCLVHVACDKRPWLEGLNVEMDWQTSGKPLLLYLDNAAEFKSEALRRGCEQHGIRLDYRPLGQPHYGGIVERIIGTAMQMIHDELPGTTFSNPDQRGDYDSENKAALTLRELERWLTLAVGTYHGSVHNGLLQPPAARWAEAVARVGVPAVVTRATSFLVDFLPILRRTLTRTGFVIDHIHYYADGHCCK
>Cluster_2819_Allele_31
MATDTPRIPEQGVATLPDEAWERARRRAEIISPLAQSETVGHEAADMAAQALGLSRRQVYVLIRRARQGSGLVTDLVPGQSGGGKGKGRLPEPVERVIHELLQKRFLTKQKRSLAAFHREVTQVCKAQKLRVPARNTVALRIASLDPRKVIRRREGQDAARDLQGVGGEPPAVTAPLEQVQIDHTVIDLIVVDDRDRQPIGRPYLTLAIDVFTRCVLGMVVTLEAPSAVSVGLCLVHVACDKRPWLEGLNVEMDWQMSGKPLLLYLDNAAEFKSEALRRGCEQHGIRLDYRPLGQPHYGGIVERIIGTAMQMIHDELPGTTFSNPDQRGDYDSENKAALTLRELERWLTLAVGTYHGSVHNGLRHCCK
>Cluster_2819_Allele_32
MAADTPRIPEQGVATLPDEAWERARRRAEIISPLAQSETVGHEAADMAAQALGLSRRQVYVLIRRARQGSGLVTDLVPGQSGGGKGKGRLPEPVERVIHELLQKRFLTKQKRSLAAFHREVTQVCKAQKLRVPARNTVALRIASLDPRKVIRRREGQDAARDLQGVGGEPPAVTAPLEQVQIDHTVIDLIVVDDRDRQPIGRPYLTLAIDVFTRCVLGMVVTLEAPSA
>Cluster_2819_Allele_33
MATDTPRIPEQGVATLPDEAWERARRRAEIISPLAQSETVGHEAADMAAQALGLSRRQVYVLIRRARQGSGLVTDLVPGQSGGGKGKGRLPEPVERVIHELLQKRFLTKQKRSLAAFHREVTQVCKAQKLRVPARNTVALRIASLDPRKVIRRREGQDAARDLQGVGGEPPAVTAPLEQIDHTVIDLIVVDDRDRQPIGRPYLTLAIDVFTRCVLGMVVTLEAPSAVSVGLCLVHVACDKRPWLEGLNVEMDWQMSGKPLLLYLDNAAEFKSEALRRGCEQHGIRLDYRPLGQPHYGGIVERIIGTAMQMIHDELPGTTFSNPDQRGDYDSENKAALTLRELERWLTLAVGTYHGSVHNGLLQPPAARWAEAVARVGVPAVVTRATSFLVDFLPILRRTLTRTGFVIDHIHYYADGHCCK
>Cluster_2819_Allele_34
MTDLVPGQSGGGKGKGRLPEPVERVIHELLQKRFLTKQKRSLAAFHREV
>Cluster_2819_Allele_35
MATDTPRIPEQGVATLPDEAWERARRRAEIISPLAQSETVGHEAADMAAQALGLSRRQVYVLIRRARQGSGLVTDLVPGQSGGGKGKGCLPEPVERVIHELLQKRFLTKQKRSLAAFHREVTQVCKAQKLRVPARNTVALRIASLDPRKVIRRREGQDAARDLQGVGGEPPAVTAPLEQVQIDHTVIDLIVVDDRDRQPIGRPYLTLAIDVFTRCVLGMVVTLEAPSAVSVGLCLVHVACDKRPWLEGLNVEMDWQMSGKPLLLYLDNAAEFKSEALRRGCEQHGIRLDYRPLGQPHYGGIVERIIGTAMQMIHDELPGTTFSNPDQRGDYDSENKAALTLRELERWLTLAVGTYHGSVHNGLLQPPAARWAEAVARVGVPAVVTRATSFLVDFLPILRRTLTRTGFVIDHIHYYADGHCCK
>Cluster_2819_Allele_36
RTLTRTGFVIDHIHYYADALKPWIARRERWPSFLIRRDPRDISRIWVLEPEGQHYLEIPYRTLSHPAVTLWEQRQALAKLRQQGREQVDESALFRMIGQMREIVTSAQKATRKARRDADRRQHLKTSARPDKPVPPDTDIADPQADNLPPAKPFDQIEEW
>Cluster_2819_Allele_37
ARRRAEIISPLAQSETVGHEAADMAAQALGLSRRQVYVLIRRARQGSGLVTDLVPGQSGGGKGKGRLPEPVERVIHELLQKRFLTKQKRSLAAFHREVTQVCKAQKLRVPARNTVALRIASLDPRKVIRRREGQDAARDLQGVGGEPPAVTAPLEQVQIDHTVIDLIVVDDRDRQPIGRPYLTLAIDVFTRCVLGMVVTLEAPSAVSVGLCLVHVACDKRPWLEGLNVEMDWQMSGKPLLLYLDNAAEFKSEALRRGCEQHGIRLDYRPLGQPHYGGIVERIIGTAMQMIHDELPGTTFSNPDQRGDYDSENKAALTLRELERWLTLAVGTYHGSVHNGLLQPPAARWAEAVARVGVPAVVTRATSFLVDFLPILRRTLTRTGFVIDHIHYYAD
>Cluster_2819_Allele_38
ARRRAEIISPLAQSETVGHEAADMAAQALGLSRRQVYVLIRRARQGSGLVTDLVPGQSGGGKGKGRLPEPVERVIHELLQKRFLTKQKRSLAAFHREVTQVCKAQKLRVPARNTVALRIASLDPRKVIRRREGQDAARDLQGVGGEPPAVTAPLEQVQIDHTVIDLIVVDDRDRQPIGRPYLTLAIDVFTRCVLGMVVTLEAPSAVSVGLCLVHVACDKRPWLEGLNVEMDWQMSGKPLLLYLDNAAEFKSEALRRGCEQHGIRLDYRPLGQPHYGGIVERIIGTAMQMIHDELPGTTFSNPDQRGDYDSENKAALTLRELERWLTLAVGTYHGSVHNGLLQPPAARWAEAVARVGVPAVVTRATSFLVDFLPILRRTLTRTGFVIDHIHYYADALKPWIARRERWPSFLIRRDPRDISRIWVLEPEGQHYLEIPYRTLSHPAVTLWEQRQALAKLRQQGREQVDESALFRMIGQMREIVTSAQKATRKARRDADRRQHLKTSARPDKPVPPDTDIADPQADNLPPAKPFDQIEEW
>Cluster_2819_Allele_39
MASDTSLIAEQGVATLPDAAWAQARQRAEIIGPLAALDVVGHEAADAAAHALGLSRRQVYVLIRRARQGAGLVTDLARSRSGGGKGKGRLPESAERIIRELLQKRFLTKQKRSLAAFHREVAQACKAQKLRAPARNTVALRIAGLDPLKATRRREGQDASRSLQGVGGEPPAVTAPLEQVQIDHTVIDLIVVDERDRQPIGRPYLTIAIDVFTRCVLGMVVTLEAPSSVSVGLCLVHVACDKRPWLEGLNIEMEWPMSGKPRLLYLDNAAEFKSEALRRGCEQHGIRLDYRPLGQPHYGGIVERIIGTAMQMIHDELPGTTFSNPDQRGDYDSENKAALTLRELERWLTLAVGTYHGSVHNGLLQPPAARWAEAIARTGVPTVITRTTAFLVDFLPIIRRTLTRTGFVIDHIHYYADALKPWIARRDRLPAFLIRRDPRDISRIWVLEPEGQHYLEIPYRTLSHPAVTLWEQRQALAKLRQQGREQVDESALFRMIGQMREIVSTAQKATRKARRDADRRQHLKATAVLFKTTPPPDADMADPQADNQPPAKPFDQIEEW
>Cluster_2819_Allele_40
MATDTPRIPEQGVATLPDEAWERARRRAEIISPLAQSETVGHEAADMAAQALGLSRRQVYVLIRRARQGSGLVTDLVPGQSGGGKGKGRLPEPVERVIHELLQKRFLTKQKRSLAAFHREVTQVCKAQKLRVPARNTVALRIASLDPRKVIRRREGQDAARDLQGVGGEPPAVTAPLEQVQIDHTVIDLIVVDDRDRQPIGRPYLTLAIDVFTRCVLGMVVTLEAPSAVSVGLCLVHVACDKRPWLEGLNVEMDWQMSGKPLLLYLDNAAEFKSEALRRGCEQHGIRLDYRPLGQPHYGGIVERIIGTAMQMIHDELPGTTFSNPDQRGDYDSENKAALTLRELERWLTLAVGTYHGSVHNGLLQPPAARWAEAVARVGVPSVVTRATSFLVDFLPILRRTLTRTGFVIDHIHYYADALKPWIARRERWPSFLIRRDPRDISRIWVLEPEGQHYLEIPYRTLSHPAVTLWEQRQALAKLRQQGREQVDESALFRMIGQMREIVTSAQKATRKARRDADRRQHLKTSARPDKPVPPDTDIADPQADNLPPAKPFDQIEEW
>Cluster_2819_Allele_41
MLNTRVHQSEVSMAADTPRIPEQGVATLPDEAWERARRRAEIISPLAQSETVGHEAADMAAQALGLSRRQVYVLIRRARQGSGLVTDLVPGQSGGGKGKGRLPEPVERVIHELLQKRFLTKQKRSLAAFHREVTQVCKAQKLRVPARNTVALRIASLDPRKVIRRREGQDAARDLQGVGGEPPAVTAPLEQVQIDHTVIDLIVVDDRDRQPIGRPYLTLAIDVFTRCVLGMVVTLEAPSAVSVGLCLVHVACDKRPWLEGLNVEMDWQMSGKPLLLYLDNAAEFKSEALRRGCEQHGIRLDYRPLGQPHYGGIVERIIGTAMQMIHDELPGTTFSNPDQRGDYDSENKAALTLRELERWLTLAVGTYHGSVHNGLLQPPAARWAEAVARVGVPAVVTRATSFLVDFLPILRRTLTRTGFVIDHIHYYADALKPWIARRERWPSFLIRRDPRDISRIWVLEPEGQHYLEIPYRTLSHPAVTLWEQRQALAKLRQQGREQVDESALFRMIGQMREIVTSAQKATRKARRDADRRQHLKTSARPDKPVPPDTDIADPQADNLPPAKPFDQIEEW
>Cluster_2819_Allele_42
MPEPVERVIHELLQKRFLTKQKRSLAAFHREVTQVCKAQKLRVPARNTVALRIASLDPRKVIRRREGQDAARDLQGVGGEPPAVTAPLEQVQIDHTVIDLIVVDDRDRQPIGRPYLTLAIDVFTRCVLGMVVTLEAPSAPIYCSQR
>Cluster_29921_Allele_0
MVNSYSLSDDSGVMAAAAITHFLFGQAVFSYLNGWSVLIGPGTGLDSTGCKYARDLMGLVAFTAFIVTFLFRGYS
>Cluster_3139_Allele_0
MKEKKARVEDALHATRAAVEEGIVPGGGVALIRAKAAIAELKGANEDQNHGIAIALRAMEAPLREIVTNAGDEPSVVLNRVAEGTGAFGYNAANGEFGDMIEFGILDPTKVTRSALQNAASIAGLMITTEAMVAEAPKKEEPAAPGGGMGGMGGMDF
>Cluster_3139_Allele_1
MAAKDIRFGEDARARMVRGVNVLANAVKATLGPKGRNVVLEKSFGAPTITKDGVSVAKEIELADKFENMGAQMVKEVASKTSDNAGDGTTTATVLAQALIREGMKAVAAGMNPMDLKRGIDKAVTSAVEELKKISKPCSTSKEIAQVGSISANSDTDIGELIAKAMDKVGKEGVITVEEGSGLENELDVVEGMQFDRGYLSPYFINNPQSMQAELEDPFILLHDKKISNVRDLLPILEGVAKAGKPLLIVAEDVEGEALATLVVNTIRGIVKVCAVKAPGFGDRRKAMLEDMAILTGGTVISEEVGLSLEKATINDLGRAKKVQVSKENTTIIDGAGDTADIEARIKQIKAQIEETTSDYDREKLQERVAKLAGGVAVIKVGAATEVEMKEKKARVEDALHATRAAVEEGIVPGGGVALIRAKAAIAELKGANEDQNHGIAIALRAMEAPLREIVTNAGDEPSVVLNRVAEGTGAFGYNAANGEFGDMIEFGILDPTKVTRSALQNAASIAGLMITTEAMVAEAPKKEEPAAPGGGMGGMGGMDF
>Cluster_3139_Allele_2
MAAKDIRFGEDARSKMVRGVNVLANAVKATLGPKGRNVVLQKSYGAPTITKDGVSVAKEIELADAFENMGAQMVKEVASKTSDNAGDGTTTATVLAQAFIREGMKAVAAGMNPMDLKRGIDQAVKAAVGELKSLSKPSSTSKEIAQVGAISANSDANIGDLIAQAMDKVGKEGVITVEEGSGLDNELDVVEGMQFDRGYLSPYFVNNQQSMSADLDDPFILLYDKKISNVRDLLPVLEGVAKAGKPLLIVAEEVEGEALATLVVNTIRGIVKVCAVKAPGFGDRRKAMLEDMAILTGGVVISEEVGLSLEKATIKDLGRAKKIQVSKENTTIIDGAGEGAGIEARIKQIKAQIEETSSDYDREKLQERVAKLAGGVAVIKVGAATEVEMKEKKARVEDALHATRAAVEEGIVPGGGVALIRAKAAIAGIKGVNEDQNHGIQIALRAMEAPLREIVTNAGDEPSVILNRVVEGSGAFGYNAANGEFGDMIEFGILDPTKVTRTALQNAASIAGLMITTEAMVAEAPKKDEPAMPAGGGMGGMGGMDF
>Cluster_3139_Allele_3
MQFDRGYLSPYFINNPQSMQAELEDPFILLHDKKISNVRDLLPILEGVAKAGKPLLIVAEDVEGEALATLVVNTIRGIVKVCAVKAPGFGDRRKAMLEDMAILTGGTVISEEVGLSLEKATINDLGRAKKVQVSKENTTIIDGAGDTADIEARIKQIKAQIEETTSDYDREKLQERVAKLAGGVAVIKVGAATEVEMKEKKARVEDALHATRAAVEEGIVPGGGVALIRAKAAIAELKGANEDQNHGIAIALRAMEAPLREIVTNAGDEPSVVLNRVAEGTGAFGYNAANGEFGDMIEFGILDPTKVTRSALQNAASIAGLMITTEAMVAEAPKKEEPAAPGGGMGGMGGMDF
>Cluster_3139_Allele_4
MAAKDIRFGEDARSKMVRGVNVLANAVKATLGPKGRNVVLQKSYGAPTITKDGVSVAKEIELADAFENMGAQMVKEVASKTSDNAGDGTTTATVLAQAFIREGMKAVAAGMNPMDLKRGIDQAVKAAVGELKSLSKPSSTSKEIAQVGAISANSDANIGDLIAQAMDKVGKEGVITVEEGSGLDNELDVVEGMQFDRGYLSPYFVNNQQSMSADLDDPFILLYDKKISNVRDLLPVLEGVAKAGKPLLIVAEEVEGEALATLVVNTIRGIVKVCAVKAPGFGDRRKAMLEDMAILTGGVVISEEVGLSLEKATIKDLGRAKKIQVSKENTTIIDGAGEGAGIEARIKQIKAQIEETSSDYDREKLQERVAKLAGGVAVIKVGAATEVEMKEKKARVEDALHATRAAVEEGIVPGGGVALIGVLGIFRPKTTKCSGGPAVCGLQRGITFFEIPIWALFE
>Cluster_32323_Allele_0
MQITSDIELSGAGCTTAITPNQLVQSSSENDIHAQPVRELDHRPQCYGDLLQSGMYEVCLQLPARLV
>Cluster_32323_Allele_1
MVQITSDIELSGAGCTTAITPNQLVQSSSENDNPVRV
>Cluster_32323_Allele_2
SENDIHAQPVRELDHRPQCYGDLLQSGMYEVCLQLPARLV
>Cluster_32323_Allele_3
MVQITSDIELSGAGCTTAITPNQLVQSSSENDIWYLS
>Cluster_32323_Allele_4
MVQITSDIELSGAGCTTAITPNQLVQSSSENDIHAQPVRELDHRPQCYGDLLQSGMYEVCLQLPARLV
>Cluster_32323_Allele_5
MVQITSDIELSGAGCTTAITPNQLVQSSSENDTQRGHS
>Cluster_32323_Allele_6
LVQITSDIELSGAGCTTAITPNQLVQSSSENDNPVRV
>Cluster_32323_Allele_7
VQITSDIELSGAGCTTAITPNQLVQSSSENDTQRGHS
>Cluster_32323_Allele_8
MQITSDIELSGAGCTTAITPNQLVQSSSENDTQRGHS
>Cluster_32323_Allele_9
LVQITSDIELSGAGCTTAITPNQLVQSSSENDTQRGHS
>Cluster_3250_Allele_0
MRQNLPVTGRNLELPKDANILSTTSPQSHITYVNPDFIKISGFTEEELLGQPHNIVRHPDMPPAAFEHMWSTLKSGRSWMGLVKNRCKNGDHYWVSAYVTPIAKNGSIVEYQSVRTKPEPEQVLAAEKLYAQLRSGKAARPKLAASFSVKILLLIWGSIISSAMAAGMLTDTSISSLLLATLMSGSLSSVSVLAILSPLGRLVERARNISNNPLSQSLYTGRTDEFGQIEFALRMMQAETGAIVGRIGDASNRLSEHTRGLLKDIESSNVLTVEQQAETDQIATAVNQMVASIQEVASNAQHAADAAGRADTETASGQRLVAHTSQSITALEGEIRQATQVIHELEGQSNEISKVLDVIRGIAEQTNLLALNAAIEAARAGEQGRGFAVVADEVRSLAARTQQSTTDIQSMISALQERAQSAVTVMEQSSRQAHTSVAHAEEAATALDGIGQRVNEITDMNAQIATAVEQQGAVSEDINRSIINIRDAADTNVQTGQNNLQSAKSVAQLTSALSELAKQFWEKRG
>Cluster_3250_Allele_1
MESLPSPQSHITYVNPDFIKISGFTEEELLGQPHNIVRHPDMPPAAFEHMWSTLKSGRSWMGLVKNRCKNGDHYWVSAYVTPIAKNGSIVEYQSVRTKPEPEQVLAAEKLYAQLRSGKAARPKLAASFSVKILLLIWGSIISSAMAAGMLTDTSISSLLLATLMSGSLSSVSVLAILSPLGRLVERARNISNNPLSQSLYTGRTDEFGQIEFALRMMQAETGAIVGRIGDASNRLSEHTRGLLKDIESSNVLTVEQQAETDQIATAVNQMVASIQEVASNAQHAADAAGRADTETASGQRLVAHTSQSITALEGEIRQATQVIHELEGQSNEISKVLDVIRGIAEQTNLLALNAAIEAARAGEQGRGFAVVADEVRSLAARTQQSTTDIQSMISALQERAQSAVTVMEQSSRQAHTSVAHAEEAATALDGIGQRVNEITDMNAQIATAVEQQGAVSEDINRSIINIRDAADTNVQTGQNNLQSAKSVAQLTSALSELAKQFWEKRG
>Cluster_3250_Allele_2
MGSCAAPSAKGDDKFITTDYLQQCHISNNPLSQSLYTGRTDEFGQIEFALRMMQAETGAIVGRIGDASNRLSEHTRGLLKDIESSNVLTVEQQAETDQIATAVNQMVASIQEVASNAQHAADAAGRADTETASGQRLVAHTSQSITALEGEIRQATQVIHELEGQSNEISKVLDVIRGIAEQTNLLALNAAIEAARAGEQGRGFAVVADEVRSLAARTQQSTTDIQSMISALQERAQSAVTVMEQSSRQAHTSVAHAEEAATALDGIGQRVNEITDMNAQIATAVEQQGAVSEDINRSIINIRDAADTNVQTGQNNLQSAKSVAQLTSALSELAKQFWEKRG
>Cluster_3250_Allele_3
TLKMPAFEWVHVQLHQQKGMISLSPPTICNSALTDTSISSLLLATLMSGSLSSVSVLAILSPLGRLVERARNISNNPLSQSLYTGRTDEFGQIEFALRMMQAETGAIVGRIGDASNRLSEHTRGLLKDIESSNVLTVEQQAETDQIATAVNQMVASIQEVASNAQHAADAAGRADTETASGQRLVAHTSQSITALEGEIRQATQVIHELEGQSNEISKVLDVIRGIAEQTNLLALNAAIEAARAGEQGRGFAVVADEVRSLAARTQQSTTDIQSMISALQERAQSAVTVMEQSSRQAHTSVAHAEEAATALDGIGQRVNEITDMNAQIATAVEQQGAVSEDINRSIINIRDAADTNVQTGQNNLQSAKSVAQLTSALSELAKQFWEKRG
>Cluster_3250_Allele_4
MPAFEWVHVQLHQQKGMISLSPPTICNSATTIKSCSWFYFN
>Cluster_3250_Allele_5
MPAFEWVHVQLHQQKGMISLSPPTICNSALTDTSISSLLLATLMSGSLSSVSVLAILSPLGRLVERARNISNNPLSQSLYTGRTDEFGQIEFALRMMQAETGAIVGRIGDASNRLSEHTRGLLKDIESSNVLTVEQQAETDQIATAVNQMVASIQEVASNAQHAADAAGRADTETASGQRLVAHTSQSITALEGEIRQATQVIHELEGQSNEISKVLDVIRGIAEQTNLLALNAAIEAARAGEQGRGFAVVADEVRSLAARTQQSTTDIQSMISALQERAQSAVTVMEQSSRQAHTSVAHAEEAATALDGIGQRVNEITDMNAQIATAVEQQGAVSEDINRSIINIRDAADTNVQTGQNNLQSAKSVAQLTSALSELAKQFWEKRG
>Cluster_3250_Allele_6
MPPAAFEHMWSTLKSGRSWMGLVKNRCKNGDHYWVSAYVTPIAKNGSIVEYQSVRTKPEPEQVLAAEKLYAQLRSGKAARPKLAASFSVKILLLIWGSIISSAMAAGMLTDTSISSLLLATLMSGSLSSVSVLAILSPLGRLVERARNISNNPLSQSLYTGRTDEFGQIEFALRMMQAETGAIVGRIGDASNRLSEHTRGLLKDIESSNVLTVEQQAETDQIATAVNQMVASIQEVASNAQHAADAAGRADTETASGQRLVAHTSQSITALEGEIRQATQVIHELEGQSNEISKVLDVIRGIAEQTNLLALNAAIEAARAGEQGRGFAVVADEVRSLAARTQQSTTDIQSMISALQERAQSAVTVMEQSSRQAHTSVAHAEEAATALDGIGQRVNEITDMNAQIATAVEQQGAVSEDINRSIINIRDAADTNVQTGQNNLQSAKSVAQLTSALSELAKQFWEKRG
>Cluster_3250_Allele_7
HQQKGMISLSPPTICNSALTDTSISSLLLATLMSGSLSSVSVLAILSPLGRLVERARNISNNPLSQSLYTGRTDEFGQIEFALRMMQAETGAIVGRIGDASNRLSEHTRGLLKDIESSNVLTVEQQAETDQIATAVNQMVASIQEVASNAQHAADAAGRADTETASGQRLVAHTSQSITALEGEIRQATQVIHELEGQSNEISKVLDVIRGIAEQTNLLALNAAIEAARAGEQGRGFAVVADEVRSLAARTQQSTTDIQSMISALQERAQSAVTVMEQSSRQAHTSVAHAEEAATALDGIGQRVNEITDMNAQIATAVEQQGAVSEDINRSIINIRDAADTNVQTGQNNLQSAKSVAQLTSALSELAKQFWEKRG
>Cluster_3250_Allele_8
MMQAETGAIVGRIGDASNRLSEHTRGLLKDIESSNVLTVEQQAETDQIATAVNQMVASIQEVASNAQHAADAAGRADTETASGQRLVAHTSQSITALEGEIRQATQVIHELEGQSNEISKVLDVIRGIAEQTNLLALNAAIEAARAGEQGRGFAVVADEVRSLAARTQQSTTDIQSMISALQERAQSAVTVMEQSSRQAHTSVAHAEEAATALDGIGQRVNEITDMNAQIATAVEQQGAVSEDINRSIINIRDAADTNVQTGQNNLQSAKSVAQLTSALSELAKQFWEKRG
>Cluster_3250_Allele_9
RPLNKTKGCLIANFATVPYWVSAYVTPIAKNGSIVEYQSVRTKPEPEQVLAAEKLYAQLRSGKAARPKLAASFSVKILLLIWGSIISSAMAAGMLTDTSISSLLLATLMSGSLSSVSVLAILSPLGRLVERARNISNNPLSQSLYTGRTDEFGQIEFALRMMQAETGAIVGRIGDASNRLSEHTRGLLKDIESSNVLTVEQQAETDQIATAVNQMVASIQEVASNAQHAADAAGRADTETASGQRLVAHTSQSITALEGEIRQATQVIHELEGQSNEISKVLDVIRGIAEQTNLLALNAAIEAARAGEQGRGFAVVADEVRSLAARTQQSTTDIQSMISALQERAQSAVTVMEQSSRQAHTSVAHAEEAATALDGIGQRVNEITDMNAQIATAVEQQGAVSEDINRSIINIRDAADTNVQTGQNNLQSAKSVAQLTSALSELAKQFWEKRG
>Cluster_3250_Allele_10
MPAFEWVHVQLHQQKGMISLSPPTICNSASYCSFQRK
>Cluster_3250_Allele_11
MRQNLPVTGRNLELPKDANILSTTSPQSHITYVNPDFIKISGFTEEELLGQPHNIVRHPDMPPAAFEHMWSTLKSGRSWMGLVKNRCKNGDHYWVSAYVTPIAKNGSIVEYQSVRTKPEPEQVLAAEKLYAQLRSGKAARPKLAASFSVKILLLIWGSIISSAMAAGMLTDTSISSLLLATLMSGSLSSVSVLAILSPLGRLVERAKNISNNPLSQSLYTGRTDEFGQIEFALRMMQAETGAIVGRIGDASNRLSEHTRGLLKDIESSNVLTVEQQAETDQIATAVNQMVASIQEVASNAQHAADAAGRADTETASGQRLVAHTSQSITALEGEIRQATQVIHELEGQSNEISKVLDVIRGIAEQTNLLALNAAIEAARAGEQGRGFAVVADEVRSLAARTQQSTTDIQSMISALQERAQSAVTVMEQSSRQAHTSVAHAEEAATALDGIGQRVNEITDMNAQIATAVEQQGAVSEDINRSIINIRDAADTNVQTGQNNLQSAKSVAQLTSALSELAKQFWEKRG
>Cluster_3250_Allele_12
WSTSKTPSYTKSVSWQHHLTYVNPDFIKISGFTEEELLGQPHNIVRHPDMPPAAFEHMWSTLKSGRSWMGLVKNRCKNGDHYWVSAYVTPIAKNGSIVEYQSVRTKPEPEQVLAAEKLYAQLRSGKAARPKLAASFSVKILLLIWGSIISSAMAAGMLTDTSISSLLLATLMSGSLSSVSVLAILSPLGRLVERARNISNNPLSQSLYTGRTDEFGQIEFALRMMQAETGAIVGRIGDASNRLSEHTRGLLKDIESSNVLTVEQQAETDQIATAVNQMVASIQEVASNAQHAADAAGRADTETASGQRLVAHTSQSITALEGEIRQATQVIHELEGQSNEISKVLDVIRGIAEQTNLLALNAAIEAARAGEQGRGFAVVADEVRSLAARTQQSTTDIQSMISALQERAQSAVTVMEQSSRQAHTSVAHAEEAATALDGIGQRVNEITDMNAQIATAVEQQGAVSEDINRSIINIRDAADTNVQTGQNNLQSAKSVAQLTSALSELAKQFWEKRG
>Cluster_3250_Allele_13
HQQKGMISLSPPTICNSAKLAASFSVKILLLIWGSIISSAMAAGMLTDTSISSLLLATLMSGSLSSVSVLAILSPLGRLVERARNISNNPLSQSLYTGRTDEFGQIEFALRMMQAETGAIVGRIGDASNRLSEHTRGLLKDIESSNVLTVEQQAETDQIATAVNQMVASIQEVASNAQHAADAAGRADTETASGQRLVAHTSQSITALEGEIRQATQVIHELEGQSNEISKVLDVIRGIAEQTNLLALNAAIEAARAGEQGRGFAVVADEVRSLAARTQQSTTDIQSMISALQERAQSAVTVMEQSSRQAHTSVAHAEEAATALDGIGQRVNEITDMNAQIATAVEQQGAVSEDINRSIINIRDAADTNVQTGQNNLQSAKSVAQLTSALSELAKQFWEKRG
>Cluster_3250_Allele_14
MQLHQQKGMISLSPPTICNSALTDTSISSLLLATLMSGSLSSVSVLAILSPLGRLVERARNISNNPLSQSLYTGRTDEFGQIEFALRMMQAETGAIVGRIGDASNRLSEHTRGLLKDIESSNVLTVEQQAETDQIATAVNQMVASIQEVASNAQHAADAAGRADTETASGQRLVAHTSQSITALEGEIRQATQVIHELEGQSNEISKVLDVIRGIAEQTNLLALNAAIEAARAGEQGRGFAVVADEVRSLAARTQQSTTDIQSMISALQERAQSAVTVMEQSSRQAHTSVAHAEEAATALDGIGQRVNEITDMNAQIATAVEQQGAVSEDINRSIINIRDAADTNVQTGQNNLQSAKSVAQLTSALSELAKQFWEKRG
>Cluster_3250_Allele_15
PQNDVTLKMPAFEWVHVQLHQQKGMISLSPPTICNSALTDTSISSLLLATLMSGSLSSVSVLAILSPLGRLVERARNISNNPLSQSLYTGRTDEFGQIEFALRMMQAETGAIVGRIGDASNRLSEHTRGLLKDIESSNVLTVEQQAETDQIATAVNQMVASIQEVASNAQHAADAAGRADTETASGQRLVAHTSQSITALEGEIRQATQVIHELEGQSNEISKVLDVIRGIAEQTNLLALNAAIEAARAGEQGRGFAVVADEVRSLAARTQQSTTDIQSMISALQERAQSAVTVMEQSSRQAHTSVAHAEEAATALDGIGQRVNEITDMNAQIATAVEQQGAVSEDINRSIINIRDAADTNVQTGQNNLQSAKSVAQLTSALSELAKQFWEKRG
>Cluster_3250_Allele_16
MGSCAAPSAKGDDKFITTDYLQQCPDFIKISGFTEEELLGQPHNIVRHPDMPPAAFEHMWSTLKSGRSWMGLVKNRCKNGDHYWVSAYVTPIAKNGSIVEYQSVRTKPEPEQVLAAEKLYAQLRSGKAARPKLAASFSVKILLLIWGSIISSAMAAGMLTDTSISSLLLATLMSGSLSSVSVLAILSPLGRLVERARNISNNPLSQSLYTGRTDEFGQIEFALRMMQAETGAIVGRIGDASNRLSEHTRGLLKDIESSNVLTVEQQAETDQIATAVNQMVASIQEVASNAQHAADAAGRADTETASGQRLVAHTSQSITALEGEIRQATQVIHELEGQSNEISKVLDVIRGIAEQTNLLALNAAIEAARAGEQGRGFAVVADEVRSLAARTQQSTTDIQSMISALQERAQSAVTVMEQSSRQAHTSVAHAEEAATALDGIGQRVNEITDMNAQIATAVEQQGAVSEDINRSIINIRDAADTNVQTGQNNLQSAKSVAQLTSALSELAKQFWEKRG
>Cluster_3250_Allele_17
HQQKGMISLSPPTICNSAAATALDGIGQRVNEITDMNAQIATAVEQQGAVSEDINRSIINIRDAADTNVQTGQNNLQSAKSVAQLTSALSELAKQFWEKRG
>Cluster_3250_Allele_18
MRQNLPVTGRNLELPKDANILSTTSPQSHITYVNPDFIKISGFTEEELLGQPHNIVRHPNMPPAAFEHMWSTLKSGRSWMGLIKNRCKNGDHYWVSAYVTPIAKNGSIVEYQSVRTKPEPEQVLAAEKLYAQLRSGKAARPKLAASFSVKILLLIWGSIISSAMAAGMLTDTSISSLLLATLMSGSLSSVSVLAILSPLGRLVERARNISNNPLSQSLYTGRTDEFGQIEFALRMMQAETGAVVGRIGDASNRLSEHTRGLLKDIESSNLLTVEQQAETDQIATAVNQMAASIQEVASNAQHAADAAVRADTETASGQRLVAHTSQSITALEGEIRQAAQVIHELEGQSNEISKVLDVIRGIAEQTNLLALNAAIEAARAGEQGRGFAVVADEVRSLAARTQQSTTDIQSMISALQERAQSAVTVMEQSSRQAHTSVAHAEEAATALDGIGQRVNEITDMNSQIATAVEQQGAVSEDINRSINNIRDAADTNVQTGQNNLQSMKSVAQLTSALSELAKQFWEKRG
>Cluster_3250_Allele_19
MTGRNLELPKDANILSTTSPQSHITYVNPDFIKISGFTEEELLGQPHNIVRHPDMPPAAFEHMWSTLKSGRSWMGLVKNRCKNGDHYWVSAYVTPIAKNGSIVEYQSVRTKPEPEQVLAAEKLYAQLRSGKAARPKLAASFSVKILLLIWGSIISSAMAAGMLTDTSISSLLLATLMSGSLSSVSVLAILSPLGRLVERARNISNNPLSQSLYTGRTDEFGQIEFALRMMQAETGAIVGRIGDASNRLSEHTRGLLKDIESSNVLTVEQQAETDQIATAVNQMVASIQEVASNAQHAADAAGRADTETASGQRLVAHTSQSITALEGEIRQATQVIHELEGQSNEISKVLDVIRGIAEQTNLLALNAAIEAARAGEQGRGFAVVADEVRSLAARTQQSTTDIQSMISALQERAQSAVTVMEQSSRQAHTSVAHAEEAATALDGIGQRVNEITDMNAQIATAVEQQGAVSEDINRSIINIRDAADTNVQTGQNNLQSAKSVAQLTSALSELAKQFWEKRG
>Cluster_3250_Allele_20
MPAFEWVHVQLHQQKGMISLSPPTICNSAKNRCKNGDHYWVSAYVTPIAKNGSIVEYQSVRTKPEPEQVLAAEKLYAQLRSGKAARPKLAASFSVKILLLIWGSIISSAMAAGMLTDTSISSLLLATLMSGSLSSVSVLAILSPLGRLVERARNISNNPLSQSLYTGRTDEFGQIEFALRMMQAETGAIVGRIGDASNRLSEHTRGLLKDIESSNVLTVEQQAETDQIATAVNQMVASIQEVASNAQHAADAAGRADTETASGQRLVAHTSQSITALEGEIRQATQVIHELEGQSNEISKVLDVIRGIAEQTNLLALNAAIEAARAGEQGRGFAVVADEVRSLAARTQQSTTDIQSMISALQERAQSAVTVMEQSSRQAHTSVAHAEEAATALDGIGQRVNEITDMNAQIATAVEQQGAVSEDINRSIINIRDAADTNVQTGQNNLQSAKSVAQLTSALSELAKQFWEKRG
>Cluster_3250_Allele_21
MVASIQEVASNAQHAADAAGRADTETASGQRLVAHTSQSITALEGEIRQATQVIHELEGQSNEISKVLDVIRGIAEQTNLLALNAAIEAARAGEQGRGFAVVADEVRSLAARTQQSTTDIQSMISALQERAQSAVTVMEQSSRQAHTSVAHAEEAATALDGIGQRVNEITDMNAQIATAVEQQGAVSEDINRSIINIRDAADTNVQTGQNNLQSAKSVAQLTSALSELAKQFWEKRG
>Cluster_3250_Allele_22
MPYWVSAYVTPIAKNGSIVEYQSVRTKPEPEQVLAAEKLYAQLRSGKAARPKLAASFSVKILLLIWGSIISSAMAAGMLTDTSISSLLLATLMSGSLSSVSVLAILSPLGRLVERARNISNNPLSQSLYTGRTDEFGQIEFALRMMQAETGAIVGRIGDASNRLSEHTRGLLKDIESSNVLTVEQQAETDQIATAVNQMVASIQEVASNAQHAADAAGRADTETASGQRLVAHTSQSITALEGEIRQATQVIHELEGQSNEISKVLDVIRGIAEQTNLLALNAAIEAARAGEQGRGFAVVADEVRSLAARTQQSTTDIQSMISALQERAQSAVTVMEQSSRQAHTSVAHAEEAATALDGIGQRVNEITDMNAQIATAVEQQGAVSEDINRSIINIRDAADTNVQTGQNNLQSAKSVAQLTSALSELAKQFWEKRG
>Cluster_3250_Allele_23
TLKMPAFEWVHVQLHQQKGMISLSPPTICNSAILSRVSVDM
>Cluster_3250_Allele_24
MRQNLPVTGRNLELPKDANILSTTSPQSHITYVNPDFIKISGFTEEELLGQPHNIVRHPDMPPAAFEHMWSTLKSGRSWMGLVKNRCKNGDHYWVSAYVTPIAKNGSIVEYQSVRTKPEPEQVLAAEKLYAQLRSGKAARPKLAASFSVKILLLIWGSIISSAMAAGMLTDTSISSLLLATLMSGSLSSVSVLAILSPLGRLVERARNISNNPLSQSLYTGRTDEFGQIEFALRMMQAETGAIVGRIGDASNRLSE
>Cluster_3250_Allele_25
ETGAIVGRIGDASNRLSEHTRGLLKDIESSNVLTVEQQAETDQIATAVNQMVASIQEVASNAQHAADAAGRADTETASGQRLVAHTSQSITALEGEIRQATQVIHELEGQSNEISKVLDVIRGIAEQTNLLALNAAIEAARAGEQGRGFAVVADEVRSLAARTQQSTTDIQSMISALQERAQSAVTVMEQSSRQAHTSVAHAEEAATALDGIGQRVNEITDMNAQIATAVEQQGAVSEDINRSIINIRDAADTNVQTGQNNLQSAKSVAQLTSALSELAKQFWEKRG
>Cluster_32898_Allele_0
MRGREHHHFRILSHLPEATGISCGYRQPLCGMPGARTDPSDPSVLREVVNKNWPPS
>Cluster_32898_Allele_1
MAQYDDDEHALQVSMRGREHHHFRILSHLPEATGISCGYRQPLCGMPG
>Cluster_32898_Allele_2
MAQYDDDEHALQVSMRGREHHHFRILSHLPEATGISYGYRQPLCGMPGARTDPSDPSVLRSASDGR
>Cluster_33179_Allele_0
MLASGLLIRWITCLIIKDVLCLKVMLPGLDKDYRRAKAELYRLAGVNFPTPQWNLSGIRSGSKK
>Cluster_33179_Allele_1
MLASGLLIRWITCLIIKDVLCLKVMLPGLDKDYRRARAELYRLAGVNFPTPQRNLSGIRSGSKK
>Cluster_33179_Allele_2
MLASGLLIRWITCLIIKDVLCLKVMLPGLDKDYRRARAELYRLAGVNFLTPQRNLSGIRSGSKK
>Cluster_33179_Allele_3
MLASGLLIRWITCLIIKDVLCLKVMLPGLDKDYRRAKAELYRLAGVNFPTPQRNLSGIRSGSKK
>Cluster_33179_Allele_4
MLASGLLIRWITCLIIKDVLCLKVMLPGLDKDYRRVRAELYRLAGVNFLTPQRNLSGIRPGSKK
>Cluster_33179_Allele_5
MLASGLLIRWITCLIIKDVLCLKVMLPGLDKDYRRARA
>Cluster_33179_Allele_6
MLASGLLIRWITCLIIKDVLCLKVMLPGLDKDYRRVRAELYRLAGVNFLTPQRNLSGIRSGSKK
>Cluster_33179_Allele_7
MLIRWITCLIIKDVLCLKVMLPGLDKDYRRVRAELYRLAGVNFLTPQRNLSGIRSGSKK
>Cluster_33179_Allele_8
MLIRWITCLIIKDVLCLKVMLPGLDKDYRRAKAELYRLAGVNFPTPQRNLSGIRSGSKK
>Cluster_33179_Allele_9
MLIRWITCLIIKDVLCLKVMLPGLDKDYRRARAELYRLAGVNFPTPQRNLSGIRSGSKK
>Cluster_33179_Allele_10
MLIRWITCLIIKDVLCLKVMLPGLDKDYRRARAELYRLDGVNFPTPQRNLSGIRSGSKK
>Cluster_33179_Allele_11
MLIRWITCLIIKDVLCLKVMLPGLDKDYRRARAELYRLAGVNFLTPQRNLSGIRSGSKK
>Cluster_33179_Allele_12
MLASGLLIRWITCLIIKDVLCLKVMLPGLDKDYRRTRAELYRLAGVNFPTPQLNLSGIRSGSKK
>Cluster_33179_Allele_13
MLASGLLIRWITCLITKDVLCLKVMLPGLDKDYRRARAELYRLTGVNFPTPQRNLSGIRSGSKK
>Cluster_33179_Allele_14
MLASGLLIRWITCLIIKDVLCLKVMLPGLDKDYRRVRAELYRLAGVNFLTPQQNLSGIRPGSKK
>Cluster_33269_Allele_0
MDGVIGKVEQDSLPGQQTRKIDAPIICAFVFFYPPINPFFCCYLAPLSY
>Cluster_33269_Allele_1
MDGVIGKVEQDSLPGQQTRKIDAAIICAFVFFYPPINPFFCCYLAPLSY
>Cluster_33269_Allele_2
MDGVIGKVEQDSLPGQQTRKIDAPIICAFVFFYPPINPFFCC
>Cluster_33269_Allele_3
MGGVIGKVEQDSLPGQQTRKIDAPIICAFVFFYPPINPFFCCYLAPLSY
>Cluster_33269_Allele_4
MSGLQSHSSRTSWLIMDSVIGKVEQDSLPGQQTRKIDAPIICAFVFFYPPINPFFCCYLAPLSY
>Cluster_33269_Allele_5
MDGVIGKVEQNSLPGQQTRKIDAAIICAFVFFYPPINPFFCCYLAPLSY
>Cluster_33269_Allele_6
MDGVIGKVEQDTLPGQQTRKIDAAIICAFVFFYPPINPFFCCYLAPLSY
>Cluster_34363_Allele_0
MLVDGKQYAQHTDGNSTHGGQAISTRAWFTVNGKGIVCVGDPVSCGSTVAAGDGLVQVS
>Cluster_34363_Allele_1
MLVDGKQYAQHTDGNSTHVGQAISTRAWFTVNGKGIVCVGDPVSCGSTVAAGDGLVQVS
>Cluster_34786_Allele_0
MHEAQIYKNASLKRDFSVTKSSKKGQLTGPNFTRYCLYISLMRLMHTEAEAQ
>Cluster_34786_Allele_1
MHEAQIYKNASLKRDFSVTKSSKKGQLTGPNFMRYCLYISLMRLMHTEAEAQ
>Cluster_34786_Allele_2
MWGKSVHEAQIYKNASLKRDFSVTKSSKKGQLTGPNFMRYCLYISLMRLMHTEAEAQ
>Cluster_34786_Allele_3
MWGKSVHEAQIYKNASLKRDFSVTKSSKKGQLTGPNFTRYCLYISLMRLMHTEAEAQ
>Cluster_34786_Allele_4
VHEAQIYKNASLKRDFSVTKSSKKGQLTGPNFTRYCLYISLMRLMHTEAEAQ
>Cluster_34786_Allele_5
VWGKSVHEAQIYKNASLKRDFSVTKSSKKGQLTGPNFTRHCLYIALMRLIHTKVKAQ
>Cluster_34786_Allele_6
MWGKNVHEAQIYKNASLKRDFSVTKSSKKGQLTGPNFTRHCLYIALKRLIHTKAKAQ
>Cluster_34786_Allele_7
MHEAQIYKNASLKRDFSVTKSSKKGQLTGPNFTRHCLYIALKRLIHTKAKAQ
>Cluster_34786_Allele_8
MHEAQIYKNASLKRDFSVTKSSKKGQLTGPNFTRHCLYIALMRLIHTKVKAQ
>Cluster_35482_Allele_0
MVKNLASVSGDKEQVNMHQENTMPSTPDIGFFFHRPKYHLTCETITGI
>Cluster_35482_Allele_1
VSGDKDQVNMHQENTMPSTPDIGFFIHRPKYHLTCETITGI
>Cluster_35482_Allele_2
MVKNLASVSGDKDQVNMHQENTMPSTPDIGFFFHRPKYHLACETTTGI
>Cluster_35482_Allele_3
MVKNLESVSGDKDQVNMHQENTMPSTPDIGFFFHRPKYHLTCETITGI
>Cluster_35482_Allele_4
MRSFSVASKNLASVSGDKDQVNMHQENTMPSTPDIGFFIHRPKYHLTCETITGI
>Cluster_35482_Allele_5
MVKNLTSVSGDKDQVNMHQENTMPSTPDIGFFFHRPKYHLACETTTGI
>Cluster_35482_Allele_6
MRSFSVASKNLASVFGDKDQVNMHQENTMPSTPDIGFFFHRPKYHLACETTTGI
>Cluster_35482_Allele_7
MVKNLASVFGDKDQVNMHQENTMPSTPDIGFFSHRPKYHLACETTTGI
>Cluster_35482_Allele_8
MVKNLASVFGDKDQVNMHQENTMPSTPDIGFFFHRPKYHLTCETITGI
>Cluster_35482_Allele_9
MVKNLASVFGDKDPVNMHQENTMPSTPDIGFFFHRPKYHLACETTTGI
>Cluster_35482_Allele_10
SVSGDKDQVNMHQENTMPSTPDIGFFIHRPKYHLTCETITGI
>Cluster_35482_Allele_11
MVKNLTSVFGDKDQVNMHQENTMPSTPDIGFFFHRPKYHLACETITGI
>Cluster_35482_Allele_12
MVKNLASVFGDKDQVNMHQENTMPSTPDIGFFFHRPKYHLTCETTTGI
>Cluster_35482_Allele_13
MVKNLASVSGDKDQVNMHQENTMPSTPDIGFFIHRPKYHLACETITGI
>Cluster_35482_Allele_14
NLASVSGDKDQVNMHQENTMPSTPDIGFFFHRPKYHLTCETITGI
>Cluster_35482_Allele_15
MVKNLASVFGDKDQVNMHQENTMPSTPDIGFFFHRPKYHLACETTTGI
>Cluster_35482_Allele_16
MVKNLASVSGDKDQVNMHQENTMPSTPDIGFFIHRPKYHLTCETITGI
>Cluster_35482_Allele_17
MVKNLESVSGDKDQVNMHQENTMPSTPDIGFFIHRPKYHLTCETITGI
>Cluster_35482_Allele_18
GDKDQVNMHQENTMPSTPDIGFFFHRPKYHLTCETITGI
>Cluster_35767_Allele_0
MPDNLPGGCMVQCVRHFVLPRLKKDAGLPFFFPLITHSQPLNRGAFFCPGVRR
>Cluster_35767_Allele_1
MPDNLPGGCMVQCVRHFVLPRLKKDAGLPFFFPLLTHSQPLNRGAFFCPGVRR
>Cluster_35767_Allele_2
MPDNLPGGSMVQCVRHFVLPRLKKDAGLPFFFPLITHSQPLNRGAFFCPGVRR
>Cluster_3577_Allele_0
MSLARNATASQSPTQTNGYERHQPDQTLLYQLVEQHYPAFKASLEAQGQHLPRYIQQEFNDLLQCGRLEYGFMRVRCEDCHHERLVAFSCKRRGFCPSCGARRMAESAALLIDEVFPKEPIRQWVLSFPFQLRFLLARHPQLMGQVLSIVYRTLSTHLIKKAGYTKASAQTGSVTLIQRFGSALNLNVHYHMLFLDGVYAEDDYGKQRFHRVKAPTYDELNTLAHTLSHRIARCMEKRGILERDAENTWLTLEEGEDDTLTQLHGASVTYRIAVGPQQGRKVFTLQTLPGREDKADSSSRVANHAGFSLHAGVMAEAHQRDKLERLCRYISRPAVSEKRLALTANGQVRYELKTPYRNGTTHVIFEPLDFIAKLAALVPKPRVNLTRFHGVFAPNSKHRVQVTPAKRGKKPDKSEGLDTNWRDKSPAERHRAMTWMQRLKRVFNIDIEVCEHCGGHVKVIASIEDPKVIEQILKHLKQKTAKANAAKQRELPPERAPPLTPSLFDPSQSRLFD
>Cluster_35944_Allele_0
MLCIKDVLTFFDVAQSKKQSVRMTGATALCKFFNEFAG
>Cluster_35944_Allele_1
MTGATAICKFFNEFFDYKINKNNMLTGKTPE
>Cluster_35944_Allele_2
MTGATAICKFFNEFFDYKINKNNMLTGKIPE
>Cluster_35944_Allele_3
MLCIKDVLTFFDVAQSKKQSVRMTGATAICKFFNEFAGLKINKNNILTDKTPE
>Cluster_36051_Allele_0
MSIDHSLRFVQILLFIYTVNFYNITVRNVLCGGRIVTRRTKSWLKRVVPSAP
>Cluster_36051_Allele_1
MSIDHSLRFVQILLFIYTANFYNITVRNVLCGGRIVTRRTKSWLKRVVPSAP
>Cluster_36051_Allele_2
MSIDHSFRFVQILLFIYTVNFYNITVRNVLCGGRIVTRRTKSWLKRVVPSAP
>Cluster_36280_Allele_0
MKKKVLCDGVEDRTVKLLCGMVQSSTTTDKTQPPQTDKKKPQLITVGASVL
>Cluster_3634_Allele_0
MLSFPYPLRFLFASKPEAIGPVLGIVHRVIAGWLADQAGVDHASAQCGAVTLIQRFGSALNLNVHFHMLWLDGVYEDTTERPQRKPRLHRTRAPTSAQLTELAGTIAHRVCRHLSRRGWLEGEDESVFLSDSAGSDDGMDGLRMSSMTYRIATGRDAGRKVVTLQTLPGDAGSLEGDAGKVGGFSLHAGVAAEAHESHKLEKLCRYITRPAISEQRLSISPQGRVRYQLKTPWRNGTTHVEWDAVDFIAKLAALVPPPRAHLTRFHGVFAPNANLRAQLTPSGRGRRPAGDAVPVDASAHDEPRSPEQKRRAMSWAQRLKRVFSIDVTTCAHCGGAVRIVASIEDPKAIRAILAHFEKHGALEQAHYRPAARAPPPAA
>Cluster_3634_Allele_1
MPRLTAPRRQAEVCAPLPAAHAAARYARHLPERTLLYALVQAHYPDFIARLEAEDRPLPEYVREEFETYLRCGVLEHGFLRVVCEQCRAERLVAFSCKKRGFCPSCGARRMAESARHLVEEVFGPRPVRQWVLSFPYPLRFLFASKPEAIGPVLGIVHRVIAGWLADQAGVDHASAQCGAVTLIQRFGSALNLNVHFHMLWLDGVYEDTTERPQRKPRLHRTRAPTSAQLTELAGTIAHRVCRHLSRRGWLEGEDESVFLSDSAGSDDGMDGLRMSSMTYRIATGRDAGRKVVTLQTLPGDAGSLEGDAGKVGGFSLHAGVAAEAHESHKLEKLCRYITRPAISEQRLSISPQGRVRYQLKTPWRNGTTHVEWDAVDFIAKLAALVPPPRAHLTRFHGVFAPNANLRAQLTPSGRGRRPAGDAVPVDASAHDEPRSPEQKRRAMSWAQRLKRVFSIDVTTCAHCGGAVRIVASIEDPKAIRAILAHFEKHGALEQAHYRPAARAPPPAA
>Cluster_3634_Allele_2
MPRLATSRRQAAGCAPLPSAHTGSRYARHAPERTLLYALVEAHYPDFIARIEAEGRSLPGYVREAFDAYLRCGVLEHGFLRVVCEHCRAERLVAFSCKKRGFCPSCGARRMAESARHLVEEVFGPRPVRQWVLSFPYPLRFLFASKPEAIGPVLGIVQRVIAGWLADQAGIDRASAQCGAVTLIQRFGSALNLNIHFHMLWLDGVYVEATELPRRELRLHRARAPTTAQLTQLAATIAHRVCRHLTRKGWLEGEGESAFLADSAAGDDSMDGLRMSSITYRIATGRDAGCKVVTLQTLPGDAGSLEGEAGKVGGFSLHAGVAAEAHESHKLEKLCRYITRPAISEKRLSIALQGRVRYQLKTPWRNGTTHVEWDPVDFIAKLAALVPPPRAHLTRFHGVFAPNANLRAQLTPSGRGKRPAGDAAPVDVSAHDAPRSPEEKRRAMSWAQRLKRVFSIDVTACVHCGGTVRIVASIEEPTAIRAILAHFEKHGAREEAHYRPAARAPPVQAA
>Cluster_3634_Allele_3
MPRLATSRRQAAGCAPLPSAHTGSRYARHAPERTLLYALVEAHYPDFIARIEAEGRSLPGYVREAFDAYLRCGVLEHGFLRVVCEHCRAERLVAFSCKKRGFCPSCGARRMAESARHLVEEVFGPRPVRQWVLSFPYPLRFLFASKPEAIGPVLGIVQRVIAGWLADQAGIDRASAQCGAVTLIQRFGSALNLNIHFHMLWLDGVYVEATELPRRELRLHRARAPTTAQLTQLAAAIAHRVCRHLTRKGWLEGEGESAFLADSAAGDDSMDGLRMSSITYRIATGRDAGCKVVTLQTLPGDAGSLEGEAGKVGGFSLHAGVAAEAHESHKLEKLCRYITRPAISEKRLSIALQGRVRYQLKTPWRNGTTHVEWDPVDFIAKLAALVPPPRAHLTRFHGVFAPNAALRAQLTPSGRGRRHDAAVEPADASANDAPRSPEEKRRSMSWAQRLKRVFSIDVTACVHCGGTVRIVASIEE
>Cluster_3634_Allele_4
MPRLATSRRQAAGCAPLPSAHTGSRYARHAPERTLLYALVEAHYPDFIARIEAEGRSLPGYVREAFDAYLRCGVLEHGFLRVVCEHCRAERLVAFSCKKRGFCPSCGARRMAESARHLVEEVFGPRPVRQWVLSFPYPLRFLFASKPEAIGPVLGIVQRVIAGWLADQAGIDRASAQCGAVTLIQRFGSALNLNIHFHMLWLDGVYVEATELPRRELRLHRARAPTTAQLTQLAAAIAHRVCRHLTRKGWLEGEGESAFLADSAAGDDSMDGLRMSSITYRIATGRDAGCKVVTLQTLPGDAGSLEGEAGKVGGFSLHAGVAAEAHESHKLEKLCRYITRPAISEKRLSIALQGRVRYQLKTPWRNGTTHVEWDPVDFIAKLAALVPPPRAHLTRFHGVFAPNAALRAQLTPSGRGRRHDAAVEPADASANDAPRSPEEKRRSMSWAQRLKRVFSIDVTACVHCGGTVRIVASIEEPAAIRAILGHFVKQGAREEAHYRPAARAPPVQAA
>Cluster_3634_Allele_5
MPRLATSRRQAAGCAPLPSAHTGSRYARHAPERTLLYALVEAHYPDFIARIEAEGRSLPGYVREAFDAYLRCGVLEHGFLRVVCEHCRAERLVAFSCKKRGFCPSCGARRMAESARHLVEEVFGPRPVRQWVLSFPYPLRFLFASKPEAIGPVLGIVQRVIAGWLADQAGIDRASAQCGAVTLIQRFGSALNLNIHFHMLWLDGVYVEATELPRRELRLHRARAPTTAQLTQLAAAIAHRVCRHLTRKGWLEGEGESAFLADSAAGDDSMDGLRMSSITYRIATGRDAGCKVVTLQTLPGDAGSLEGEAGKVGGFSLHAGVAAEAHESHKLEKLCRYITRPAISEKRLSIALQGRVRYQLKTPWRNGTTHVEWDPVDFIAKLAALVPPPRAHLTRFHGVFAPNAALRAQLTPSGRGRRHDAAVEPADASANDAPRSPEEKRRSMSWAQRLKRVFSIDVTACVHCGGTVRIVASIEEPALLQIVGGDKLIIPFC
>Cluster_3634_Allele_6
MQQCHAGSLEGEAGKVGGFSLHAGVAAEAHESHKLEKLCRYITRPAISEKRLSIALQGRVRYQLKTPWRNGTTHVEWDPVDFIAKLAALVPPPRAHLTRFHGVFAPNANLRAQLTPSGRGKRPAGDAAPVDVSAHDAPRSPEEKRRAMSWAQRLKRVFSIDVTACVHCGGTVRIVASIEEPTAIRAILAHFEKHGAREEAHYRPAARAPPVQAA
>Cluster_3634_Allele_7
MRFLFASKPEAIGPVLGIVQRVIAGWLADQAGIDRASAQCGAVTLIQRFGSALNLNIHFHMLWLDGVYVEATELPRRELRLHRARAPTTAQLTQLAAAIAHRVCRHLTRKGWLEGEGESAFLADSAAGDDSMDGLRMSSITYRIATGRDAGCKVVTLQTLPGDAGSLEGEAGKVGGFSLHAGVAAEAHESHKLEKLCRYITRPAISEKRLSIALQGRVRYQLKTPWRNGTTHVEWDPVDFIAKLAALVPPPRAHLTRFHGVFAPNAALRAQLTPSGRGRRHDAAVEPADASANDAPRSPEEKRRSMSWAQRLKRVFSIDVTACVHCGGTVRIVASIEEPAAIRAILGHFVKQGAREEAHYRPAARAPPVQAA
>Cluster_37834_Allele_0
MRRRIFSAISHKDYRQCLTKHMAFTYNAHAEKSAFYYGSGIIAAKL
>Cluster_37834_Allele_1
MHRRIFSAISHKDYRQCLTKRMAFTYNAHAEKSTFYYGSGIIAAKL
>Cluster_37834_Allele_2
MRRRIFSAISHKDYRQCLTKRMAFTYNAHAEKSAFYYGSGIIAAKL
>Cluster_38166_Allele_0
MGATIFCCAEHETLFDLAGQGMKQQIKKRRAISPPVLICIHSFSD
>Cluster_38166_Allele_1
MGATIFCCAEHETLFDLVGQWMKQQIKKRRAIRPPVLI
>Cluster_38166_Allele_2
MGATIFCWAEHETLFDLAGQWMKQQIKKRRAIRPPVLICTHSFSA
>Cluster_38166_Allele_3
MGATIFCCAEHETLFDLAGQWMKQQIKKRRAIRPPVLI
>Cluster_38166_Allele_4
MGAIIFCCAEHETLFDLAGQWMKQQIKKRRTIRPPVMICTHLFPD
>Cluster_38166_Allele_5
MGATIFCCAEHETLFDLAGQGMKQQTKKRRVIRQPAMICTHSFSN
>Cluster_38166_Allele_6
MGATIFCWAEHETLFDLAGQWMKQQIKKRRAIRPPVLICTHSFSN
>Cluster_38166_Allele_7
MGATIFCCAEHETLFDLAGQWMKQQIKKRRAIRPPVLILTHSFSD
>Cluster_38166_Allele_8
MGATIFCCAEHETLFDLAGQWMKQQTKKRRVIRQPVMICTHSFSN
>Cluster_38166_Allele_9
MGATIFCCAEHETLFDLAGQWMKQQIKKRRAIRPPVLICTHSFSN
>Cluster_38166_Allele_10
MGATIFCCAEHETLFDLAGQWMKQQIKKRRAISSPVLICTHSFSD
>Cluster_38166_Allele_11
MGATIFCCAEHETLFDLAGQWIKQQKKKMRAIPPPVLICTHSFSD
>Cluster_38166_Allele_12
MGATIFCCAEHETLFDLAGQWMKQQIKKRRAIRPPVLICTHSFSD
>Cluster_38166_Allele_13
MGATIFRWAEHETLFDLAGQWMKQQIKKRRAIHPPVLICTHSFSD
>Cluster_38166_Allele_14
MGATIFCCAEHETLFDLAGQGMKQQIKKMRAIRPPVLICTHSFSA
>Cluster_38166_Allele_15
MGATIFCCAEHETLFDLAGQGMKQQIKKMRAIRPPVLICTHSFSD
>Cluster_38166_Allele_16
MGATIFCCAEHETLFDLAGQWMKQQIKKRRAIRPPVLICTHSFSA
>Cluster_38193_Allele_0
MASVSISCPSCSATDGVVRNGKSTAGHQRYLCSQGSDAQWNENSR
>Cluster_38193_Allele_1
MASVSISCPSCSATDGVVRNGKSTAG
>Cluster_38193_Allele_2
MASVSISCPSCSATDGVVRNGKST
>Cluster_38193_Allele_3
MASVSISCPSCSATDGVVRNGKS
>Cluster_38193_Allele_4
VASVSISCPSCSATDGVVRNGKSTAGHQRYLCSQGSDAQWNENSR
>Cluster_40194_Allele_0
MSYSKSFKLYQDGKRMNPDALTVVSDSGEGMQPTQRQIEG
>Cluster_40194_Allele_1
MSYSKSLKLYQDGKRMNPDALTVVSDSGEGMQPTQRQIEG
>Cluster_40194_Allele_2
MSYSKSFKLYQDGKRMNPDALTVVNDSGEGMQPTQRQIEG
>Cluster_40194_Allele_3
MSYSKSFKLYQDGKRMNPDEHTVVSDSGERMQPTQRQIEG
>Cluster_40194_Allele_4
MSYSKSFKLDQDGKRMNPDAHAVVSDLGERTQPTQRQIEG
>Cluster_40194_Allele_5
MSYSKSFKLYQDGKRMSPDERTVVSDSGERMQPTQRQIEG
>Cluster_40194_Allele_6
MSYSKSFKLYQDGKRMNPDEFTVVSDSGERMQPTQRQIEG
>Cluster_40194_Allele_7
MSYSKSFKLYQDGKRMNPDELTVVSDSGERMQPTQRQIEG
>Cluster_40194_Allele_8
MSYSKSFKLYKDGTRMNPDALTVVSDSGEGMQPTQRQIEG
>Cluster_40194_Allele_9
MSYSKSFKLYQDGKRMNPDAHAVVSDLGERTQPTQRQIEG
>Cluster_41178_Allele_0
MPRIFTFLWLFFCPLFDQNIHYADVGDTKAKMQKKAIC
>Cluster_41178_Allele_1
MPRIFTFLWLFFCPLFDQNIHYANVGDTKAKMQKKAIC
>Cluster_41178_Allele_2
MPRIFTFLWLFFCPLFDQNIHYTDMGDTKAKMQKKAIC
>Cluster_41178_Allele_3
MPRIFTFLWLFFCPLFDQNIHYDDVGDTKAKMQKKAIC
>Cluster_41178_Allele_4
MPRIFTFLWLFFCPLFDQNIHYADVEDTKAKMQKKAIC
>Cluster_41178_Allele_5
MPRIFTFLWLFFCPLFDQNIHYADEGDTKAKMQKKAIC
>Cluster_41178_Allele_6
MPRIFTFLWLFFCPLFDQNIHYTDMGDTKAKMQQKAIC
>Cluster_41178_Allele_7
LPRIFTFLWLFFCPLFDQNIHYADVGDTKAKMQKKAIC
>Cluster_41178_Allele_8
MPRIFTFLCLFFCPLFDQNIHYADVGDTKAKMQKKAIC
>Cluster_4648_Allele_0
MMINEAHAQATAASGRGDGQYPSGLHDGAEISTAAGGQTKAEVPLTMEAVITRENLMLAYQRVVENKGVAELKPWLKKNWRSVWQVLIDGNYQPRAIRRMDIPKPDGGVRTLGIPTVVDRLIQQAIAQQLSAIVDTASAATQTTATST
>Cluster_4648_Allele_1
MLQGGPLSPLLSNILLDELDKELERRGHSFCRYADDCNIYVSSRKAGDHLLKNIRAFVENKLKVNEKKSAVARPWDRKFLGYSVTWHKQAKLKIALTSVNRLKEKVHSLTTGNRSKSVKATINALTPVLCGWISYFRLTEVRGVLEELDGWIKRKLRCLL
>Cluster_4648_Allele_2
MMINEAHAQATAASGRGDGQYPSGLHDGAEISTAAGGQTKAEVPLTMEAVITRENLMLAYQRVVENKGVSELKPWLKKNWRSVWQVLIDGNYQPRAIRRMDIPKPDGGVRTLGIPTVVDRLIQQAIAQQLSAIVDTASAATQTTATST
>Cluster_4648_Allele_3
MPQGGPLSLLLSNILLDELDKELERRGHSFCRYADDCNIYVSSRKAGDHLLKNIRAFVENKLKLKVNEKKSAVARPWERKFLGYSVTWHKQAKLKIALTSVNRLKEKVRSLTTGNRSKSVKVTINALTPVLRGWISYFRLTEVRGVLEELDGWIKRKLRCLLWRQ
>Cluster_4648_Allele_4
MEAVITRENLMLAYQRVVENKGAAGVDNLSVAELKPWLKKNWRSVRQALIDGNYQPRAIRRMDIPKPDSGVRTSGIPTVVDRLIQQAIAQQLSAIVDKSFSDSSYGFRPRRNAWKAVQQAQRYIRGGKRWVVDMEIWIWRSSST
>Cluster_4648_Allele_5
MLQGGPLSPLLSNILLDELDKELERRGHSFCRYADDCNIYVSSRKAGDHLLKNIRAFVENKLKVNEKKSAVARPWDRKFLGYSVTWHKQAKLKIALTSVNRLKEKVHSLTTGNRSKSVKATINALTLVLCGWISYFRLTEVRGVLEELDGWIKRKLRCLL
>Cluster_4648_Allele_6
MPQGGPLSPLLSNILLDELDKELERRGHSFCRYADDCNIYVSSRKAGDHLLKNIRAFVENKLKVNEKKSAVARPWERKFLGYSVTWHKQAKLKIALTSVERLKEKVRSLTTGNRSKSVKATINALTPVLRGWISYFRLTEVRGVLEELDGWIKRKLRCLLWRQWKRPGTRTKNPCSGTVNLAT
>Cluster_4648_Allele_7
MDRLIQQAIAQQLSAIVDKSFSDSSYGFRPGHNAWQAVQQAQRYIRGGKRWVVGMDLEKFF
>Cluster_4648_Allele_8
MDNLSVAELKPWLKKNWRSVRQALIDGNYQPRAIRRMAA
>Cluster_4648_Allele_9
MMINEAQAQATAASGRGDGRYPSGLHDGAEISTAAGG
>Cluster_4648_Allele_10
AGDHLLKNIRAFVENKLKVNEKKSAVARPWDRKFLGYSVTWHKQAKLKIALTSVNRLKEKVHSLTTGNRSKSVKATINALTPVLCGWISYFRLTEVRGVLEELDGWIKRKLRCLL
>Cluster_4648_Allele_11
MMINEAQAQATATSGRGDGQYPSGLHDGAEISTAAGGQ
>Cluster_4648_Allele_12
AGDHLLKNIRAFVENKLKLKVNEKKSAVARPWERKFLGYSVTWHKQAKLKIALTSVNRLKEKVRSLTTGNRSKSVKVTINALTPVLRGWISYFRLTEVRGVLEELDGWIKRKLRCLLWRQWKRPGTRTKNLLRVGLSKDRAMISAYNNHGPWWNSGSRHMNQAIKNAWFSRQGLISLLEQQRQFQC
>Cluster_4648_Allele_13
MMINEAQAQATATSGRGDGQYPSGLHDGAEISTAAGGQTKAEVPLTMEAVITRENLMLAYQRVVENKGTAGVDNLSVAELKPWLKKNWRSVRQALIDGNYQPRAIRRMAA
>Cluster_4648_Allele_14
MMINEAQAQATAASGRGDGRYSSGLHDGAETSTAADGQTKAEVPLTTEAVITRENLMLAYQRVAELKPSLKKNRPSVRQALTDGNYQPRAIRRMDIPKPDGGVRTLGIPTVLDRLIQQAIAQQLSAIVDKSFSDSSYGFRPGRSAWQAVQQAQRYIRSGKRWVVDMDLEKFFDRVAHRLLMTRLARTIKDRRVLRLIRRYLKSEMVKDGQREKRQEGMPQGGPLSPLLSNILLDELDKELERRGHSFCRYADDCNIYVSSRKAGEHLLDEIRGFVENKLKLKVNEKKSAVTRPWERRFLGYSVTWHKQAKLKIALTSVNRLKEKVRSLTTGKRSKSVKATINVLTPVLRGWISYFRLTEVRGVLEELDGWIKRKLRCLLWRQWKRPGTRTKNLQRAGLSKDRAMISAYNNHEPWWNSGASHMNQAIKNAWFRRLGLISLLEQQRQFQS
>Cluster_4648_Allele_15
MTRLARTIKDRRVLRLIRRYLKAEMVKDGQREKRQAGMPQGGPLSLLLSNILLDELDKELERRGHSFCRYADDCNIYVSSRKAGDHLLKNIRAFVENKLKLKVNEKKSAVARPWERKFLGYSVTWHKQAKLKIALTSVNRLKEKVRSLTTGNRSKSVKVTINALTPVLRGWISYFRLTEVRGVLEELDGWIKRKLRCLLWRQWKRPGTRTKNLLRVGLSKDRAMISAYNNHGPWWNSGSRHMNQAIKNAWFSRQGLISLLEQQRQFQC
>Cluster_4648_Allele_16
MMINEAQAQATATSGRGDGQYPSGLHDGAEISTAAGGQTKAEVPLTMEAVITRENLMLAYQRVVENKGTAGVDNLSVAELKPWLKKNWRSVRQALIDGNYQPRTIRRMDIPKPDGGVRTSGIPTVVDRLIQQAVQQAQRYIRGGKRWVV
>Cluster_4648_Allele_17
MMINEAQAQATATSGRGDGQYPSGLHDGAEISTAAGGQTKAEVPLTMEAVITRENLMLAYQRVVENKGTAGGDNLSVAELKPWLKKNWRSVRQALIDGNYQPRAIRRMAA
>Cluster_4648_Allele_18
MENKLKVNEKKSAVARPWDRKFLGYSVTWHKQAKLKIALTSVNRLKEKVHSLTTGNRSKSVKATINALTPVLCGWISYFRLTEVRGVLEELDGWIKRKLRCLL
>Cluster_4648_Allele_19
MLAYQRVVENKGAAGVDNLSVAELKPWLKKNWRSVRQALIDGNYQPRAIRRMDIPKPDSGVRTSGIPTVVDRLIQQAIAQQLSAIVDKSFSDSSYGFRPRRNAWKAVQQAQRYIRGGKRWVV
>Cluster_4648_Allele_20
MTRLARTIKDRRVLRLIRRYLKAEIVRDGQREKRQEGMPQGGPLSPLLSNILLDELDKELERRGHSFCRYADDCNIYVSSQKAGDHLLKNIRAFVENKLKVNEKKSAVARPWERKFLGYSVTWHKQAKLKIALTSVNRLKEKVRSLTTGNRSKSVKATINVLTPVLRGWISYFRLTEVRGVLEELDGWIKRKLRCLLWRQWKRPGTRTKNLRRAGLSKDRAMISAYNNHGPWWNSGSSHMNQAIKNAWFSRQGLISLLEQQRQFQC
>Cluster_4648_Allele_21
MMINEAQAQATAASGRGDGRYPSGLHDGAEISTAAGGQTKAEVPLTMEAVITRENLMLAYQRVVENKGAAGVDNLSVAELKPWLKKNWRSVRQALIDGNYQPRAIRRMDIPKPDGGVRTLGIPTVVDRLIQQAIAQQLSAIVDKSFSDSSYGFRPGRNAWQAVQQAQRYIRGGKRWVVDMDLEKFFDRVDHRLLMTRLARTIKDRRVLRLIRRYLKAEIVRDGQREKRQEGMPQGGPLSPLLSNILLDELDKELERRGHSFCRYADDCNIYLSSRKAGEHLLKNIRAFVENKLKLKVNEKKSAVARPWERKFLGYSVTWHKQAKLKIALTSVNRLKEKVRSLTTGNRSKSVKATINALMPVLRGWISYFRLTEVRGVLEELDGWIKRKLRCLLWRQWKRPGTRTKNLQRAGLSKDSAMISAYNNHGPWWNSGSSHMNQAIKNAWFSRQGLISLLEQQRQFQC
>Cluster_4648_Allele_22
MLAYQRVVENKGAAGVDNLSVAELKPWLKKNWRSVRQALIDGNCQPRAIRRMDIPKPDSGVRTSGIPTVVDRLIQQAIAQQLSAIVDKSFSDSSYGFRPGRNAWKAVQQAQRYIRGGKRWVVDMEIWIWRSSST
>Cluster_4648_Allele_23
MTRLARTIKDRRVLRLIRRYLKAEMVKDGQREKRQAGMPQGGPLSLLLSNILLDELDKELERRGHSFCRYADDCNIYVSSRKAGDHLLKNIRAFVENKLKLKVNEKKSAVARPWERKFLGYSVTWHKQAKLKIALTSVNRLKEKVRSLTTGNRSKSVKVTINALTPVLRGWISYFRLTEVRGVLEELDVWIKRKLRCLLWRQWKRPGTRTKNLLRAGLSKDRAMISAYNNHGPWWNSGSSHMNQAIKNAWFSRQGLISLLEQQRQFQC
>Cluster_4648_Allele_24
MVKDGQREKRQAGMLQGGPLSPLLSNILLDELDKELERRGHSFCRYADDCNIYVSSRKAGDHLLKNIRAFVENKLKVNEKKSAVARPWDRKFLGYSVTWHKQAKLKIALTSVNRLKEKVHSLTTGNRSKSVKATINALTPVLCGWISYFRLTEVRGVLEELDGWIKRKLRCLL
>Cluster_4648_Allele_25
MVKDGQREKRQAGMLQGGPLSPLLSNILLDELDKELERRGHSFCRYADDCNIYVSSRKAGDHLLKNIRAFVENKLKVNEKKSAVARPWDRKFLGYSVTWHKQAKLKIALTSVNRLKEKVHSLTTGNRSKSVKATINALTLVLCGWISYFRLTEVRGVLEELDGWIKRKLRCLL
>Cluster_4648_Allele_26
TMEAVITRENLMLAYQRVVENKGVSELKPWLKKNWRSVWQVLIDGNYQPRAIRRMDIPKPDGGVRTLGIPTVVDRLIQQAIAQQLSAIVDTASAATQTTATST
>Cluster_4648_Allele_27
MMINEAQAQATAASGRGDGRYPSGLHDGAEISTAAGGQTKAEVPLTMEAVITRENLMLAYQRVVENKGAAGVDNLSVAELKPWLKKNWRSVRQALIDGNYQPRAIRRMDIPKPDGGVRTSGIPTVVDRLIQQAIAQQLSAIVDKSFSDSSYGFRPGRNAWQAVQQAQRYIRGGKRWVVDMDLEKFFDRVDHRLLMTRLARTIKDRRMLRLIRRYLKAEIVRDGQREKRQEGMPQGGPLSPLLSNILLDELDKELERRGHRFCRYADGCNIYVSSRKAGDHLLKNIRAFVENKLKLKVNEKKSAVARPWERKFLGYSVTWHKQAKLKIALTSVKRLKEKVRSLTTGNRSKSVKATINALTPVLRGWISYFRLTEVRGVQEELDGWIKRKLRCLLWRQWKRPGTRTKNLQRAGLSKDRAMISAYNNHGPWWNSGSSHMNQAIKNAWFSRQGLISLLEQQRQFQC
>Cluster_4648_Allele_28
ITRENLMLAYQRVVENKGVSELKPWLKKNWRSVWQVLIDGNYQPRAIRRMDIPKPDGGVRTLGIPTVVDRLIQQAIAQQLSAIVDTASAATQTTATST
>Cluster_4648_Allele_29
MTRLARTIKDRRVLRLIRRYLKAEMVKDGQREKRQAGMPQGGPLSLLLSNILLDELDKELERRGHSFCRYADDCNIYVSSRKAGDHLLKNIRAFVENKLKLKVNEKKSAVARPWERKFLGYSVTWHKQAKLKIALTSVNRLKEKVRSLTTGNRSKSVKVTINALTPVLRGWISYFRLTEVRGVLEELDGWIKRKLRCLLWRQWKRPGTRTKNLLRAGLSKDRAMISAYNNHGPWWNSGSSHMNQAIKNAWFSRQGLISLLEQQRQFQC
>Cluster_4648_Allele_30
MKATINALTPVLCGWISYFRLTEVRGVLEELDGWIKRKLRCLL
>Cluster_4648_Allele_31
MPQGGPLSPLLSNILLDELDKELERRGHSFCRYADDCNIYVSSRKAGDHLLKNIRAFVENKLKVNEKKSAVARPWERKFLGYSVTWHKQAKLKIALTSVERLKEKVRSLTTGNRSKSVKATINALTPVLRGWISYFRLTEVRGVLEELDGWIKRKLRCLLWRQWKRPGTRTKNPQRAGLSKDRAMISAYNNHGPWWNSGSSHMNQAIKNAWFSRQGLISLLEQQRQFQC
>Cluster_4648_Allele_32
MDNLSVAELKPWLKKNWRSVRQALIDGNYQPRAIRRMDIPKPDGGVRTSGIPTVVDRLIQQAIAQQLSAIVDKSFSDSSYGFRPGRNAWQAVQQAQRYIRGGKRWVVGMDLEKFF
>Cluster_4648_Allele_33
MLRLIRRYLKAEMVKDGQREKRQAGMPQGGPLSLLLSNILLDELDKELERRGHSFCRYADDCNIYVSSRKAGDHLLKNIRAFVENKLKLKVNEKKSAVARPWERKFLGYSVTWHKQAKLKIALTSVNRLKEKVRSLTTGNRSKSVKVTINALTPVLRGWISYFRLTEVRGVLEELDGWIKRKLRCLLWRQ
>Cluster_4648_Allele_34
MMINEAQAQATATSGRGDGQYPSGLHDGAEISTAAGGQTKAEVPLTMEAVITRENLMLAYQRVVENKGVSELKPWLKKNWRSVWQVLIDGNYQPRAIRRMDIPKPDGGVRTLGIPTVVDRLIQQAIAQQLSAIVDTASAATQTTATST
>Cluster_4648_Allele_35
AGDHLLKNIRAFVENKLKLKVNEKKSAVARPWERKFLGYSVTWHKQAKLKIALTSVNRLKEKVRSLTTGNRSKSVKVTINALTPVLRGWISYFRLTEVRGVLEELDGWIKRKLRCLLWRQ
>Cluster_5040_Allele_27
MSDMKSGNISMKAILIPFLSLLIPLTPKSAFAQSEPELKLESVVIVSRHGVRAPTKATQLMQDVTPDAWPTWPVKLGWLTPRGGELIAYLGHYQRQRLVADGLLAKEGCPQPGQVAIIADVDERTRKTGEAFAAGLAPDCAITVHTQADTSSPDPLFNPLKTGVCQLDNANVTDAILSRAGGSIADFTGHRQTAFRELERVLNFPQSNLCLNREKQDESCSLTQALPSELKVSADNVSLTGAVSLASMLTEIFLLQQAQGMPEPGWGRITDSHQWNTLLSLHNAQFYLLQRTPEVARSRATPLLDLIMTALAPHPPQKQVYGVTLPTSVLFIAGHDTNLANLGGALELNWTLPGQPDNTPPGGELVFERWRRLSDNSQWIQVSLVFQTLQQMRDKTPLSLNTPPGEVKLTLAGCEERNAQGMCSLAGFTQIVNEVRIPACALHQDK
>Cluster_5879_Allele_0
MSSKNFSWRYSLAATVLLLSPFDLLASLGMDMYLPAVPFMPNALGTTASTIQLTLTTYLVMIGAGQLLFGPLSDRLGRRPVLLGGGLAYVVASMGLALTSSAEVFLGLRILQACGASACLVSTFATVRDIYAGREESNVIYGILGSMLAMVPAVGPLLGALVDMWLGWRAIFAFLGLGMIAASAAAWRFWPETRVQRVAGLQWSQLLLPVKCLNFWLYTLCYAAGMGSFFVFFSIAPGLMMGRQGVSQLGFSLLFATVAIAMVFTARFMGRVIPKWGSPSVLRMGMGCLIAGAVLLAITEIWALQSVLGFIAPMWLVGIGVATAVSVAPNGALRGFDHVAGTVTAVYFCLGGVLLGSIGTLIISLLPRNTAWPVVVYCLTLATVVLGLSCVSRVKGSRGQGEHDVVALQSAESTSNPNR
>Cluster_5879_Allele_1
MRSKNFSWRYSLAATVLLLSPFDLLASLGMDMYLPAVPFMPNALGTTASTIQLTLTTYLVMIGAGQLLFGPLSDRLGRRPVLLGGGLAYVVASMGLALTSSAEVFLGLRILQACGASACLVSTFATVRDIYAGREESNVIYGILGSMLAIVPAVGPLLGALVDMWLGWRAIFAFLGLGMIAASAAAWRFWPETRVQRVAGLQWSQLLLPVKCLNFWLYTLCYAAGMGSFFVFFSIAPGLMMGRQGVSQLGFSLLFATVAIAMVFTARFMGRVIPKWGSPSVLRMGMGCLIAGAVLLAITEIWALQSVLGFIAPMWLVGIGVATAVSVAPNGALRGFDHVAGTVTAVYFCLGGVLLGSIGTLIISLLPRNTAWPVVVYCLTLATVVLGLSCVSRVKGSRGQGEHDVVALQSAESTSNPNR
>Cluster_5879_Allele_2
MSSKNFSWRYSLAATVLLLSPFDLLASLGMDMYLPAVPFMPNALGTTASTIQLTLTTYLVMIGAGQLLFGPLSDRLGRRPVLLGGGLAYVVASMGLALTSSAEVFLGLRILQACGASACLVSTFATVRDIYAGREESNVIYGILGSMLAMVPAVGPLLGALVDMWLGWRAIFAFLGLGMIAASAAAWRFWPETRVQRVAGLQWSQLLLPVKCLNFWLYTLCYAAGMGSFFVFFSIAPGLMMGRQGVSQLGFSLLFATVAIAMVFTARFMGRVIPKWGSPSVLRMGMGCLIAGAVLLAITEIWALQSVLGFIAPMWLVGIGVATAVSVAPNGALRGFDHVAGTVTAVYFCLGGVLLGSIGTLIFSLLPRNTAWPVVVYCLTLATVVLGLSCVSRVKGSRGQGEHDVVALQSAESTSNPNR
>Cluster_6145_Allele_0
MYARGMTVREIQGHLAEMYSVEVSPEFISKVTDEVMAEVTAWQARPLEAMYPVVFFDALRVKIREDGVVRNKAVYLALGVLADGTRDILGLWIENTEGAKFWMKVFNDLKTRGVNDILIGVADGLKGFPEALEAVFPATTLQTCIVHLIRNSLDYAGWKDRKALAAAIKPIYTAPTAEAAEAELDAFEAGDWGERFPTVVAAWRRAWTRVVPFFAFPPDVRRVIYTTNAIESVHARLRKIIKTRGHFPSDEAATKLIWLALRNITAEWSRASQHWKAAMNQFAIIYEDRFTLAR
>Cluster_6145_Allele_1
MPRKKKTPVVTPAIDLPKEFLEKLIPGPMDAAGVEAVFQQLKKAVIERALGAELGLHLADAEGGSGNHRNGRSGKTVLTDEGPLRIDVPRDRTGTFEPQLIPKHERRFAGFDDRIVSMYARGMTVREIQGHLAEMYSVEVSPEFISKVTDEVMAEVTAWQARPLEAMYPVVFFDALRVKIREDGVVRNKAVYLALGVLADGTRDILGLWIENTEGAKFWMKVFNDLKTRGVNDILIGVADGLKGFPEALEAVFPATTLQTCIVHLIRNSLDYAGWKDRKALAAAIKPIYTAPTAEAAEAELDAFEAGDWGERFPTVVAAWRRAWTRVVPFFAFPPDVRRVIYTTNAIESVHARLRKIIKTRGHFPSDEAATKLIWLALRNITAEWSRASQHWKAAMNQFAIIYEDRFTLAR
>Cluster_6256_Allele_0
MCELDILHDSLYQFCPELHLKRLNSLTLACHALLDCKTLTLTELGRNLPTKARTKHNIKRIDRLLGNRHLHKERLAVYRWHASFICSGNTMPIVLVDWSDIREQKRLMVLRASVALHGRSVTLYEKAFPLSEQCSKKAHDQFLADLASILPSNTTPLIVSDAGFKVPWYKSVEKLGWYWLSRVRGKVQYADLGAENWKPISNLHDMSSSHSKTLGYKRLTKSNPISCQILLYKSRSKGRKNQRSTRTHCHHPSPKIYSASAKEPWVLATNLPVEIRTPKQLVNIYSKRMQIEETFRDLKSPAYGLGLRHSRTSSSERFDIMLLIALMLQLTCWLAGVHAQKQGWDKHFQANTVRNRNVLSTVRLGMEVLRHSGYTITREDSLVAATLLTQNLFTHGYVLGKL
>Cluster_6256_Allele_1
MCELDILHDSLYQFCPELHLKRLNSLTLACHALLDCKTLTLTELGRNLPTKARTKHNIKRIDRLLGNRHLHKERLAVYRWHASFICSGNTMPIVLVDWSDIREQKRLMVLRASVALHGRSVTLYEKAFPLSEQCSKKAHDQFLADLASILPSNTTPLIVSDAGFKVPWYKSVEKLGWYWLSRVRGKVQYADLGAENWKPISNLHDMSSSHSKTLGYKRLTKSNPISCQILLYKSRSKGRKNQRSTRTHCHHPSPKIYSASAKEPWVLATNLPVEIRTPKQLVNIYSKRMQIEETFRDLKSPAYGLGLRHSRTSSSERFDIMLLIALMLQLTCWLAGVHAQKQGWDKHFQANTVRNRNVLSTVRLGMEVLRHSGYTITREDLLVAATLLAQNLFTHGYALGKL
>Cluster_6256_Allele_2
MCELDILHDSLYQFCPELHLKRLNSLTLACHALLDCKTLTLTELGPNLPTKARTKHNIKRIDRLLGNRHLHKERLAVYRWHASFICSGNTMPIVLVDWSDIREQKRLMVLRASVALHGRSVTLYEKAFPLSEQCSKKAHDQFLADLASILPSNTTPLIVSDAGFKVPWYKSVEKLGWYWLSRVRGKVQYADLGAENWKPISNLHDMSSSHSKTLGYKRLTKSNPISCQILLYKSRSKGRKNQRSTRTHCHHPSPKIYSASAKEPWVLATNLPVEIRTPKQLVNIYSKRMQIEETFRDLKSPAYGLGLRHSRTSSSERFDIMLLIALMLQLTCWLAGVHAQKQGWDKHFQANTVRNRNVLSTVRLGMEVLRHSGYTITREDLLVAATLLAQNLFTHGYALGKL
>Cluster_6256_Allele_3
MACHALLDCKTLTLTELGRNLPTKARTKHNIKRIDRLLGNRHLHKERLAVYRWHASFICSGNTMPIVLVDWSDIREQKRLMVLRASVALHGRSVTLYEKAFPLSEQCSKKAHDQFLADLASILPSNTTPLIVSDAGFKVPWYKSVEKLGWYWLSRVRGKVQYADLGAENWKPISNLHDMSSSHSKTLGYKRLTKSNPISCQILLYKSRSKGRKNQRSTRTHCHHPSPKIYSASAKEPWVLATNLPVEIRTPKQLVNIYSKRMQIEETFRDLKSPAYGLGLRHSRTSSSERFDIMLLIALMLQLTCWLAGVHAQKQGWDKHFQANTVRNRNVLSTVRLGMEVLRHSGYTITREDLLVAATLLAQNLFTHGYALGKL
>Cluster_6256_Allele_4
MCELDILHDSLYQFCPELHLKRLNSLTLACHALLDCKTLTLTELGRNLPTKARTKHNIKRIDRLLGNRHLHKERLAVYRWHASFICSGNTMPIVLVDWSDIREQKRLMVLRASVALHGRSVTLYEKAFPLSEQCSKKAHDQFLADLASILPSNTTPLIVSDAGFKVPWYKSVEKLGWYWLSRVRGKVQYADLGAENWKPISNLHDMSSSHSKTLGYKRLTKSNPISCQILLYKSRSKGRKNQRSTRTHCHHPSPKIYSASAKEPWILATNLPVEIRTPKQLVNIYSKRMQIEETFRDLKSPAYGLGLRHSRTSSSERFDIMLLIALMLQLTCWLAGVHAQKQGWDKHFQANTVRNRNVLSTVRLGMEVLRHSGYTI
>Cluster_6256_Allele_5
MCELDILHDSLYQFCPELHLKRLNSLTLACHALLDCKTLTLTELGRNLPTKARTKHNIKRIDRLLGNRHLHKERLAVYRWHASFICSGNTMPIVLVDWSDIREQKRLMVLRASVALHGRSVTLYEKAFPLSEQCSKKAHDQFLADLASILPSNTTPLIVSDAGFKVPWYKSVEKLGWYWLSRVRGKVQYADLGAENWKPISNLHDMSSSHSKTLGYKRLTKSNPISCQILLYKSRSKGRKNQRSTRTHCHHPSPKIYSASAKEPWILATNLPVEIRTPKQLVNIYSKRMQIEETFRDLKSPAYGLGLRHSRTSSSERFDIMLLIALMLQLTCWLAGVHAQKQGWDKHFQANTVRNRNVLSTVRLGMEVLRHSGYTITREDSLVAATLLTQNLFTHGYVLGKL
>Cluster_6256_Allele_6
MCELDILHDSLYQFCPELHLKRLNSLTLACHALLDCKTLTLTELGRNLPTKARTKHNIKRIDRLLGNRHLHKERLAVYRWHASFICSGNTMPIVLVDWSDIREQKRLMVLRASVALHGRSVTLYEKAFPLSEQCSKKAHDQFLADLASILPSNTTPLIVSDAGFKVPWYKSVEKLGWYWLSRVRGKVQYADLGAENWKPISNLHDMSSSHSKTLGYKRLTKSNPISCQILLYKSRSKGRKNQRSTRTHCHHPSPKIYSASAKEPWILATNLPVEIRTPKQLVNIYSKRMQIEETFRDLKSPAYGLGLRHSRTSSSERFDIMLLIALMLQLTCWLAGVHAQKQGWDKHFQANTVRNRNVLSTVRLGMEVLRHSGYTITREDSLVAATLLTQN
>Cluster_6256_Allele_7
MAYATSYYSPNIKRIDRLLGNRHLHKERLAVYRWHASFICSGNTMPIVLVDWSDIREQKRLMVLRASVALHGRSVTLYEKAFPLSEQCSKKAHDQFLADLASILPSNTTPLIVSDAGFKVPWYKSVEKLGWYWLSRVRGKVQYADLGAENWKPISNLHDMSSSHSKTLGYKRLTKSNPISCQILLYKSRSKGRKNQRSTRTHCHHPSPKIYSASAKEPWVLATNLPVEIRTPKQLVNIYSKRMQIEETFRDLKSPAYGLGLRHSRTSSSERFDIMLLIALMLQLTCWLAGVHAQKQGWDKHFQANTVRNRNVLSTVRLGMEVLRHSGYTITREDLLVAATLLAQNLFTHGYALGKL
>Cluster_6256_Allele_8
MCELDILHDSLYQFCPELHLKRLNSLTLACHALLDCKTLTLTELGRNLPTKARTKHNIKRIDRLLGNRHLHKERLAVYRWHASFICSGNTMPIVLVDWSDIREQKRLMVLRASVALHGRSVTLYEKAFPLSEQCSKKAHDQFLADLASILPSNTTPLIVSDAGFKVPWYKSVEKLGWYWLSRVRGKVQYAGLGAENWKPISNLHDMSSSHSKTLGYKRLTKSNPISCQILLYKSRSKGRKNQRSTRTHCHHPSPKIYSASAKEPWVLATNLPVEIRTPKQLVNIYSKRMQIEETFRDLKSPALLQS
>Cluster_6256_Allele_9
MVLRASVALHGRSVTLYEKAFPLSEQCSKKAHDQFLADLASILPSNTTPLIVSDAGFKVPWYKSVEKLGWYWLSRVRGKVQYADLGAENWKPISNLHDMSSSHSKTLGYKRLTKSNPISCQILLYKSRSKGRKNQRSTRTHCHHPSPKIYSASAKEPWVLATNLPVEIRTPKQLVNIYSKRMQIEETFRDLKSPAYGLGLRHSRTSSSERFDIMLLIALMLQLTCWLAGVHAQKGTVAKLAMRQPFVLFKGL
>Cluster_6256_Allele_10
MCELDILHDSLYQFCPELHLKRLNSLTLACHALLDCKTLTLTELGRNLPTKARTKHNIKRIDRLLGNRHLHKERLAVYRWHASFICSGNTMPIVLVDWSDIREQKRLMVLRASVALHGRSVTLYEKAFPLSEQCSKKAHDQFLADLASILPSNTTPLIVSDAGFKVPWYKSVEKLGWYWLSRVRGKVQYADLGAENWKPISNLHDMSSSHSKTLGYKRLTKSNPISCQILLYKSRSKGRKNQRSTRTHCHHPSPKIYSASAKEPWILATNLPVEIRTPKQLVNIYSKRMQIEETFRDLKSPAYGLGLRHSRTSSSERFDIMLLIALMLQLTCWLAGVHAQKQGWDKHFQANTVRNRNVLSTVRLGMEVLRHSGYTITREDSLVAATLLTQNLFTHGY
>Cluster_6256_Allele_11
MCELDILHDSLYQFCPELHLKRLNSLTLACHALLDCKTLTLTELGRNLPTKARTKHNIKRIDRLLGNRHLHKERLAVYRWHASFICSGNTMPIVLVDWSDIREQKRLMVLRASVALHGRSVTLYEKAFPLSEQCSKKAHDQFLADLASILPSNTTPLIVSDAGFKVPWYKSVEKLGWYWLSRVRGKVQYADLGAE
>Cluster_6256_Allele_12
RPLNKTKGCLIANFATVPIKRIDRLLGNRHLHKERLAVYRWHASFICSGNTMPIVLVDWSDIREQKRLMVLRASVALHGRSVTLYEKAFPLSEQCSKKAHDQFLADLASILPSNTTPLIVSDAGFKVPWYKSVEKLGWYWLSRVRGKVQYADLGAENWKPISNLHDMSSSHSKTLGYKRLTKSNPISCQILLYKSRSKGRKNQRSTRTHCHHPSPKIYSASAKEPWVLATNLPVEIRTPKQLVNIYSKRMQIEETFRDLKSPAYGLGLRHSRTSSSERFDIMLLIALMLQLTCWLAGVHAQKQGWDKHFQANTVRNRNVLSTVRLGMEVLRHSGYTITREDLLVAATLLAQNLFTHGYALGKL
>Cluster_6256_Allele_13
MCELDILHDSLYQFCPELHLKRLNSLTLACHALLDCKTLTLTELGRNLPTKARTKHNIKRIDRLLGNRHLHKERLAVYRWHASFICSGNTMPIVLVDWSDIREQKRLMVLRASVALHGRSVTLYEKAFPLSEQCSKKAHDQFLADLASILPSNTTPLIVSDAGFKVPWYKSVEKLGWYWLSRVRGKVQYADLGAENWKPISNLHDMSSSHSKTLGYKRLTKSNPISCQILLYKSRSKGRKNQRSTRTHCHHPSPKIYSASAKEPWVLATNLPVEIRTPKQLVNIYSKRMQIEETFRDLKSPAYGLGLRHSRTSSSERFDIMLLIALMLQLTCWLAGVHAQKQGWDKHFQANTVRNRNVLSTVRLGMEVLRHSGYTITREDSLVAATLLTQNLFTHGYALGKL
>Cluster_6256_Allele_14
HRALSEHKTLSVSWSHYPELHLKRLNSLTLACHALLDCKTLTLTELGRNLPTKARTKHNIKRIDRLLGNRHLHKERLAVYRWHASFICSGNTMPIVLVDWSDIREQKRLMVLRASVALHGRSVTLYEKAFPLSEQCSKKAHDQFLADLASILPSNTTPLIVSDAGFKVPWYKSVEKLGWYWLSRVRGKVQYADLGAENWKPISNLHDMSSSHSKTLGYKRLTKSNPISCQILLYKSRSKGRKNQRSTRTHCHHPSPKIYSASAKEPWVLATNLPVEIRTPKQLVNIYSKRMQIEETFRDLKSPAYGLGLRHSRTSSSERFDIMLLIALMLQLTCWLAGVHAQKQGWDKHFQANTVRNRNVLSTVRLGMEVLRHSGYTITREDLLVAATLLAQNLFTHGYALGKL
>Cluster_6256_Allele_15
MCELDILHDSLYQFCPELHLKRLNSLTLACHALLDCKTLTLTELGRNLPTKARTKHNIKRIDRLLGNRHLHKERLAVYRWHASFICSGNTMPIVLVDWSDIREQKRLMVLRASVALHGRSVTLYEKAFPLSEQCSKKAHDQFLADLASILPSNTTPLIVSDAGFKVPWYKSVEKLGWYWLSRVRGKVQYADLGAENWKPISNLHDMSSSHSKTLGYKRLTKSNPISCQILLYKSRSKGRKNQRSTRTHCHHPSPKIYSASAKEPWVLATALLQS
>Cluster_6256_Allele_16
MCELDILHDSLYQFCPELHLKRLNSLTLACHALLDCKTLTLTELGRNLPTKARTKHNIKRIDRLLGNRHLHKERLAVYRWHASFICSGNTMPIVLVDWSDIREQKRLMVLRASVALHGRSVTLYEKAFPLSEQCSKKAHDQFLADLASILPSNTTPLIVSDAGFKVPWYKSVEKLGWYWLSRVRGKVQYADLGAENWKPISNLHDMSSSHSKTLGYKRLTKSNPISCQNLLYKSRSKGRKNQRST
>Cluster_6256_Allele_17
QRSTRTHCHHPSPKIYSASAKEPWILATNLPVEIRTPKQLVNIYSKRMQIEETFRDLKSPAYGLGLRHSRTSSSERFDIMLLIALMLQLTCWLAGVHAQKQGWDKHFQANTVRNRNVLSTVRLGMEVLRHSGYTITREDSLVAATLLTQNLFTHGYVLGKL
>Cluster_6256_Allele_18
GHRALSEHKTLSVSWSHYPELHLKRLNSLTLACHALLDCKTLTLTELGRNLPTKARTKHNIKRIDRLLGNRHLHKERLAVYRWHASFICSGNTMPIVLVDWSDIREQKRLMVLRASVALHGRSVTLYEKAFPLSEQCSKKAHDQFLADLASILPSNTTPLIVSDAGFKVPWYKSVEKLGWYWLSRVRGKVQYADLGAENWKPISNLHDMSSSHSKTLGYKRLTKSNPISCQILLYKSRSKGRKNQRSTRTHCHHPSPKIYSASAKEPWVLATNLPVEIRTPKQLVNIYSKRMQIEETFRDLKSPAYGLGLRHSRTSSSERFDIMLLIALMLQLTCWLAGVHAQKQGWDKHFQANTVRNRNVLSTVRLGMEVLRHSGYTITREDLLVAATLLAQNLFTHGYALGKL
>Cluster_6256_Allele_19
MCELDILHDSLYQFCPELHLKRLNSLTLACHALLDCKTLTLTELGRNLPTKARTKHNIKRIDRLLGNRHLHKERLAVYRWHASFICSGNTMPIVLVDWSDIREQKRLMVLRASVALHGRSVTLYEKAFPLSEQCSKKAHDQFLADLASILPSNTTPLIVSDAGFKVPWYKSVEKLGWYWLSRVRGKVQYAGLGAENWKPISNLHDMSSSHSKTLGYKRLTKSNPISCQILLYKSRSKGRKNQRSTRTHCHHPSPKIYSASAKEPWVLATALLQS
>Cluster_6256_Allele_20
MCELDILHDSLYQFCPELHLKRLNSLTLACHALLDCKTLTLTELGRNLPTKARTKHNIKRIDRLLGNRHLHKERLAVYRWHASFICSGNTMPIVLVDWSDIREQKRLMVLRASVALHGRSVTLYEKAFPLSEQCSKKAHDQFLADLASILPSNTTPLIVSDAGFKVPWYKSVEKLGWYWLSRVRGKVQYADLGAENWKPISNLHDMSSSHSKTLGYKRLTKSNPISCQILLYKSRSKGRKNQRSTRTHCHHPSPKIYSASAKEPWVLATNLPVEIRTPKQLVNIYSKRMQIEETFRDLKSPAYGLGLRHSRTSSSERFDIMLLIALMLQLTCWLAGVHAQKQGWDKHFQANTVRNRNVLSTVRLGMEVLRHSGYTITREDSLVAATLLTQN
>Cluster_6256_Allele_21
MCELDILHDSLYQFCPELHLKRLNSLTLACHALLDCKTLTLTELGRNLPTKARTKHNIKRIDRLLGNRHLHKERLAVYRWHASFICSGNTMPIVLVDWSDIREQKRLMVLRASVALHGRSVTLYEKAFPLSEQCSKKAHDQFLADLASILPSNTTPLIVSDAGFKVPWYKSVEKLGWYWLSRVRGKVQYAGLGAENWKPISNLHDMSSSHSKTLGYKRLTKSNPISCQILWHCCK
>Cluster_6256_Allele_22
MCELDILHDSLYQFCPELHLKRLNSLTLACHALLDCKTLTLTELGRNLPTKARTKHNIKRIDRLLGNRHLHKERLAVYRWHASFICSGNTMPIVLVDWSDIREQKRLMVLRASVALHGRSVTLYEKAFPLSEQCSKKAHDQFLADLASILPSNTTPLIVSDAGFKVPWYKSVEKLGWYWLSRVRGKVQYADLGAENWKPISNLHDMSSSHSKTLGYKRLTKSNPISCQILLYKSRSKGRKNQRSTRTHCHHPSPKIYSASAKEPWILATNLPVEIRTPKQLVNIYSKRMQIEETFRDLKSPAYGLGLRHSRTSSSERFDIMLLIALMLQLTC
>Cluster_6256_Allele_23
MCELDILHDSLYQFCPELHLKRLNSLTLACHALLDCKTLTLTELGRNLPTKARTKHNIKRIDRLLGNRHLHKERLAVYRWHASFICSGNTMPIVLVDWSDIREQKRLMVLRASVALHGRSVTLYEKAFPLSEQCSKKAHDQFLADLASILPSNTTPLIVSDAGFKVPWYKSVEKLGWYWLSRVRGKVQYADLGAENWKPISNLHDMSSSHSKTLGYKRLTKSNPISCQILLYKSRSKGRKNQRSTRTHCHHPSPKIYSASAKEPWVLATNLPVEIRTPKQLVNMALLQS
>Cluster_6256_Allele_24
MACHALLDCKTLTLTELGRNLPTKARTKHNIKRIDRLLGNRHLHKERLAVYRWHASFICSGNTMPIVLVDWSDIREQKRLMVLRASVALHGRSVTLYEKAFPLSEQCSKKAHDQFLADLASILPSNTTPLIVSDAGFKVPWYKSVEKLGWYWLSRVRGKVQYADLGAKNWKPISNLHDMSSSHSKTLGYKRLTKSNPISCQILLYKSRSKGRKNQRSTRTHCHHPSPKIYSASAKEPWVLATNLPVEIRTPKQLVNIYSKRMQIEETFRDLKSPAYGLGLRHSRTSSSERFDIMLLIALMLQLTCWLAGVHAQKQGWDKHFQANTVRNRNVLSTVRLGMEVLRHSGYTITREDLLVAATLLAQNLFTHGYALGKL
>Cluster_6256_Allele_25
MCELDILHDSLYQFCPELHLKRLNSLTLACHALLDCKTLTLTELGRNLPTKARTKHNIKRIDRLLGNRHLHKERLAVYRWHASFICSGNTMPIVLVDWSDIREQKRLMVLRASVALHGRSVTLYEKAFPLSEQCSKKAHDQFLADLASILPSNTTPLIVSDAGFKVPWYKSVEKLGWYWLSRVRGKVQYADLGAENWKPISNLHDMSSSHSKTLGYKRLTKSNPISCQILLYKSRSKGRKNQRSTRTHCHHPSPKIYSASAKEPWILATNLPVEIRTPKQLVN
>Cluster_6256_Allele_26
MCELDILHDSLYQFCPELHLKRLNSLTLACHALLDCKTLTLTELGRNLPTKARTKHNIKRIDRLLGNRHLHKERLAVYRWHASFICSGNTMPIVLVDWSDIREQKRLMVLRASVALHGRSVTLYEKAFPLSEQCSKKAHDQFLADLASILPSNTTPLIVSDAGFKVPWYKSVEKLGWYWLSRVRGKVQYADLGAENWKPISNLHDMSSSHSKTLGYKRLTKSNPISCQILLYKSRSKGRKNQRSTRTHCHHPSPKIYSASAKEPWVLATNLPVEIRTPKQLVNIYSKRMQIEETFRDLKSPAYGLGLRHSRTSSSERFDIML
>Cluster_6256_Allele_27
MCELDILHDSLYQFCPELHLKRLNSLTLACHALLDCKTLTLTELGRNLPTKARTKHNIKRIDRLLGNRHLHKERLAVYRWHASFICSGNTMPIVLVDWSDIREQKRLMVLRASVALHGRSVTLYEKAFPLSEQCSKKAHDQFLADLASILPSNTTPLIVSDAGFKVPWYKSVEKLGWYWLSRVRGKVQYADLGAENWKPISNLHDMSSSHSKTLGYKRLTKSNPISCQILLYKSRSKGRKNQRSTRTHCHHPSPKIYSASAKEPWVLATNLPVEIRTPKQLVNIYSKRMQIEETFRDLKS
>Cluster_6256_Allele_28
MCELDILHDSLYQFCPELHLKRLNSLTLACHALLDCKTLTLTELGRNLPTKARTKHNIKRIDRLLGNRHLHKERLAVYRWHASFICSGNTMPIVLVDWSDIREQKRLMVLRASVALHGRSVTLYEKAFPLSEQCSKKAHDQFLADLASILPSNTTPLIVSDAGFKVPWYKSVEKLGWYWLSRVRGKVQYADLGAENWKPISNLHDMSSSHSKTLGYKRLTKSNPISCQILLYKSRSKGRKNQRSTRTHCHHPSPKIYSASAKEPWILATNLPVEIRTPKQLVNIYSKRMQIEETFRDLKSPAYGLGLRHSRTSSSERFDIMLLIALMLQLTCWLAGVHAQKQGWDKHFQANTVRNRNVLSTVRLGMEVLRHSGYTITREDSLVAATLLTQNLFTHGYALGKL
>Cluster_6256_Allele_29
TKARTKHNIKRIDRLLGNRHLHKERLAVYRWHASFICSGNTMPIVLVDWSDIREQKRLMVLRASVALHGRSVTLYEKAFPLSEQCSKKAHDQFLADLASILPSNTTPLIVSDAGFKVPWYKSVEKLGWYWLSRVRGKVQYADLGAENWKPISNLHDMSSSHSKTLGYKRLTKSNPISCQILLYKSRSKGRKNQRSTRTHCHHPSPKIYSASAKEPWILATNLPVEIRTPKQLVNIYSKRMQIEETFRDLKSPAYGLGLRHSRTSSSERFDIMLLIALMLQLTCWLAGVHAQKQGWDKHFQANTVRNRNVLSTVRLGMEVLRHSGYTITREDSLVAATLLTQNLFTHGYVLGKL
>Cluster_6256_Allele_30
MCELDILHDSLYQFCPELHLKRLNSLTLACHALLDCKTLTLTELGRNLPTKARTKHNIKRIDRLLGNRHLHKERLAVYRWHASFICSGNTMPIVLVDWSDIREQKRLMVLRASVALHGRSVTLYEKAFPLSEQCSKKAHDQFLADLASILPSNTTPLIVSDAGFKVPWYKSVEKLGWY
>Cluster_6256_Allele_31
MCELDILHDSLYQFCPELHLKRLNSLTLACHALLDCKTLTLTELGRNLPTKARTKHNIKRIDRLLGNRHLHKERLAVYRWHASFICSGNTMPIVLVDWSDIREQKRLMVLRASVALHGRSVTLYEKAFPLSEQCSKKAHDQFLADLASILPSNTTPLIVSDAGFKVPWYKSVEKLGWYWLSRVRGKVQYADLGAENWKPISNLHDMSSSHSKTLGYKRLTKSNPISCQILLYKSRSKGRKNQRSTRTHCHHPSPKIYSASAKEPWVLATNLPVEIRTPKQLVNIYSKRMQIEETFRDLKSPALLQS
>Cluster_6256_Allele_32
MWLMKTLLTSGCTNQRGAGHCPELHLKRLNSLTLACHALLDCKTLTLTELGRNLPTKARTKHNIKRIDRLLGNRHLHKERLAVYRWHASFICSGNTMPIVLVDWSDIREQKRLMVLRASVALHGRSVTLYEKAFPLSEQCSKKAHDQFLADLASILPSNTTPLIVSDAGFKVPWYKSVEKLGWYWLSRVRGKVQYADLGAENWKPISNLHDMSSSHSKTLGYKRLTKSNPISCQILLYKSRSKGRKNQRSTRTHCHHPSPKIYSASAKEPWVLATNLPVEIRTPKQLVNIYSKRMQIEETFRDLKSPAYGLGLRHSRTSSSERFDIMLLIALMLQLTCWLAGVHAQKQGWDKHFQANTVRNRNVLSTVRLGMEVLRHSGYTITREDLLVAATLLAQNLFTHGYALGKL
>Cluster_6256_Allele_33
MCELDILHDSLYQFCPELHLKRLNSLTLACHALLDCKTLTLTELGRNLPTKARTKHNIKRIDRLLGNRHLHKERLAVYRWHASFICSGNTMPIVLVDWSDIREQKRLMVLRASVALHGRSVTLYEKAFPLSEQCSKKAHDQFLADLASILPSNTTPLIVSDAGFKVPWYKSVEKLGWYWLSRVRGKVQYAGLGAENWKPISNLHDMSSSHSKTLGYKRLTKSNPISCQILLYKSRSKGRKNQRSTRTHCHHPSPKIYSASAKEPWVLATNLPVEIRTPKQLVNIYSKRMQIEETFRDLKS
>Cluster_6256_Allele_34
MCELDILHDSLYQFCPELHLKRLNSLTLACHALLDCKTLTLTELGRNLPTKARTKHNIKRIDRLLGNRHLHKERLAVYRWHASFICSGNTMPIVLVDWSDIREQKRLMVLRASVALHGRSVTLYEKAFPLSEQCSKKAHDQFLADLASILPSNTTPLIVSDAGFKVPWYKSVEKLGWYWLSRVRGKVQYADLGA
>Cluster_6256_Allele_35
MSSSHSKTLGYKRLTKSNPISCQILLYKSRSKGRKNQRSTRTHCHHPSPKIYSASAKEPWVLATNLPVEIRTPKQLVNIYSKRMQIEETFRDLKSPAYGLGLRHSRTSSSERFDIMLLIALMLQLTCWLAGVHAQKQGWDKHFQANTVRNRNVLSTVRLGMEVLRHSGYTITREDLLVAATLLAQNLFTHGYALGKL
>Cluster_6256_Allele_36
GHRALSEHKTLSVSWSHYPELHLKRLNSLTLACHALLDCKTLTLTELGRNLPTKARTKHNIKRIDRLLGNRHLHKERLAVYRWHASFICSGNTMPIVLVDWSDIREQKRLMVLRASVALHGRSVTLYEKAFPLSEQCSKKAHDQFLADLASILPSNTTPLIVSDAGFKVPWYKSVEKLGWYWLSRVRGKVQYADLGAENWKPISNLHDMSSSHSKTLGYKRLTKSNPISCQILLYKSRSKGRKNQRSTRTHCHHPSPKIYSASAKEPWVLATNLPVEIRTPKQLVNIYSKRMQIEETFRDLKSPAYGLGLRHSRTSSSERFDIMLLIALMLQLTCWLAGVHAQKQGWDKHFQANTVRNRNVLSTVRLGMEVLRHSGGNDSNLLIVFYVQIMPDDFVMQLHRF
>Cluster_6256_Allele_37
MCELDILHDSLYQFCPELHLKRLNSLTLACHALLDCKTLTLTELGRNLPTKARTKHNIKRIDRLLGNRHLHKERLAVYRWHASFICSGNTMPIVLVDWSDIREQKRLMVLRASVALHGRSVTLYEKAFPLSEQCSKKAHDQFLADLASILPSNTTPLIVSDAGFKVPWYKSVEKLGWYWLSRVRGKVQYADLGAENWNLSATYMICHLVTQRL
>Cluster_6256_Allele_38
MCELDILHDSLYQFCPELHLKRLNSLTLACHALLDCKTLTLTELGRNLPTKARTKHNIKRIDRLLGNRHLHKERLAVYRWHASFICSGNTMPIVLVDWSDIREQKRLMVLRASVALHGRSVTLYEKAFPLSEQCSKKAHDQFLADLASILPSNTTPLIVSDAGFKVPWYKSVEKLGWYWLSRVRGKVQYADLGAENWKPISNLHDMSSSHSKTLGYKRLTKSNPISCQILLYKSRSKGRKNQRSTRTHCHHPSPKIYSASAKEPWVLATNLPVEIRTPKQLVNIYSKRMQIEETFRDLKSPAYGLGLRHSRTSSSERFDIMLLIALMLQLTCWLAGVHAQKQGWDKHFQANTVRNRNVLSTVRLGMEVLRHSGYTITRED
>Cluster_6256_Allele_39
MCELDILHDSLYQFCPELHLKRLNSLTLACHALLDCKTLTLTELGRNLPTKARTKHNIKRIDRLLGNRHLHKERLAVYRWHASFICSGNTMPIVLVDWSDIREQKRLMVLRASVALHGRSVTLYEKAFPLSEQCSKKAHDQFLADLASILPSNTTPLIVSDAGFKVPWYKSVEKLGWYWLSRVRGKVQYADLGAENWKPISNLHDMSSSHSKTLGYKRLTKSNPISCQILLYKSRSKGRKNQRSTRTHCHHPSPKIYSASAKEPWVLATNLPVEIRTPKQLVNIYSKRMQIEETFRDLKSPAYGLGLRHSRTSSSERFDIMLLIALMLQLTCWLAGVHAQKQGWDKHFQANTVRNRNVLSTVRLGMEVLRHSGYTITREDLLVAATLLAQNLFTHGYA
>Cluster_6256_Allele_40
GHRALSEHKTLSVSWSHYPELHLKRLNSLTLACHALLDCKTLTLTELGRNLPTKARTKHNIKRIDRLLGNRHLHKERLAVYRWHASFICSGNTMPIVLVDWSDIREQKRLMVLRASVALHGRSVTLYEKAFPLSEQCSKKAHDQFLADLASILPSNTTPLIVSDAGFKVPWYKSVEKLGWYWLSRVRGKVQYADLGAENWKPISNLHDMSSSHSKTLGYKRLTKSNPISCQILLYKSRSKGRKNQRSTRTHCHHPSPKIYSASAKEPWVLATNLPVEIRTPKQLVNIYSKRMQIEETFRDLKSPAYGLGLRHSRTSSSERFDIMLLIALMLQLTCWLAGVHAQKQGWDKHFQANTVRNRNVLSTVRLGMEVLRHSGYTITREDLLVAATLLAQNLFTH
>Cluster_6256_Allele_41
MPWYKSVEKLGWYWLSRVRGKVQYADLGAENWKPISNLHDMSSSHSKTLGYKRLTKSNPISCQILLYKSRSKGRKNQRSTRTHCHHPSPKIYSASAKEPWILATNLPVEIRTPKQLVNIYSKRMQIEETFRDLKSPAYGLGLRHSRTSSSERFDIMLLIALMLQLTCWLAGVHAQKQGWDKHFQANTVRNRNVLSTVRLGMEVLRHSGYTITREDSLVAATLLTQNLFTHGYVLGKL
>Cluster_6256_Allele_42
MCELDILHDSLYQFCPELHLKRLNSLTLACHALLDCKTLTLTELGRNLPTKARTKHNIKRIDRLLGNRHLHKERLAVYRWHASFICSGNTMPIVLVDWSDIREQKRLMVLRASVALHGRSVTLY
>Cluster_6256_Allele_43
MCELDILHDSLYQFCPELHLKRLNSLTLACHALLDCKTLTLTELGRNLPTKARTKHNIKRIDRLLGNRHLHKERLAVYRWHASFICSGNTMPIVLVDWSDIREQKRLMVLRASVALHGRSVTLYEKAFPLSEQCSKKAHDQFLADLASILPSNTTPLIVSDAGFKVPWYKSVEKLGWYWLSRVRGKVQYADLGAENWKPISNLHDMSSSHSKTLGYKRLTKSNPISCQILLYKSRSKGRKNQRSTRTHCHHPSPKIYSASAKEPWILATNLPVEIRTPKQLVNIYSKRMQIEETFRDLKSPAYGLGLRHSRTSSSERFDIMLLIALMLQLTCWLAGVHAQKQGWDKHFQANTVRNRNVLSTVRLGMEVLRHSGYTITRED
>Cluster_6256_Allele_44
MCELDILHDSLYQFCPELHLKRLNSLTLACHALLDCKTLTLTELGRNLPTKARTKHNIKRIDRLLGNRHLHKERLAVYRWHASFICSGNTMPIVLVDWSDIREQKRLMVLRASVALHGRSVTLYEKAFPLSEQCSKKAHDQFLADLASILPSNTTPLIVSDAGFKVPWYKSVEKLGWYWLSRVRGKVQYADLGAENWKPISNLHDMSSSHSKTLGYKRLTKSNPISCQILLYKSRSKGRKNQRSTRTHCHHPSPKIYSASAKEPWVLATNLPVEIRTPKQLVNIYSKRMQIEETFRDLKSPAYGLGLRHSRTSSSERFDIMLLIALMLQLTCWLAGVHAQKQGWDKHFQANTVRNRNVLSTVRLGMEVLRHSGYTI
>Cluster_6256_Allele_45
MCELDILHDSLYQFCPELHLKRLNSLTLACHALLDCKTLTLTELGRNLPTKARTKHNIKRIDRLLGNRHLHKERLAVYRWHASFICSGNTMPIVLVDWSDIREQKRLMVLRASVALHGRSVTLYEKAFPLSEQCSKKAHDQFLADLASILPSNTTPLIVSDAGFKVPWYKSVEKLGWYWLSRVRGKVQYADLGAENWKPISNLHDMSSSHSKTLGYKRLTKSNPISCQILLYKSRSKGRKNQRSTRTHCHHPSPKIYSASAKEPWVLATNLPVEIRTPKQLVNIGTVAKLAMRQPFVLFKGL
>Cluster_6256_Allele_46
MCELDILHDSLYQFCPELHLKRLNSLTLACHALLDCKTLTLTELGRNLPTKARTKHNIKRIDRLLGNRHLHKERLAVYRWHASFICSGNTMPIVLVDWSDIREQKRLMVLRASVALHGRSVTLYEKAFPLSEQCSKKAHDQFLADLASILPSNTTPLIVSDAGFKVPWYKSVEKLGWYWLSRVRGKVGV
>Cluster_6256_Allele_47
MCELDILHDSLYQFCPELHLKRLNSLTLACHALLDCKTLTLTELGRNLPTKARTKHNIKRIDRLLGNRHLHKERLAVYRWHASFICSGNTMPIVLVDWSDIREQKRLMVLRASVALHGRSVTLYEKAFPLSEQCSKKAHDQFLADLASILPSNTTPLIVSDAGFKVPWYKSVEKLGWYWLSRVRGKVQYADLGAENWKPISNLHDMSSSHSKTLGHKRLTKSNPISCQILLYKSRSKGRKNQRSTRTHCHHPSPKIYSASAKEPWILATNLPVEIRTPKQLVNIYSKRMQIEETFRDLKSPAYGLGLRHSRTSSSERFDIMLLIALMLQLTCWLAGVHAQKQGWDKHFQANTVRNRNVLSTVRLGMEVLRHSGYTITREDSLVAATLLTQNLFTHGYVLGKL
>Cluster_6256_Allele_48
EKLGWYWLSRVRGKVQYADLGAENWKPISNLHDMSSSHSKTLGYKRLTKSNPISCQILLYKSRSKGRKNQRSTRTHCHHPSPKIYSASAKEPWVLATNLPVEIRTPKQLVNIYSKRMQIEETFRDLKSPAYGLGLRHSRTSSSERFDIMLLIALMLQLTCWLAGVHAQKQGWDKHFQANTVRNRNVLSTVRLGMEVLRHSGYTITREDLLVAATLLAQNLFTHGYALGKL
>Cluster_6256_Allele_49
KTLTLTELGRNLPTKARTKHNIKRIDRLLGNRHLHKERLAVYRWHASFICSGNTMPIVLVDWSDIREQKRLMVLRASVALHGRSVTLYEKAFPLSEQCSKKAHDQFLADLASILPSNTTPLIVSDAGFKVPWYKSVEKLGWYWLSRVRGKVQYADLGAENWKPISNLHDMSSSHSKTLGYKRLTKSNPISCQILLYKSRSKGRKNQRSTRTHCHHPSPKIYSASAKEPWILATNLPVEIRTPKQLVNIYSKRMQIEETFRDLKSPAYGLGLRHSRTSSSERFDIMLLIALMLQLTCWLAGVHAQKQGWDKHFQANTVRNRNVLSTVRLGMEVLRHSGYTITREDSLVAATLLTQN
>Cluster_6256_Allele_50
MCELDILHDSLYQFCPELHLKRLNSLTLACHALLDCKTLTLTELGRNLPTKARTKHNIKRIDRLLGNRHLHKERLAVYRWHASFICSGNTMPIVLVDWSDIREQKRLMVLRASVALHGRSVTLYEKAFPLSEQCSKKAHDQFLADLASILPSNTTPLIVSDAGFKVPWYKSVEKLGWYWLSRVRGKVQYADLGAENWKPISNLHDMSSSHSKTLGYKRLTKSNPISCQILLYKSRSKGRKNQRSTRTHCHHPSPKIYSASAKEPWILATNLPVEIRTPKQLVNIYSKRMQIEETFRDLKSPAYGLGLRHSRTSSSERFDIMLLIALMLQLTCWLAGVHAQKQGWDKHFQANTVRNRNVLSTVRLGMEVLRHSGYTITREDSLVAA
>Cluster_6256_Allele_51
HCHHPSPKIYSASAKEPWILATNLPVEIRTPKQLVNIYSKRMQIEETFRDLKSPAYGLGLRHSRTSSSERFDIMLLIALMLQLTCWLAGVHAQKQGWDKHFQANTVRNRNVLSTVRLGMEVLRHSGYTITREDSLVAATLLTQNLFTHGYVLGKL
>Cluster_6256_Allele_52
MVLRASVALHGRSVTLYEKAFPLSEQCSKKAHDQFLADLASILPSNTTPLIVSDAGFKVPWYKSVEKLGWYWLSRVRGKVQYADLGAENWKPISNLHDMSSSHSKTLGYKRLTKSNPISCQILLYKSRSKGRKNQRSTRTHCHHPSPKIYSASAKEPWVLATNLPVEIRTPKQLVNIYSKRMQIEETFRDLKS
>Cluster_6256_Allele_53
MCELDILHDSLYQFCPELHLKRLNSLTLACHALLDCKTLTLTELGRNLPTKARTKHNIKRIDRLLGNRHLHKERLAVYRWHASFICSGNTMPIVLVDWSDIREQKRLMVLRASVALHGRSVTLYEKAFPLSEQCSKKAHDQFLADLASILPSNTTPLIVSDAGFKVPWYKSVEKLGWYWLSRVRGKVQYAGLGAENWKPISNLHDMSSSHSKTLGYKRLTKSNPISCQILLYKSRSKGRKNQRSTRTHCHHPSPKIYSASAKEPWVLATNLPVEIRTPKQLVNIYSKRMQIEETFRDLKSPAYGLGLRHSRTSSSERFDIML
>Cluster_6256_Allele_54
MCELDILHDSLYQFCPELHLKRLNSLTLACHALLDCKTLTLTELGRNLPTKARTKHNIKRIDRLLGNRHLHKERLAVYRWHASFICSGNTMPIVLVDWSDIREQKRLMVLRASVALHGRSVTLYEKAFPLSEQCSKKAHDQFLADLASILPSNTTPLIVSDAGFKVPWYKSVEKLGWYWLSRVRGKGHCCKVSDEAAFCLIQRP
>Cluster_6256_Allele_55
DQFLADLASILPSNTTPLIVSDAGFKVPWYKSVEKLGWYWLSRVRGKVQYADLGAENWKPISNLHDMSSSHSKTLGYKRLTKSNPISCQILLYKSRSKGRKNQRSTRTHCHHPSPKIYSASAKEPWVLATNLPVEIRTPKQLVNIYSKRMQIEETFRDLKSPAYGLGLRHSRTSSSERFDIMLLIALMLQLTCWLAGVHAQKQGWDKHFQANTVRNRNVLSTVRLGMEVLRHSGYTITREDLLVAATLLAQNLFTHGYALGKL
>Cluster_6256_Allele_56
PELHLKRLNSLTLACHALLDCKTLTLTELGRNLPTKARTKHNIKRIDRLLGNRHLHKERLAVYRWHASFICSGNTMPIVLVDWSDIREQKRLMVLRASVALHGRSVTLYEKAFPLSEQCSKKAHDQFLADLASILPSNTTPLIVSDAGFKVPWYKSVEKLGWYWLSRVRGKVQYADLGAENWKPISNLHDMSSSHSKTLGYKRLTKSNPISCQILLYKSRSKGRKNQRSTRTHCHHPSPKIYSASAKEPWVLATNLPVEIRTPKQLVNIYSKRMQIEETFRDLKSPAYGLGLRHSRTSSSERFDIMLLIALMLQLTCWLAGVHAQKQGWDKHFQANTVRNRNVLSTVRLGMEVLRHSGYTITRED
>Cluster_6256_Allele_57
LLDCKTLTLTELGRNLPTKARTKHNIKRIDRLLGNRHLHKERLAVYRWHASFICSGNTMPIVLVDWSDIREQKRLMVLRASVALHGRSVTLYEKAFPLSEQCSKKAHDQFLADLASILPSNTTPLIVSDAGFKVPWYKSVEKLGWYWLSRVRGKVQYADLGAENWKPISNLHDMSSSHSKTLGYKRLTKSNPISCQILLYKSRSKGRKNQRSTRTHCHHPSPKIYSASAKEPWILATNLPVEIRTPKQLVNIYSKRMQIEETFRDLKSPAYGLGLRHSRTSSSERFDIMLLIALMLQLTCWLAGVHAQKQGWDKHFQANTVRNRNVLSTVRLGMEVLRHSGYTITRED
>Cluster_6256_Allele_58
MACHELLDCKTLTLTELGRNLPTKARTKHNIKRIDRLLGNRHLHKERLAVYRWHASFICSGNTMPIVLVDWSDIREQKRLMVLRASVALHGRSVTLYEKAFPLSEQCSKKAHDQFLADLASILPSNTTPLIVSDAGFKVPWYKSVEKLGWYWLSRVRGKVQYADLGAENWKPISNLHDMSSSHSKTLGYKRLTKSNPISCQILLYKSRSKGRKNQRSTRTHCHHPSPKIYSASAKEPWVLATNLPVEIRTPKQLVNIYSKRMQIEETFRDLKSPAYGLGLRHSRTSSSERFDIMLLIALMLQLTCWLAGVHAQKQGWDKHFQANTVRNRNVLSTVRLGMEVLRHSGYTITREDLLVAATLLAQNLFTHGYALGKL
>Cluster_6256_Allele_59
MVLRASVALHGRSVTLYEKAFPLSEQCSKKAHDQFLADLASILPSNTTPLIVSDAGFKVPWYKSVEKLGWYWLSRVRGKVQYADLGAENWKPISNLHDMSSSHSKTLGYKRLTKSNPISCQILLYKSRSKGRKNQRSTRTHCHHPSPKIYSASAKEPWVLATNLPVEIRTPKQLVNIYSKRMQIEETFRDLKSPAYGLGLRHSRTSSSERFDIMLLIALMLQLTCWLAGVHAQKQGWDKHFQANTVRNRNVLSTVRLGMEVLRHSGYTITREDGNDSNLLIVFYVQIMPDD
>Cluster_6256_Allele_60
VLVDWSDIREQKRLMVLRASVALHGRSVTLYEKAFPLSEQCSKKAHDQFLADLASILPSNTTPLIVSDAGFKVPWYKSVEKLGWYWLSRVRGKVQYADLGAENWKPISNLHDMSSSHSKTLGYKRLTKSNPISCQILLYKSRSKGRKNQRSTRTHCHHPSPKIYSASAKEPWVLATNLPVEIRTPKQLVNIYSKRMQIEETFRDLKSPAYGLGLRHSRTSSSERFDIMLLIALMLQLTCWLAGVHAQKQGWDKHFQANTVRNRNVLSTVRLGMEVLRHSGYTITREDLLVAATLLAQNLFTHGYALGKL
>Cluster_6256_Allele_61
MACHALLDCKTLTLTELGRNLPTKARTKHNIKRIDRLLGNRHLHKERLAVYRWHASFICSGNTMPIVLVDWSDIREQKRLMVLRASVALHGRSVTLYEKAFPLSEQCSKKAHDQFLADLASILPSNTTPLIVSDAGFKVPWYKSVEKLGWYWLSRVRGKVQYADLGAENWKPISNLHDMSSSHSKTLGYKRLTKSNPISCQILLYKSRSKGRKNQRSTRTHCHHPSPKIYSASAKEPWVLATNLPVEIRTPKQLVNIYSKRMQIEETFRDLKSPAYGLGLRHSRTSSSERFDIMLLIALMLQLTCWLAGVHAQKQGWDKHFQANTVRNRNVLSTVRLGMEVLRHSGYTITREDW
>Cluster_6256_Allele_62
MCELDILHDSLYQFCPELHLKRLNSLTLACHALLDCKTLTLTELGRNLPTKARTKHNIKRIDRLLGNRHLHKERLAVYRWHASFICSGNTMPIVLVDWSDIREQKRLMVLRASVALHGRSVTLYEKAFPLSEQCSKKAHDQFLADLASILPSNTTPLIVSDAGFKVPWYKSVEKLGWYWLSRVRGKVQYADLGAENWKPISNLHDMSSSHSKTLGYKRLTKSNPISCQILLYKS
>Cluster_6256_Allele_63
MCELDILHDSLYQFCPELHLKRLNSLTLACHALLDCKTLTLTELGRNLPTKARTKHNIKRIDRLLGNRHLHKERLAVYRWHASFICSGNTMPIVLVDWSDIREQKRLMVLRASVALHGRSVTLYEKAFPLSEQCSKKAHDQFLADLASILPSNTTPLIVSDAGFKVPWYKSVEKLGWYWLSRVRGKVQYADLGAENWKPISNLHDMSSSHSKTLGYKRLTKSNPISCQILLYKSRSKGRKNQRSTRTHCHHPSPKIYSASAKEPWVLA
>Cluster_6256_Allele_64
MCELDILHDSLYQFCPELHLKRLNSLTLACHALLDCKTLTLTELGRNLPTKARTKHNIKRIDRLLGNRHLLKERLAVYRWHASFICSGNTMPIVLVDWSDIREQKRLMVLRASVALHGRSVTLYEKAFPLSEQCSKKAHDQFLADLASILPSNTTPLIVSDAGFKVPWYKSVEKLGWYWLSRVRGKVQYAGLGAENWKPISNLHDMSSSHSKTLGYKRLTKSNPISCQILLYKSRSKGRKNQRSTRTHCHHPSPKIYSASAKEPWVLATNLPVEIRTPKQLVNIYSKRMQIEETFRDLKSPAYGLGLRHSRTSSSERFDIML
>Cluster_6256_Allele_65
MCELDILHDSLYQFCPELHLKRLNSLTLACHALLDCKTLTLTELGRNLPTKARTKHNIKRIDRLLGNRHLHKERLAVYRWHASFICSGNTMPIVLVDWSDIREQKRLMVLRASVALHGRSVTLYEKAFPLSEQCSKKAHDQFLADLASILPSNTTPLIVSDAGFKVPWYKSVEKLGWYWLSRVRGKVQYADLGAENWKPISNLHDMSSSHSKTLGYKRLTKSNPISCQILLYKSRSKGRKNQRSTRTHCH
>Cluster_6256_Allele_66
MCELDILHDSLYQFCPELHLKRLNSLTLACHALLDCKTLTLTELGRNLPTKARTKHNIKRIDRLLGNRHLHKERLAVYRWHASFICSGNTMPIVLVDWSDIREQKRLMVLRASVALHGRSVTLYEKAFPLSEQCSKKAHDQFLADLASILPSNTTPLIVSDAGFKVPWYKSVEKLGWYWLSRVRGKVQYADLGAENWKPISNLHDMSSSHSKTLGYKRLTKSNPISCQILLYKSRSKGRKNQRSTRGLRANRTKTYGKRKIIVLKIDLCYHSRLFR
>Cluster_6256_Allele_67
MACHALLDCKTLTLTELGRNLPTKARTKHNIKRIDRLLGNRHLHKERLAVYRWHASFICSGNTMPIVLVDWSDIREQKRLMVLRASVALHGRSVTLYEKAFPLSEQCSKKAHDQFLADLASILPSNTTPLIVSDAGFKVPWYKSVEKLGWYWLSRVRGKVQYADLGAENWKPISNLHDMSSSHSKTLGYKRLTKSNPISCQILLYKSRSKGRKNQRSTRTHCHHPSPKIYSASAKEPWVLATNLPVEIRTPKQLVNIYSKRMQIEETINHWLTQHEYCLLKKAIKLFQ
>Cluster_6256_Allele_68
MCELDILHDSLYQFCPELHLKRLNSLTLACHALLDCKTLTLTELGRNLPTKARTKHNIKRIDRLLGNRHLHKERLAVYRWHASFICSGNTMPIVLVDWSDISEQKRLMVLRASVALHGRSVTLYEKAFPLSEQCSKKAHDQFLADLASILPSNTTPLIVSDAGFKVPWYKSVEKLGWYWLSRVRGKVQYADLGAENWKPISNLHDMSSSHSKTLGYKRLTKSNPISCQILLYKSRSKGRKNQRSTRTHCHHPSPKIYSASAKEPWVLATNLPVEIRTPKQLVNIYSKRMQIEETFRDLKSPAYGLGLRHSRTSSSERFDIMLLIALMLQLTCWLAGVHAQKQGWDKHFQANTVRNRNVLSTVRLGMEVLRHSGYTITRED
>Cluster_6256_Allele_69
MACHALLDCKTLTLTELGRNLPTKARTKHNIKRIDRLLGNRHLHKERLAVYRWHASFICSGNTMPIVLVDWSDIREQKRLMVLRASVALHGRSVTLYEKAFPLSEQCSKKAHDQFLADLASILPSNTTPLIVSDAGFKVPWYKSVEKLGWYWLSRVRGKVQYADLGAENWKPISNLHDMSSSHSKTLGYKRLTKSNPISCQILLYKSRSKGRKNQRSTRTHCHHPSPKIYSASAKEPWVLATNLPVEIRTPKQLVNIYSKRMQIEETFRDLKSPACVLP
>Cluster_6256_Allele_70
MCELDILHDSLYQFCPELHLKRLNSLTLACHALLDCKTLTLTELGRNLPTKARTKHNIKRIDRLLGNRHLHKERLAVYRWHASFICSGNTMPIVLVDWSDIREQKRLMVLRASVALHGRSVTLYEKAFPLSEQCSKKAHDQFLADLASILPSNTTPLIVSDAGFKVPWYKSVEKLGWYWLSRVRGKVQYADLGAENWKPISNLHDMSSSHSKTLGYKRLTKSNPISCQILLYKYRSKGRKNQRSTRTHCHHPSPKIYSASAKEPWILATNLPVEIRTPKQLVNIYSKRMQIEETFRDLKSPAYGLGLRHSRTSSSERFDIMLLIALMLQLTCWLAGVHAQKQGWDKHFQANTVRNRNVLSTVRLGMEVLRHSGYTITREDSLVAATLLTQNLFTHGYVLGKL
>Cluster_6256_Allele_71
MCELDILHDSLYQFCPELHLKRLNSLTLACHALLDCKTLTLTELGRNLPTKARTKHNIKRIDRLLGNRHLHKERLAVYRWHASFICSGNTMPIVLVDWSDIREQKRLMVLRASVALHGRSVTLYEKAFPLSEQCSKKAHDQFLADLASILPSNTTPLIVSDAGFKVPWYKSVEKLGWYWLSRVRGKVQYADLGAENWKPISNLHDMSSSHSKTLGYKRLTKSNPISCQILLYKSRSKGRKNQRSTRTHCHHPSPKIYSASAKEPWVLATNLPVEIRTPKQLVNIYSKRMQIEETFRDLKSPAYGLGLRHSRTSSSERFDIMLLIALMLQLTCWLAGVHAQKQGWDKHFQANTVRNRNVLSTVRLGMEVLRHSGYTITREDSLVAATLLTQNLFTHGY
>Cluster_6256_Allele_72
MACHALLDCKTLTLTELGRNLPTKARTKHNIKRIDRLLGNRHLHKERLAVYRWHASFICSGNTMPIVLVDWSDIREQKRLMVLRASVALHGRSVTLYEKAFPLSEQCSKKAHDQFLADLASILPSNTTPLIVSDAGFKVPWYKSVEKLGWYWLSRVRGKVQYADLGAENWKPISNLHDMSSSHSKTLGYKRLTKSNPISCQILLYKSRSKGRKNQRSTRTHCHHPSPKIYSASAKEPWVLATNLPVEIRTPKQLVNIYSKRMQIEETFRDLKSPAYGLGLRHSRTSSSERFDIMLLIALMLQLTCWLAGVHAQKQGWDKHFQANTVRNRNVPSTVRLGMEVLRHSGYTITREDLLVAATLLAQNLFTHGYALGKL
>Cluster_6256_Allele_73
MNKTKGCLIANFATVPIKRIDRLLGNRHLHKERLAVYRWHASFICSGNTMPIVLVDWSDIREQKRLMVLRASVALHGRSVTLYEKAFPLSEQCSKKAHDQFLADLASILPSNTTPLIVSDAGFKVPWYKSVEKLGWYWLSRVRGKVQYADLGAENWKPISNLHDMSSSHSKTLGYKRLTKSNPISCQILLYKSRSKGRKNQRSTRTHCHHPSPKIYSASAKEPWVLATNLPVEIRTPKQLVNIYSKRMQIEETFRDLKSPAYGLGLRHSRTSSSERFDIMLLIALMLQLTCWLAGVHAQKQGWDKHFQANTVRNRNVLSTVRLGMEVLRHSGYTITREDLLVAATLLAQNLFTHGYALGKL
>Cluster_6256_Allele_74
KSRSKGRKNQRSTRTHCHHPSPKIYSASAKEPWILATNLPVEIRTPKQLVNIYSKRMQIEETFRDLKSPAYGLGLRHSRTSSSERFDIMLLIALMLQLTCWLAGVHAQKQGWDKHFQANTVRNRNVLSTVRLGMEVLRHSGYTITREDSLVAATLLTQNLFTHGYVLGKL
>Cluster_6256_Allele_75
MCELDILHDSLYQFCPELHLKRLNSLTLACHALLDCKTLTLTELGRNLPTKARTKHNIKRIDRLLGNRHLHKERLAVYRWHASFICSGNTMPIVLVDWSDIREQKRLMVLRASVALHGRSVTLYEKAFPLSEQCSKKAHDQFLADLASILPSNTTPLIVSDAGFKVPWYKSVGTVAKLAMRQPFVLFKGLTFQKLCL
>Cluster_635_Allele_0
MPRRSILSAAERESLLALPDSKDDLIRHYTFNDTDLSIIRQRRGPANRLGFAVQLCYLRFPGVILGVDELPFPPLLKLVADQLKVGVESWNEYGQREQTRREHLSELQTVFGFRPFTMSHYRQAVQMLTELAMQTDKGIVLASALIGHLRRQSVILPALNAVERASAEAITRANRRIYDALAEPLADAHRRRLDDLLKRRDNGKTTWLAWLRQSPAKPNSRHMLEHIERLKAWQALDLPTGIERLVHQNRLLKIAREGGQMTPADLAKFEPQRRYATLVALATEGMATVTDEIIDLHDRILGKLFNAAKNKHQQQFQASGKAINAKVRLYGRIGQALIDAKQSGRDAFAAIEAVMSWDSFAESVTEAQKLAQPDDFDFLHRIGESYATLRRYAPEFLAVLKLRAAPAAKNVLDAIEVLRGMNTDNARKLPADAPTGFIKPRWQKLVMTDAGIDRRYYELCALSELKNSLRSGDIWVQGSRQFKDFEDYLVPPEKFTSLKQSSELPLAVATDCEQYLHERLTLLEAQLATVNRMAAANDLPDAIITESGLKITPLDAAVPDTAQALIDQTAMVLPHVKITELLLEVDEWTGFTRHFTHLKSGDLAKDKNLLLTTILADAINLGLTKMAESCPGTTYAKLAWLQAWHTRDETYSTALAELVNAQFRHPFAGHWGDGTTSSSDGQNFRTASKAKSTGHINPKYGSSPGRTFYTHISDQYAPFHTKVVNVGLRDSTYVLDGLLYHESDLRIEEHYTDTAGFTDHVFALMHLLGFRFAPRIRDLGDTKLYIPKGDAAYDALKPMIGGTLNIKHVRAHWDEILRLATSIKQGTVTASLMLRKLGSYPRQNGLAVALRELGRIERTLFILDWLQSVELRRRVHAGLNKGEARNALARAVFFNRLGEIRDRSFEQQRYRASGLNLVTAAIVLWNTVYLERAAHALRGNGHAVDDSLLQYLSPLGWEGTVAKLAMRQPFVLFKGL
>Cluster_635_Allele_1
MLTELAMQTDKGIVLASALIGHLRRQSVILPALNAVERASAEAITRANRRIYDALAEPLADAHRRRLDDLLKRRDNGKTTWLAWLRQSPAKPNSRHMLEHIERLKAWQALDLPTGIERLVHQNRLLKIAREGGQMTPADLAKFEPQRRYATLVALATEGMATVTDEIIDLHDRILGKLFNAAKNKHQQQFQASGKAINAKVRLYGRIGQALIDAKQSGRDAFAAIEAVMSWDSFAESVTEAQKLAQPDDFDFLHRIGESYATLRRYAPEFLAVLKLRAAPAAKNVLDAIEVLRGMNTDNARKLPADAPTGFIKPRWQKLVMTDAGIDRRYYELCALSELKNSLRSGDIWVQGSRQFKDFEDYLVPPEKFTSLKQSSELPLAVATDCEQYLHERLTLLEAQLATVNRMAAANDLPDAIITESGLKITPLDAAVPDTAQALIDQTAMVLPHVKITELLLEVDEWTGFTRHFTHLKSGDLAKDKNLLLTTILADAINLGLTKMAESCPGTTYAKLAWLQAWHTRDETYSTALAELVNAQFRHPFAGHWGDGTTSSSDGQNFRTASKAKSTGHINPKYGSSPGRTFYTHISDQYAPFHTKVVNVGLRDSTYVLDGLLYHESDLRIEEHYTDTAGFTDHVFALMHLLGFRFAPRIRDLGDTKLYIPKGDAAYDALKPMIGGTLNIKHVRAHWDEILRLATSIKQGTVTASLMLRKLGSYPRQNGLAVALRELGRIERTLFILDWLQSVELRRRVHAGLNKGEARNALARAVFFNRLGEIRDRSFEQQRYRASGLNLVTAAIVLWNTVYLERAAHALRGNGHAVDDSLLQYLSPLGWEHINLTGDYLWRSSAKIGAGKFRPLRPLQPA
>Cluster_635_Allele_2
MLEHIERLKAWQALDLPTGIERLVHQNRLLKIAREGGQMTPADLAKFEPQRRYATLVALATEGMATVTDEIIDLHDRILGKLFNAAKNKHQQQFQASGKAINAKVRLYGRIGQALIDAKQSGRDAFAAIEAVMSWDSFAESVTEAQKLAQPDDFDFLHRIGESYATLRRYAPEFLAVLKLRAAPAAKNVLDAIEVLRGMNTDNARKLPADAPTGFIKPRWQKLVMTDAGIDRRYYELCALSELKNSLRSGDIWVQGSRQFKDFEDYLVPPEKFTSLKQSSELPLAVATDCEQYLHERLTLLEAQLATVNRMAAANDLPDAIITESGLKITPLDAAVPDTAQALIDQTAMVLPHVKITELLLEVDEWTGFTRHFTHLKSGDLAKDKNLLLTTILADAINLGLTKMAESCPGTTYAKLAWLQAWHTRDETYSTALAELVNAQFRHPFAGHWGDGTTSSSDGQNFRTASKAKSTGHINPKYGSSPGRTFYTHISDQYAPFHTKVVNVGLRDSTYVLDGLLYHESDLRIEEHYTDTAGFTDHVFALMHLLGFRFAPRIRDLGDTKLYIPKGDAAYDALKPMIGGTLNIKHVRAHWDEILRLATSIKQGTVTASLMLRKLGSYPRQNGLAVALRELGRIERTLFILDWLQSVELRRRVHAGLNKGEARNALARAVFFNRLGEIRDRSFEQQRYRASGLNLVTAAIVLWNTVYLERAAHALRGNGHAVDDSLLQYLSPLGWEHINLTGDYLWRSSAKIGAGKFRPLRPLQPA
>Cluster_635_Allele_3
MPRRSILSAAERESLLALPDSKDDLIRHYTFNDTDLSIIRQRRGPANRLGFAVQLCYLRFPGVILGVDELPFPPLLKLVADQLKVGVESWNEYGQREQTRREHLSELQTVFGFRPFTMSHYRQAVQMLTELAMQTDKGIVLASALIGHLRRQSVILPALNAVERASAEAITRANRRIYDALAEPLADAHRRRLDDLLKRRDNGKTTWLAWLRQSPAKPNSRHMLEHIERLKAWQALDLPTGIERLVHQNRLLKIAREGGQMTPADLAKFEPQRRYATLVALATEGMATVTDEIIDLHDRILGKLFNAAKNKHQQQFQASGKAINAKVRLYGRIGQALIDAKQSGRDAFAAIEAVMSWDSFAESVTEAQKLAQPDDFDFLHRIGESYATLRRYAPEFLAVLKLRAAPAAKNVLDAIEVLRGMNTDNARKLPADAPTGFIKPRWQKLVMTDAGIDRRYYELCALSELKNSLRSGDIWVQGSRQFKDFEDYLVPPEKFTSLKQSSELPLAVATDCEQYLHERLTLLEAQLATVNRMAAANDLPDAIITESGLKITPLDAAVPDTAQALIDQTAMVLPHVKITELLLEVDEWTGFTRHFTHLKSGDLAKDKNLLLTTILADAINLGLTKMAESCPGTTYAKLAWLQAWHTRDETYSTALAELVNAQFRHPFAGHWGDGTTSSSDGQNFRTASKAKSTGHINPKYGSSPGRTFYTHISDQYAPFHTKVVNVGLRDSTYVLDGLLYHESDLRIEEHYTDTAGFTDHVFALMHLLGFRFAPRIRDLGDTKLYIPKGDAAYDALKPMIGGTLNIKHVRAHWDEILRLATSIKQGTVTASLMLRKLGSYPRQNGLAVALRELGRIERTLFILDWLQSVELRRRVHAGLNKGEARNALARAVFFNRLGEIRDRSFEQQRYRASGLNLVTAAIVLWNTVYLERAAHALRGNGHAVDDSLLQYLSPLGWEHINLTGDYLWRSSAKIGAGKFRPLRPLQPA
>Cluster_635_Allele_4
PSAKGDDKFITTDYLQQCRSILSAAERESLLALPDTKDELIRHYTFSETDLSIIRQRRGPANRLGFAVQLCYLRFPGVILGVDEPPFPPLLKLVADQLKVSVESWDEYGQREQTRREHLVELQTVFGFQPFTMGHYRQAVQLLTEMALQTDKGIVLASTLIEHLRQQSVILPALNAVERASAEAITRANRRIYDALAEPLSDAHRRRLDDLLKRRDNGKTTWLAWLRQSPVKPNSRHMLEHIERLKAWQALDLPSGIERSVHQNRLLKIAREGGQMTPADLAKFEAQRRYATLVALAIEGMATVTDEIIDLHDRILGKLFNAAKNKHQQQFQASGKAINAKVRLFGRIGQALIEAKQAGRDPFAAIEAVMSWDAFAESVTEAQKLAQPEDFDFLHRIGESYATLRRYAPEFLAVLKLRAAPAAKDVLDAIEVLRGMNSDNARKVPADAPTEFIKPRWQKLVMTDTGIDRRYYELCALSEMKNALRSGDIWVQGSRQFKDFEDYLVPPAKFASLKQASELPLAVATDCNRYLNDRLTLLETQLATVNRMATANELPDAIITESGLKITPLDAAVPDTAQALIDQTAMILPHVKITELLLEVDEWTGFTRHFAHLKSGDPAKDKNLLLTTILADAINLGLTKMAESCPGTTYAKLAWLQAWHIRDETYGAALADLVNAQFRHPFAEHWGDGTTSSSDGQNFRTGSKAESTGHINPKYGSSPGRTFYTHISDQYAPFHTKVVNVGVRDSTYVLDGLLYHESDLRIEEHYTDTAGFTDHVFALMHLLGFRFAPRIRDLGDTKLYIPKGDAAYDALKPMIGGTLNIKHVRAHWDEILRLATSIKQGTVTASLMLRKLGSYPRQNGLAVALRELGRIERTLFILDWLQSVELRRRVHAGLNKGEARNALARAVFFNRLGEIRDRSFEQQRYRASGLNLVTAAVVLWNTVYLERAAHALRGNGHAVDDALLQYLSPLGWEHINLTGDYLWRSSAKIGAGKFRPLRPLQPA
>Cluster_635_Allele_5
MPDDLIRHYTFNDTDLSIIRQRRGPANRLGFAVQLCYLRFPGVILGVDELPFPPLLKLVADQLKVGVESWNEYGQREQTRREHLSELQTVFGFRPFTMSHYRQAVQMLTELAMQTDKGIVLASALIGHLRRQSVILPALNAVERASAEAITRANRRIYDALAEPLADAHRRRLDDLLKRRDNGKTTWLAWLRQSPAKPNSRHMLEHIERLKAWQALDLPTGIERLVHQNRLLKIAREGGQMTPADLAKFEPQRRYATLVALATEGMATVTDEIIDLHDRILGKLFNAAKNKHQQQFQASGKAINAKVRLYGRIGQALIDAKQSGRDAFAAIEAVMSWDSFAESVTEAQKLAQPDDFDFLHRIGESYATLRRYAPEFLAVLKLRAAPAAKNVLDAIEVLRGMNTDNARKLPADAPTGFIKPRWQKLVMTDAGIDRRYYELCALSELKNSLRSGDIWVQGSRQFKDFEDYLVPPEKFTSLKQSSELPLAVATDCEQYLHERLTLLEAQLATVNRMAAANDLPDAIITESGLKITPLDAAVPDTAQALIDQTAMVLPHVKITELLLEVDEWTGFTRHFTHLKSGDLAKDKNLLLTTILADAINLGLTKMAESCPGTTYAKLAWLQAWHTRDETYSTALAELVNAQFRHPFAGHWGDGTTSSSDGQNFRTASKAKSTGHINPKYGSSPGRTFYTHISDQYAPFHTKVVNVGLRDSTYVLDGLLYHESDLRIEEHYTDTAGFTDHVFALMHLLGFRFAPRIRDLGDTKLYIPKGDAAYDALKPMIGGTLNIKHVRAHWDEILRLATSIKQGTVTASLMLRKLGSYPRQNGLAVALRELGRIERTLFILDWLQSVELRRRVHAGLNKGEARNALARAVFFNRLGEIRDRSFEQQRYRASGLNLVTAAIVLWNTVYLERAAHALRGNGHAVDDSLLQYLSPLGWEHINLTGDYLWRSSAKIGAGKFRPLRPLQPA
>Cluster_635_Allele_6
MPRRSILSATERESLLALPDAKDELIRHYTFNETDLSVIRQRRGAANRLGFAVQLCYLRFPGTFLGVDEPPFPPLLRMVAAQLKMPVESWSEYGQREQTRREHLVELQTVFGFKPFTMSHYRQAVHTLTELALQTDKGIVLASALVENLRRQSIILPAMNAIERASAEAITRANRRIYAALTDSLLSPHRQRLDELLKRKDGSKVTWLAWLRQSPAKPNSRHMLEHIERLKSWQALDLPAGIERQVHQNRLLKIAREGGQMTPADLAKFEVQRRYATLVALAIEGMATVTDEIIDLHDRIIGKLFNAAKNKHQQQFQASGKAINDKVRMYGRIGQALIEAKQSGSDPFAAIEAVMPWDTFAASVTEAQTLARPADFDFLHHIGESYATLRRYAPQFLGVLKLRAAPAAKGVLDAIDMLRGMNSDSARKVPADAPTAFIKPRWAKLVLTDDGIDRRYYELCALSELKNALRSGDVWVQGSRQFKDFDEYLVPVEKFATLKLASELPLAVATDCDQYLHDRLELLEAQLATVNRMAAANDLPDAIITTASGLKITPLDAAVPDAAQAMIDQTAMLLPHLKITELLMEVDEWTGFTRHFTHLKTSDTAKDKTLLLTTILADAINLGLTKMAESCPGTTYAKLSWLQAWHIRDETYSTALAELVNAQFRQPFAGNWGDGTTSSSDGQNFRTGSKAESTGHINPKYGSSPGRTFYTHISDQYAPFSAKVVNVGIRDSTYVLDGLLYHESDLRIEEHYTDTAGFTDHVFGLMHLLGFRFAPRIRDLGETKLFIPKGDAAYDALKPMISSDRLNIKQIRAHWDEILRLATSIKQGTVTASLMLRKLGSYPRQNGLAVALRELGRIERTLFILDWLQSVELRRRVHAGLNKGEARNALARAVFFYRLGEIRDRSFEQQRYRASGLNLVTAAIVLWNTVYLERATSALRGNGTALDDTLLQYLSPLGWEHINLTGDYLWRSSAKVGAGKFRPLRPLPPA
>Cluster_635_Allele_7
MPRRSILSAAERESLLALPDTKDELIRHYTFSETDLSIIRQRRGPANRLGFAVQLCYLRFPGVILGVDEPPFPPLLKLVADQLKVSVESWDEYGQREQTRREHLVELQTVFGFQPFTMGHYRQAVQLLTEMALQTDKGIVLASTLIEHLRQQSVILPALNAVERASAEAITRANRRIYDALAEPLSDAHRRRLDDLLKRRDNGKTTWLAWLRQSPVKPNSRHMLEHIERLKAWQALDLPSGIERSVHQNRLLKIAREGGQMTPADLAKFEAQRRYATLVALAIEGMATVTDEIIDLHDRILGKLFNAAKNKHQQQFQASGKAINAKVRLFGRIGQALIEAKQAGRDPFAAIEAVMSWDAFAESVTEAQKLAQPEDFDFLHRIGESYATLRRYAPEFLAVLKLRAAPAAKDVLDAIEVLRGMNSDNARKVPADAPTEFIKPRWQKLVMTDTGIDRRYYELCALSEMKNALRSGDIWVQGSRQFKDFEDYLVPPAKFASLKQASELPLAVATDCNRYLNDRLTLLETQLATVNRMATANELPDAIITESGLKITPLDAAVPDTAQALIDQTAMILPHVKITELLLEVDEWTGFTRHFAHLKSGDPAKDKNLLLTTILADAINLGLTKMAESCPGTTYAKLAWLQAWHIRDETYGAALADLVNAQFRHPFAEHWGDGTTSSSDGQNFRTGSKAESTGHINPKYGSSPGRTFYTHISDQYAPFHTKVVNVGVRDSTYVLDGLLYHESDLRIEEHYTDTAGFTDHVFALMHLLGFRFAPRIRDLGDTKLYIPKGDAAYDALKPMIGGTLNIKHVRAHWDEILRLATSIKQGTVTASLMLRKLGSYPRQNGLAVALRELGRIERTLFILDWLQSVELRRRVHAGLNKGEARNALARAVFFNRLGEIRDRSFEQQRYRASGLNLVTAAVVLWNTVYLERAAHALRGNGHAVDDALLQYLSPLGWEHINLTGDYLWRSSAKIGAGKFRPLRPLQPA
>Cluster_635_Allele_8
MPNELPDAIITESGLKITPLDAAVPDTAQALIDQTAMILPHVKITELLLEVDEWTGFTRHFAHLKSGDPAKDKNLLLTTILADAINLGLTKMAESCPGTTYAKLAWLQAWHIRDETYGAALADLVNAQFRHPFAEHWGDGTTSSSDGQNFRTGSKAESTGHINPKYGSSPGRTFYTHISDQYAPFHTKVVNVGVRDSTYVLDGLLYHESDLRIEEHYTDTAGFTDHVFALMHLLGFRFAPRIRDLGDTKLYIPKGDAAYDALKPMIGGTLNIKHVRAHWDEILRLATSIKQGTVTASLMLRKLGSYPRQNGLAVALRELGRIERTLFILDWLQSVELRRRVHAGLNKGEARNALARAVFFNRLGEIRDRSFEQQRYRASGLNLVTAAVVLWNTVYLERAAHALRGNGHAVDDALLQYLSPLGWEHINLTGDYLWRSSAKIGAGKFRPLRPLQPA
>Cluster_635_Allele_9
MLTELAMQTDKGIVLASALIGHLRRQSVILPALNAVERASAEAITRANRRIYDALAEPLADAHRRRLDDLLKRRDNGKTTWLAWLRQSPAKPNSRHMLEHIERLKAWQALDLPTGIERLVHQNRLLKIAREGGQMTPADLAKFEPQRRYATLVALATEGMATVTDEIIDLHDRILGKLFNAAKNKHQQQFQASGKAINAKVRLYGRIGQALIDAKQSGRDAFAAIEAVMSWDSFAESVTEAQKLAQPDDFDFLHRIGESYATLRRYAPEFLAVLKLRAAPAAKNVLDAIEVLRGMNTDNARKLPADAPTGFIKPRWQKLVMTDAGIDRRYYELCALSELKNSLRSGDIWVQGSRQFKDFEDYLVPPEKFTSLKQSSELPLAVATDCEQYLHERLTLLEAQLATVNRMAAANDLPDAIITESGLKITPLDAAVPDTAQALIDQTAMVLPHVKITELLLEVDEWTGFTRHFTHLKSGDLAKDKNLLLTTILADAINLGLTKMAESCPGTTYAKLAWLQAWHTRDETYSTALAELVNAQFRHPFAGHWGDGTTSSSDGQNFRTASKAKSTGHINPKYGSSPGRTFYTHISDQYAPFHTKVVNVGLRDSTYVLDGLLYHESDLRIEEHYTDTAGFTDHVFALMHLLGFRFAPRIRDLGDTKLYIPKGDAAYDALKPMIGGTLNIKHVRAHWDEILRLATSIKGSDAQWNENSR
>Cluster_635_Allele_10
MPRRSILSATERESLLALPDAKDELIRHYTFNETDLSVIRQRRGAANRLGFAVQLCYLRFPGIFLGIDEPPFPPLLRMVAAQLKVPVESWNDYGQREQTRREHLVELQTVFGFKPFTMSHYRQAVHTLTELALQTDKGIVLASALVENLRRQSIILPAMNAIERASAEAITRANRRIYAALTDSLLSLHRQRLDELLKRKDGSKLTWLAWLRQSPVKPNSRHMLEHIERLKAWQALDLPAGIERQVHQNRLLKIAREGGQMTPADLAKFEMQRRYATLVSLAIEGMATVTDEIIDLHDRIIGKLFNAAKNKHQQQFQASGKAINDKVRMYGRIGQALLEAKQSGGDPFAAIEAVMPWDTFAASVTEAQKLAQPESFDFLHRIGESYATLRRYAPQFLDVLKLRAAPAAKGVLDAIEVLRGMNSDNARKVPADAPTAFIKPRWAKLVLTDDGIDRRYYELCALSELKNALRSGDVWVQGSRQFKDFDEYLVPAEKFATLKLANELSLAVATDCDQYLHDRLALLEQQLATVNRMAAANDLPDAIITESGLKITPLDAAVPETAQALIDQSAMLLPHVKITELLMEVDEWTGFTRHFTHLKTGDTAKDKTLLLTTILADGINLGLTKMAESCPGTTYAKLSWLQAWHIRDETYSTALAELVNAQFRQSFAGNWGDGTTSSSDGQNFRTGSKAESTGHINPKYGSSPGRTFYTHISDQYAPFSTKVVNVGVRDSTYVLDGLLYHESDLRIEEHYTDTAGFTDHVFGLMHLLGFRFAPRIRDLGDTKLFIPKSDTAYDALKPMISSDRLNIKQIRAHWDEILRLATSIKQGTVTASLMLRKLGSYPRQNGLAVALRELGRIERTLFILDWLQSVELRRRVNAGLNKGEARNALARAVFFYRLGEIRDRSFEQQRYRASGLNLVTAAIVLWNTAYLERATNALNGHGKPVDETLFQYLSPLGWEHINLTGDYLWRSSTKVGAGKFRPLRPLPPA
>Cluster_635_Allele_11
MPRRSILSAAERESLLALPDSKDDLIRHYTFNDTDLSIIRQRRGPANRLGFAVQLCYLRFPGVILGVDELPFPPLLKLVADQLKVGVESWNEYGQREQTRREHLSELQTVFGFRPFTMSHYRQAVQMLTELAMQTDKGIVLASALIGHLRRQSVILPALNAVERASAEAITRANRRIYDALAEPLADAHRRRLDDLLKRRDNGKTTWLAWLRQSPAKPNSRHMLEHIERLKAWQALDLPTGIERLVHQNRLLKIAREGGQMTPADLAKFEPQRRYATLVALATEGMATVTDEIIDLHDRILGKLFNAAKNKHQQQFQASGKAINAKVRLYGRIGQALIDAKQSGRDAFAAIEAVMSWDSFAESVTEAQKLAQPDDFDFLHRIGESYATLRRYAPEFLAVLKLRAAPAAKNVLDAIEVLRGMNTDNARKLPADAPTGFIKPRWQKLVMTDAGIDRRYYELCALSELKNSLRSGDIWVQGSRQFKDFEDYLVPPEKFTSLKQSSELPLAVATDCEQYLHERLTLLEAQLATVNRMAAANDLPDAIITESGLKITPLDAAVPDTAQALIDQTAMVLPHVKITELLLEVDEWTGFTRHFTHLKSGDLAKDKNLLLTTILADAINLGLTKMAESCPGTTYAKLAWLQAWHTRDETYSTALAELVNAQFRHPFAGHWGDGTTSSSDGQNFRTASKAKSTGHINPKYGSSPGRTFYTHISDQYAPFHTKVVNVGLRDSTYVLDGLLYHESDLRIEEHYTDTAGFTDHVFALMHLLGFRFAPRIRDLGDTKLYIPKGDAAYDALKPMIGGTLNIKHVRAHWDEILRLATSIKQGTVTASLMLRKLGSYPRQNGLAVALRELGRIERTLFILDWLQSVELRRRVHAGLNKGEARNALARAVFFNRLGEIRDRSFEQQRYRASGLNLVTAAIVLWNTVYLERAAHALRGNGHAVDDSLLQYLSPLGWEHINLTGDYLWRSSAKIGAGKFRPLRPLQP
>Cluster_635_Allele_12
MLTELAMQTDKGIVLASALIGHLRRQSVILPALNAVERASAEAITRANRRIYDALAEPLADAHRRRLDDLLKRRDNGKTTWLAWLRQSPAKPNSRHMLEHIERLKAWQALDLPTGIERLVHQNRLLKIAREGGQMTPADLAKFEPQRRYATLVALATEGMATVTDEIIDLHDRILGKLFNAAKNKHQQQFQASGKAINAKVRLYGRIGQALIDAKQSGRDAFAAIEAVMSWDSFAESVTEAQKLAQPDDFDFLHRIGESYATLRRYAPEFLAVLKLRAAPAAKNVLDAIEVLRGMNTDNARKLPADAPTGFIKPRWQKLVMTDAGIDRRYYELCALSELKNSLRSGDIWVQGSRQFKDFEDYLVPPEKFTSLKQSSELPLAVATDCEQYLHERLTLLEAQLATVNRMAAANDLPDAIITESGLKITPLDAAVPDTAQALIDQTAMVLPHVKITELLLEVDEWTGFTRHFTHLKSGDLAKDKNLLLTTILADAINLGLTKMAESCPGTTYAKLAWLQAWHTRDETYSTALAELVNAQFRHPFAGHWGDGTTSSSDGQNFRTASKAKSTGHINPKYGSSPGRTFYTHISDQYAPFHTKVVNVGLRDSTYVLDGLLYHESDLRIEEHYTDTAGLTDHVFALMHLLGFRFAPRIRDLGDTKLYIPKGDAAYDALKPMIGGTLNIKHVRAHWDEILRLATSIKQGTVTASLMLRKLGSYPRQNGLAVALRELGRIERTLFILDWLQSVELRRRVHAGLNKGEARNALARAVFFNRLGEIRDRSFEQQRYRASGLNLVTAAIVLWNTVYLERAAHALRGNGHAVDDSLLQYLSPLGWEHINLTGDYLWRSSAKIGAGKFRPLRPLQPA
>Cluster_635_Allele_13
MPRRSILSAAERESLLALPDSKDDLIRHYTFNDTDLSIIRQRRGPANRLGFAVQLCYLRFPGVILGVDELPFPPLLKLVADQLKVGVESWNEYGQREQTRREHLSELQTVFGFRPFTMSHYRQAVQMLTELAMQTDKGIVLASALIGHLRRQSVILPALNAVERASAEAITRANRRIYDALAEPLADAHRRRLDDLLKRRDNGKTTWLAWLRQSPAKPNSRHMLEHIERLKAWQALDLPTGIERLVHQNRLLKIAREGGQMTPADLAKFEPQRRYATLVALATEGMATVTDEIIDLHDRILGKLFNAAKNKHQQQFQASGKAINAKVRLYGRIGQALIDAKQSGRDAFAAIEAVMSWDSFAESVTEAQKLAQPDDFDFLHRIGESYATLRRYAPEFLAVLKLRAAPAAKNVLDAIEVLRGMNTDNARKLPADAPTGFIKPRWQKLVMTDAGIDRRYYELCALSELKNSLRSGDIWVQGSRQFKDFEDYLVPPEKFTSLKQSSELPLAVATDCEQYLHERLTLLEAQLATVNRMAAANDLPDAIITESGLKITPLDAAVPDTAQALIDQTAMVLPHVKITELLLEVDEWTGFTRHFTHLKSGDLAKDKNLLLTTILADAINLGLTKMAESCPGTTYAKLAWLQAWHTRDETYSTALAELVNAQFRHPFAGHWGDGTTSSSDGQNFRTASKAKSTGHINPKYGSSPGRTFYTHISDQYAPFHTKVVNVGLRDSTYVLDGLLYHESDLRIEEHYTDTAGFTDHVFALMHLLGFRFAPRIRDLGDTKLYIPKGDAAYDALKPMIGGTLNIKHVRAHWDEILRLATSIKGSDAQWNENSR
>Cluster_635_Allele_14
MRQSPAKPNSRHMLEHIERLKAWQALDLPTGIERLVHQNRLLKIAREGGQMTPADLAKFEPQRRYATLVALATEGMATVTDEIIDLHDRILGKLFNAAKNKHQQQFQASGKAINAKVRLYGRIGQALIDAKQSGRDAFAAIEAVMSWDSFAESVTEAQKLAQPDDFDFLHRIGESYATLRRYAPEFLAVLKLRAAPAAKNVLDAIEVLRGMNTDNARKLPADAPTGFIKPRWQKLVMTDAGIDRRYYELCALSELKNSLRSGDIWVQGSRQFKDFEDYLVPPEKFTSLKQSSELPLAVATDCEQYLHERLTLLEAQLATVNRMAAANDLPDAIITESGLKITPLDAAVPDTAQALIDQTAMVLPHVKITELLLEVDEWTGFTRHFTHLKSGDLAKDKNLLLTTILADAINLGLTKMAESCPGTTYAKLAWLQAWHTRDETYSTALAELVNAQFRHPFAGHWGDGTTSSSDGQNFRTASKAKSTGHINPKYGSSPGRTFYTHISDQYAPFHTKVVNVGLRDSTYVLDGLLYHESDLRIEEHYTDTAGFTDHVFALMHLLGFRFAPRIRDLGDTKLYIPKGDAAYDALKPMIGGTLNIKHVRAHWDEILRLATSIKQGTVTASLMLRKLGSYPRQNGLAVALRELGRIERTLFILDWLQSVELRRRVHAGLNKGEARNALARAVFFNRLGEIRDRSFEQQRYRASGLNLVTAAIVLWNTVYLERAAHALRGNGHAVDDSLLQYLSPLGWEHINLTGDYLWRSSAKIGAGKFRPLRPLQPA
>Cluster_635_Allele_15
MPRRSILSAAERESLLALPDSKDDLIRHYTFNDTDLSIIRQRRGPANRLGFAVQLCYLRFPGVILGVDELPFPPLLKLVADQLKVGVESWNEYGQREQTRREHLSELQTVFGFRPFTMSHYRQAVQMLTELAMQTDKGIVLASALIGHLRRQSVILPALNAVERASAEAITRANRRIYDGTVANSRW
>Cluster_635_Allele_16
MAEPLADAHRRRLDDLLKRRDNGKTTWLAWLRQSPAKPNSRHMLEHIERLKAWQALDLPTGIERLVHQNRLLKIAREGGQMTPADLAKFEPQRRYATLVALATEGMATVTDEIIDLHDRILGKLFNAAKNKHQQQFQASGKAINAKVRLYGRIGQALIDAKQSGRDAFAAIEAVMSWDSFAESVTEAQKLAQPDDFDFLHRIGESYATLRRYAPEFLAVLKLRAAPAAKNVLDAIEVLRGMNTDNARKLPADAPTGFIKPRWQKLVMTDAGIDRRYYELCALSELKNSLRSGDIWVQGSRQFKDFEDYLVPPEKFTSLKQSSELPLAVATDCEQYLHERLTLLEAQLATVNRMAAANDLPDAIITESGLKITPLDAAVPDTAQALIDQTAMVLPHVKITELLLEVDEWTGFTRHFTHLKSGDLAKDKNLLLTTILADAINLGLTKMAESCPGTTYAKLAWLQAWHTRDETYSTALAELVNAQFRHPFAGHWGDGTTSSSDGQNFRTASKAKSTGHINPKYGSSPGRTFYTHISDQYAPFHTKVVNVGLRDSTYVLDGLLYHESDLRIEEHYTDTAGFTDHVFALMHLLGFRFAPRIRDLGDTKLYIPKGDAAYDALKPMIGGTLNIKHVRAHWDEILRLATSIKQGTVTASLMLRKLGSYPRQNGLAVALRELGRIERTLFILDWLQSVELRRRVHAWLNKGEARNALARAVFFNRLGEIRDRSFEQQRYRASGLNLVTAAIVLWNTVYLERAAHALRGNGHAVDDSLLQYLSPLGWEHINLTGDYLWRSSAKIGAGKFRPLRPLQPA
>Cluster_635_Allele_17
MAEPLSDAHRRRLDDLLKRRDNGKTTWLAWLRQSPVKPNSRHMLEHIERLKAWQALDLPSGIERSVHQNRLLKIAREGGQMTPADLAKFEAQRRYATLVALAIEGMATVTDEIIDLHDRILGKLFNAAKNKHQQQFQASGKAINAKVRLFGRIGQALIEAKQAGRDPFAAIEAVMSWDAFAESVTEAQKLAQPEDFDFLHRIGESYATLRRYAPEFLAVLKLRAAPAAKDVLDAIEVLRGMNSDNARKVPADAPTEFIKPRWQKLVMTDTGIDRRYYELCALSEMKNALRSGDIWVQGSRQFKDFEDYLVPPAKFASLKQASELPLAVATDCNRYLNDRLTLLETQLATVNRMATANELPDAIITESGLKITPLDAAVPDTAQALIDQTAMILPHVKITELLLEVDEWTGFTRHFAHLKSGDPAKDKNLLLTTILADAINLGLTKMAESCPGTTYAKLAWLQAWHIRDETYGAALADLVNAQFRHPFAEHWGDGTTSSSDGQNFRTGSKAESTGHINPKYGSSPGRTFYTHISDQYAPFHTKVVNVGVRDSTYVLDGLLYHESDLRIEEHYTDTAGFTDHVFALMHLLGFRFAPRIRDLGDTKLYIPKGDAAYDALKPMIGGTLNIKHVRAHWDEILRLATSIKQGTVTASLMLRKLGSYPRQNGLAVALRELGRIERTLFILDWLQSVELRRRVHAGLNKGEARNALARAVFFNRLGEIRDRSFEQQRYRASGLNLVTAAVVLWNTVYLERAAHALRGNGHAVDDALLQYLSPLGWEHINLTGDYLWRSSAKIGAGKFRPLRPLQPA
>Cluster_635_Allele_18
MPRRSILSAAERESLLALPDSKDDLIRHYTFNDTDLSIIRQRRGPANRLGFAVQLCYLRFPGVILGVDELPFPPLLKLVADQLKVGVESWNEYGQREQTRREHLSELQTVFGFRPFTMSHYRQAVQMLTELAMQTDKGIVLASALIGHLRRQSVILPALNAVERASAEALTRANRRIYDALAEPLADAHRRRLDDLLKRRDNGKTTWLAWLRQSPAKPNSRHMLEHIERLKAWQALDLPTGIERLVHQNRLLKIAREGGQMTPADLAKFEPQRRYATLVALATEGMATVTDEIIDLHDRILGKLFNAAKNKHQQQFQASGKAINAKVRLYGRIGQALIDAKQSGRDAFAAIEAVMSWDSFAESVTEAQKLAQPDDFDFLHRIGESYATLRRYAPEFLAVLKLRAAPAAKNVLDAIEVLRGMNTDNARKLPADAPTGFIKPRWQKLVMTDAGIDRRYYELCALSELKNSLRSGDIWVQGSRQFKDFEDYLVPPEKFTSLKQSSELPLAVATDCEQYLHERLTLLEAQLATVNRMAAANDLPDAIITESGLKITPLDAAVPDTAQALIDQTAMVLPHVKITELLLEVDEWTGFTRHFTHLKSGDLAKDKNLLLTTILADAINLGLTKMAESCPGTTYAKLAWLQAWHTRDETYSTALAELVNAQFRHPFAGHWGDGTTSSSDGQNFRTASKAKSTGHINPKYGSSPGRTFYTHISDQYAPFHTKVVNVGLRDSTYVLDGLLYHESDLRIEEHYTDTAGFTDHVFALMHLLGFRFAPRIRDLGDTKLYIPKGDAAYDALKPMIGGTLNIKHVRAHWDEILRLATSIKQGTVTASLMLRKLGSYPRQNGLAVALRELGRIERTLFILDWLQSVELRRRVHAGLNKGEARNALARAVFFNRLGEIRDRSFEQQRYRASGLNLVTAAIVLWNTVYLERAAHALRGNGHAVDDSLLQYLSPLGWEHINLTGDYLWRSSAKIGAGKFRPLRPLQPA
>Cluster_635_Allele_19
MNSDNARKVPADAPTEFIKPRWQKLVMTDTGIDRRYYELCALSEMKNALRSGDIWVQGSRQFKDFEDYLVPPAKFASLKQASELPLAVATDCNRYLNDRLTLLETQLATVNRMATANELPDAIITESGLKITPLDAAVPDTAQALIDQTAMILPHVKITELLLEVDEWTGFTRHFAHLKSGDPAKDKNLLLTTILADAINLGLTKMAESCPGTTYAKLAWLQAWHIRDETYGAALADLVNAQFRHPFAEHWGDGTTSSSDGQNFRTGSKAESTGHINPKYGSSPGRTFYTHISDQYAPFHTKVVNVGVRDSTYVLDGLLYHESDLRIEEHYTDTAGFTDHVFALMHLLGFRFAPRIRDLGDTKLYIPKGDAAYDALKPMIGGTLNIKHVRAHWDEILRLATSIKQGTVTASLMLRKLGSYPRQNGLAVALRELGRIERTLFILDWLQSVELRRRVHAGLNKGEARNALARAVFFNRLGEIRDRSFEQQRYRASGLNLVTAAVVLWNTVYLERAAHALRGNGHAVDDALLQYLSPLGWEHINLTGDYLWRSSAKIGAGKFRPLRPLQPA
>Cluster_635_Allele_20
MKNALRSGDIWVQGSRQFKDFEDYLVPPAKFASLKQASELPLAVATDCNRYLNDRLTLLETQLATVNRMATANELPDAIITESGLKITPLDAAVPDTAQALIDQTAMILPHVKITELLLEVDEWTGFTRHFAHLKSGDPAKDKNLLLTTILADAINLGLTKMAESCPGTTYAKLAWLQAWHIRDETYGAALADLVNAQFRHPFAEHWGDGTTSSSDGQNFRTGSKAESTGHINPKYGSSPGRTFYTHISDQYAPFHTKVVNVGVRDSTYVLDGLLYHESDLRIEEHYTDTAGFTDHVFALMHLLGFRFAPRIRDLGDTKLYIPKGDAAYDALKPMIGGTLNIKHVRAHWDEILRLATSIKQGTVTASLMLRKLGSYPRQNGLAVALRELGRIERTLFILDWLQSVELRRRVHAGLNKGEARNALARAVFFNRLGEIRDRSFEQQRYRASGLNLVTAAVVLWNTVYLERAAHALRGNGHAVDDALLQYLSPLGWEHINLTGDYLWRSSAKIGAGKFRPLRPLQPA
>Cluster_635_Allele_21
MPRRSILSAAERESLLALPDSKDDLIRHYTFNDTDLSIIRQRRGPANRLGFAVQLCYLRFPGVILGVDELPFPPLLKLVADQLKVGVESWNEYGQREQTRREHLSELQTVFGFRPFTMSHYRQAVQMLTELAMQTDKGIVLASALIGHLRRQSVILPALNAVERASAEAITRANRRIYDALAEPLADAHRRRLDDLLKRRDNGKTTWLAWLRQSPAKPNSRHMLEHIERLKAWQALDLPTGIERLVHQNRLLKIAREGGQMTPADLAKFEPQRRYATLVALATEGMATVTDEIIDLHDRILGKLFNAAKNKHQQQFQASGKAINAKVRLYGRIGQALIDAKQSGRDAFAAIEAVMSWDSFAESVTEAQKLAQPDDFDFLHRIGESYATLRRYAPEFLAVLKLRAAPAAKNVLDAIEVLRGMNTDNARKLPADAPTGFIKPRWQKLVMTDAGIDRRYYELCALSELKNSLRSGDIWVQGSRQFKDFEDYLVPPEKFTSLKQSSELPLAVATDCEQYLHERLTLLEAQLATVNRMAAANDLPDAIITESGLKITPLDAAVPDTAQALIDQTAMVLPHVKITELLLEVDEWTGFTRHFTHLKSGDLAKDKNLLLTTILADAINLGLTKMAESCPGTTYAKLAWLQAWHTRDETYSTALAELVNAQFRHPFAGHWGDGTTSSSDGQNFRTASKAKSTGHINPKYGSSPGRTFYTHISDQYAPFHTKVVNVGLRDSTYVLDGLLYHESDLRIEEHYTDTAGFTDHVFALMHLLGFRFAPRIRDLGDTKLYIPKGDAAYDALKPMIGGTLNIKHVRAHWDEILRLATSIKQGTVTASLMLRKLGSYPRQNGLAVALRELGRIERTLFILDWLQSVELRRRVHAGLNKGEARNALARAVFFNRLGEIRDRSFEQQRYRASGLNLVTAAIVLWNTVYLERAAHALRGNGHAVDDSLLQYLSPLGWEHINLTGDYLWRSSVKIGAGKFRPLRPLQPA
>Cluster_635_Allele_22
MGIRDSTYVLDGLLYHESDLRIEEHYTDTAGFTDHVFGLMHLLGFRFAPRIRDLGETKLFIPKGDAAYDALKPMISSDRLNIKQIRAHWDEILRLATSIKQGTVTSSLMLRQLGSYPRQNGLAVALRELGR
>Cluster_635_Allele_23
MPRRSILSAAERESLLALPDTKDELIRHYTFSESDLSIIRQRRGPANRLGFAVQLCYLRFPGVILGADEPPFPPLLRLVANQLKVGIESWDEYGQREQTRREHLVELQTVFGFQPFTIGHYRQAVQLLTELAMQTDKGIVLARALIEHLRRQSVIVPALNAVERASAEAITRANRRLYDALAEPLTDVHRRRLDDLLKRRDNGKTTWLAWLRQSPVKPNSRHMLEHIERLKAWQALDLPSGIERLVHQNRLLKIAREGGQMTPADLAKFEPQRRYATLVALAIEGMATVTDEIIDLHDRILGKLFNAAKNKHQQQFQASGKAINAKVRLFGRIGQALIEAKQAGRDPFAAIEAVMSWDAFAESVTEAQRLAQPEDFDFLHRIGESYATLRRYAPEFLDVLKLRAAPAAKDVLDAIEVLRSMNSDNARKVPTDAPTEFIKPRWQKLVMTDTGIDRRYYELCALSELKNALRSGDIWVQGSRQFKDFEDYLVPPAKFASLKQASELPLAVATDCDQYLHDRLTLLETQLATVNRMALANELPDAIITESGLKITPLDAAVPDTAQALIDQTAMILPHVKITELLLEVDEWTGFTRHFAHLKSGDLAKDKNLLLTTILADAINLGLTKMAESCPGTTYAKLAWLQAWHIRDETYGAALAELVNAQFRHPFAEHWGDGTTSSSDGQNFRTGSKAESTGHINPKYGSSPGRTFYTHISDQYAPFHTKVVNVGVRDSTYVLDGLLYHESDLRIEEHYTDTAGFTDHVFALMHLLGFRFAPRIRDLGDTKLYIPKGDATYEALKPMIGGTLNIKHVRAHWDEILRMATSIKQGTATASLMLRKLGSYPRQNGLAVALRELGRIERTLFILDWLQSVELRRRVHAGLNKGEARNALARAVFFNRLGEIRDRSFEQQRYRASGLNLVTAAIVLWNTVYLERAANALRGHGQAVDDGLLQYLSPLGWEHINLTGDYLWRSSAKIGAGKFRPLRPLQPA
>Cluster_635_Allele_24
MLEHIERLKAWQALDLPTGIERLVHQNRLLKIAREGGQMTPADLAKFEPQRRYATLVALATEGMATVTDEIIDLHDRILGKLFNAAKNKHQQQFQASGKAINAKVRLYGRIGQALIDAKQSGRDAFAAIEAVMSWDSFAESVTEAQKLAQPDDFDFLHRIGESYATLRRYAPEFLAVLKLRAAPAAKNVLDAIEVLRGMNTDNARKLPADAPTGFIKPRWQKLVMTDAGIDRRYYELCALSELKNSLRSGDIWVQGSRQFKDFEDYLVPPEKFTSLKQSSELPLAVATDCEQYLHERLTLLEAQLATVNRMAAANDLPDAIITESGLKITPLDAAVPDTAQALIDQTAMVLPHVKITELLLEVDEWTGFTRHFTHLKSGDLAKDKNLLLTTILADAINLGLTKMAESCPGTTYAKLAWLQAWHTRDETYSTALAELVNAQFRHPFAGHWGDGTTSSSDGQNFRTASKAKSTGHINPKYGSSPGRTFYTHISDQYAPFHTKVVNVGLRDSTYVLDGLLYHESDLRIEEHYTDTAGFTDHVFALMHLLGFRFAPRIRDLGDTKLYIPKGDAAYDALKPMIGGTLNIKHVRAHWDEILRLATSIKQGTVTASLMLRKLGSYPRQNGLAVALRELGRIERTLFILDWLQSVELRRRVHAGLNKGEARNALARAVFFNRLGEIRDRSFEQQRYRASGLNLVTAAIVLWNTVYLERAAHALRGNGHAVDDSLLQYLSPLGWEHINLTGDYLWRSSVKIGAGKFRPLRPLQPA
>Cluster_635_Allele_25
MPRRSILSAAERESLLALPDTKDELIRHYTFSETDLSIIRQRRGPANRLGFAVQLCYLRFPGVILGVDEPPFPPLLKLVADQLKVSVESWDEYGQREQTRREHLVELQTVFGFQPFTMGHYRQAVQLLTEMALQTDKGIVLASTLIEHLRQQSVILPALNAVERASAEAITRANRRIYDALAEPLSDAHRRRLDDLLKRRDNGKTTWLAWLRQSPVKPNSRHMLEHIERLKAWQALDRPSGIERSVHQNRLLKIAREGGQMTPADLAKFEAQRRYATLVALAIEGMATVTDEIIDLHDRILGKLFNAAKNKHQQQFQASGKAINAKVRLFGRIGQALIEAKQAGRDPFAAIEAVMSWDAFAESVTEAQKLAQPEDFDFLHRIGESYATLRRYAPEFLAVLKLRAAPAAKDVLDAIEVLRGMNSDNARKVPADAPTEFIKPRWQKLVMTDTGIDRRYYELCALSEMKNALRSGDIWVQGSRQFKDFEDYLVPPAKFASLKQASELPLAVATDCNRYLNDRLTLLETQLATVNRMATANELPDAIITESGLKITPLDAAVPDTAQALIDQTAMILPHVKITELLLEVDEWTGFTRHFAHLKSGDPAKDKNLLLTTILADAINLGLTKMAESCPGTTYAKLAWLQAWHIRDETYGAALADLVNAQFRHPFAEHWGDGTTSSSDGQNFRTGSKAESTGHINPKYGSSPGRTFYTHISDQYAPFHTKVVNVGVRDSTYVLDGLLYHESDLRIEEHYTDTAGFTDHVFALMHLLGFRFAPRIRDLGDTKLYIPKGDAAYDALKPMIGGTLNIKHVRAHWDEILRLATSIKQGTVTASLMLRKLGSYPRQNGLAVALRELGRIERTLFILDWLQSVELRRRVHAGLNKGEARNALARAVFFNRLGEIRDRSFEQQRYRASGLNLVTAAVVLWNTVYLERAAHALRGNGHAVDDALLQYLSPLGWEHINLTGDYLWRSSAKIGAGKFRPLRPLQPA
>Cluster_635_Allele_26
MPRRSILSAAERESLLALPDTKDELIRHYTFSESDLSIIRQRRGPANRLGFAVQLCYLRFPGVILGADEPPFPPLLRLVANQLKVGIESWDEYGQREQTRREHLVELQTVFGFQPFTIGHYRQAVQLLTELAMQTDKGIVLARALIEHLRRQSVIVPALNAVERASAEAITRANRRLYDALAEPLTDVHRRRLDDLLKRRDNGKTTWLAWLRQSPVKPNSRHMLEHIERLKAWQALDLPSGIERLVHQNRLLKIAREGGQMTPADLAKFEPQRRYATLVALAIEGMATVTDEIIDLHDRILGKLFNAAKNKHQQQFQASGKAINAKVRLFGRIGQALIEAKQAGRDPFAAIEAVMSWDAFAESVTEAQRLAQPEDFDFLHRIGESYATLRRYAPEFLDVLKLRAAPAAKDVLDAIEVLRSMNSDNARKVPTDAPTEFIKPKPRWQKLVMTDTGIDRRYYELCALSELKNALRSGDIWVQGSRQFKDFEDYLVPPAKFASLKQASELPLAVATDCDQYLHDRLTLLETQLATVNRMALANELPDAIITESGLKITPLDAAVPDTAQALIDQTAMILPHVKITELLLEVDEWTGFTRHFAHLKSGDLAKDKNLLLTTILADAINLGLTKMAESCPGTTYAKLAWLQAWHIRDETYGAALAELVNAQFRHPFAEHWGDGTTSSSDGQNFRTGSKAESTGHINPKYGSSPGRTFYTHISDQYAPFHTKVVNVGVRDSTYVLDGLLYHESDLRIEEHYTDTAGFTDHVFALMHLLGFRFAPRIRDLGDTKLYIPKGDATYEALKPMIGGTLNIKHVRAHWDEILRMATSIKQGTATASLMLRKLGSYPRQNGLAVALRELGRIERTLFILDWLQSVELRRRVHAGLNKGEARNALARAVFFNRLGEIRDRSFEQQRYRASGLNLVTAAIVLWNTVYLERAANALRGHGQAVDDGLLQYLSPLGWEHINLTGDYLWRSSAKIGAGKFRPLRPLQPA
>Cluster_635_Allele_27
PSAKGDDKFITTDYLQQCHKILEDERAS
>Cluster_635_Allele_28
MLTELAMQTDKGIVLASALIGHLRRQSVILPALNAVERASAEAITRANRRIYDALAEPLADAHRRRLDDLLKRRDNGKTTWLAWLRQSPAKPNSRHMLEHIERLKAWQALDLPTGIERLVHQNRLLKIAREGGQMTPADLAKFEPQRRYATLVALATVTDEIIDLHDRILGKLFNAAKNKHQQQFQASGKAINAKVRLYGRIGQALIDAKQSGRDAFAAIEAVMSWDSFAESVTEAQKLAQPDDFDFLHRIGESYATLRRYAPEFLAVLKLRAAPAAKNVLDAIEVLRGMNTDNARKLPADAPTGFIKPRWQKLVMTDAGIDRRYYELCALSELKNSLRSGDIWVQGSRQFKDFEDYLVPPEKFTSLKQSSELPLAVATDCEQYLHERLTLLEAQLATVNRMAAANDLPDAIITESGLKITPLDAAVPDTAQALIDQTAMVLPHVKITELLLEVDEWTGFTRHFTHLKSGDLAKDKNLLLTTILADAINLGLTKMAESCPGTTYAKLAWLQAWHTRDETYSTALAELVNAQFRHPFAGHWGDGTTSSSDGQNFRTASKAKSTGHINPKYGSSPGRTFYTHISDQYAPFHTKVVNVGLRDSTYVLDGLLYHESDLRIEEHYTDTAGFTDHVFALMHLLGFRFAPRIRDLGDTKLYIPKGDAAYDALKPMIGGTLNIKHVRAHWDEILRLATSIKQGTVTASLMLRKLGSYPRQNGLAVALRELGRIERTLFILDWLQSVELRRRVHAGLNKGEARNALARAVFFNRLGEIRDRSFEQQRYRASGLNLVTAAIVLWNTVYLERAAHALRGNGHAVDDSLLQYLSPLGWEHINLTGDYLWRSSAKIGAGKFRPLRPLQPA
>Cluster_635_Allele_29
MLEHIERLKAWQALDLPTGIERLVHQNRLLKIAREGGQMTPADLAKFEPQRRYATLVALATEGMATITDEIIDLHDRILGKLFNAAKNKHQQQFQASGKAINAKVRLYGRIGQALIDAKQSGRDAFAAIEAVMSWDSFAESVTEAQKLAQPDDFDFLHRIGESYATLRRYAPEFLAVLKLRAAPAAKNVLDAIEVLRGMNTDNARKLPADAPTGFIKPRWQKLVMTDAGIDRRYYELCALSELKNSLRSGDIWVQGSRQFKDFEDYLVPPEKFTSLKQSSELPLAVATDCEQYLHERLTLLEAQLATVNRMAAANDLPDAIITESGLKITPLDAAVPDTAQALIDQTAMVLPHVKITELLLEVDEWTGFTRHFTHLKSGDLAKDKNLLLTTILADAINLGLTKMAESCPGTTYAKLAWLQAWHTRDETYSTALAELVNAQFRHPFAGHWGDGTTSSSDGQNFRTASKAKSTGHINPKYGSSPGRTFYTHISDQYAPFHTKVVNVGLRDSTYVLDGLLYHESDLRIEEHYTDTAGFTDHVFALMHLLGFRFAPRIRDLGDTKLYIPKGDAAYDALKPMIGGTLNIKHVRAHWDEILRLATSIKQGTVTASLMLRKLGSYPRQNGLAVALRELGRIERTLFILDWLQSVELRRRVHAGLNKGEARNALARAVFFNRLGEIRDRSFEQQRYRASGLNLVTAAIVLWNTVYLERAAHALRGNGHAVDDSLLQYLSPLGWEHINLTGDYLWRSSAKIGAGKFRPLRPLQPA
>Cluster_635_Allele_30
MPTDEIIDLHDRILGKLFNAAKNKHQQQFQASGKAINAKVRLYGRIGQALIDAKQSGRDAFAAIEAVMSWDSFAESVTEAQKLAQPDDFDFLHRIGESYATLRRYAPEFLAVLKLRAAPAAKNVLDAIEVLRGMNTDNARKLPADAPTGFIKPRWQKLVMTDAGIDRRYYELCALSELKNSLRSGDIWVQGSRQFKDFEDYLVPPEKFTSLKQSSELPLAVATDCEQYLHERLTLLEAQLATVNRMAAANDLPDAIITESGLKITPLDAAVPDTAQALIDQTAMVLPHVKITELLLEVDEWTGFTRHFTHLKSGDLAKDKNLLLTTILADAINLGLTKMAESCPGTTYAKLAWLQAWHTRDETYSTALAELVNAQFRHPFAGHWGDGTTSSSDGQNFRTASKAKSTGHINPKYGSSPGRTFYTHISDQYAPFHTKVVNVGLRDSTYVLDGLLYHESDLRIEEHYTDTAGFTDHVFALMHLLGFRFAPRIRDLGDTKLYIPKGDAAYDALKPMIGGTLNIKHVRAHWDEILRLATSIKQGTVTASLMLRKLGSYPRQNGLAVALRELGRIERTLFILDWLQSVELRRRVHAGLNKGEARNALARAVFFNRLGEIRDRSFEQQRYRASGLNLVTAAIVLWNTVYLERAAHALRGNGHAVDDSLLQYLSPLGWEHINLTGDYLWRSSAKIGAGKFRPLRPLQPA
>Cluster_635_Allele_31
MPRRSILSAAERESLLALPDSKDDLIRHYTFNDTDLSIIRQRRGPANRLGFAVQLCYLRFPGVILGVDELPFPPLLKLVADQLKVGVESWNEYGQREQTRREHLSELQTVFGFRPFTMSHYRQAVQMLTELAMQTDKGIVLASALIGHLRRQSVILPALNAVERASAEAITRANRRIYDALAEPLADAHRRRLDDLLKRRDNGKTTWLAWLRQSPAKPNSRHMLEHIERLKAWQALDLPTGIERLVHQNRLLKIAREGGQMTPADLAKFEPQRRYATLVALATVTDEIIDLHDRILGKLFNAAKNKHQQQFQASGKAINAKVRLYGRIGQALIDAKQSGRDAFAAIEAVMSWDSFAESVTEAQKLAQPDDFDFLHRIGESYATLRRYAPEFLAVLKLRAAPAAKNVLDAIEVLRGMNTDNARKLPADAPTGFIKPRWQKLVMTDAGIDRRYYELCALSELKNSLRSGDIWVQGSRQFKDFEDYLVPPEKFTSLKQSSELPLAVATDCEQYLHERLTLLEAQLATVNRMAAANDLPDAIITESGLKITPLDAAVPDTAQALIDQTAMVLPHVKITELLLEVDEWTGFTRHFTHLKSGDLAKDKNLLLTTILADAINLGLTKMAESCPGTTYAKLAWLQAWHTRDETYSTALAELVNAQFRHPFAGHWGDGTTSSSDGQNFRTASKAKSTGHINPKYGSSPGRTFYTHISDQYAPFHTKVVNVGLRDSTYVLDGLLYHESDLRIEEHYTDTAGFTDHVFALMHLLGFRFAPRIRDLGDTKLYIPKGDAAYDALKPMIGGTLNIKHVRAHWDEILRLATSIKQGTVTASLMLRKLGSYPRQNGLAVALRELGRIERTLFILDWLQSVELRRRVHAGLNKGEARNALARAVFFNRLGEIRDRSFEQQRYRASGLNLVTAAIVLWNTVYLERAAHALRGNGHAVDDSLLQYLSPLGWEHINLTGDYLWRSSAKIGAGKFRPLRPLQPA
>Cluster_635_Allele_32
MPRRSILSAAERESLLALPDSKDDLIRHYTFNDTDLSIIRQRRGPANRLGFAVQLCYLRFPGVILGVDELPFPPL
>Cluster_635_Allele_33
LRFPGVILGVDELPFPPLLKLVADQLKVGVESWNEYGQREQTRREHLSELQTVFGFRPFTMSHYRQAVQMLTELAMQTDKGIVLASALIGHLRRQSVILPALNAVERASAEAITRANRRIYDALAEPLADAHRRRLDDLLKRRDNGKTTWLAWLRQSPAKPNSRHMLEHIERLKAWQALDLPTGIERLVHQNRLLKIAREGGQMTPADLAKFEPQRRYATLVALATEGMATVTDEIIDLHDRILGKLFNAAKNKHQQQFQASGKAINAKVRLYGRIGQALIDAKQSGRDAFAAIEAVMSWDSFAESVTEAQKLAQPDDFDFLHRIGESYATLRRYAPEFLAVLKLRAAPAAKNVLDAIEVLRGMNTDNARKLPADAPTGFIKPRWQKLVMTDAGIDRRYYELCALSELKNSLRSGDIWVQGSRQFKDFEDYLVPPEKFTSLKQSSELPLAVATDCEQYLHERLTLLEAQLATVNRMAAANDLPDAIITESGLKITPLDAAVPDTAQALIDQTAMVLPHVKITELLLEVDEWTGFTRHFTHLKSGDLAKDKNLLLTTILADAINLGLTKMAESCPGTTYAKLAWLQAWHTRDETYSTALAELVNAQFRHPFAGHWGDGTTSSSDGQNFRTASKAKSTGHINPKYGSSPGRTFYTHISDQYAPFHTKVVNVGLRDSTYVLDGLLYHESDLRIEEHYTDTAGFTDHVFALMHLLGFRFAPRIRDLGDTKLYIPKGDAAYDALKPMIGGTLNIKHVRAHWDEILRLATSIKQGTVTASLMLRKLGSYPRQNGLAVALRELGRIERTLFILDWLQSVELRRRVHAGLNKGEARNALARAVFFNRLGEIRDRSFEQQRYRASGLNLVTAAIVLWNTVYLERAAHALRGNGHAVDDSLLQYLSPLGWEHINLTGDYLWRSSAKIGAGKFRPLRPLQPA
>Cluster_635_Allele_34
MAEPLADAHRRRLDDLLKRRDNGKTTWLAWLRQSPAKPNSRHMLEHIERLKAWQALDLPTGIERLVHQNRLLKIAREGGQMTPADLAKFEPQRRYATLVALATEGMATVTDEIIDLHDRILGKLFNAAKNKHQQQFQASGKAINAKVRLYGRIGQALIDAKQSGRDAFAAIEAVMSWDSFAESVTEAQKLAQPDDFDFLHRIGESYATLRRYAPEFLAVLKLRAAPAAKNVLDAIEVLRGMNTDNARKLPADAPTGFIKPRWQKLVMTDAGIDRRYYELCALSELKNSLRSGDIWVQGSRQFKDFEDYLVPPEKFTSLKQSSELPLAVATDCEQYLHERLTLLEAQLATVNRMAAANDLPDAIITESGLKITPLDAAVPDTAQALIDQTAMVLPHVKITELLLEVDEWTGFTRHFTHLKSGDLAKDKNLLLTTILADAINLGLTKMAESCPGTTYAKLAWLQAWHTRDETYSTALAELVNAQFRHPFAGHWGDGTTSSSDGQNFRTASKAKSTGHINPKYGSSPGRTFYTHISDQYAPFHTKVVNVGLRDSTYVLDGLLYHESDLRIEEHYTDTAGFTDHVFALMHLLGFRFAPRIRDLGDTKLYIPKGDAAYDALKPMIGGTLNIKHVRAHWDEILRLATSIKQGTVTASLMLRKLGSYPRQNGLAVALRELGRIERTLFILDWLQSVELRRRVHAGLNKGEARNALARAVFFNRLGEIRDRSFEQQRYRASGLNLVTAAIVLWNTVYLERAAHALRGNGHAVDDSLLQYLSPLGWEHINLTGDYLWRSSAKIGAGKFRPLRPLQPA
>Cluster_635_Allele_35
MALQTRQKRRRSRVRDTAAAAKNVLDAIEVLRGMNTDNARKLPADAPTGFIKPRWQKLVMTDAGIDRRYYELCALSELKNSLRSGDIWVQGSRQFKDFEDYLVPPEKFTSLKQSSELPLAVATDCEQYLHERLTLLEAQLATVNRMAAANDLPDAIITESGLKITPLDAAVPDTAQALIDQTAMVLPHVKITELLLEVDEWTGFTRHFTHLKSGDLAKDKNLLLTTILADAINLGLTKMAESCPGTTYAKLAWLQAWHTRDETYSTALAELVNAQFRHPFAGHWGDGTTSSSDGQNFRTASKAKSTGHINPKYGSSPGRTFYTHISDQYAPFHTKVVNVGLRDSTYVLDGLLYHESDLRIEEHYTDTAGFTDHVFALMHLLGFRFAPRIRDLGDTKLYIPKGDAAYDALKPMIGGTLNIKHVRAHWDEILRLATSIKQGTVTASLMLRKLGSYPRQNGLAVALRELGRIERTLFILDWLQSVELRRRVHAGLNKGEARNALARAVFFNRLGEIRDRSFEQQRYRASGLNLVTAAIVLWNTVYLERAAHALRGNGHAVDDSLLQYLSPLGWEHINLTGDYLWRSSAKIGAGKFRPLRPLQPA
>Cluster_635_Allele_36
MPFQASGKAINAKVRLYGRIGQALIDAKQSGRDAFAAIEAVMSWDSFAESVTEAQKLAQPDDFDFLHRIGESYATLRRYAPEFLAVLKLRAAPAAKNVLDAIEVLRGMNTDNARKLPADAPTGFIKPRWQKLVMTDAGIDRRYYELCALSELKNSLRSGDIWVQGSRQFKDFEDYLVPPEKFTSLKQSSELPLAVATDCEQYLHERLTLLEAQLATVNRMAAANDLPDAIITESGLKITPLDAAVPDTAQALIDQTAMVLPHVKITELLLEVDEWTGFTRHFTHLKSGDLAKDKNLLLTTILADAINLGLTKMAESCPGTTYAKLAWLQAWHTRDETYSTALAELVNAQFRHPFAGHWGDGTTSSSDGQNFRTASKAKSTGHINPKYGSSPGRTFYTHISDQYAPFHTKVVNVGLRDSTYVLDGLLYHESDLRIEEHYTDTAGFTDHVFALMHLLGFRFAPRIRDLGDTKLYIPKGDAAYDALKPMIGGTLNIKHVRAHWDEILRLATSIKQGTVTASLMLRKLGSYPRQNGLAVALRELGRIERTLFILDWLQSVELRRRVHAGLNKGEARNALARAVFFNRLGEIRDRSFEQQRYRASGLNLVTAAIVLWNTVYLERAAHALRGNGHAVDDSLLQYLSPLGWEHINLTGDYLWRSSAKIGAGKFRPLRPLQPA
>Cluster_635_Allele_37
RPLNKTKGCLIANFATVPLVPPEKFTSLKQSSELPLAVATDCEQYLHERLTLLEAQLATVNRMAAANDLPDAIITESGLKITPLDAAVPDTAQALIDQTAMVLPHVKITELLLEVDEWTGFTRHFTHLKSGDLAKDKNLLLTTILADAINLGLTKMAESCPGTTYAKLAWLQAWHTRDETYSTALAELVNAQFRHPFAGHWGDGTTSSSDGQNFRTASKAKSTGHINPKYGSSPGRTFYTHISDQYAPFHTKVVNVGLRDSTYVLDGLLYHESDLRIEEHYTDTAGFTDHVFALMHLLGFRFAPRIRDLGDTKLYIPKGDAAYDALKPMIGGTLNIKHVRAHWDEILRLATSIKQGTVTASLMLRKLGSYPRQNGLAVALRELGRIERTLFILDWLQSVELRRRVHAGLNKGEARNALARAVFFNRLGEIRDRSFEQQRYRASGLNLVTAAIVLWNTVYLERAAHALRGNGHAVDDSLLQYLSPLGWEHINLTGDYLWRSSAKIGAGKFRPLRPLQPA
>Cluster_635_Allele_38
MPRRSILSAAERESLLALPDTKDELIRHYTFSESDLSIIRQRRGPANRLGFAVQLCYLRFPGVILGADEPPFPPLLRLVANQLKVGIESWDEYGQREQTRREHLVELQTVFGFQPFTIGHYRQAVQLLTELAMQTDKGIVLARALIEHLRRQSVIVPALNAVERASAEAITRANRRLYDALAEPLTDVHRRRLDDLLKRRDNGKTTWLAWLRQSPVKPNSRHMLEHIERLKAWQALDLPSGIERLVHQNRLLKIAREGGQMTPADLAKFEPQRRYATLVALAIEGMATVTDEIIDLHDRILGKLFNAAKNKHQQQFQASGKAIKGSVPAEGEMTP
>Cluster_635_Allele_39
MPRRSILSAAERESLLALPDTKDELIRHYTFSESDLSIIRQRRGPANRLGFAVQLCYLRFPGVILGADEPPFPPLLRLVANQLKVGIESWDEYGQREQTRREHLVELQTVFGFQPFTIGHYRQAVQLLTELAMQTDKGIVLARALIEHLRRQSVIVPALNAVERASAEAITRANRRLYDALAEPLTDVHRRRLDDLLKRRDNGKTTWLAWLRQSPVKPNSRHMLEHIERLKAWQALDLPSGIERLVHQNRLLKIAREGGQMTPADLAKFEPQRRYATLVALAIEGMATVTDEIIDLHDRILGKLFNAAKNKHQQQFQASGKAINAKVRLFGRIGQALIEAKQAGRDPFAAIEAVMSWDAFAESVTEAQRLAQPEDFDFLHRIGESYATLRRYAPEFLDVLKLRAAPAAKDVLDAIEVLRSMNSDNARKVPTDAPTEFIKPRWQKLVMTDTGIDRRYYELCALSELKNALRSGDIWVQGSRQFKDFEDYLVPPAKFASLKQASELPLAVATDCDQYLHDRLTLLETQLATVNRMALANELPDAIITESGLKITPLDAAVPDTAQALIDQTAMILPHVKITELLLEVDEWTGFTRHFAHLKSGDLAKDKNLLLTTILADAINLGLTKMAESCPGTTYAKLAWLQAWHIRDETYGAALAELVNAQFRHPFAEHWGDGTTSSSDGQNFRTGSKAESTGHINPKYGSSPGRTFYTHISDQYAPFHTKVVNVGVRDSTYVLDGLLYHESDLRIEEHYTDTAGFTDHVFALMHLLGFRFAPRIRDLGDTKLYIPKGDATYEALKPMIGGTLNIKGSSQKMENKAR
>Cluster_635_Allele_40
MPRRSILSAAERESLLALPDTKDELIRHYTFSESDLSIIRQRRGPANRLGFAVQLCYLRFPGVILGADEPPFPPLLRLVANQLKVGIESWDEYGQREQTRREHLVELQTVFGFQPFTIGHYRQAVQLLTELAMQTDKGIVLARALIEHLRRQSVIVPALNAVERASAEAITRANRRLYDALAEPLTDVHRRRLDDLLKRRDNGKTTWLAWLRQSPVKPNSRHMLEHIERLKAWQALDLPSGIERLVHQNRLLKIAREGGQMTPADLAKFEPQRRYATLVALAIEGMATVTDEIIDLHDRILGKLFNAAKNKHQQQFQASGKAINAKVRLFGRIGQALIEAKQAGRDPFAAIEAVMSWDAFAESVTEAQRLAQPEDFDFLHRIGESYATLRRYAPEFLDVLKLRAAPAAKDVLDAIEVLRSMNSDNARKVPTDAPTEFIKPRWQKLVMTDTGIDRRYYELCALSELKNALRSGDIWVQGSRQFKDFEDYLVPPAKFASLKQASELPLAVATDCDQYLHDRLTLLETQLATVNRMALANELPDAIITESGLKITPLDAAVPDTAQALIDQTAMILPHVKITELLLEVDEWTGFTRHFAHLKSGDLAKDKNLLLTTILADAINLGLTKMAESCPGTTYAKLAWLQAWHIRDETYGAALAELVNAQFRHPFAGHWGDGTTSSSDGQNFRTGSKAESTGHINPKYGSSPGRTFYTHISDQYAPFHTKVVNVGVRDSTYVLDGLLYHESDLRIEEHYTDTAGFTDHVFALMHLLGFRFAPRIRDLGDTKLYIPKGDATYEALKPMIGGTLNIKHVRAHWDEILRMATSIKQGTATASLMLRKLGSYPRQNGLAVALRELGRIERTLFILDWLQSVELRRRVHAGLNKGEARNALARAVFFNRLGEIRDRSFEQQRYRASGLNLVTAAIVLWNTVYLERAANALRGHGQAVDDGLLQYLSPLGWEHINLTGDYLWRSSAKIGAGKFRPLRPLQPA
>Cluster_635_Allele_41
MPRRSILSAAERESLLALPDSKDDLIRHYTFNDTDLSIIRQRRGPANRLGFAVQLCYLRFPGVILGVDELPFPPLLKLVADQLKVGVESWNEYGQREQTRREHLSELQTVFGFRPFTMSHYRQAVQMLTELAMQTDKGIVLASALIGHLRRQSVILPALNAVERASAEAITRANRRIYDALAEPLADAHRRRLDDLLKRRDNGKTTWLAWLRQSPAKPNSRHMLEHIERLKAWQALDLPTGIERLVHQNRLLKIAREGGQMTPADLAKFEPQRRYATLVALATEGMATVTDEIIDLHDRILGKLFNAAKNKHQQQFQASGKAINAKVRLYGRIGQALIDAKQSGRDAFAAIEAVMSWDSFAESVTEAQKLAQPDDFDFLHRIGESYATLRRYAPEFLAVLKLRAAPAAKNVLDAIEVLRGMNTDNARKLPADAPTGFIKPRWQKLVMTDAGIDRRYYELCALSELKNSLRSGDIWVQGSRQFKDFEDYLVPPEKFTSLKQSSELPLAVATDCEQYLHERLTLLEAQLATVNRMAAANDLPDAIITESGLKITPLDAAVPDTAQALIDQTAMVLPHVKITELLLEVDEWTGFTRHFTHLKSGDLAKDKNLLLTTILADAINLGLTKMAESCPGTTYAKLAWLQAWHTRDETYSTALAELVNAQFRHPFAGHWGDGTTSSSDGQNFRTASKAKSTGHINPKYGSSPGRTFYTHISDQYAPFHTKVVNVGLRDSTYVLDGLLYHESDLRIEEHYTDTAGFTDHVFALMHLLGFRFAPRIRDLGDTKLYIPKGDAAYDALKPMIGGTLNIKHVRAHWDEILRLATSIK
>Cluster_635_Allele_42
KHVRAHWDEILRLATSIKQGTVTASLMLRKLGSYPRQNGLAVALRELGRIERTLFILDWLQSVELRRRVHAGLNKGEARNALARAVFFNRLGEIRDRSFEQQRYRASGLNLVTAAIVLWNTVYLERAAHALRGNGHAVDDSLLQYLSPLGWEHINLTGDYLWRSSAKIGAGKFRPLRPLQPA
>Cluster_635_Allele_43
MQQCQLRAAPAAKDVLDAIEVLRGMNSDNARKVPADAPTEFIKPRWQKLVMTDTGIDRRYYELCALSEMKNALRSGDIWVQGSRQFKDFEDYLVPPAKFASLKQASELPLAVATDCNRYLNDRLTLLETQLATVNRMATANELPDAIITESGLKITPLDAAVPDTAQALIDQTAMILPHVKITELLLEVDEWTGFTRHFAHLKSGDPAKDKNLLLTTILADAINLGLTKMAESCPGTTYAKLAWLQAWHIRDETYGAALADLVNAQFRHPFAEHWGDGTTSSSDGQNFRTGSKAESTGHINPKYGSSPGRTFYTHISDQYAPFHTKVVNVGVRDSTYVLDGLLYHESDLRIEEHYTDTAGFTDHVFALMHLLGFRFAPRIRDLGDTKLYIPKGDAAYDALKPMIGGTLNIKHVRAHWDEILRLATSIKQGTVTASLMLRKLGSYPRQNGLAVALRELGRIERTLFILDWLQSVELRRRVHAGLNKGEARNALARAVFFNRLGEIRDRSFEQQRYRASGLNLVTAAVVLWNTVYLERAAHALRGNGHAVDDALLQYLSPLGWEHINLTGDYLWRSSAKIGAGKFRPLRPLQPA
>Cluster_635_Allele_44
MPRRSILSATERESLLALPDAKDELIRHYTFNETDLSVIRQRRGAANRLGFAVQLCYLRFPGTFLGVDEPPFPPLLRMVAAQLKMPVESWSEYGQREQTRREHLVELQTVFGFKPFTMSHYRQAVHTLTELALQTDKGIVLASALVENLRRQSIILPAMNAIERASAEAITRANRRIYAALTDSLLSPHRQRLDELLKRKDGSKVTWLAWLRQSPAKPNSRHMLEHIERLKSWQALDLPAGIERQVHQNRLLKIAREGGQMTPADLAKFEVQRRYATLVALAIEGMATVTDEIIDLHDRIIGKLFNAAKNKHQQQFQASGKAINDKVRMYGRIGQALIEAKQSGSDPFAAIEAVMPWDTFAASVTEAQTLARPADFDFLHHIGESYATLRRYAPQFLGVLKLRAAPAAKGVLDAIDMLRGMNSDSARKVPADAPTAFIKPRWAKLVLTDDGIDRRYYELCALSELKNALRSGDVWVQGSRQFKDFDEYLVPVEKFATLKLASELPLAVATDCDQYLHDRLELLEAQLATVNRMAAANDLPDAIITTASGLKITPLDAAVPDAAQAMIDQTAMLLPHLKITELLMEVDEWTGFTRHFTHLKTSDTAKDKTLLLTTILADAINLGLTKMAESCPGTTYAKLSWLQAWHIRDETYSTALAELVNAQFRQPFAGNWGDGTTSSSDGQNFRTGSKAESTGHINPKYGSSPGRTFYTHISDQYAPFSAKVVNVGIRDSTYVLDGLLYHESDLRIEEHYTDTAGFTDHVFGLMHLLGFRFAPRIRDLGETKLFIPKGDAAYDALKPMISSDRLNIKQIRAHWDEILRLATSIKQGTVTASLMLRKLGSYPRQNGLAVALRELGRIERTLFILDWLQSVELRRRVHAGLNKGEARNALARAVFFYRLGEIRDRSFEQQRYRASGLNLVTAAIVLWNTVYLERATSALRGNGTALDDTLLQYLSPLGWEHINLTGDYLWRSSAKVGAGKFRPLRPLPP
>Cluster_635_Allele_45
MRQSPAKPNSRHMLEHIERLKAWQALDLPTGIERLVHQNRLLKIAREGGQMTPADLAKFEPQRRYATLVALATEGMATVTDEIIDLHDRILGKLFNAAKNKHQQQFQASGKAINAKVRLYGRIGQALIDAKQSGRDAFAAIEAVMSWDSFAESVTEAQKLAQPDDFDFLHRIGESYATLRRYAPEFLAVLKLRAAPAAKNVLDAIEVLRGMNTDNARKLPADAPTGFIKPRWQKLVMTDAGIDRRYYELCALSELKNSLRSGDIWVQGSRQFKDFEDYLVPPEKFTSLKQSSELPLAVATDCEQYLHERLTLLEAQLATVNRMAAANDLPDAIITESGLKITPLDAAVPDTAQALIDQTAMVLPHVKITELLLEVDEWTGFTRHFTHLKSGDLAKDKNLLLTTILADAINLGLTKMAESCPGTTYAKLAWLQAWHTRDETYSTALAELVNAQFRHPFAGHWGDGTTSSSDGQNFRTASKAKSTGHINPKYGSSPGRTFYTHISDQYAPFHTKVVNVGLRDSTYVLDGLLYHESDLQDRGALHRHGGLHRSRLRPDAPLGLPLRAAHPRPGRHQALHPEGRCRL
>Cluster_635_Allele_46
MIGGTLNIKHVRAHWDEILRLATSIKQGTVTASLMLRKLGSYPRQNGLAVALRELGRIERTLFILDWLQSVELRRRVHAGLNKGEARNALARAVFFNRLGEIRDRSFEQQRYRASGLNLVTAAIVLWNTVYLERAAHALRGNGHAVDDSLLQYLSPLGWEHINLTGDYLWRSSAKIGAGKFRPLRPLQPA
>Cluster_635_Allele_47
MVNVGLRDSTYVLDGLLYHESDLRIEEHYTDTAGFTDHVFALMHLLGFRFAPRIRDLGDTKLYIPKGDAAYDALKPMIGGTLNIKHVRAHWDEILRLATSIKQGTVTASLMLRKLGSYPRQNGLAVALRELGRIERTLFILDWLQSVELRRRVHAGLNKGEARNALARAVFFNRLGEIRDRSFEQQRYRASGLNLVTAAIVLWNTVYLERAAHALRGNGHAVDDSLLQYLSPLGWEHINLTGDYLWRSSAKIGAGKFRPLRPLQPA
>Cluster_635_Allele_48
MLEHIERLKAWQALDLPTGIERLVHQNRLLKIAREGGQMTPADLAKFEPQRRYATLVALATEGMATVTDEIIDLHDRILGKLFNAAKNKHQQQFQASGKAINAKVRLYGRIGQALIDAKQSGRDAFAAIEAVMSWDSFAESVTEAQKLAQPDDFDFLHRIGESYATLRRYAPEFLAVLKLRAAPAAKNVLDAIEVLRGMNTDNARKLPADAPTGFIKPRWQKLVMTDAGIDRRYYELCALSELKNSLRSGDIWVQGSRQFKDFEDYLVPPEKFTSLKQSSELPLAVATDCEQYLHERLTLLEAQLATVNRMAAANDLPDAIITESGLKITPLDAAVPDTAQALIDQTAMVLPHVKITELLLEVDEWTGFTRHFTHLKSGDLAKDKNLLLTTILADAINLGLTKMAESCPGTTYAKLAWLQAWHTRDETYSTALAELVNAQFRHPFAGHWGDGTTSSSDGQNFRTASKAKSTGHINPKYGSSPGRTFYTHISDQYAPFHTKVVNVGLRDSTYVLDGLLYHESDLRIEEHYTDTAGFTDHVFALMHLLGFRFAPRIRDLGDTKLYIPKGDAG
>Cluster_635_Allele_49
MKCEPPPSIASSFADSVSISAPSVAVNSSRKRRRMRARPFSNASRYNYLVPPAKFASLKQASELPLAVATDCDQYLHDRLTLLETQLATVNRMALANELPDAIITESGLKITPLDAAVPDTAQALIDQTAMILPHVKITELLLEVDEWTGFTRHFAHLKSGDLAKDKNLLLTTILADAINLGLTKMAESCPGTTYAKLAWLQAWHIRDETYGAALAELVNAQFRHPFAEHWGDGTTSSSDGQNFRTGSKAESTGHINPKYGSSPGRTFYTHISDQYAPFHTKVVNVGVRDSTYVLDGLLYHESDLRIEEHYTDTAGFTDHVFALMHLLGFRFAPRIRDLGDTKLYIPKGDATYEALKPMIGGTLNIKHVRAHWDEILRMATSIKQGTATASLMLRKLGSYPRQNGLAVALRELGRIERTLFILDWLQSVELRRRVHAGLNKGEARNALARAVFFNRLGEIRDRSFEQQRYRASGLNLVTAAIVLWNTVYLERAANALRGHGQAVDDGLLQYLSPLGWEHINLTGDYLWRSSAKIGAGKFRPLRPLQPA
>Cluster_635_Allele_50
MPRRSILSAAERESLLALPDSKDDLIRHYTFNDTDLSIIRQRRGPANRLGFAVQLCYLRFPGVILGVDELPFPPLLKLVADQLKVGVESWNEYGQREQTRREHLSELQTVFGFRPFTMSHYRQAVQMLTELAMQTDKGIVLASALIGHLRRQSVILPAINAVERASAEAITRANRRIYDALAEPLADAHRRRLDDLLKRRDNGKTTWLAWLRQSPAKPNSRHMLEHIERLKAWQALDLPTGIERLVHQNRLLKIAREGGQMTPADLAKFEPQRRYATLVALATEGMATVTDEIIDLHDRILGKLFNAAKNKHQQQFQASGKAINAKVRLYGRIGQALIDAKQSGRDAFAAIEAVMSWDSFAESVTEAQKLAQPDDFDFLHRIGESYATLRRYAPEFLAVLKLRAAPAAKNVLDAIEVLRGMNTDNARKLPADAPTGFIKPRWQKLVMTDAGIDRRYYELCALSELKNSLRSGDIWVQGSRQFKDFEDYLVPPEKFTSLKQSSELPLAVATDCEQYLHERLTLLEAQLATVNRMAAANDLPDAIITESGLKITPLDAAVPDTAQALIDQTAMVLPHVKITELLLEVDEWTGFTRHFTHLKSGDLAKDKNLLLTTILADAINLGLTKMAESCPGTTYAKLAWLQAWHTRDETYSTALAELVNAQFRHPFAGHWGDGTTSSSDGQNFRTASKAKSTGHINPKYGSSPGRTFYTHISDQYAPFHTKVVNVGLRDSTYVLDGLLYHESDLRIEEHYTDTAGFTDHVFALMHLLGFRFAPRIRDLGDTKLYIPKGDAAYDALKPMIGGTLNIKHVRAHWDEILRLATSIKQGTVTASLMLRKLGSYPRQNGLAVALRELGRIERTLFILDWLQSVELRRRVHAGLNKGEARNALARAVFFNRLGEIRDRSFEQQRYRASGLNLVTAAIVLWNTVYLERAAHALRGNGHAVDDSLLQYLSPLGWEHINLTGDYLWRSSAKIGAGKFRPLRPLQPA
>Cluster_635_Allele_51
MPRRSILSAAERESLLALPDTKDELIRHYTFSESDLSIIRQRRGPANRLGFAVQLCYLRFPGVILGADEPPFPPLLRLVANQLKVGIEGTVANSRW
>Cluster_635_Allele_52
MLEHIERLKAWQALDLPTGIERLVHQNRLLKIAREGGQMTPADLAKFEPQRRYATLVALATEGMATVTDEIIDLHDRILGKLFNAAKNKHQQQFQASGKAINAKVRLYGRIGQALIDAKQSGRDAFAAIEAVMSWDSFAESVTEAQKLAQPDDFDFLHRIGESYATLRRYAPEFLAVLKLRAAPAAKNVLDAIEVLRGMNTDNARKLPADAPTGFIKPRWQKLVMTDAGIDRRYYELCALSELKNSLRSGDIWVQGSRQFKDFEDYLVPPEKFTSLKQSSELPLAVATDCEQYLHERLTLLEAQLATVNRMAAANDLPDAIITESGLKITPLDAAVPDTAQALIDQTAMVLPHVKITELLLEVDEWTGFTRHFTHLKSGDLAKDKNLLLTTILADAINLGLTKMAESCPGTTYAKLAWLQAWHTRDETYSTALAELVNAQFRHPFAGHWGDGTTSSSDGQNFRTASKAKSTGHINPKYGSSPGRTFYTHISDQYAPFHTKVVNVGLRDSTYVLDGLLYHESDLRIEEHYTDTAGFTDHVFALMHLLGFRFAPRIRDLGDTKLYIPKGDAAYDALKPMIGGTLNIKHVRAHWDEILRLATSIKGSDAQWNENSR
>Cluster_635_Allele_53
MPRRSILSAAERESLLALPDSKDDLIRHYTFNDTDLSIIRQRRGPANRLGFAVQLCYLRFPGVILGVDELPFPPLLKLVADQLKVGVESWNEYGQREQTRREHLSELQTVFGFRPFTMSHYRQAVQMLTELAMQTDKGIVLASALIGHLRRQSVILPALNAVERASAEAITRANRRIYDALAEPLADAHRRRLDDLLKRRDNGKTTWLAWLRQSPAKPNSRHMLEHIERLKAWQALDLPTGIERLVHQNRLLKIAREGGQMTPADLAKFEPQRRYATLVALATEGMATVTDEIIDLHDRILGKLFNAAKNKHQQQFQASGKAINAKVRLYGRIGQALIDAKQSGRDAFAAIEAVMSWDSFAESVTEAQKLAQPDDFDFLHRIGESYATLRRYAPEFLAVLKLRAAPAAKNVLDAIEVLRGMNTDNARKLPADAPTGFIKPRWQKLVMTDAGIDRRYYELCALSELKNSLRSGDIWVQGSRQFKDFEDYLVPPEKFTSLKQSSELPLAVATDCEQYLHERLTLLEAQLATVNRMAAANDLPDAIITESGLKITPLDAAVPDTAQALIDQTAMVLPHVKITELLLEVDEWTGFTRHFTHLKSGDLAKDKNLLLTTILADAINLGLTKMAESCPGTTYAKLAWRHCCKVSDEAAFCLIQRP
>Cluster_635_Allele_54
MIEAKQSGSDPFAAIEAVMPWDTFAASVTEAQTLARPADFDFLHHIGESYATLRRYAPQFLGVLKLRAAPAAKGVLDAIDMLRGMNSDSARKVPADAPTAFIKD
>Cluster_635_Allele_55
MTPADLAKFEPQRRYATLVALATEGMATVTDEIIDLHDRILGKLFNAAKNKHQQQFQASGKAINAKVRLYGRIGQALIDAKQSGRDAFAAIEAVMSWDSFAESVTEAQKLAQPDDFDFLHRIGESYATLRRYAPEFLAVLKLRAAPAAKNVLDAIEVLRGMNTDNARKLPADAPTGFIKPRWQKLVMTDAGIDRRYYELCALSELKNSLRSGDIWVQGSRQFKDFEDYLVPPEKFTSLKQSSELPLAVATDCEQYLHERLTLLEAQLATVNRMAAANDLPDAIITESGLKITPLDAAVPDTAQALIDQTAMVLPHVKITELLLEVDEWTGFTRHFTHLKSGDLAKDKNLLLTTILADAINLGLTKMAESCPGTTYAKLAWLQAWHTRDETYSTALAELVNAQFRHPFAGHWGDGTTSSSDGQNFRTASKAKSTGHINPKYGSSPGRTFYTHISDQYAPFHTKVVNVGLRDSTYVLDGLLYHESDLRIEEHYTDTAGFTDHVFALMHLLGFRFAPRIRDLGDTKLYIPKGDAAYDALKPMIGGTLNIKHVRAHWDEILRLATSIKQGTVTASLMLRKLGSYPRQNGLAVALRELGRIERTLFILDWLQSVELRRRVHAGLNKGEARNALARAVFFNRLGEIRDRSFEQQRYRASGLNLVTAAIVLWNTVYLERAAHALRGNGHAVDDSLLQYLSPLGWEHINLTGDYLWRSSAKIGAGKFRPLRPLQPA
>Cluster_635_Allele_56
MPRRSILSAAERESLLALPDSKDDLIRHYTFNDTDLSIIRQRRGPANRLGFAVQLCYLRFPGVILGVDELPFPPLLKLVADQLKVGVESWNEYGQREQTRREHLSELQTVFGFRPFTMSHYRQAVQMLTELAMQTDKGIVLASALIGHLRRQSVILPALNAVERASAEAITRANRRIYDALAEPLADAHRRRLDDLLKRRDNGKTTWLAWLRQSPAKPNSRHMLEHIERLKAWQALDLPTGIERLVHQNRLLKIAREGGQMTPADLAKFEPQRRYATLVALATEGMATVTDEIIDLHDRILGKLFNAAKNKHQQQFQASGKAINAKVRLYGRIGQALIDAKQSGRDAFAAIEAVMSWDSFAESVTEAQKLAQPDDFDFLHRIGESYATLRRYAPEFLAVLKLRAAPAAKNVLDAIEVLRGMNTDNARKLPADAPTGFIKPRWQKLVMTDAGIDRRYYELCALSELKNSLRSGDIWVQGSRQFKDFEDYLVPPEKFTSLKQSSELPLAVATDCEQYLHERLTLLEAQLATVNRMAAANDLPDAIITESGLKITPLDAAVPDTAQALIDQTAMVLPHVKITELLLEVDEWTGFTRHFTHLKSGDLAKDKNLLLTTILADAINLGLTKMAESCPGTTYAKLAWLQAWHTRDETYSTALAELVNAQFRHPFAGHWGDGTTSSSDGQNFRTASKAKSTGHINPKYGSSPGRTFYTHISDQYAPFHTKVVNVGLRDSTYVLDGLLYHESDLRIEEHYTDTAGFTDHVFALMHLLGFRFAPRIRDLGDTKLYIPKGDAG
>Cluster_635_Allele_57
MPRRSILSATERESLLALPDAKDELIRHYTFNETDLSVIRQRRGAANRLGFAVQLCYLRFPGTFLGVDEPPFPPLLRMVAAQLKMPVESWSEYGQREQTRREHLVELQTVFGFKPFTMSHYRQAVHTLTELALQTDKGIVLASALVENLRRQSIILPAMNAIERASAEAITRANRRIYAALTDSLLSPHRQRLDELLKRKDGSKVTWLAWLRQSPAKPNSRHMLEHIERLKSWQALDLPAGIERQVHQNRLLKIAREGGQMTPADLAKFEVQRRYATLVALAIEGMATVTDEIIDLHDRIIGKLFNAAKNKHQQQFQASGKAINDKVRMYGRIGQALIEAKQSGSDPFAAIEAVMPWDTFAASVTEAQTLARPADFDFLHHIGESYATLRRYAPQFLGVLKLRAAPAAKGVLDAIDMLRGMNSDSARKVPADAPTAFIKPRWAKLVLTDDGIDRRYYELCALSELKNALRSGDVWVQGSRQFKDFDEYLVPVEKFATLKLASELPLAVATDCDQYLHDRLELLEAQLATVNRMAAANDLPDAIITTASGLKITPLDAAVPDAAQAMIDQTAMLLPHLKITELLMEVDEWTGFPRHFTHLKTSDTAKDKTLLLTTILADAINLGLTKMAESCPGTTYAKLSWLQAWHIRDETYSTALAELVNAQFRQPFAGNWGDGTTSSSDGQNFRTGSKAESTGHINPKYGSSPGRTFYTHISDQYAPFSAKVVNVGIRDSTYVLDGLLYHESDLRIEEHYTDTAGFTDHVFGLMHLLGFRFAPRIRDLGETKLFIPKGDAAYDALKPMISSDRLNIKQIRAHWDEILRLATSIKQGTVTASLMLRKLGSYPRQNGLAVALRELGRIERTLFILDWLQSVELRRRVHAGLNKGEARNALARAVFFYRLGEIRDRSFEQQRYRASGLNLVTAAIVLWNTVYLERATSALRGNGTALDDTLLQYLSPLGWEHINLTGDYLWRSSAKVGAGKFRPLRPLPPA
>Cluster_637_Allele_0
MPVDFLTTEQELNYGRYVAEPNDVQLARYFHLDERDLAFINQRRGRHNRLGIALQLTTARFLGTFLTDLTRVLPGVQQFVAVQLNIRRPEVLSRYAERDTTLREHTALIKEYYGYHEFGDFPWSFRLKRLLYTRAWLSNERPGLMFDFATAWLLQNKVLLPGATTLVRLVSEIRERANQQLWKKLAALPDSWQTARVTELLDIPEGQRISPLEQLKKGPVTVSGPAFTEALERYIRLRNLEFSRLSFTGLPAIQLRNLTRYAGMASVKYIARMPQQRKLAVLTAFVKAQETAALDEAVDVLDMLILDITRAAKKTGQKKRLRTLKDLDRAALLLAQACSLLLAEQADDAELRETIFSSIPKSRLAESVSKVNELARPQNNNFHDEMVEQYGRVKRFLPAVLRDLHFQAAPAGEHTLSAIHYLTELNGSKKRILDDAPEHIITGPWKRLVYDAEGRIQRAGYSLCLLERLQDALRRRDIWLENSDRWGNPREKLLQGEEWQVQRVPICRALGHPTDGHKGVQQLAVQLDKTWKAVASRFEGNAEVNICHDGKYPSLTISSLEKLEEPPSLHRLNSRVRQLLPPVDLTELLLEIDARTGFTREFTHVSESGARAQDLHISLCAVLMAEACNIGLEPLIKHNIPALTRHRLSWVKQNYLRAETLVSANVRLVDFQSTLELAGRWGGGEVASADGMRFVTPVKTVNSGPNRKYFGSGRGITWYNFVSDQYSGFHGIVVPGTLRDSIFVLEGLLEQQTGLNPVEIMTDTAGTSDIIFGLFWLLGYQFSPRLADAGEAVFWRVDKSANYGALDELARGCADLSKAEYQWDEMMRAAGSLKLGTIHASELIRSLLKSSRPSGLAQAIMEVGRVNKTLYLLNYIDDEDYRRRILTQLNRGEGRHAVARAICYGQRGEIRKRYREGQEDQLGALGLVTNAVVLWNTLYMQEALSWMRRNGEETGGEDIVRLSPLMHGHINMLGHYTFTLPEDILKGELRELNFNLNNELPS
>Cluster_637_Allele_1
MPVDFLTSDQKQNYGCYAAEPNDVQLARYFHLDERDLAFINQRRGKHNRLGIALQLTTARFLGTFLTDLTQVLPGVQHFVAVQLNIHRPEVLSRYAERDTTLREHTALIKEYYGYHEFGDFPWSFRLKRLLYTRAWLSNERPGLMFDFATAWLLQNKVLLPGATTLVRLISEIRERANQRLWKKLAALPNKWQAAQVMELLVIPEGQRVSALEQLKKGPVTVSGPAFNEALERYIRLRSLEFSRLNFSGLPAIQLRNLARYAGMASVKYIARMPQQRKLAALTAFVKAQEITALDDAVDVLDMLILDIIREAKKTGQKKRLRTLKDLDQAALLLARACALLLDDNTDVPDLRQVIFKCVPKNRLAESVSKVNELARPQNNNFHDEMVEQYGRVKRFLPAVLRDLHFRAAPAGEHVLAAIHYLAELNGSKKRILDDAPEHIITGPWKRLVYDAEGRIQRAGYSLCLLERLQDALRRRDIWLENSDRWGDPREKLLQGEEWQTQRIPVCRALGHPVDGRKGVQQLAIQLDETWKAVASRFEKNAEVHICNEGKYPSLTISCLEKQEEPPSLLRLNNRIKQLLPPVDLTELLLEIDAQTGFTHEFAHVSESGARAQDLHISLCAVLMAEACNIGLEPLIKHNIPALTRHRLSWVKQNYLRAETLVSANARLVDFQSTLELAGRWGGGEVASADGMRFVTPVKTINSGSNRKYFGSGRGITWYNFVSDQYSGFHGIVVPGTLRDSIFVLEGLLEQQTGLNPVEIMTDTAGSSDIIFGLFWLLGYQFSPRLADAGEAVFWRVNKSANYGVLDKLARGYADLSKAESQWDEMMRTAGSLKLGTIHASELIRSLLKSSRPSGLAQAIMEVGRVNKTLYLLNYIDDEDYRRRILTQLNRGEGRHAVARAICYGQRGEIRKRYREGQEDQLGALGLVTNAVVLWNTLYMEEALSWMRRNGEEIIDEDIARLSPLMHGHINMLGHYTFTLPEDILKGELRALNLNINNELSP
>Cluster_637_Allele_2
MLCLLERIQDSLRRRDLWLENSDRWGDPRQKLLQGAE
>Cluster_637_Allele_3
MQDLQISLCATLLAEACNIGHEPLIKHNIPALTRHRLSWVKQNYLRAETLVSANVRLVDFQSTQPLAGYWGNEVASADGMRFFTPVKTVNSGPNRKYFGSGCGITWYKFVPDQYSGFHGIVVPGTLRDPIFVLEGLLEQQTGLNPVEIMTDTAGSSDIIFGLFWLFGYQFSPRLAEAGVAMFWRADKTAHYGTLNELARGCVELSKIESQWDEMMRMEGSLKLGTIHASELNSFTVEK
>Cluster_637_Allele_4
MHQNLIRSLLRSSRPSGLAQVIMEVGRVNKTLYLLNYIDDEDYRRRILTQFNRGEGRHAVARAIYYGQCGEIRKRYR
>Cluster_637_Allele_5
MPVDFLTTEQELNYGRYVAEPNDVQLARYFHLDERDLAFINQRRGRHNRLGIALQLTTARFLGTFLTDLTRVLPGVQQFVAVQLNIRRPEVLTRYAERVTTLREHTALIKEYYGYHEFGDFPWSFRLKRLLYTRAWLSNERPGLMFDFATAWLLQNKVLLPGATTLVRLVSEIRERANQRLWKKLAALPDSWQTARVTELLDIPEGQRTSPLEQLKKGPVTVSGPAFTEALERYIRLRNLEFSRLNFTGLPAIQLRNLARYAGMASVKYIARMPQQRKLAVLTAFVKAQETAALDEAVDVLDMLILDITRAAKKTGQKKRLRTLKDLDRAALILARACSLLLDEQADDAELRETIFNSIPKSRLAESVSKVNELARPQNNNFHDEMVEQYGRVKRFLPAVLRDLHFQAAPAGEHTLSAIHYLTELNGSKKRILDNAPEHIITGPWKRLVYDAEGRIQRAGYSLCLLERLQDALRRRDIWLENSDRWGNPREKLLQGEEWQAQRVPVCRALGHPTDGHKGVQQLAVQLDETWKTVASRFEGNAEVHICHDGKHPSLTISSLEKLEEPPSLHRLNSRVRLLLPPVDLTELLLEIDARTGFTREFTHVSESGARAQDLHISLCAVLMAEACNIGLEPLIKHNIPALTRHRLSWVKQNYLRAETLVSANARLVDFQSTLELAGRWGGGEVASADGMRFVTPVKTVNSGPNRKYFGSGRGITWYNFVSDQYSGFHGIVVPGTLRDSIFVLEGLLEQQTGLNPVEIMTDTAGTSDIIFGLFWLLGYQFSPRLADAGEAVFWRVDKSANYGALDELARGCADLSKAEDQWDEMMRTAGSLKLGTIHASELIRSLLKSSRPSGLAQAIMEVGRVNKTLYLLNYIDDEDYRRRILTQLNRGEGRHAVARAICYGQRGEIRKRYREGQEDQLGALGLVTNAVVLWNTLYMQEALSWIRSNGEEIGVEDIARLSPLMHGHINMLGHYTFTLPEDILKGELRELNFNLNNELTS
>Cluster_637_Allele_6
MGSLLKSSRPSGLAQAIMEVGRVNKTLYLLNYIDDEEYRRRILTQLNRGEGRHAVARAICYGQRGEIRKRYREGQEDQLGALGLVTNAVVLWNTLYMQEALSHLRSAGEIPEDEHISRLSPLMYGHINMLGHYTFTLPENILKGELRPLNFNSNNELLP
>Cluster_637_Allele_7
PSAKGDDKFITTDYLQQCPVHASELVGSLLKSSRPSGLAQAIMEVGRVNKTLYLLNYIDDEEYRRRILTQLNRGEGRHAVARAICYGQRGEIRKRYREGQEDQLGALGLVTNAVVLWNTLYMQEALSHLRSAGEIPEDEHISRLSPLMYGHINMLGHYTFTLPENILKGELRPLNFNSNNELLP
>Cluster_637_Allele_8
MPVDFLTSDQKQNYGCYAAEPNDVQLARYFHLDERDLAFINQRRGKHNRLGIALQLTTARFLGTFLTDLTQVLPGVQHFVAVQLNIRRPEVLSRYAERDTTLREHTALIKEYYGYHEFGDFPLRRNYR
>Cluster_637_Allele_9
MAADFLTDKQTQNYGRYAAEPNEIQLARYFHLDERDLTFINLRRGRHNRLGIALQLTTARFLGTFLSDLMQIPPGVQFYVARQLNIRYPEIISRYAQRENTRWEHHGLIRQHYSYHDFGDFPWSFRLKRLLYTRAWLSNERPGLMFDFATAWLLQNKVLLPAASTLTRVIGEIRERATRRLWRKLAALPNRWQTAQLAGLLEIPEGQRLSVMEHLKRGPVTISGPAFTEALERYTRLRSLEFSCLNFTGLPAIQLRNLARYAGMASVKYISRMPEERRLAILTAFVKAQEISALDEAVDVLDMLILNITREAKKTGQKKRLRTLKDLDRAALLLARACALLLDEDTADDLLRKTIFSSVSVARLAESVEKVNELARPQDTNFQDEMVEQYGRVRRFLPALLRDLHFRAAPDGEHTLAAIHYLAELNGSKKRILDDAPEHIISGPWKRLVYDADGRIQRAGYSLCLLERLQDALRRRDIWLENSDRWGDPRQKLLQGEEWQAQRVPVCRALGHPTNGSKASEQLAAQLDETWKTVASRFDRNTAVDICNEGKHPSLTISSLDKLDEPPALIQLSSRVRQLLPPVDLTELLLEIDARTGFTREFSHVSESGARAQDLHISLCAVMLAEACNIGHEPLIKHNIPALTRHRLSWVKQNYIRAETLVSANARLVDFQSSLALAGYWGAGR
>Cluster_637_Allele_10
MRFVTPVKTVNSGPNRKYFGSGRGITWYNFVSDQYSGFHGIVIPGTLRDSIFVLEGLLEQQTGLNPVEIMTDTAGTSDIIFGLFWLLGYQFSPRLADAGEAVFWRADKAANYGALDKLARGCVDLSKIESHWDEMMRVAGSLKLGTIHASELIRSLLRSTRPSGLAQAIMEVGRVNKTLYLLNYIDDEDYRRRILTQLNRGEGRHAVARAICYGQRGEIRKRYREGQEDQLGALGLVTNAVVLWNTLYMQEALSHLRSIGEGPEDEHIARLSPLMHGHINMLGHYTFTLPEDIMKGELRPLNLNLNNELSP
>Cluster_637_Allele_11
MPVDFLTSDQKQNYGCYAAEPNDVQLARYFHLALLQS
>Cluster_637_Allele_12
MPVDFLTSDQKQNYGCYAAEPNDVQLARYFHLDERDLAFINQRRGKHNRLGIALQLTTARFLGTFLTDLTQVLPGVQHFVAVQLNIHRPEVLSRYAERDTTLREHTALIKEYYGYHEFGDFPWSFRLKRLLYTRAWLSNERPGLMFDFATAWLLQNKVLLPGATTLVRLISEIRERANQRLWKKLAALPNKWQAAQVMELLVIPEGQRVSALEQLKKGPVTVSGPAFNEALERYIRLRSLEFSRLNFSGLPAIQLRNLARYAGMASVKYIARMPQQRKLAALTAFVKAQEITALDDAVDVLDMLILDIIREAKKTGQKKRLRTLKDLDQAALLLARACALLLDDNTDVPDLRQVIFKCVPKNRLAESVSKVNELARPQNNNFHDEMVEQYGRVKRFLPAVLRDLHFRAAPAGEHVLAAIHYLAELNGSKKRILDDAPEHIITGPWKRLVYDAEGRIQRAGYSLCLLERLQDALRRRDIWLENSDRWGDPREKLLQGEEWQTQRIPVCRALGHPVDGRKGVQQLAIQLDETWKAVASRFEKNAEVHICNEGKYPSLTISCLEKQEEPPSLLRLNNRIKQLLPPVDLTELLLEIDAQTGFTHEFAHVSESGARAQDLHISLCAVLMAEACNIGLEPLIKHNIPALTRHRLSWVKQNYLRAETLVSANARLVDFQSTLELAGRWGGGEVASADGMRFVTPVKTINSGSNRKYFGSGRGITWYNFVSDQYSGFHGIVVPGTLRDSIFVLEGLLEQQTGLNPVEIMTDTAGSSDIIFGLFWLLGYQFSPRLADAGEAVFWRVNKSANYGVLDKLARGYADLSKAESQWDEMMRTAGSLKLGTIHASELIRSLLKSSRPSGLAQAIMEVGRVNKTLYLLNYIDDEDYRRRILTQLNRGEGRHAVA
>Cluster_637_Allele_13
EIRKRYREGQEDQLGALGLVTNAVVLWNTLYMEEALSWMRRNGEEIIDEDIARLSPLMHGHINMLGHYTFTLPEDILKGELRALNLNINNELSP
>Cluster_637_Allele_14
MPVDFLTTEQELNYGRYVAEPNDVQLARYFHLDERDLAFISQRRGRHNRLGIALQLTTARFLGTFLTDLTRVLPGVQQFVAVQLNIRRPEVLTRYAERVTTLREHTALIKEYYGYHEFGDFPWSFRLKRLLYTRAWLSNERPGLMFDFATAWLLQNKVLLPGATTLVRLVSEIRERANQRLWKKLAALPDSWQTARVTELLDIPEGQRTSPLEQLKKGPVTVSGPAFTEALERYIRLRNLEFSRLNFTGLPAIQLRNLARYAGMASVKYIARMPQQRKLAVLTAFVKAQETAALDEAVDVLDMLILDITRAAKKTGQKKRLRTLKDLDRAALILARACSLLLDEQADDAELRETIFNSIPKSRLAESVCKVNELARPQNNNFHDEMVEQYGRVKRFLPAVLRDLHFQAAPAGEHTLSAIHYLTELNCSKKRILDNAPEHIITGPWKRLVYDAEGRIQRAGYSLCLLERLQDALRRRDIWLENSDRWGNPREKLLQGEEWQAQRVPVCRALGHPTDGHKGVQQLAVQLDETWKTVASRFEGNAEVHICHDGKHPSLTISSLEKLEEPTSLHRLNSRVRLLLPPVDLTELLLEIDARTGFTREFTHVSESGARAQDLHISLCAVLMAEACNIGLEPLIKHNIPALTRHRLSWVKQNYLRAETLVSANARLVDFQSTLELAGRWGGGEVASADGMRFVTPVKTVNSGPNRKYFGSGRGITWYNFVSDQYSGFHGIVVPGTLRDSIFVLEGLLEQQTGLNPVEIMTDTAGTSDIIFGLFWLLGYQFSPRLADAGEAVFWRVDKSANYGALDELARGCADLSKAEDQWDEMMRTAGSLKLGTIHASELIRSLLKSSRPSGLAQAIMEVGRVNKTLYLLNYIDDEDYRRRILTQLNRGEGRHAVARAICYGQRGEIRKRYREGQEDQLGALGLVTNAVVLWNTLYMQEALSWIRSNGEEIGVEDIARLSPLMHGHINMLGHYTFTLPEDILKGELRELNFNLNNELTS
>Cluster_637_Allele_15
MVEQYGRVRRFLPALLRDLHFRAAPDGEHTLAAIHYLAELNGSKKRILDDAPEHIISGPWKRLVYDAEGRIQRAGYSLCLLERLQDALRRRDIWLENSDRWGDPRQKLLQGEEWQAQRVPVCRALGHPTNGSKASVQLAARLDETWKTVASRFDRNTAVDICNEGKHPSLTISSLDKLDEPPALIRLSSRVRQLLPPVDLTELLLEIDARTGFTREFSHVSESGARAQDLHISLCAVMLAEACNIGHEPLIKHNIPALTRHRLSWVKQNYIRAETLVSANARLVDFQSSLALAGYWGGGEVASADGMRFVTPVKTVNSGPNRKYFGSGRGITWYNFVSDQYSGFHGIVIPGTLRDSIFVLEGLLEQQTGLNPVEIMTDTAGTSDIIFGLFWLLGYQFSPRLADAGEAVFWRADKAANYGALDELARGCVDLSKIESHWDEMMRVAGSLKLGTIHASELIRSLLRSTRPSGLAQAI
>Cluster_637_Allele_16
MQDLQISLCATLLAEACNIGHEPLIKHNIPALTRHRLSWVKQNYLRAETLVSANVRLVDFQSTQPLAGYWGNEVASADGMRFFTPVKTVNSGPNRKYFGSGCGITWYKFVPDQYSGFHGIVVPGTLRDPIFVLEGLLEQQTGLNPVEIMTDTAGSSDIIFGLFWLFGYQFSPRLAEAGVAMFWRADKTAHYGTLNELARGCVEMSKIESQWDEMMRMEGSLKLGTIHASELNSFTVEK
>Cluster_637_Allele_17
MQIPPGVQFYVARQLNIRYPEIISRYAQRENTRWEHHGLIRQHYSYHDFGDFPWSFRLKRLLYTRAWLSNERPGLMFDFATAWLLQNKVLLPAASTLTRVIGEIRERATRRLWRKLAALPNRWQAAQLAGLLEIPEGQRLSVMEHLKRGPVTISGPAFTEALERYTRLRSLEFSCLNFTGLPAIQLRNLARYAGMASVKYISRMPEERRLAILTAFVKAQEISALDEAVDVLDMLILNITREAKKTGQKKRLRTLKDLDRAALLLARACALLLDEDTGDDLLRKTIFSSVPVARLAESVEKVNELARPQDTNFQDEMVEQYGRVRRFLPALLRDLHFRAAPDGEHTLAAIHYLAELNGSKKRILDDAPEHIISGPWKRLVYDAEGRIQRAGYSLCLLERLQDALRRRDIWLENSDRWGDPRQKLLQGEEWQAQRVPVCRALGHPTNGSKASVQLAARLDETWKTVASRFDRNTAVDICNEGKHPSLTISSLDKLDEPPALIRLSSRVRQLLPPVDLTELLLEIDARTGFTREFSHVSESGARAQDLHIILCAVMLAEACNIGHEPLIKHNIPALTRHRLSWVKQNYIRAETLVSANARLVDFQSSLALAGYWGGGEVASADGMRFVTPVKTVNSGPNRKYFGSGRGITWYNFVSDQYSGFHGIVIPGTLRDSIFVLEGLLEQQTGLNPVEIMTDTAGTSDIIFGLFWLLGYQFSPRLADAGEAVFWRADKAANYGALDELARGCVDLSKIESHWDEMMRVAGSLKLGTIHASELIRSLLRSTRPSGLAQAIMEVGRVNKTLYLLNYIDDEDYRRRILTQLNRGEGRHAVARAICYGQRGEIRKRYREGQEDQLGALGLVTNAVVLWNTLYMQEALSHLRSTGEGPEDEHIARLSPLMHGHINMLGHYTFTLPEDIMKGELRPLNLNLNNELPP
>Cluster_637_Allele_18
MVEQYGRVKRFLPAVLRDLHFQAAPAGEHTLSAIHYLTELNGSKKRILDNAPEHIITGPWKRLVYDAEGRIQRAGYSLCLLERLQDALRRRDIWLENSDRWGNPREKLLQGEEWQAQRVPVCRALGHPTDGHKGVQQLAVQLDETWKTVASRFEGNAEVHICHDGKHPSLTISSLEKLEEPPSLHRLNSRVRLLLPPVDLTELLLEIDARTGFTREFTHVSESGARAQDLHISLCAVLMAEACNIGLEPLIKHNIPALTRHRLSWVKQNYLRAETLVSANARLVDFQSTLELAGRWGGGEVASADGMRFVTPVKTVNSGPNRKYFGSGRGITWYNFVSDQYSGFHGIVVPGTLRDSIFVLEGLLEQQTGLNPVEIMTDTAGTSDIIFGLFWLLGYQFSPRLADAGEAVFWRVDKSANYGALDELARGCADLSKAEDQWDEMMRTAGSLKLGTIHASELIRSLLKSSRPSGLAQAIMEVGRVNKTLYLLNYIDDEDYRRRILTQLNRGEGRHAVARAICYGQRGEIRKRYREGQEDQLGALGLVTNAVVLWNTLYMQEALSWIRSNGEEIGVEDIARLSPLMHGHINMLGHYTFTLPEDILKGELRELNFNLNNELTS
>Cluster_637_Allele_19
MAADFLTDKQTQNYGRYAAEPNEIQLARYFHLDERDLTFINLRRGRHNRLGIALQLTTARFLGTFLPDLMQIPPGVQFYVARQLNIRYPEIISRYAQRENTRWEHHGLIRQHYSYHDFGDFPWSFRLKRLLYTRAWLSNERPGLMFDFATAWLLQNKVLLPAASTLTRVIGEIRERATRRLWRKLAALPNRWQAAQLAGLLEIPEGQRLSVMEHLKRGPVTISGPAFTEALERYTRLRSLEFSCLNFTGLPAIQLRNLARYAGMASVKYISRMPEERRLAILTAFVKAQEISALDEAVDVLDMLILNITREAKKTGQKKRLRTLKDLDRAALLLARACALLLDEDTGDDLLRKTIFSSVPVARLAESVEKVNELARPQDTNFQDEMVEQYGRVRRFLPALLRDLHFRAAPDGEHTLAAIHYLAELNGSKKRILDDAPEHIISGPWKRLVYDAEGRIQRAGYSLCLLERLQDALRRRDIWLENSDRWGDPRQKLLQGEEWQAQRVPVCRALGHPTNGSKASVQLAARLDETWKTVASRFDRNTAVDICNEGKHPSLTISSLDKLDEPPALIRLSSRVRQLLPPVDLTELLLEIDARTGFTREFSHVSESGARAQDLHIILCAVMLAEACNIGHEPLIKHNIPALTRHRLSWVKQNYIRAETLVSANARLVDFQSSLALAGYWGGGEVASADGMRFVTPVKTVNSGPNRKYFGSGRGITWYNFVSDQYSGFHGIVIPGTLRDSIFVLEGLLEQQTGLNPVEIMTDTAGTSDIIFGLFWLLGYQFSPRLADAGEAVFWRADKAANYGALDELARGCVDLSKIESHWDEMMRVAGSLKLGTIHASELIRSLLRSTRPSGLAQAIMEVGRVNKTLYLLNYIDDEDYRRRILTQLNRGEGRHAVARAICYGQRGEIRKRYREGQEDQLGALGLVTNAVVLWNTLYMQEALSHLRSTGEGPEDEHIARLSPLMHGHINMLGHYTFTLPEDIMKGELRPLNLNLNNELPP
>Cluster_637_Allele_20
MPVDFLTTEQELNYGRYVAEPNDVQLARYFHLDERDLAFINQRRGRHNRLGIALQLTTARFLGTFLTDLTRVLPGVQQFVAVQLNIRRPEVLTRYAERVTTLREHTALIKEYYGYHEFGDFPWSFRLKRLLYTRAWLSNERPGLMFDFATAWLLQNKVLLPGATTLVRLVSEIRERANQRLWKKLAALPDSWQTARVTELLDIPEGQRTSPLEQLKKGPVTVSGPAFTEALERYIRLRNLEFSRLNFTGLPAIQLRNLARYAGMASVKYIARMPQQRKLAVLTAFVKAQETAALDEAVDVLDMLILDITRAAKKTGQKKRLRTLKDLDRAALILARACSLLLDEQADDAELRETIFNSIPKSRLAESVCKVNELARPQNNNFHDEMVEQYGRVKRFLPAVLRDLHFQAAPAGEHTLSAIHYLTELNCSKKRILDNAPEHIITGPWKRLVYDAEGRIQRAGYSLCLLERLQDALRRRDIWLENSDRWGNPREKLLQGEEWQAQRVPVCRALGHPTDGHKGVQQLAVQLDETWKTVASRFEGNAEVHICHDGKHPSLTISSLEKLEEPTSLHRLNSRVRLLLPPVDLTELLLEIDARTGFTREFTHVSESGARAQDLHISLCAVLMAEACNIGLEPLIKHNIPALTRHRLSWVKQNYLRAETLVSANARLVDFQSTLELAGRWGGGEVASADGMRFVTPVKTVNSGPNRKYFGSGRGITWYNFVSDQYSGFHGIVVPGTLRDSIFVLEGLLEQQTGLNPVEIMTDTAGTSDIIFGLFWLLGYQFSPRLADAGEAVFWRVDKSANYGALDELARGCADLSKAEDQWDEMMRTAGSLKLGTIHASELIRSLLKSSRPSGLAQAIMEVGRVNKTLYLLNYIDDEDYRRRILTQLNRGEGRHAVARAICYGQRGEIRKRYREGQEDQLGALGLVTNAVVLWNTLYMQEALSWIRSNGEEIGVEDIARLSPLMHGHINMLGHYTFTLPEDILKGELRELNFNLNNELTS
>Cluster_637_Allele_21
MPVDFLTTEQELNYGRYVAEPNDVQLARYFHLDERDLAFINQRRGRHNRLGIALQLTTARFLGAFLTDLTRVLPGVQQFVAVQLNIRRPEVLTRYAERVTTLREHTALIKEYYGYHEFGDFPWSFRLKRLLYTRAWLSNERPGLMFDFATAWLLQNKVLLPGATTLVRLVSEIRERANQRLWKKLAALPDSWQTARVTELLDIPEGQRTSPLEQLKKGPVTVSGPAFTEALERYIRLRNLEFSRLNFTGLPAIQLRNLARYAGMASVKYIARMPQQRKLAVLTAFVKAQETAALDEAVDVLDMLILDITRAAKKTGQKKRLRTLKDLDRAALILARACSLLLDEQADDAELRETIFNSIPKSRLAESVSKVNELARPQNNNFHDEMVEQYGRVKRFLPAVLRDLHFQAAPAGEHTLSAIHYLTELNGSKKRILDNAPEHIITGPWKRLVYDAEGRIQRAGYSLCLLERLQDALRRRDIWLENSDRWGNPREKLLQGEEWQAQRVPVCRALGHPTDGHKGVQQLAVQLDETWKTVASRFEGNAEVHICHDGKHPSLTISSLEKLEEPPSLHRLNSRVRLLLPPVDLTELLLEIDARTGFTREFTHVSESGARAQDLHISLCAVLMAEACNIGLEPLIKHNIPALTRHRLSWVKQNYLRAETLVSANARLVDFQSTLELAGRWGGGEVASADGMRFVTPVKTVNSGPNRKYFGSGRGITWYNFVSDQYSGFHGIVVPGTLRDSIFVLEGLLEQQTGLNPVEIMTDTAGTSDIIFGLFWLLGYQFSPRLADAGEAVFWRVDKSANYGALDELARGCADLSKAEDQWDEMMRTAGSLKLGTIHASELIRSLLKSSRPSGLAQAIMEVGRVNKTLYLLNYIDDEDYRRRILTQLNRGEGRHAVARAICYGQRGEIRKRYREGQEDQLGALGLVTNAVVLWNTLYMQEALSWIRSNGEEIGVEDIARLSPLMHGHINMLGHYTFTLPEDILKGELRELNFNLNNELTS
>Cluster_637_Allele_22
MSDDFLTREQTENYGRYVAEPNEVQLARYFHLDERDLAFINQRRGKHNRLGIALQLTTARFLGTFLPDPLQIPSFIRFYIAAQLNISRPEILSRYAERENTRWEHQGLIKLYYDYHDFGDFPWTFRLKRLLYTRAWLSNERPGLLFDFATAWLLQNKILLPAASTLTRLIGEVRERASRRLWRRLALLPDSWQKAQLDGLLEIPEGQRISVLEEIRKGPVTISGPSFTDALERYTRLRSMEFSRLNFSGLPAIQLRNLARYAGMASVKYISRMPEERRLAVLTAFVKAQEISALDEAVDVLDMLILDITRSAKSIGQKKRLRTLKDLDRAALLLARACSLLLDENTDEAALRQAIFRRIPKDKLAESVGKVNELARPQDTHFQDEMVEQYGRVKRFLSAMLRDLHFQAAPAGEHTLSAIHYLAELSGSKKRILDDAPEQIISGPWKRLVYDRDGRILRAGYSLCLLERLQDSLRRRDLWLENSDRWGDPRQKLLQGAEWQAQRIPVCRALGHPSDGTKAAEQLATRLDDTWKSVASRFACNAAVSISNEGKHPSLTISSLDKLDEPPALIQLNHRVRELIPPVDLTELLLEIDARTGFTREFSHVSESGARAQDLQVSLCATLLAEACNIGHEPLIKHNIPALTRHRLSWVKQNYLRAETLVSANARLVDFQSTLPLAGYWGGGEVASADGMRFVTPVKTVNSGPNRKYFGSGRGITWYNFVSDQYSGFHGIVVPGTLRDSIFVLEGLLEQQTGLNPVEIMTDTAGSSDIIFGLFWLLGYQFSPRLADAGGAIFWRADKIAHYGALNELARGCVELSKIESQWDEMMRMAGSLKLGTIHASELIRSLLRSSRPSGLAQAIMEVGRVNKTLYLLNYIDDEDYRRRILTQLNRGEGRHAVARAICYGQRGEIRKRYREGQEDQLGALGMVTNAVVLWNTLYMQEALSHLRKSGETPEEEHLARLSPLIHGHINMLGHYTFSLPDDILKGELRPLNFNTNNELTS
>Cluster_637_Allele_23
MPVDFLTTEQELNYGRYVAEPNDVQLARYFHLDERDLAFINQRRGRHNRLGIALQLTTARFLGTFLTDLTRVLPGVQQFVAVQLNIRRPEVLSRYAERDTTLREHTALIKEYYGYHEFGDFPWSFRLKRLLYTRAWLSNERPGLMFDFATAWLLQNKVLLPGATTLVRLVSEIRERANQQLWKKLAALPDSWQTARVTELLDIPEGQRISPLEQLKKGPVTVSGPAFTEALERYIRLRNLEFSRLSFTGLPAIQLRNLARYAGMASVKYIARMPQQRKLAVLTAFVKAQETAALDEAVDVLDMLILDITRAAKKTGQKKRLRTLKDLDRAALLLAQACSLLLAEQADDAELRETIFSSIPKSRLAESVSKVNELARPQNNNFHDEMVEQYGRVKRFLPAVLRDLHFQAAPAGEHTLSAIHYLTELNGSKKRILDDAPEHIITGPWKRLVYDAEGRIQRAGYSLCLLERLQDALRRRDIWLENSDRWGNPREKLLQGEEWQVQRVPICRALGHPTDGHKGVQQLAVQLDKTWKAVASRFEGNAEVNICHDGKYPSLTISSLEKLEEPPSLHRLNSRVRQLLPPVDLTELLLEIDARTGFTREFTHVSESGARAQDLHISLCAVLMAEACNIGLEPLIKHNIPALTRHRLSWVKQNYLRAETLVSANVRLVDFQSTLELAGRWGGGEVASADGMRFVTPVKTVNSGPNRKYFGSGRGITWYNFVSDQYSGFHGIVVPGTLRDSIFVLEGLLEQQTGLNPVEIMTDTAGTSDIIFGLFWLLGYQFSPRLADAGEAVFWRVDKSANYGALDELARGCADLSKAEYQWDEMMRAAGSLKLGTIHASELIRSLLKSSRPSGLAQAIMEVGRVNKTLYLLNYIDDEDYRRRILTQLNRGEGRHAVARAICYGQRGEIRKRYREGQEDQLGALGLVTNAVVLWNTLYMQEALSWMRRNGEETGGEDIVRLSPLMHGHINMLGHYTFTLPEDILKGELRELNFNLNNELPS
>Cluster_637_Allele_24
MPARQLNIRYPEIISRYAQRENTRWEHHGLIRQHYSYHDFGDFPWSFRLKRLLYTRAWLSNERPGLMFDFATAWLLQNKVLLPAASTLTRVIGEIRERATRRLWRKLAALPNRWQAAQLAGLLEIPEGQRLSVMEHLKRGPVTISGPAFTEALERYTRLRSLEFSCLNFTGLPAIQLRNLARYAGMASVKYISRMPEERRLAILTAFVKAQEISALDEAVDVLDMLILNITREAKKTGQKKRLRTLKDLDRAALLLARACALLLDEDTGDDLLRKTIFSSVPVARLAESVEKVNELARPQDTNFQDEMVEQYGRVRRFLPALLRDLHFRAAPDGEHTLAAIHYLAELNGSKKRILDDAPEHIISGPWKRLVYDAEGRIQRAGYSLCLLERLQDALRRRDIWLENSDRWGDPRQKLLQGEEWQAQRVPVCRALGHPTNGSKASVQLAARLDETWKTVASRFDRNTAVDICNEGKHPSLTISSLDKLDEPPALIRLSSRVRQLLPPVDLTELLLEIDARTGFTREFSHVSESGARAQDLHISLCAVMLAEACNIGHEPLIKHNIPALTRHRLSWVKQNYIRAETLVSANARLVDFQSSLALAGYWGGGEVASADGMRFVTPVKTVNSGPNRKYFGSGRGITWYNFVSDQYSGFHGIVIPGTLRDSIFVLEGLLEQQTGLNPVEIMTDTAGTSDIIFGLFWLLGYQFSPRLADAGEAVFWRADKAANYGALDELARGCVDLSKIESHWDEMMRVAGSLKLGTIHASELIRSLLRSTRPSGLAQAIMEVGRVNKTLYLLNYIDDEDYRRRILTQLNRGEGRHAVARAICYGQRGEIRKRYREGQEDQLGALGLVTNAVVLWNTLYMQEALSHLRSTGEGPEDEHIARLSPLMHGHINMLGHYTFTLPEDIMKGELRPLNLNLNNELPP
>Cluster_637_Allele_25
PSAKGDDKFITTDYLQQCPSADGMRFVTPVKTVNSGPNRKYFGSGRGITWYNFVSDQYSGFHGIVVPGTLRDSIFVLEGLLEQQTGLNPVGIMTDTAGTSDIIFGLFWLLGYQFSPRLADAGEAVFWRVDKSANYGALDELARGCADLSKAEDQWDEMMRTAGSLKLGTIHASELIRSLLKSSRPSGLAQAIMEVGRVNKTLYLLNYIDDEDYRRRILTQLNRGEGRHAVARAICYGQRGEIRKRYREGQEDQLGALGLVTNAVVLWNTLYMQEALSWIRSNGEEIGVEDIARLSPLMHGHINMLGHYTFTLPEDILKGELRELNFNLNNELTS
>Cluster_7367_Allele_0
MTITKQRVEKIIYRHEMGLNSDVTAEEVYDLAVLALNLSNIANLKRYELDMDGCDSCGQDCGADMTEDPDGDYVLFDDVVKLFEFDTTTQKLEIPAKEAASEQD
>Cluster_7367_Allele_1
MTITKQRLEEIISRIEMYGHGAGYTADEVYDLAVLALNLSNIANLKRYELDMDGCDSFGQDCGADMTEDPDGDYVLFDDVVKLFEFDTFESPARETTSEQD
>Cluster_7367_Allele_2
MGLNSDVTAEEVYDLAVLALNLSNIANLKRYELDMDGCDSCGQDCGADMTEDPDGDYVLFDDVVKLFEFDTTTQKLEIPAKEAASEQD
>Cluster_7367_Allele_3
MMITKQRVEEIISRIEMYGHGSGYTADEVYDLAVLALNLSNIAKLKRYELDMDGCDSFGQDCGADMTEDSDGDYVLFDDVVKLFEFDTTTQKLEIPAKEATSE
>Cluster_7367_Allele_4
MTITKQRVEKIIYRHEMGLNSDVTAEEVYDLAVLALNLSNIANLKRYELDMDGCDSCGQDCGADMTEDPDGDYVLFDDVVKLFEFDTTTQKLEIPAKEATSEQD
>Cluster_7367_Allele_5
MTITKQRVEEIISRIEMYGHGAGYTADEVYDLAVLALNLSNIAKLKRYELDMDGCDSFGQDCGADMTEDSDGDYVLFDDVVKLFEFDTFESPAKEATSEQD
>Cluster_7367_Allele_6
MTITKQRVEEIISRIEMYGHGAGYTADEVYDLAVLALNLSNIAKLKRYELDMDGCDSFGQDCGADMTEDSDGDYVLFDDVVKLLEFDTTTQKFESPAKEAASEQD
>Cluster_7367_Allele_7
MTITKQRVEEIISRIEMYGHGAGYTADEVYDLAVLALNLSNIAKLKRYELDMDGCDSFGQDLWR
>Cluster_7367_Allele_8
MTITKQRVEKIIYRHEMGLNSDVTAEEVYDLAVLALNLSNIANLKRYELDMGGCDSCGQDCGADMTEDSDGDYVLFDDVVKLFEFDTTTQKIESPAKEATSEQD
>Cluster_7367_Allele_9
MTITKQRVEKIIYRHEMGLNSDVTAEEVYDLAVLALNLSNIANLKRYELDMDGCDSCGQDCGADMTEDSDGDYVLFDDVVKLFEFDTTTQKLESPAKEATSERN
>Cluster_7367_Allele_10
MTITKQRVEEIISRIEMYGHGAGYTADEVYDLAVLALNLSNIAKLKRYELDMDGCDSFGQDCGADMTEDSDGDYVLFDDVVKLFEFDTTTQKIESPAKEATSE
>Cluster_7367_Allele_11
MTITKQRVEEIISRIEMYGHGAGYTADEVYDLAVLALNLSNIAKLKRYELDMDGCDSFGQDCGADMTEDSDGDYVLFDDVVKLFEFDTTTQKLESPAKEATSEQD
>Cluster_7367_Allele_12
MTITKQRVEEIISRIEMYGHGAGYTAEEVYALAVLALNLSNIANLKRYELDMDGCDSFGQECGADMTEDPDGDYVLFDDVVKLFEFDTFESPARETTSEQD
>Cluster_7367_Allele_13
MTITKQRVEKIIYRHEMGLNSDVTAEEVYDLAVLALNLSNIANLKRYELDMDGCDSCGQDCGADMTEDPDGDYVLFDDVVKLFELDTFESPAKEATSE
>Cluster_7367_Allele_14
MTITKQRVEEIISRIEMYGHGAGYTADEVYDLAVLALNLSNIANLKRYELDMDGCDSCGQDCGADMTEDSDGDYVLFDDVVKLFEFDTTTQKIESPAKEATNEQD
>Cluster_7367_Allele_15
MTITKQRVEEIISRIEMYGHGAGYTADEVYDLAVLALNLSNIANLKRYELDMDGCDSFGQDCGADMTEDSDGDYVLFDDVVKLFEFDTFESPVKEAASERKKND
>Cluster_7367_Allele_16
MTITKQRVEEIISRIEMYGHGAGYTADEVYDLAVLALNLSNIAKLKRYELDMDGCDSCGQDCGADMTEDPDGDYVLFDDVVKLFEFDTTTQKLEIPAKEATSE
>Cluster_7367_Allele_17
EDPDGDYVLFDDVVKLFEFDTTTQKLEIPAKEAASEQD
>Cluster_7367_Allele_18
MTITKQRVEEIMSRIEMYGHGAGYTADEVYDLAVLALNLSNIANLKRYELDMDGCDSCGQDCGADMTEDSDGDYVLFDDVVKLFEFDTTTQKLESTAKEAASEQD
>Cluster_7367_Allele_19
MTITKQRVEEIISRIEMYGHGAGYTAEEVYDLAVLALNLSNIANLKRYELDMDGCDSFGQDCGADMTEDPDGDYVLFDDVVKLFEFDTFESPARETTSEQD
>Cluster_7367_Allele_20
MTITKQRVEKIIYRHEMGLNSDVTAEEVYDLAVLALNLSNIANLKRYELDMDGCDSCGQDCGADMTENPDGDYVLFDDVVKLFEFDTTTQKLEIPAKEAASEQD
>Cluster_7367_Allele_21
MTITKQRVEEIISRIEMYGHGAGYTADEVYDLAVLALNLSNIANLKRYELDMDGCDSFGQDCGADMTEDSDGDYVLFDDVVKLFEFDTTTQKFESPAKEAASEQD
>Cluster_7367_Allele_22
MTITKQRVEEIISRIEMYGHGAGYTAEEVYDLAVLALNLSNIAKLKRYELDMDGCDSFGQDCGADMTEDSDGDYVLFDDVVKLFEFDTTTQKIESPAKEATSERN
>Cluster_7367_Allele_23
MTITKQRVEEIISRIEMYGHGAGYTAEEVYDLDVLALNLSNIANLKRYELDMEGCDSCGQDCGADMTEDSDGDYVLFDDVVKLFDFDTTTQKLESPAKEATREQDDYQALRAKAEKATCGEWSLEYGKGRFDGDDALIHREVAGYIPICRIEGAHPESGFDEDFQTEQQANAEFIAAANPATVLALLDERERNQQYIKRRDQENEEIALTVGKLRVELEAANKRIAELEAEPVSQAYNLAELIEGMEVSIDVSTCDADLGNRYFGTVTEALELDTAKNGYILLVQDAEPNFDVNGNYPVTPDGWISCSELMPEMGERQCYVLAADFKNNYPPNIPNTQVGVYGDWFNDGNPTWDDGDGEDLYLKEVTHWMPLPEPPRLKEL
>Cluster_7367_Allele_24
MAITKQRVEEIISRIEMYGHGAGYTVEEVYDLAVLALNLSNIAKLKRYELDMDGCDSFGQDCGADMTEDSDGDYVLFDDVVKLFEFDTTTQKLESTAKEAASERD
>Cluster_7367_Allele_25
MTITKQQVEKIIYRHEMGLNSDVTAEEVYDLAVLALNLSNIANLKRYELDMGGCDSCGQDCGADMTEDSDGDYVLFDDVVKLFEFDTTTQKFESPAKEATSERN
>Cluster_7367_Allele_26
MTITKQRVEEIISRIEMYGHGAGYTADEVYDLAVLALNLSNIAKLKRYELDMDGCDSCGQDCGADMTEDSDGDYVLFDDVVKLFEFDTTTQKLEGPAKETTSDQN
>Cluster_7367_Allele_27
MTITKQRVEEIISRIEMYGHGAGYTADEVYDLAVLALNLSNIAKLKRYELDMDGCDSFGQDCGADMTEDSDGDYVLFDDVVKLFEFDTFESPAKEAISEQD
>Cluster_7367_Allele_28
MTITKQRVEEIISRIEMYGHGAGYTADEVYDLAVLALNLSNIAKLKRYELDMDGCDSFGQDCGADMTEDSDGDYVLFDDVVKLFEFDTTTQKLESPAKEAASERN
>Cluster_7367_Allele_29
MGLNSDVTAEEVYDLAVLALNLSNIANLKRYELDMDGCDSCGQDCGADMTEDPDGDYVLFDDVVKLFEFDTTTQKLEIPAKEATSEQD
>Cluster_7367_Allele_30
MTITKQRVEEIISRIEMYGHGAGYTADEVYDLAVLALNLSNIANLKRYELDMDGCDSCGQDCGADMTEDSDGNYVLFDDVVKLFEFDTTTQKLEGPAKEATSERN
>Cluster_7367_Allele_31
MTITKQRVEEIISRIEMYGHGAGYTADEVYDLAVLALNLSNIANLKRYELDMGGCDSCGQDCGADMTEDSDGDYVLFDDVVKLFEFDTTTQKLESPAKEATSERN
>Cluster_7367_Allele_32
MTITKQRVEEIISRIEMYGHGAGYTADEVYDLAVLALNLSNIANLKRYELDMDGCDSCGQDCGADMTEDPDGDYVLFDDVVKLFELDTFESPAKEATSERD
>Cluster_9208_Allele_0
MQTFNPLTGGANIAPHFFAGDDMRVLLAPMEGVLDSLVRELLTEVNDYDLCITEFVRVVDQLLPVKVFHRICPELQNASRTPSGTLVRVQLLGQFPQWLAENAARAVELGSWGVDLNCGCPSKTVNGSGGGATLLKDPELIYQGAKAMREAVPAHLPVSVKVRLGWDSGEKKFEIADAVQQAGATELVVHGRTKEQGYRAEHIDWQAIGEIRQRLNIPVIANGEIWDWQSAQQCMAISGCDAVMIGRGALNIPNLSRVVKYNEPRMPWPEVVALLQKYTRLEKQGDTGLYHVARIKQWLSYLRKEYDEATELFQHVRVLNNSPDIARAIQAIDIDKLR
>Cluster_9403_Allele_0
LWSSNDVTQQGSRPKTKLDIMRVAVTIEISNQLSEVLSVIERHLESTLLAVHLYGSAVDGGLKPYSDIDLLVTVAVKLDETTRRALLNDLMEASAFPGESETLRAIEVTLVVHDDIIPWRYPAKRELQFGEWQRNDILAGIFEPAMIDIDLAILLTKAREHSVALVGPAAEEFFDPVPEQDLFEALRETLKLWNSQPDWAGDERNVVLTLSRIWYSAITGKIAPKDVAADWAIKRLPAQYQPVLLEAKQAYLGQKEDHLASRADHLEEFIRFVKGEIIKSVGK
>Cluster_9403_Allele_1
MREAVIAEVSTQLSEVVGVIERHLEPTLLAVHLYGSAVDGGLKPHSDIDLLVTVTVRLDETTRRALINDLLETSASPGESEILRAVEVTIVVHDDIIPWRYPAKRELQFGEWQRNDILAGIFEPATIDIDLAILLTKAREHSVALVGPAAEELFDPVPEQDLFEALNETLTLWNSPPDWAGDERNVVLTLSRIWYSAVTGKIAPKDVAADWAMERLPAQYQPVILEARQAYLGQEDRLASRADQLEEFVHYVKGEITKVVGK
>Cluster_9403_Allele_2
MTAEISTQLSKVLSVIERHLEPTLLAVHLYGSAVDGGLKPHSDIDLLVTVTVRLDETTRRALINDLLETSASPGESEILRAVEVTIVVHDDIIPWRYPAKRELQFGEWQRNDILAGIFEPATIDIDLAILLTKAREHSVALVGPAAEELFDPVPEQDLFEALNETLTLWNSPPDWAGDERNVVLTLSRIWYSAVTGKIAPKDVAADWAMERLPAQYQPVILEARQAYLGQEEDRLASRADQLEEFVHYVKGEITKVVGK
>Cluster_9403_Allele_3
MREAVIAEVSTQLSEVVGVIERHLEPTLLAVHLYGSAVDGGLKPHSDIDLLVTVTVRLDETTRRALINDLLETSASPGESEILRAVEVTIVVHDDIIPWRYPAKRELQFGEWQRNDILAGIFEPATIDIDLAILLTKAREHSVALVGPAAEELFDPVPEQDLFEALNETLTLWNSPPDWAGDERNVVLTLSRIWYSAVTGRIAPKDVAADWAMERLPAQYQPVILEARQAYLGQEEDRLASRADQLEEFVHYVKGEITKVVGK
>Cluster_9403_Allele_4
MACYDCFFGVQSMPRASKQQARYAVGRCLMLWSSNDVTQQGSRPKTKLNIMREAVIAEVSTQLSEVVGVIERHLEPTLLAVHLYGSAVDGGLKPHSDIDLLVTVTVRLDETTRRALINDLLETSASPGESEILRAVEVTIVVHDDIIPWRYPAKRELQFGEWQRNDILAGIFEPATIDIDLAILLTKAREHSVALVGPAAEELFDPVPEQDLFEALNETLTLWNSPPDWAGDERNVVLTLSRIWYSAVTGKIAPKDVAADWAMERLPAQYQPVILEARQAYLGQEEDRLASRADQLEEFVHYVKGEITKVVGK
>Cluster_9403_Allele_5
MREAVIAEVSTQLSEVVGVIERHLEPTLLAVHLYGSAVDGGLKPHSDIDLLVTVTVRLDETTRRALINDLLETSASPGESEILRAVEVTIVVHDDIIPWRYPAKRELQFGEWQRNDILAGIFEPATIDIDLAILLTKAREHSVALVGPAAEELFDPVPEQDLFEALNETLTLWNSPPDWAGDERNVVLTLSRIWYSAVTGKIAPKDVAADWAMERLPAQYQPVILEARQAYLGQEEDRLASRADQLEEFVHYVKGEITKVVGK
>Cluster_9403_Allele_6
MRVAVTIEISNQLSEVLSVIERHLESTLLAVHLYGSAVDGGLKPYSDIDLLVTVAVKLDETTRRALLNDLMEASAFPGESETLRAIEVTLVVHDDIIPWRYPAKRELQFGEWQRNDILAGIFEPAMIDIDLAILLTKAREHSVALVGPAAEEFFDPVPEQDLFEALRETLKLWNSQPDWAGDERNVVLTLSRIWYSAITGKIAPKDVAADWAIKRLPAQYQPVLLEAKQAYLGQKEDHLASRADHLEEFIRFVKGEIIKSVGK
>Cluster_9403_Allele_7
MTIEISNQLSEVLSVIERHLESTLLAVHLYGSAVDGGLKPYSDIDLLVTVAVKLDETTRRALLNDLMEASAFPGESETLRAIEVTLVVHDDIIPWRYPAKRELQFGEWQRNDILAGIFEPAMIDIDLAILLTKAREHSVALVGPAAEEFFDPVPEQDLFEALRETLKLWNSQPDWAGDERNVVLTLSRIWYSAITGKIAPKDVAADWAIKRLPAQYQPVLLEAKQAYLGQKEDHLASRADHLEEFIRFVKGEIIKSVGK
>Cluster_9403_Allele_8
MACYDCFFGVQSMPRASKQQARYAVGRCLMLWSSNDVTQQGSRPKTKLDIMRVAVTIEISNQLSEVLSVIERHLESTLLAVHLYGSAVDGGLKPYSDIDLLVTVTVRLDETTRRALINDLLETSASPGESEILRAVEVTIVVHDDIIPWRYPAKRELQFGEWQRNDILAGIFEPATIDIDLAILLTKAREHSVALVGPAAEELFDPVPEQDLFEALNETLTLWNSPPDWAGDERNVVLTLSRIWYSAITGKIAPKDVAADWAIKRLPAQYQPVLLEAKQAYLGQKEDHLASRADHLEEFIRFVKGEIIKSVGK
>Cluster_9403_Allele_9
MDGGLKPHSDIDLLVTVTVRLDETTRRALINDLLETSASPGESEILRAVEVTIVVHDDIIPWRYPAKRELQFGEWQRNDILAGIFEPATIDIDLAILLTKAREHSVALVGPAAEELFDPVPEQDLFEALNETLTLWNSPPDWAGDERNVVLTLSRIWYSAVTGKIAPKDVAADWAMERLPAQYQPVILEARQAYLGQEEDRLASRADQLEEFVHYVKGEITKVVGK
>Cluster_9403_Allele_10
MIAEVSTQLSEVVGVIERHLEPTLLAVHLYGSAVDGGLKPHSDIDLLVTVTVRLDETTRRALINDLLETSASPGESEILRAVEVTIVVHDDIIPWRYPAKRELQFGEWQRNDILAGIFEPATIDIDLAILLTKAREHSVALVGPAAEELFDPVPEQDLFEALNETLTLWNSPPDWAGDERNVVLTLSRIWYSAVTGKIAPKDVAADWAMERLPAQYQPVILEARQAYLGQEDRLASRADQLEEFVHYVKGEITKVVGK
>Cluster_9403_Allele_11
MRSRNWSRTLTERSGGNGAVAVFMACYDCFFVQSMPRASKQQARYAVGRCLMLWSSNDVTQQGSRPKTKLDIMRVAVTIEISNQLSEVLSVIERHLESTLLAVHLYGSAVDGGLKPYSDIDLLVTVAVKLDETTRRALLNDLMEASAFPGESETLRAIEVTLVVHDDIIPWRYPAKRELQFGEWQRNDILAGIFEPAMIDIDLAILLTKAREHSVALVGPAAEEFFDPVPEQDLFEALRETLKLWNSQPDWAGDERNVVLTLSRIWYSAITGKIAPKDVAADWAIKRLPAQYQPVLLEAKQAYLGQKEDHLASRADHLEEFIRFVKGEIIKSVGK
>Cluster_9403_Allele_12
MAPLAGARRPLFQTLNIMREVVIAEVSTQLSEVVGVIERHLEPTLLAVHLYGSAVDGGLKPHSDIDLLVTVTVRLDETTRRALINDLLETSASPGESEILRAVEVTIVVHDDIIPWRYPAKRELQFGEWQRNDILAGIFEPATIDIDLAILLTKAREHSVALVGPAAEELFDPVPEQDLFEALNETLTLWNSPPDWAGDERNVVLTLSRIWYSAVTGKIAPKDVAADWAMERLPAQYQPVILEARQAYLGQEEDRLASRADQLEEFVHYVKGEITKVVGK
>Cluster_9403_Allele_13
MREAVIAEVSTQLSEVVGVIERHLEPTLLAVHLYGSAVDGGLKPHSDIDLLVTVTVRLDETTRRALINDLLETSASPGESEILRAVEVTIVVHDDIIPWRYPAKRELQFGEWQRNDILAGIFEPATIDIDLAILLTKAREHSVALVGPAAEELFDPVPG
>Cluster_9403_Allele_14
MREVVIAEVSTQLSEVVGVIERHLEPTLLAVHLYGSAVDGGLKPHSDIDLLVTVTVRLDETTRRALINDLLETSASPGESEILRAVEVTIVVHDDIIPWRYPAKRELQFGEWQRNDILAGIFEPATIDIDLAILLTKAREHSVALVGPAAEELFDPVPEQDLFEALNETLTLWNSPPDWAGDERNVVLTLSRIWYSAVTGKIAPKDVAADWAMERLPAQYQPVILEARQAYLGQEEDRLASRADQLEEFVHYVKGEITKVVGK
>Cluster_9403_Allele_15
VFMACYDCFFVQSMPRASKQQARYAVGRCLMLWSSNDVTQQGSRPKTKLDIMRVAVTIEISNQLSEVLSVIERHLESTLLAVHLYGSAVDGGLKPYSDIDLLVTVAVKLDETTRRALLNDLMEASAFPGESETLRAIEVTLVVHDDIIPWRYPAKRELQFGEWQRNDILAGIFEPAMIDIDLAILLTKAREHSVALVGPAAEEFFDPVPEQDLFEALRETLKLWNSQPDWAGDERNVVLTLSRIWYSAITGKIAPKDVAADWAIKRLPAQYQPVLLEAKQAYLGQKEDHLASRADHLEEFIRFVKGEIIKSVGK
>Cluster_9403_Allele_16
MIAEISTQLLEVLSVIERHLEPTLLAVHLYGSAVNGGLKPYSDIDLLVTVTVRLNETTRRALLNDLLEVSTFPGESEALRAIEVTIVVHDDIIPWRYPAKRELQFGEWQRNDILAGIFEPATIDIDLAILLTKAREHSVALVGPAAEELFDPVPEQDLFEALNETLKLWNSQPDWAGDERNVVLTLSRIWYSAVTGKIAPKDVAADWAMERLPAQYQPVLLEARQAYLGQEEDRLALHADQLEEFVHYVKGESTKVVGK
>Cluster_9403_Allele_17
MIAEVSTQLSEVVGVIERHLEPTLLAVHLYGSAVDGGLKPHSDIDLLVTVTVRLDETTRRALINDLLETSASPGESEILRAVEVTIVVHDDIIPWRYPAKRELQFGEWQRNDILAGIFEPATIDIDLAILLTKAREHSVALVGPAAEELFDPVPEQDLFEALNETLTLWNSPPDWAGDERNVVLTLSRIWYSAVTGKIAPKDVAADWAMERLPAQYQPVILEARQAYLGQEEDRLASRADQLEEFVHYVKGEITKVVGK
>Cluster_9403_Allele_18
MRVAVTIEISNQLSEVLSVIERHLESTLLAVHLYGSAVDGGLKPYSDIDLLVTVTVRLDETTRRALINDLLETSASPGESEILRAVEVTIVVHDDIIPWRYPAKRELQFGEWQRNDILAGIFEPATIDIDLAILLTKAREHSVALVGPAAEELFDPVPEQDLFEALNETLTLWNSPPDWAGDERNVVLTLSRIWYSAVTGKIAPKDVAADWAMERLPAQYQPVILEARQAYLGQEEDRLASRADQLEEFVHYVKGEITKVIGK
>Cluster_9403_Allele_19
MREAVIAEVSTQLSEVVGVIERHLEPTLLAVHLYGSAVDGGLKPHSDIDLLVTVTVRLDETTRRALINDLLETSASPGESEILRAVEVTIVVHDDIIPWRYPAKRELQFGEWQRNDILAGIFEPATIDIDLVILLTKAREHSVALVGPAAEELFDPVPEQDLFEALNETLTLWNSPPDWAGDERNVVLTLSRIWYSAVTGRIAPKDVAADWAMERLPAQYQPVILEARQAYLGQEEDRLASRADQLEEFVHYVKGEITKVVGK
>Cluster_9403_Allele_20
MPRASKQQARYAVGRCLMLWSSNDVTQQGSRPKTKLNIMREAVIAEVSTQLSEVVGVIERHLEPTLLAVHLYGSAVDGGLKPHSDIDLLVTVTVRLDETTRRALINDLLETSASPGESEILRAVEVTIVVHDDIIPWRYPAKRELQFGEWQRNDILAGIFEPATIDIDLAILLTKAREHSVALVGPAAEELFDPVPEQDLFEALNETLTLWNSPPDWAGDERNVVLTLSRIWYSAVTGKIAPKDVAADWAMERLPAQYQPVILEARQAYLGQEEDRLASRADQLEEFVHYVKGEITKVVGK
>Cluster_9403_Allele_21
MHDDIIPWRYPAKRELQFGEWQRNDILAGIFEPATIDIDLAILLTKAREHSVALVGPAAEELFDPVPEQDLFEALNETLTLWNSPPDWAGDERNVVLTLSRIWYSAVTGKIAPKDVAADWAMERLPAQYQPVILEARQAYLGQEEDRLASRADQLEEFVHYVKGEITKVVGK
>Cluster_9403_Allele_22
MYQKPRQVCDPLCQALNIMREAVIAEVSTQLSEVVGVIERHLEPTLLAVHLYGFAVDGGLKPHSDIDLLVTVTVRLDETTRRALINDLLETSASPGESEILRAVEVTIVVHDDIIPWRYPAKRELQFGEWQRNDILAGIFEPATIDIDLAILLTKAREHSVALVGPAAEELFDPVPEQDLFEALNETLTLWNSPPDWAGDERNVVLTLSRIWYSAVTGRIAPKDVAADWAMERLPAQYQPVILEARQAYLGQEEDRLASRADQLEEFVHYVKGEITKVVGK
>Cluster_9403_Allele_23
AVTIEISNQLSEVLSVIERHLESTLLAVHLYGSAVDGGLKPYSDIDLLVTVAVKLDETTRRALLNDLMEASAFPGESETLRAIEVTLVVHDDIIPWRYPAKRELQFGEWQRNDILAGIFEPAMIDIDLAILLTKAREHSVALVGPAAEEFFDPVPEQDLFEALRETLKLWNSQPDWAGDERNVVLTLSRIWYSAITGKIAPKDVAADWAIKRLPAQYQPVLLEAKQAYLGQKEDHLASRADHLEEFIRFVKGEIIKSVGK
>Cluster_9403_Allele_24
MACYDCFFGVQSMPRASKQQARYAVGRCLMLWSSNDVTQQGSRPKTKLNIMREAVIAEVSTQLSEVVGVIERHLEPTLLAVHLYGSAVDGGLKPHSDIDLLVTVTVRLDETTRRALINDLLETSASPGESEILRAVEVTIVVHDDIIPWRYPAKRELQFGEWQRNDILAGIFEPATIDIDLAILLTKAREHSVALVGPAAEELFDPVPEQDLFEALNETLTLWNSPPDWAGDERNVVLALLQS
>Cluster_9403_Allele_25
MAALDIMRVAVTIEISNQLSEVLSVIERHLESTLLAVHLYGSAVDGGLKPYSDIDLLVTVAVKLDETTRRALLNDLMEASAFPGESETLRAIEVTLVVHDDIIPWRYPAKRELQFGEWQRNDILAGIFEPAMIDIDLAILLTKAREHSVALVGPAAEEFFDPVPEQDLFEALRETLKLWNSQPDWAGDERNVVLTLSRIWYSAITGKIAPKDVAADWAIKRLPAQYQPVLLEAKQAYLGQKEDHLASRADHLEEFIRFVKGEIIKSVGK
>Cluster_9403_Allele_26
MREAVIAEVSTQLSEVVGVIERHLEPTLLAVHLYGSAVNGGLKPHSDIDLLVTVTVRLNETTRRALLNDLLEVSTFPGESEALRAIEVTIVVHDDIIPWRYPAKRELQFGEWQRNDILAGIFEPATIDIDLAILLTKAREHSVALVGPAAEELFDPVPEQDLFEALNETLKLWNSQPDWAGDERNVVLTLSRIWYSAVTGKIAPKDVAADWAMERLPAQYQPVILEARQAYLGQEEDRLASRADQLEEFVHYVKGEITKVVGK
>Cluster_9403_Allele_27
MYQKPRQVCDPLCQALNIMREAVIAEVSTQLSEVVGVIERHLEPTLLAVHLYGSAVDGGLKPHSDIDLLVTVTVRLDETTRRALINDLLETSASPGESEILRAVEVTIVVHDDIIPWRYPAKRELQFGEWQRNDILAGIFEPATIDIDLAILLTKAREHSVALVGPAAEELFDPVPEQDLFEALNETLTLWNSPPDWAGDERNVVLTLSRIWYSAVTGRIAPKDVAADWAMERLPAQYQPVILEARQAYLGQEEDRLASRADQLEEFVHYVKGEITKVVGK
>Cluster_9403_Allele_28
LWSSNDVTQQGSRPKTKLDIMRDSVTAEISTQLSKVLSVIEHHLEPTLLAVHLYGSAVDGGLKPYSDIDLLVTVTARLDDTTRRALFNDLLEVSAFPGESEILRAIEVTIVVHEDIMPWRYPAKRELQFGEWQRNDILAGIFEPATIDIDLAILLTKAREHSVALVGPAAEELFDPVPEQDLIKALNETLKLWNSQPDWAGDERNVVLTLSRIWYSAATGKIAPKDVAANWAMEHLPAQHQSVLLEARQAYLGQEEDRSVLRADKLEEFIHFMKSEITKVLGNDV
>Cluster_9403_Allele_29
MACYDCFFGVQSMPRASKQQARYAVGRCLMLWSSNDVTQQGSRPKTKLDIMRVAVTIEISNQLSEVLSVIERHLESTLLAVHLYGSAVDGGLKPYSDIDLLVTVTVRLDETTRRALINDLLETSASPGESEILRAVEVTIVVHDDIIPWRYPAKRELQFGEWQRNDILAGIFEPATIDIDLAILLTKAREHSVALVGPAAEELFDPVPEQDLFEALNETLTLWNSPPDWAGDERNVVLTLSRIWYSAVTGKIAPKDVAADWAMERLPAQYQPVILEARQAYLGQEEDRLASRADQLEEFVHYVKGEITKVVGK
>Cluster_9403_Allele_30
MREAVTAEISTQLSEVLSVIERHLESTLLAVHLYGSAVDGGLKPYSDIDLLVTVTVRLNEATRQALLNDLLEASAFPGESETLRAIEVTIVVHDDIIPWRYPAKRELQFGEWQRNDILAGISEPAMIDVDLAILLTKAREHSVALVGPAAEELFDPVPEQDLFEALNETLKLWNSQPDWAGDERNVVLTLSRIWYTEVTGKIVPKDVAADWAMERLPAQHQPVLLEARQAYLGQKEDRLASRADQLEEFVHFVKGEITKVVGK
