# Supplementary material for: Machine learning with random subspace ensembles identifies antimicrobial resistance determinants from pan-genomes of three pathogens
Source: PLoS Comput Biol. 2020 Mar 2;16(3):e1007608. doi: 10.1371/journal.pcbi.1007608 (PMC7067475; doi:10.1371/journal.pcbi.1007608)
Supplement: S3 Dataset — Files are named <organism>_<antibiotic>_top_hits_seqs.faa, which each contain all protein sequences relevant to the top 50 hits of the corresponding organism-antibiotic case. For selected alleles, the exact protein sequence of the allele is included. For selected genes, the protein sequences of all alleles of that gene observed in the organism’s pan-genome are included. The most commonly observed allele for selected genes is available in S4 Dataset. (ZIP) [file pcbi.1007608.s022.zip › top_hit_seqs/Ecoli_TMP_top_hit_seqs.faa]

>Cluster_11035_Allele_0
MTVVTTADTSQLYALAARHGLKLHGPLTVNELGLDYRIVIATVDDGRRWVLRIPRRAEVSAKVEPEARVLAMLKNRLPFAVPDWRVANAELVAYPMLEDSTAMVIQPGSSTPDWVVPQDSEVFAESFATALAALHAVPISAAVDAGMLIRTPTQARQKVADDVDRVRREFVVNDKRLHRWQRWLDDDSSWPDFSVVVHGDLYVGHVLIDNTERVSGMIDWSEARVDDPAIDMAAHLMVFGEEGLAKLLLTYEAAGGRVWPRLAHHIAERLAFGAVTYALFALDSGNEEYLAAAKAQLAAAE
>Cluster_11035_Allele_1
HQQKGMISLSPPTICNSAPISAAVDAGMLIRTPTQARQKVADDVDRVRREFVVNDKRLHRWQRWLDDDSSWPDFSVVVHGDLYVGHVLIDNTERVSGMIDWSEARVDDPAIDMAAHLMVFGEEGLAKLLLTYEAAGGRVWPRLAHHIAERLAFGAVTYALFALDSGNEEYLAAAKAQLAAAE
>Cluster_11035_Allele_2
MWPRLAHHIAERLAFGAVTYALFALDSGNEEYLAAAKAQLAAAE
>Cluster_11035_Allele_3
MTVVTTADTSQLYALAARHGLKLHGPLTVNELGLDYRIVIATVDDGRRWVLRIPRRAEVSAKVEPEARVLAMLKNRLPFAVPDWRVANAELVAYPMLEDSTAMVIQPGSSTPDWVVPQDSEVFAESFATALAALHAVPISAAVDAGMLIRTPTQARQKVADDVDRVRREFVVNDKRLHRWQRWLDDDSSWPDFSVVVHGDLYVGHVLIDNTERVSGMIDWSEARVDDPAIDMAAHLMVFGEEGLAKLLLTYEAAGGRGWPRLAPHIAERLAFGAVTYALFALDSGNEEYLAAAKAQLAAAE
>Cluster_11035_Allele_4
MTVVTTADTSQLYALAARHGLKLHGPLTVNELGLDYRIVIATVDDGRRWVLRIPRRAEVSAKVEPEARVLAMLKNRLPFAVPDWRVANAELVAYPMLEDSTAMVIQPGSSTPDWVVPQDSEVFAESFATALAALHAVPISAAVDAGMLIRTPTQARQKVADDVDRVRREFVVNDKRLHRWQRWLDDDSSWPDFSVVVHGDLYVGHVLIDNTERVSGMIDWSEARVDDPAIDMAAHLMVFGEEGLAKLLLTYEAAGGRGWPRLAHHIAERLAFGAVTYALFALDSGNEEYLAAAKAQLAAAE
>Cluster_11035_Allele_5
MLRIPAPSEVSAKVEPEARVLAMLKNRLPFAVPDWRVANAELVAYPCSKTRLRWSSSLVRPRPTGRAADSEVFAESFATALAALHAVPISAAVDAGMLIRTPTQARQKVADDVDRVRREFVVNDKRLHRWQRWLDDDSSWPDFSVVVHGDLYVGHVLIDNTERVSGMIDWSEARVDDPAIDMAAHLMVFGEEGLAKLLLTYEAAGGRVWPRLAHHIAERLAFGAVTYALFALDSGNEEYLAAAKAQLAAAE
>Cluster_11035_Allele_6
MTVVTTADTSQLYALAARHGLKLHGPLTVNELGLDYRIVIATVDDGRRWVLRIPRRAEVSAKVEPEARVLAMLKNRLPFAVPDWRVANAELVAYPMLEDSTAMVIQPGSSTPDWVVPQDSEVFAESFATALAALHAVPISAAVDAGMLIRTPTQARQKVADDVDRVRREFVVNDKRLHRWQRWLDDDSSWPDFSVVVHGDLYVGHVLIDNTERVSGMIDWSEARVDDPAIDMAAHLMVFGEEGLAKLLLTYEAAGGRVWPRLAHHIAERLAFGAVTYALFALDSGNEEYLAAAKAQLAAAEAAE
>Cluster_11035_Allele_7
MTVVTTADTSQLYALAARHGLKLHGPLTVNELGLDYRIVIATVDDGRRWVLRIPRRAEVSAKVEPEARVLAMLKNRLPFAVPDWRVANAELVAYPMLEDSTAMVIQPGSSTPDWVVPQDSEVFAESFATALAALHAVPISAAVDAGMLIRTPTQARQKVADDVDRVRREFVVNDKRLHRWQRWLDDDSSWPDFSVVVHGDLYVGHVLIDNTERVSGMIDWSEARVDDPAIDMAAHLMVFGEEGLAKLLLTYEAAGGRVWPRLAHHIAERLAFGAVTYALFALDSGNEESLAAAKAQLAAAE
>Cluster_11035_Allele_8
WPRLAHHIAERLAFGAVTYALFALDSGNEEYLAAAKAQLAAAE
>Cluster_11035_Allele_9
MTVVTTADTSQLYALAARHGLKLHGPLTVNELGLDYRIVIATVDDGRRWVLRIPRRAEVSAKVEPEARVLAMLKNRLPFAVPDWRVANAELVAYPMLEDSTAMVIQPGSSTPDWVVPQDSEVFAESFATALAALHAVPISAAVDAGMLIRTPTQARQKVADDVDRVRREFVVNDKRLHRWQRWLDDDSSWPDFSVVVHGDLYVGHVLIDNTERVSGMIDWSEARVDDPAIDMAAHLMVFGEEGLAKLLLTYEAAGGRGGPRLAHHIAERLAFGAVTYALFALDSGNEEYLAAAKAQLAAAE
>Cluster_11035_Allele_10
MTVVTTADTSQLYALAARHGLKLHGPLTVNELGLDYRIVIATVDDGRRWVLRIPRRAEVSAKVEPEARVLAMLKNRLPFAVPDWRVANAELVAYPMLEDSTAMVIQPGSSTPDWVVPQDSEVFAESFATALAALHAVPISAAVDAGMLIRTPTQARQKVADDVDRVRCEFVVNDKRLHRWQRWLDDDSSWPDFSVVVHGDLYVGHVLIDNTERVSGMIDWSEARVDDPAIDMAAHLMVFGEEGLAKLLLTYEAAGGRVWPRLAHHIAERLAFGAVTYALFALDSGNEEYLAAAKAQLAAAE
>Cluster_11092_Allele_0
MVTVFGILNLTEDSFFDESRRLDPAGAVTAAIEMLRVGSDVVDVGPAASHPDARPVSPADEIRRIAPLLDALSDQMHRVSIDSFQPETQRYALKRGVGYLNDIQGFPDPALYPDIAEADCRLVVMHSAQRDGIATRTGHLRPEDALDEIVRFFEARVSALRRSGVAADRLILDPGMGFFLSPAPETSLHVLSNLQKLKSALGLPLLVSVSRKSFLGATVGLPVKDLGPASLAAELHAIGNGADYVRTHAPGDLRSAITFSETLAKFRSRDARDRGLDHA
>Cluster_11092_Allele_1
MVTVFGILNLTEDSFFDESRRLDPAGAVTAAIEMLRVGSDVVDVGPAASHPDARPVSPADEIRRIAPLLDALSDQMHRVSIDSFQPETQRYALKRGVGYLNDIQGFPDPALYPDIAEADCRLVVMHSAQRDGIATRTGHLRPEDALDEIVRFFEARVSALRRSGVAADRLILDPGMGFFLSPAPETSLHVLSNLQKLKSALGLPLLVSVSRKSFLGATVGLPVKDLGPASLAAELHAIGNGADYVRTHAPGDLRSAITFSETLAKFRSRDGTVAKLAMRQPFVLFKGL
>Cluster_11092_Allele_2
HQQKGMISLSPPTICNSALLDALSDQMHRVSIDSFQPETQRYALKRGVGYLNDIQGFPDPALYPDIAEADCRLVVMHSAQRDGIATRTGHLRPEDALDEIVRFFEARVSALRRSGVAADRLILDPGMGFFLSPAPETSLHVLSNLQKLKSALGLPLLVSVSRKSFLGATVGLPVKDLGPASLAAELHAIGNGADYVRTHAPGDLRSAITFSETLAKFRSRDARDRGLDHA
>Cluster_11092_Allele_3
MVTVFGILNLTEDSFFDESRRLDPAGAVTAAIEMLRVGSDVVDVGPAASHPDARPVSPADEIRRIAPLLEALLQS
>Cluster_11092_Allele_4
MVTVFGILNLTEDSFFDESRRLDPAGAVTAAIEMLRVGSDVVDVGPAASHPDARPVSPADEIRRIAPLLDALSDQMHRVSIDSFQPETQRYALKRGVGYLNDIQGFPDPALYPDIAEADCRLVVMHSAQRDGIATRTGHLRPEDALDEIVRFFEARVSALRRSGVAADRLILDPGMGFFLSPAPETSLHVLSNLQKLKSALGLPLLVSVSRKSFLGATVGLPVKDLGPASLAAELHAIGNGADYVRTHAPGDLRALLQS
>Cluster_11092_Allele_5
MGTVFGILNLTEDSFFDESRRLDPAGAVTAAIEMLRVGSDVVDVGPAASHPDARPVSPADEIRRIAPLLDALSDQMHRVSIDSFQPETQRYALKRGVGYLNDIQGFPDPALYPDIAEADCRLVVMHSAQRDGIATRTGHLRPEDALDEIVRFFEARVSALRRSGVAADRLILDPGMGFFLSPAPETSLHVLSNLQKLKSALGLPLLVSVSRKSFLGATVGLPVKDLGPASLAAELHAIGNGADYVRTHAPGDLRSAITFSETLAKFRSRDARDRGLDHA
>Cluster_11092_Allele_6
ESRRLDPAGAVTAAIEMLRVGSDVVDVGPAASHPDARPVSPADEIRRIAPLLDALSDQMHRVSIDSFQPETQRYALKRGVGYLNDIQGFPDPALYPDIAEADCRLVVMHSAQRDGIATRTGHLRPEDALDEIVRFFEARVSALRRSGVAADRLILDPGMGFFLSPAPETSLHVLSNLQKLKSALGLPLLVSVSRKSFLGATVGLPVKDLGPASLAAELHAIGNGADYVRTHAPGDLRSAITFSETLAKFRSRDARDRGLDHA
>Cluster_11092_Allele_7
MVTVFGILNLTEDSFFDESRRLDPAGAVTAAIEMLRVGSDVVDVGPAASHPDARPVSPADEIRRIAPLLDALSDQMHRVSIDSFQPETQRYALKRGVGYLNDIQGFPDPALYPDIAEADCRLVVMHSAQRDGIATRTGHLRPEDALDEIVRFFEARVSALRRSGVAADRLILDPGMGFFLSPAPETSLHVLSNLQKLKSALGLPLLVSVSWKSFLGATVGLPVKDLGPASLAAELHAIGNGADYVRTHAPGDLRSAITFSETLAKFRSRDARDRGLDHA
>Cluster_11092_Allele_8
MVTVFGILNLTEDSFFDESRRLDPAGAVTAAIEMLRVGSDVVDVGPAASHPDARPVSPADEIRRIAPLLDALSDQMHRVSIDSFQPETQRYALKRGVGYLNDIQGFPDPALYPDIAEADCRLVVMHSAQRDGIATRTGHLRPEDALDEIVRFFEARVSALRRSGVAADRLILDPGMGFFLSPAPETSLHVLSNLQKLALLQIVGGDKLIIPFC
>Cluster_11092_Allele_9
MVTVFGILNLTEDSFFDESRRLDPAGAVTAAIEMLRVGSDVVDVGPAASHPDARPVSPADEIRRIAPLLDALSDQMHRVSIDSFQPETQRYALKRGVGYLNDIQGFPDPALYPDIAEADCKLVVMHSAQRDGIATRTGHLRPEDALDEIVRFFEARVSALRRSGVAADRLILDPGMGFFLSPAPETSLHVLSNLQKLKSALGLPLLVSVSRKSFLGATVGLPVKDLGPASLAAELHAIGNGADYVRTHAPGDLRSAITFSETLAKFRSRDARDRGLDHA
>Cluster_11092_Allele_10
YGAHNCCLFARPIPIVEVAAEADAMVTVFGILNLTEDSFFDESRRLDPAGAVTAAIEMLRVGSDVVDVGPAASHPDARPVSPADEIRRIAPLLDALSDQMHRVSIDSFQPETQRYALKRGVGYLNDIQGFPDPALYPDIAEADCRLVVMHSAQRDGIATRTGHLRPEDALDEIVRFFEARVSALRRSGVAADRLILDPGMGFFLSPAPETSLHVLSNLQKLKSALGLPLLVSVSRKSFLGATVGLPVKDLGPASLAAELHAIGNGADYVRTHAPGDLRSAITFSETLAKFRSRDARDRGLDHA
>Cluster_12200_Allele_0
MGEFFPAQVFKQLSHARAVIERHLAATLDTIHLFGSAIDGGLKPDSDIDLLVTVSAAPNDSLRQALMLDLLKVSSPPGDGGTWRPLELTVVARSEVVPWRYPARRELQFGEWLRHDILSGTFEPAVLDHDLAILLTKARQHSLALLGPSAATFFEPVPKEHFSKALFDTIAQWNAESDWKGDERNVVLALARIWYSASTGLIAPKDVAAAWVSERLPAEHRPLICKARAAYLGSEDDDLAMRVEETAAFVRYAKATIERILR
>Cluster_12200_Allele_1
MGEFFPAQVFKQLSHARAVIERHLAATLDTIHLFGSAIDGGLKPDSDIDLLVTVSAAPNDSLRQALMLDLLKVSSPPGDGGTWRPLELTVVARSEVVPWRYPARRELQFGEWLRHDILSGTFEPGHCCKVSDEAAFCLIQRP
>Cluster_12200_Allele_2
MGEFFPAQVFKQLSHARAVIERHLAATLDTIHLFGSAIDGGLKPDSDIDLLVTVSAAPNDSLRQALMLDLLKVSSPPGDGGTWRPLELTVVARSEVVPWRYPARRELQFGEWLRHDILSGTFEPAVLDHDLAILLTKARQHSLALLGPSAATFFEPVPKEHFSKALFDTIARWNAESDWKGDERNVVLALARIWYSASTGLIAPKDVAAAWVSERLPAEHRPLICKARAAYLGSEDDDLAMRVEETAAFVRYAKATIERILR
>Cluster_12200_Allele_3
MGEFFPAQVFKQLSHARAVIERHLAATLDTIHLFGSAIDGGLKPDSDIDLLVTVSAAPNDSLRQALMLDLLKVSSPPGDGGTWRPLELTVVARSEVVPWRYPARRELQFGEWLRHEILSGTFEPAVLDHDLAILLTKARQHSLALLGPSAATFFEPVPKEHFSKALFDTIAQWNAESDWKGDERNVVLALARIWYSASTGLIAPKDVAAAWVSERLPAEHRPLICKARAAYLGSEDDDLAMRVEETAAFVRYAKATIERILR
>Cluster_12200_Allele_4
MLRIWVPSAALRRPLRPTLGIFMGEFFPAQISEQLSHARGVIERHLAATLDTIHLFGSALDGGLKPDSDIDLLVTVSAAPNDSLRQALMLDLLKVSSPPGDGGPWRPLEVTVVARSEVVPWRYPARRELQFGEWLRHDILSGTFEPAVLDHDLAILLTKARQHSLALLGPSAVTFFEPVPNEHFSKALFDTIAQWNSESDWKGDERNVVLALARIWYSASTGLIAPKDVAAAWVSERLPAEHRPIICKARAAYLGSEDDDLAMRVEETAAFVRYAKATIERILR
>Cluster_12200_Allele_5
MGEFFPAQVFKQLSHARAVIERHLAATLDTIHLFGSAIDGGLKPDSDIDLLVTVSAAPNDSLRQALMLDLLKVSSPPGDGGTWRPLELTVVARSEVVPWRYPARRELQFGEWLRHDILSGTFEPAVLDHDLAILLTKARQHSLALLGPSAATFFEPVPKEHFSKALFDTIAQWNAESDWKSDERNVVLALARIWYSASTGLIAPKDVAAAWVSERLPAEHRPLICKARAAYLGSEDDDLAMRVEETAAFVRYAKATIERILR
>Cluster_12200_Allele_6
MGEFFPAQVFKQLSHARAVIERHLAATLDTIHLFGSAIDGGLKPDSDIDLLVTVSAAPNDSLRQALMLDLLKVSSPPGDGGTWRPLELTVVARSEVVPWRYPARRELQFGEWLRHDILSGTFEPAVLDHDLAILLTKARQHSLALLGPSAATFFEPVPKEHFSKALFDTIAQWNAESDWKGDERGTVAKLAMRQPFVLFKGL
>Cluster_12200_Allele_7
MLDLLKVSSPPGDGGTWRPLELTVVARSEVVPWRYPARRELQFGEWLRHDILSGTFEPAVLDHDLAILLTKARQHSLALLGPSAATFFEPVPKEHFSKALFDTIAQWNAESDWKGDERNVVLALARIWYSASTGLIAPKDVAAAWVSERLPAEHRPLICKARAAYLGSEDDDLAMRVEETAAFVRYAKATIERILR
>Cluster_12200_Allele_8
MGEFFPAQVFKQLSHARAVIERHLAATLDTIHLFGSAIDGGLKPDSDIDLLVTVSAAPNDSLRQALMLDLLKVSSPPGDGGTWRPLELTVVARSEVVPWRYPARRELQFGEWLRHDILSGTFEPAVLDHDLAILLTKARQHSLALLGPSAATFFEPVPKEHFSKALFDTIAQWNAESDWKGDERNVVLALARIWYSASTGLIAPKDVAAAWVSERLPAEHRPLICKARAAYLGSEDDDRHCCK
>Cluster_12495_Allele_0
MFMPPVFPAHWHVSQPVLIADTFSSLVWKVSLPDGTPAIVKGLKPIEDIADELRGADYLVWRNGRGAVRLLGRENNLMLLEYAGERMLSHIVAEHGDYQATEIAAELMAKLYAASEEPLPSALLPIRDRFAALFQRARDDQNAGCQTDYVHAAIIADQMMSNASELRGLHGDLHHENIMFSSRGWLVIDPVGLVGEVGFGAANMFYDPADRDDLCLDPRRIAQMADAFSRALDVDPRRLLDQAYAYGCLSAAWNADGEEEQRDLAIAAAIKQVRQTSY
>Cluster_12495_Allele_1
MLNVSFRSTERQTPTPAIVKGLKPIEDIADELRGADYLVWRNGRGAVRLLGRENNLMLLEYAGERMLSHIVAEHGDYQATEIAAELMAKLYAASEEPLPSALLPIRDRFAALFQRARDDQNAGCQTDYVHAAIIADQMMSNASELRGLHGDLHHENIMFSSRGWLVIDPVGLVGEVGFGAANMFYDPADRDDLCLDPRRIAQMADAFSRALDVDPRRLLDQAYAYGCLSAAWNADGEEEQRDLAIAAAIKQVRQTSY
>Cluster_12495_Allele_2
MFMPPVFPAHWHVSQPVLIADTFSSLVWKVSLPDGTPAIVKGLKPIKDIADELRGADYLVWRNGRGAVRLLGRENNLMLLEYAGERMLSHIVAEHGDYQATEIAAELMAKLYAASEEPLPSALLPIRDRFAALFQRARDDQNAGCQTDYVHAAIIADQMMSNASELRGLHGDLHHENIMFSSRGWLVIDPVGLVGEVGFGAANMFYDPADRDDLCLDPRRIAQMADAFSRALDVDPRRLLDQAYAYGCLSAAWNADGEEEQRDLAIAAAIKQVRQTSY
>Cluster_12495_Allele_3
MLGRENNLMLLEYAGERMLSHIVAEHGDYQATEIAAELMAKLYAASEEPLPSALLPIRDRFAALFQRARDDQNAGCQTDYVHAAIIADQMMSNASELRGLHGDLHHENIMFSSRGWLVIDPVGLVGEVGFGAANMFYDPADRDDLCLDPRRIAQMADAFSRALDVDPRRLLDQAYAYGCLSAAWNADGEEEQRDLAIAAAIKQVRQTSY
>Cluster_12495_Allele_4
MFMPPVFPAHWHVSQPVLIADTFSSLVWKVSLPDGTPAIVKGLKPIEDIADELRGADYLVWRNGRGAVRLLGRENNLMLLEYAGERMLSHIVAEHGDYQATEIAAELMAKLYAASEEPLPSALLPIRDRFAALFQRARDDQNAGCQTDYVHAAIIADQMMSNASELRGLHGDLHHENIMFSSRGWLVIDPVGLVGEVGFGAANMFYDPADRDDLCLDPRRIAQMADAFSRALDVDPRRLLDQAYAYGGLSAAWNADGEEEQRDLAIAAAIKQVRQTSY
>Cluster_12495_Allele_5
MFMPPVFPAHWHVSQPVLIADTFSSLVWKVSLPDGTPAIVKGLKPIEDIADELRGADYLVWRNGRGAVRLLGRENNLMLLEYAGERMLSHIVAEHGDYQATEIAAELMAKLYAASEEPLPSALLPIRDRFAALFQRARDDQNAGCQTDYVHAAIIVDQMMSNASELRGLHGDLHHENIMFSSRGWLVIDPVGLVGEVGFGAANMFYDPADRDDLCLDPRRIAQMADAFSRALDVDPRRLLDQAYAYGCLSAAWNADGEEEQRDLAIAAAIKQVRQTSY
>Cluster_12495_Allele_6
RQKTLLNVSFRSTERQTPTPAIVKGLKPIEDIADELRGADYLVWRNGRGAVRLLGRENNLMLLEYAGERMLSHIVAEHGDYQATEIAAELMAKLYAASEEPLPSALLPIRDRFAALFQRARDDQNAGCQTDYVHAAIIADQMMSNASELRGLHGDLHHENIMFSSRGWLVIDPVGLVGEVGFGAANMFYDPADRDDLCLDPRRIAQMADAFSRALDVDPRRLLDQAYAYGCLSAAWNADGEEEQRDLAIAAAIKQVRQTSY
>Cluster_12495_Allele_7
MPPVFPAHWHVSQPVLIADTFSSLVWKVSLPDGTPAIVKGLKPIEDIADELRGADYLVWRNGRGAVRLLGRENNLMLLEYAGERMLSHIVAEHGDYQATEIAAELMAKLYAASEEPLPSALLPIRDRFAALFQRARDDQNAGCQTDYVHAAIIADQMMSNASELRGLHGDLHHENIMFSSRGWLVIDPVGLVGEVGFGAANMFYDPADRDDLCLDPRRIAQMADAFSRALDVDPRRLLDQAYAYGCLSAAWNADGEEEQRDLAIAAAIKQVRQTSY
>Cluster_12495_Allele_8
MFMPPVFPAHWHVSQPVLIADTFSSLVWKVSLPDGTPAIVKGLKPIEDIADELRGADYLVWRNGRGAVRLLGRENNLMLLEYAGERMLSHIVAEHGDYQATEIAAELMAKLYAASEEPLPSALLPIRDRFAALFQRARDDQNAGCQTDYVHAAIIADQMMSNASELRGLHGDLHHENIMFSSRGWLVIDPVGLVGEVGFGAANMFYDPADRDDLCL
>Cluster_12495_Allele_9
TPAIVKGLKPIEDIADELRGADYLVWRNGRGAVRLLGRENNLMLLEYAGERMLSHIVAEHGDYQATEIAAELMAKLYAASEEPLPSALLPIRDRFAALFQRARDDQNAGCQTDYVHAAIIADQMMSNASELRGLHGDLHHENIMFSSRGWLVIDPVGLVGEVGFGAANMFYDPADRDDLCLDPRRIAQMADAFSRALDVDPRRLLDQAYAYGCLSAAWNADGEEEQRDLAIAAAIKQVRQTSY
>Cluster_12495_Allele_10
MFMPPVFPAHWHVSQPVLIADTFSSLVWKVSLPDGTPAIVKGLKPIEDIADELRGADYLVWRNGRGAVRLLGRENNLMLLEYAGERMLSHIVAEHGDYQATEIAAELMAKLYAASEEPLPSALLPIRDRFAALFQRARDDQNAGCQTDYVHAAIIADQMMSNASELRGLHGDLHHENIMFSSRGWLVIDPVGLVGEVGFGAAGDAANLLI
>Cluster_12495_Allele_11
MFMPPVFPAHWHVSQPVLIADTFSSLVWKVSLPDGTPAIVKGLKPIEDIADELRGADYLVWRNGRGAVRLLGRENNLMLLEYAGERMLSHIVAEHGDYQATEIAAELMAKLYAASEEPLPSALLPIRDRFAALFQRARDDQNAGCQTDYVHAAIIADQMMSNASELRGLHGDLHHENIMFSSRGWLVIDPVGLVGEVGFGAANMFYDPADRDDLCLDPRRIAQMADAFSRALDVDPRRLLDQAYAYGGDAANLLI
>Cluster_12495_Allele_12
MFMPPVFPAHWHVSQPVLIADTFSSLVWKVSLPDGTPAIVKGLKPIEDIADELRGADYLVWRNGRGAVRLLGRENNLMLLEYAGERMLSHIVAEHGDYQATEIAAELMAKLYAASEEPLPVGRTLVLQIRHQLP
>Cluster_12495_Allele_13
MFMPPVFPAHWHVSQPVLIADTFSSLVWKVSLPDGTPAIVKGLKPIEDIADELRGADYLVWRNGRGAVRLLGRENNLMLLEYAGERMLSHIVAEHGDYQATEIAAELMAKLYAASEEPLPSALLPIRDRFAALFQRARDDQNAGCQTDYVHAAIIADQMMSNTSELRGLHGDLHHENIMFSSRGWLVIDPVGLVGEVGFGAANMFYDPADRDDLCLDPRRIAQMADAFSRALDVDPRRLLDQAYAYGCLSAAWNADGEEEQRDLAIAAAIKQVRQTSY
>Cluster_12495_Allele_14
MVNYRLISLALTLVIDPVGLVGEVGFGAANMFYDPADRDDLCLDPRRIAQMADAFSRALDVDPRRLLDQAYAYGCLSAAWNADGEEEQRDLAIAAAIKQVRQTSY
>Cluster_12495_Allele_15
MLNVSFRSTERQTPTPAIVKGLKPIEDIADELRGADYLVWRNGRGAVRLLGRENNLMLLEYAGERMLSHIVAEHGDYQATEIAAELMAKLYAASEEPLPSALLPIRDRFAALFQRARDDQNAGCQTDYVHAAIIADQMMSNASELRGLHGDLHHENIMFSSRGWLVSTPRCLTVICHFHAR
>Cluster_12495_Allele_16
MFMPPVFPAHWHVSQPVLIADTFSSLVWKVSLPDGTPAIVNGLKPIEDIADELRGADYLVWRNGRGAVRLLGRENNLMLLEYAGERMLSHIVAEHGDYQATEIAAELMAKLYAASEEPLPSALLPIRDRFAALFQRARDDQNAGCQTDYVHAAIIADQMMSNASELRGLHGDLHHENIMFSSRGWLVIDPVGLVGEVGFGAANMFYDPADRDDLCLDPRRIAQMADAFSRALDVDPRRLLDQAYAYGCLSAAWNADGEEEQRDLAIAAAIKQVRQTSY
>Cluster_12495_Allele_17
MFMPPVFPAHWHVSQPVLIADTFSSLVWKVSLPDGTPAIVKGLKPIEDIADELRGADYLVWRNGRGAVRLLGRENNLMLLEYAGERMLSHIVAEHGDYQATEIAAELMAKLYAASEEPLPSALLPIRDRFAALFQRARDDQNAGCQTDYVHAAIIADQMMSNASELRGLHGDLHHENIMFSSRGWLVIDPVGLVGEVGFGATNMFYDPADRDDLCLDPRRIAQMADAFSRALDVDPRRLLDQAYAYGCLSAAWNADGEEEQRDLAIAAAIKQVRQTSY
>Cluster_12495_Allele_18
MFMPPVFPAHWHVSQPVLIADTFSSLVWKVSLPDGTPAIVKGLKPIEDIADELRGADYLVWRNGRGAVRLLGRENNLMLLEYAGERMLSHIVAEHGDYQATEIAAELMAKLYAASEDPLPSALLPIRDRFAALFQRARDDQNAGCQTDYVHAAIIADQMMSNASELRGLHGDLHHENIMFSSRGWLVIDPVGLVGEVGFGAANMFYDPADRDDLCLDPRRIAQMADAFSRALDVDPRRLLDQAYAYGCLSAAWNADGEEEQRDLAIAAAIKQVRQTSY
>Cluster_12495_Allele_19
MFMPPVFPAHWHVSQPVLIADTFSSLVWKVSLPDGTPAIVKGLKPIEDIADELRGADYLVWRNGRGAVRLLGRENNLMLLEYAGERMLSHIVAEHGDYQATEIAAELMAKLYAASEEPLPSALLPIRDRFAALFQRARDDQNAGCQTDYVHAAIIADQMMSNASELRGLHGDLHHENIMFSSRGWLVIDPVGLVGEVGFGAANMFYDPADRDDLCLDPRRIAQMAGNDSNLLIVFYVQIMPDD
>Cluster_12495_Allele_20
MPDGTPAIVKGLKPIEDIADELRGADYLVWRNGRGAVRLLGRENNLMLLEYAGERMLSHIVAEHGDYQATEIAAELMAKLYAASEEPLPSALLPIRDRFAALFQRARDDQNAGCQTDYVHAAIIADQMMSNASELRGLHGDLHHENIMFSSRGWLVIDPVGLVGEVGFGAANMFYDPADRDDLCLDPRRIAQMADAFSRALDVDPRRLLDQAYAYGCLSAAWNADGEEEQRDLAIAAAIKQVRQTSY
>Cluster_12495_Allele_21
MFMPPVFPAHWHVSQPVLIADTFSSLVWKVSLPDGTPAIVKGLKPIEDIADELRGADYLVWRNGRGAVRLLGRENNLMLLEYAGERMLSHIVAEHGDYQATEIAAELMAKLYAASEEPLPSALLPIRDRFAALFQRARDDQNAGCQTDYVHAAIIADQMMSNASELRGLHGDLHHENIMFSSRGWLVIDPVGLVGEVGFGAANMFYDPADRDDLCLEALLQS
>Cluster_12575_Allele_0
MNKSLIIFGIVNITSDSFSDGGRYLAPDAAIAQARKLMAEGADVIDLGPASSNPDAAPVSSDTEIERIAPVLDALKADGIPVSLDSYQPATQAYALSRGVAYLNDIRGFPDAAFYPQLAKSSAKLVVMHSVQDGQADRREAPAGDIMDHIAAFFDARIAALTGAGIKRNRLVLDPGMGFFLGAAPETSLSVLARFDELRLRFDLPVLLSVSRKSFLRALTGRGPGDVGAATLAAELAAAAGGADFIRTHEPRPLRDGLAVLAALKETARIR
>Cluster_12575_Allele_1
MNKSLIIFGIVNITSDSFSDGGRYLAPDAAIAQARKLMAEGADVIDLGPASSNPDAAPVSSDTEIARIAPVLDALKADGIPVSLDSYQPATQAYALSRGVAYLNDIRGFPDAAFYPQLAKSSAKLVVMHSVQDGQADRREAPAGDIMDHIAAFFDARIAALTGAGIKRNRLVLDPGMGFFLGAAPETSLSVLARFDELRLRFDLPVLLSVSRKSFLRALTGRGPGDVGAATLAAELAAAAGGADFIRTHEPRPLRDGLAVLAALKETARIR
>Cluster_12575_Allele_2
MNKSLIIFGIVNITSDSFSDGGRYLAPDAAIAQARKLMAEGADVIDLGPASSNPDAAPVSSDTEIARIAPVLDALKADGIPVSLDSYQPATQAYALSRGVAYLNDIRGFPDAAFYPQLAKSSAKLVVMHSVQDGQADRREAPAGDIMDHIAAFFDARIAALTGAGIKRNRLVLDPGMGVFLGAAPETSLSVLARFDELRLRFDLPVLLSVSRKSFLRALTGRGPGDVGAATLAAELAAAAGGADFIRTHEPRPLRDGLAVLAALKETARIR
>Cluster_12575_Allele_3
MNKSLIIFGIVNITSDSFSDGGRYLAPDAAIAQARKLMAEGADVIDLGPASSNPDAAPVSSDTEIERIAPVLDALKADGIPVSLDSYQPATQAYALSRGVAYLNDIRGFPDAAFYPQLAKSSAKLVVMHSVQDGQADRREAPAGDIMDHIAAFFDARIAALTGAGIKRNRLVLDPGMGFFLGAAPETSLSVLARFDELRLRFDLPVLLSVARKSFLRALTGRGPGDVGAATLAAELAAAAGGADFIRTHEPRPLRDGLAVLAALKETARIR
>Cluster_12575_Allele_4
EAPMNKSLIIFGIVNITSDSFSDGGRYLAPDAAIAQARKLMAEGADVIDLGPASSNPDAAPVSSDTEIARIAPVLDALKADGIPVSLDSYQPATQAYALSRGVAYLNDIRGFPDAAFYPQLAKSSAKLVVMHSVQDGQADRREAPAGDIMDHIAAFFDARIAALTGAGIKRNRLVLDPGMGFFLGAAPETSLSVLARFDELRLRFDLPVLLSVSRKSFLRALTGRGPGDVGAATLAAELAAAAGGADFIRTHEPRPLRDGLAVLAALKETARIR
>Cluster_12575_Allele_5
MNKSLIIFGIVNITSDSFSDGGRYLAPDAAIAQARKLMAEGADVIDLGPASSNPDAAPVSSDTEIERIAPVLDALKADGIPVSLDSYQPATQAYALSRGVAYLNDIRGFPDAAFYPQLAKSSAKLVVMHSVQDGQADRREAPAGDIMDHIAAFFDARIAALTGAGIKRNRLVLDPGMGFFLGAAPETSLSVLARFDELRLRFDLPVLLSVSRKSFLRALTGRGPGDVGAATLAAELAAAAGGADFIRTHEPRPLRDGLAVLAALKETARIRW
>Cluster_12575_Allele_6
MHSVQDGQADRREAPAGDIMDHIAAFFDARIAALTGAGIKRNRLVLDPGMGFFLGAAPETSLSVLARFDELRLRFDLPVLLSVSRKSFLRALTGRGPGDVGAATLAAELAAAAGGADFIRTHEPRPLRDGLAVLAALKETARIR
>Cluster_12575_Allele_7
MSCTEIIIEAPMNKSLIIFGIVNITSDSFSDGGRYLAPDAAIAQARK
>Cluster_12575_Allele_8
GADFIRTHEPRPLRDGLAVLAALKETARIR
>Cluster_12575_Allele_9
MNKSLIIFGIVNITSDSFSDGGRYLAPDAAIAQARK
>Cluster_12575_Allele_10
IIIEAPMNKSLIIFGIVNITSDSFSDGGRYLAPDAAIAQARKLMAEGADVIDLGPASSNPDAAPVSSDTEIARIAPVLDALKADGIPVSLDSYQPATQAYALSRGLAYLNDIRGFPDAAFYPQLAKSSAKLVVMHSVQDGQADRREAPAGDIMDHIAAFFDARIAALTGAGIKRNRLVLDPGMGFFLGAAPETSLSVLARFDELRLRFDLPVLLSVSRKSFLRALTGRGPGDVGAATLAAELAAAAGGADFIRTHEPRPLRDGLAVLAALKETARIR
>Cluster_12575_Allele_11
MNKSLIIFGIVNITSDSFSDGGRYLAPDAAIAQARKLMAEGADVIDLGPASSNPDAAPVSSDTEIARIAPVLDALKADGIPVSLDSYQPATQAYALSRGVAYLNDIRGFPDAAFYPQLAKSSAKLIVMHSVQDGQADRREAPAGDIMDHIAAFFDARIAALTGAGIKRNRLVLDPGMGFFLGAAPETSLSVLARFDELRLRFDLPVLLSVSRKSFLRALTGRGPGDVGAATLAAELAAAAGGADFIRTHEPRPLRDGLAVLAALKETARIR
>Cluster_12575_Allele_12
MNKSLIIFGIVNITSDSFSDGGRYLAPDAAIAQARKLMAEGADVIDLGPASSNPDAAPVSSDTEIARIAPVLDALKADGIPVSLDSYQPATQAYALSRGVAYLNDIRGFPDAAFYPQLAKSSAKLVVMHSVQDGQADRRGHGLTIDLHCHVSDRLGRRGAGALAVAGQRPF
>Cluster_12575_Allele_13
MNKSLIIFGIVNITSDSFSDGGRYLAPDAAIAQARKLMAEGADVIDLGPASSNPDAAPVSSDTEIARIAPVLDALKADGIPVSLDSYQPATQAYALSRGVAYLNDIRGFPDAAFYPQLAKSSAKLVVMHSVQDGQADRREAPAGDIMDHIAAFFDARIAALTGAGIKRNRLVLDPGMGFFLGAAPETSLSVLARFDGLRLRFDLPVLLSVSRKSFLRALTGRGPGDVGAATLAAELAAAAGGADFIRTHEPRPLRDGLAVLAALKETARIR
>Cluster_12575_Allele_14
MNKSLIIFGIVNITSDSFSDGGRYLAPDAAIAQARKLMAEGADVIDLGPASSNPDAAPVSSDTEIARIAPVLDALKADGIPVSLDSYQPATQAYALSRGVAYLNDIRGFPDAAFYPQLAKSSAKLIVMHSVQDGQADRREAPAGDIMDHIAAFFDARIAALTGAGIKRNRLVLDPGMGFFLGAAPETSLSVLARFDELRLRFD
>Cluster_12575_Allele_15
MNKSLIIFGIVNITSDSFSDGGRYLAPDAAIAQARKLMGEGADVIDLGPASSNPDAAPVSSDTEIARIAPVLDALKADGIPVSLDSYQPATQAYALSRGVAYLNDIRGFPDAAFYPQLAKSSAKLVVMHSVQDGQADRREAPAGDIMDHIAAFFDARIAALTGAGIKRNRLVLDPGMGFFLGAAPETSLSVLARFDELRLRFDLPVLLSVSRKSFLRALTGRGPGDVGAATLAAELAAAAGGADFIRTHEPRPLRDGLAVLAALKETARIR
>Cluster_12575_Allele_16
IIIEAPMNKSLIIFGIVNITSDSFSDGGRYLAPDAAIAQARKLMAEGADVIDLGPASSNPDAAPVSSDTEIARIAPVLDALKADGIPVSLDSYQPATQAYALSRGVAYLNDIRGFPDAAFYPQLAKSSAKLVVMHSVQDGQADRREAPAGDIMDHIAAFFDARIAALTGAGIKRNRLVLDPGMGFFLGAAPETSLSVLARFDELRLRFDLPVLLSVSRKSFLRALTGRGPGDVGAATLAAELAAAAGGADFIRTHEPRPLRDGLAVLAALKETARIR
>Cluster_12633_Allele_0
MTDFKWRHFQGDVILWAVRWYCRYPISYRDLEEMLAERGISVDHTTIYRWVQCYAPEMEKRLRWFWRRGFDPSWRLDETYVKVRGKWTYLYRAVDKRGDTIDFYLSPTRSAKAAKRFLGKALRGLKHWEKPATLNTDKAPSYGAAITELKREGKLDRETAHRQVKYLNNVIEADHGKLKILIKPVRGFKSIPTAYATIKGFEVMRALRKGQARPWCLQPGIRGEVRLVERAFGIGPSALTEAMGMLNHHFAAAA
>Cluster_12633_Allele_1
MQQCQWTYLYRAVDKRGDTIDFYLSPTRSAKAAKRFLGKALRGLKHWEKPATLNTDKAPSYGAAITELKREGKLDRETAHRQVKYLNNVIEADHGKLKILIKPVRGFKSIPTAYATIKGFEVMRALRKGQARPWCLQPGIRGEVRLVERAFGIGPSALTEAMGMLNHHFAAAA
>Cluster_12633_Allele_2
MTDFKWRHFQGDVILWAVRWYCRYPISYRDLEEMLAERGISGTVANSRW
>Cluster_12633_Allele_3
MEKRLRWFWRRGFDPSWRLDETYVKVRGKWTYLYRAVDKRGDTIDFYLSPTRSAKAAKRFLGKALRGLKHWEKPATLNTDKAPSYGAAITELKREGKLDRETAHRQVKYLNNVIEADHGKLKILIKPVRGFKSIPTAYATIKGFEVMRALRKGQARPWCLQPGIRGEVRLVERAFGIGPSALTEAMGMLNHHFAAAA
>Cluster_12633_Allele_4
MTDFKWRHFQGDVILWAVRWYCRYPISYRDLEEMLAERGISVDHTTIYRWVQCYAPEMEKRLRWFWRRGFDPSWRLDETYVKVRGKWTYLYRAVDKRGDTIDFYLSPTRSAKAAKRFLGKALRGLKHWEKPATLNTDKAPSYGAAITELKREGKLDRETAHRQ
>Cluster_12633_Allele_5
MTDFKWRHFQGDVILWAGRWYCRYPISYRDLEEMLAERGISVDHTTIYRWVQCYAPEMEKRLRWFWRRGFDPSWRLDETYVKVRGKWTYLYRAVDKRGDTIDFYLSPTRSAKAAKRFLGKALRGLKHWEKPATLNTDKAPSYGAAITELKREGKLDRETAHRQVKYLNNVIEADHGKLKILIKPVRGFKSIPTAYATIKGFEVMRALRKGQARPWCLQPGIRGEVRLVERAFGIGPSALTEAMGMLNHHFAAAA
>Cluster_12633_Allele_6
MTDFKWRHFQGDVILWAVRWYCRYPISYRDLEEMLAERGISVDHTTIYRWVQCYAPEMEKRLRWFWRRGFDPSWRLDETYVKVRGKWTYLYRAVDKRGDTIDFYLSPTRSAKAAKRFLGKALRGLKHWEKPATLNTDKAPSYGAAITELKREGKLDRETAHRQGKYLNNVIEADHGKLKILIKPVRGFKSIPTAYATIKGFEVMRALRKGQARPWCLQPGIRGEVRLVERAFGIGPSALTEAMGMLNHHFAAAA
>Cluster_12633_Allele_7
MGSCAAPSAKRDDKFITTDYLQQCHFKWRHFQGDVILWAVRWYCRYPISYRDLEEMLAERGISVDHTTIYRWVQCYAPEMEKRLRWFWRRGFDPSWRLDETYVKVRGKWTYLYRAVDKRGDTIDFYLSPTRSAKAAKRFLGKALRGLKHWEKPATLNTDKAPSYGAAITELKREGKLDRETAHRQVKYLNNVIEADHGKLKILIKPVRGFKSIPTAYATIKGFEVMRALRKGQARPWCLQPGIRGEVRLVERAFGIGPSALTEAMGMLNHHFAAAA
>Cluster_12633_Allele_8
MLGGDWTDGTMTDFKWRHFQGDVILWAVRWYCRYPISYRDLEEMLAERGISVDHTTIYRWVQCYAPEMEKRLRWFWRRGFDPSWRLDETYVKVRGKWTYLYRAVDKRGDTIDFYLSPTRSAKAAKRFLGKALRGLKHWEKPATLNTDKAPSYGAAITELKREGKLDRETAHRQVKYLNNVIEADHGKLKILIKPVRGFKSIPTAYATIKGFEVMRALRKGQARPWCLQPGIRGEVRLVERAFGIGPSALTEAMGMLNHHFAAAA
>Cluster_12771_Allele_0
MAKANSSFSEVQIARRIKEGRGQGHGKDYIPWLTVQEVPSSGRSHRIYSHKTGRVHHLLSDLELAVFLSLEWESSVLDIREQFPLLPSDTRQIAIDSGIKHPVIRGVDQVMSTDFLVDCKDGPFEQFAIQVKPAAALQDERTLEKLELERRYWQQKQIPWFIFTDKEINPVVKENIEWLYSVKTEEVSAELLAQLSPLAHILQEKGDENIINVCKQVDIAYDLELGKTLSEIRALTANGFIKFNIYKSFRANKCADLCISQVVNMEELRYVAN
>Cluster_13059_Allele_0
MLKKILLLALLPAIAFAEELPAPVKAIEKQGITIIKTFDAPGGMKGYLGKYQDMGVTIYLTPDGKHAISGYMYNEKGENLSNTLIEKEIYAPAGREMWQRMEQSHWLLDGKKDAPVIVYVFADPFCPYCKQFWQQARPWVDSGKVQLRTLLVGVIKPESPATAAAILASKDPAKTWQQYEASGGKLKLSVPANVSTEQMKVLSDNEKLMDDLGANVTPAIYYMSKENTLQQAVGLPDQKTLNIIMGNK
>Cluster_16437_Allele_0
MDRLARNLDDLRRIVQTLTQRGVHIEFVKEHLSFTGEDSPMANLMLSVMGAFAEFERALIRERQREGIALAKQRGAYRGRKKSLSSERIAELRQRVEAGEQKTKLAREFGISRETLYQYLRTDQ
>Cluster_16437_Allele_1
MQGHRIGYVRVSSFDQNPERQLEQTQVSKVFTDKASGKDTQRPQLEALLSFVREGDTVVVHSMDRLARNLDDLRRLVQKLTQRGVRIEFLKEGLVFTGEDSPMANLMLSVMGAFAEFERALIRERQREGIALAKQRGAYRGRKKALSDEQAATLRQRATAGEPKAQLAREFNISRETLYQYLRTDD
>Cluster_16437_Allele_2
MTGQRIGYIRVSTFDQNPERQLEGVKVDRAFSDKASGKDVKRPQLEALISFARTGDTVVVHSMDRLARNLDDLRRIVQTLTQRGVHIEFVKEHLSFTGEDSPMANLMLSVMGAFAEFERALIRERQREGIALAKQRGAYRGRKKSLSSERIAELRQRVEAGEQKTKLAREFGISRETLYQYLRTDQ
>Cluster_16437_Allele_3
MTGQRIGYIRVSTFDQNPERQLEGVKVDRAFSDKASGKDVKRPGTVANSRW
>Cluster_16437_Allele_4
MQQCQRPQLEALISFARTGDTVVVHSMDRLARNLDDLRRIVQTLTQRGVHIEFVKEHLSFTGEDSPMANLMLSVMGAFAEFERALIRERQREGIALAKQRGAYRGRKKSLSSERIAELRQRVEAGEQKTKLAREFGISRETLYQYLRTDQ
>Cluster_16437_Allele_5
MQGQRIGYVRVSSFDQNPERQLEGVQVARVFTDKASGKDTQRPELERLLAFVREGDTVVVHSMDRLARNLDDLRRIVQGLTQRGVRMEFVKEGLKFTGEDSPMANLMLSVMGAFAEFERALIRERQREGIVLAKQRGAYRGRKKSLNSEQIAELKRRVAAGDQKTLVARDFGISRETLYQYLRED
>Cluster_16437_Allele_6
RPLNKTKGCLIANFATVPRGVRIEFLKEHLTFTGEDSPMANLMLSVMGAFAEFERALIRERQREGIALAKQRGAYRGRKKSLSSERIAELRQRVEAGEQKTKLAREFGISRETLYQYLRTDQ
>Cluster_16437_Allele_7
HQQKGMISLSPPTICNSAQRIGYIRVSTFDQNPERQLEGVKVDRAFSDKASGKDVKRPQLEALISFARTGDTVVVHSMDRLARNLDDLRRIVQTLTQRGVHIEFVKEHLSFTGEDSPMANLMLSVMGAFAEFERALIRERQREGIALAKQRGAYRGRKKSLSSERIAELRQRVEAGEQKTKLAREFGISRETLYQYLRTDQ
>Cluster_16437_Allele_8
MQGQRIGYIRVSSFDQNPDRQLEQIEVGKVFTDKASGKDTQRPELERLLAFVREGDTVVVHSMDRLARNLDDLRRIVQGLTQRGVRMEFVKEGLAFTGDDSPMANLMLSVMGAFAEFERALIRERQREGIVLAKQRGAYRGRKKSLNSEQIAKLKQRVAAGDQKTLVARDFGISRETLYQYLRED
>Cluster_16437_Allele_9
MQGHRIGYVRVSSFDQNPERQLEQTQVSKVFTDKASGKDTQRPQLEALLSFVREGDTVVVHSMDRLARNLDDLRRLVQKLTQRGVRIEFLKEGLVFTGEDSPMTNLMLSVMGAFAEFERALIRERQREGIALAKQRGAYRGRKKALSDEQTVTLRQRAAAGEPKAQLAREFNISRETLYQYLRTDD
>Cluster_16437_Allele_10
MTGQRIGYIRVSTFDQNPERQLEGVKVDRAFSDKASGKDVKRPQLEALISFARTGDTVVVHSRHCCK
>Cluster_16437_Allele_11
MPGKDVKRPQLEALISFARTGDTVVVHSMDRLARNLDDLRRIVQTLTQRGVHIEFVKEHLSFTGEDSPMANLMLSVMGAFAEFERALIRERQREGIALAKQRGAYRGRKKSLSSERIAELRQRVEAGEQKTKLAREFGISRETLYQYLRTDQ
>Cluster_16437_Allele_12
MTGQRIGYIRVSTFDQNPERQLEGVKVDRAFSDKASGKDVKRPQLEALISFARTGDTVVVHSMDRLARNLDDLRRIVQTLTQRGVHIEFVKEHLSFTGEDSPMANLIRERQREGIALAKQRGAYRGRKKSLSSERIAELRQRVEAGEQKTKLAREFGISRETLYQYLRTDQ
>Cluster_16437_Allele_13
MPNPERQLEGVKVDRAFSDKASGKDVKRPQLEALISFARTGDTVVVHSMDRLARNLDDLRRIVQTLTQRGVHIEFVKEHLSFTGEDSPMANLMLSVMGAFAEFERALIRERQREGIALAKQRGAYRGRKKSLSSERIAELRQRVEAGEQKTKLAREFGISRETLYQYLRTDQ
>Cluster_16437_Allele_14
MTGQRIGYIRVSTFDQNPERQLEGVKVDRAFSDKASGKGHCCK
>Cluster_16437_Allele_15
RPLNKTKGCLIANFATVPGKDVKRPQLEALISFARTGDTVVVHSMDRLARNLDDLRRIVQTLTQRGVHIEFVKEHLSFTGEDSPMANLMLSVMGAFAEFERALIRERQREGIALAKQRGAYRGRKKSLSSERIAELRQRVEAGEQKTKLAREFGISRETLYQYLRTDQ
>Cluster_16437_Allele_16
MQGQRIGYVRVSSFDQNPDRQLEQIEVGKVFTDKASGKDTQRPELERLLAFVREGDTVVVHSMDRLARNLDDLRRIVQGLTQRGVRMEFVKEGLTFTGEDSPMANLMLSVMGAFAEFERALIRERQREGIVLAKQRGAYRGRKKSLNSEQIAELKWRVAAGDQKTLVARDFGISRETLYQYLRED
>Cluster_16437_Allele_17
FFDIVFSITTLFIVYNYLGNSMTGQRIGYIRVSTFDQNPERQLEGVKVDRAFSDKASGKDVKRPQLEALISFARTGDTVVVHSMDRLARNLDDLRRIVQTLTQRGVHIEFVKEHLSFTGEDSPMANLMLSVMGAFAEFERALIRERQREGIALAKQRGAYRGRKKSLSSERIAELRQRVEAGEQKTKLAREFGISRETLYQYLRTDQ
>Cluster_16437_Allele_18
PSAKGDDKFITTDYLQQCRTFDQNPERQLEGVKVDRAFSDKASGKDVKRPQLEALISFARTGDTVVVHSMDRLARNLDDLRRIVQTLTQRGVHIEFVKEHLSFTGEDSPMANLMLSVMGAFAEFERALIRERQREGIALAKQRGAYRGRKKSLSSERIAELRQRVEAGEQKTKLAREFGISRETLYQYLRTDQ
>Cluster_16437_Allele_19
MTGQRIGYIRVSTFDQNPERQLEGVKVDRAFSDKASGKDVKRPQLEALISFARTGDTVVVHSMDRLARNLDDLRRIVQTLTQRGVHIEFVKEHLSFTGEGTVAKLAMRQPFVLFKGL
>Cluster_16437_Allele_20
MANLMLSVMGAFAEFERALIRERQREGIALAKQRGAYRGRKKSLSSERIAELRQRVEAGEQKTKLAREFGISRETLYQYLRTDQ
>Cluster_16437_Allele_21
MPNPERQLEQTQVSKVFTDKASGKDTQRPQLEALLSFVREGDTVVVHSMDRLARNLDDLRRLVQKLTQRGVRIEFLKEGLVFTGEDSPMANLMLSVMGAFAEFERALIRERQREGIALAKQRGAYRGRKKALSDEQAATLRQRATAGEPKAQLAREFNISRETLYQYLRTDD
>Cluster_16437_Allele_22
MTGQRIGYIRVSTFDQNPERQLEGVKVDRAFSDKASGKDVKRPQLEALISFARTGDTVVVHRALLQS
>Cluster_16437_Allele_23
MQGQRIGYVRVSSFDQNPDRQLEQIEVGKVFTDKASGKDTQRPELERLLAFVREGDTVVVHSMDRLARNLDDLRRIVQGLTQRGVRMEFVKEGLTFTGEDSPMANLMLSVMGAFAEFERALIRERQREGIVLAKQRGAYRGRKKSLNSEQIAELKRRVAAGEQKTLVARDFGISRETLYQYLRED
>Cluster_16437_Allele_24
MTGQRIGYIRVSTFDQNPERQLEGVKVDRAFSDKASGKDVKRPQLEALISFARTGDTVVVHSMDRLARNLDDLRRIVQTLTQRGVHIEFVKEHLSFTGEDSPMANLMLSVMGAFAEFERALIRERQREGIALAKQRGAYRGRKKSLSSERIAELRQRVEAGEQKTKLAREFGISRETLYQYLRRHCCKVSDEAAFCLIQRP
>Cluster_16437_Allele_25
MTGQRIGYIRVSTFDQNPERQLEGVKVDRAFSDKASGKDVKRPQLEALISFARTGDTVVVHSMDRLARNLDDLRRIVQTLTQRGVHIEFVKEHLSFTGEDSPMANLMLSVMGAFAEFERALIRERQREGIALAKQRGAYRGRKKSLSSERIAELRQRVEAGGTVAKLAMRQPFVLFKGL
>Cluster_16437_Allele_26
MPIRVSTFDQNPERQLEGVKVDRAFSDKASGKDVKRPQLEALISFARTGDTVVVHSMDRLARNLDDLRRIVQTLTQRGVHIEFVKEHLSFTGEDSPMANLMLSVMGAFAEFERALIRERQREGIALAKQRGAYRGRKKSLSSERIAELRQRVEAGEQKTKLAREFGISRETLYQYLRTDQ
>Cluster_16437_Allele_27
MTGQRIGYIRVSTFDQNPERQLEGVKVDRAFSD
>Cluster_16437_Allele_28
MQGHRIGYVRVSSFDQNPERQLEQTQVSKVFTDKASGKDTQRPQLEALLSFVREGDTVVVHSMDRLARNLDDLRRLVQKLTQRGVRIEFLKEGLVFTGEDSPMANLMLSVMGAFAEFERALIRERQREGIALAKQRGAYRGRKKALSDEQAATLRQRATAGEPKAMLAREFNISRETLYQYLRTDD
>Cluster_16437_Allele_29
MTGQRIGYIRVSTFDQNPERQLEGVKVDRAFSDKASGKDVKRPQLEALISFARTGDTVVVHSMDRLARNLDDLRRALLQS
>Cluster_16437_Allele_30
MVVHSMDRLARNLDDLRRIVQTLTQRGVHIEFVKEHLSFTGEDSPMANLMLSVMGAFAEFERALIRERQREGIALAKQRGAYRGRKKSLSSERIAELRQRVEAGEQKTKLAREFGISRETLYQYLRTDQ
>Cluster_16437_Allele_31
RPLNKTKGCLIANFATVPMDRLARNLDDLRRIVQTLTQRGVHIEFVKEHLSFTGEDSPMANLMLSVMGAFAEFERALIRERQREGIALAKQRGAYRGRKKSLSSERIAELRQRVEAGEQKTKLAREFGISRETLYQYLRTDQ
>Cluster_16437_Allele_32
MTGQRIGYIRVSTFDQNPERQLEGVKVDRAFSDKASGKDVKRPQLEALISFARTGDTVVVHSMDRLARNLDDLRRIVQTLTQRGVHIEFVKEHLSFTGEDSPMANLMLSVMGAFAEFERALIRERQREGIALAKQRGAYRGRKKSLSSERIAELRQRVEAGEQKTKLAREFGISRETLGTVAKLAMRQPFVLFKGL
>Cluster_16437_Allele_33
MQQCHQNPERQLEGVKVDRAFSDKASGKDVKRPQLEALISFARTGDTVVVHSMDRLARNLDDLRRIVQTLTQRGVHIEFVKEHLSFTGEDSPMANLMLSVMGAFAEFERALIRERQREGIALAKQRGAYRGRKKSLSSERIAELRQRVEAGEQKTKLAREFGISRETLYQYLRTDQ
>Cluster_16437_Allele_34
EAGEQKTKLAREFGISRETLYQYLRTDQ
>Cluster_16437_Allele_35
MTGQRIGYIRVSTFDQNPERQLEGVKVDRAFSDKASGKDVKRPQLEALISFARTGDTVVVHSMDRLARNLDDLRRIVQTLTQRGVHIEFVKEHLSFTGEDSPMANLMLSVMGAFAEFERALIRERQREGIALAKQRGAYRGRKKSLSS
>Cluster_16437_Allele_36
PSAKGDDKFITTDYLQQCPGQRIGYIRVSTFDQNPERQLEGVKVDRAFSDKASGKDVKRPQLEALISFARTGDTVVVHSMDRLARNLDDLRRIVQTLTQRGVHIEFVKEHLSFTGEDSPMANLMLSVMGAFAEFERALIRERQREGIALAKQRGAYRGRKKSLSSERIAELRQRVEAGEQKTKLAREFGISRETLYQYLRTDQ
>Cluster_16437_Allele_37
MTGQRIGYIRVSTFDQNPERQLEGVKVDRAFSDKASGKDVKRPQLEALISFARTGDTVVVHSMDRLARNLDDLRRIVQTLTQRGVHIEFVKEHLSFTGEDSPMANLMLSVMGAFAEFERALIRERQREGIALAKQRGAYRGRKKSLSSERIAELRQRVEAGEQKTKLAREFGISRETRHCCKVSDEAAFCLIQRP
>Cluster_16437_Allele_38
MQQCQRPQLEALISFARTGDTVVVHSMDRLARNLDDLRRIVQTLTQRGVHIEFVKEHLSFTGEDSPMANLMLSVMGAFAEFERSLIRERQREGIALAKQRGAYRGRKKSLSSERIAELRQRVEAGEQKTKLAREFGISRETLYQYLRTDQ
>Cluster_16437_Allele_39
RPLNKTKGCLIANFATVPVKEHLSFTGEDSPMANLMLSVMGAFAEFERALIRERQREGIALAKQRGAYRGRKKSLSSERIAELRQRVEAGEQKTKLAREFGISRETLYQYLRTDQ
>Cluster_16437_Allele_40
MTGQRIGYIRVSTFDQNPERQLEGVKVDRAFSDKASGKDVKRPQLEALISFARTGDTVVVHSMDRLARNLDDLRRIVQTLTQRGVHIEFVKEHLSFTGEDSPMANLMGTVANSRW
>Cluster_16437_Allele_41
MTGQRIGYIRVSTFDQNPERQLEGVKVDRAFSDKASGKDVKRPQLEALISFARTGDTVVVHSMDGTVANSRW
>Cluster_16437_Allele_42
PSAKGDDKFITTDYLQQCRIGYIRVSTFDQNPERQLEGVKVDRAFSDKASGKDVKRPQLEALISFARTGDTVVVHSMDRLARNLDDLRRIVQTLTQRGVHIEFVKEHLSFTGEDSPMANLMLSVMGAFAEFERALIRERQREGIALAKQRGAYRGRKKSLSSERIAELRQRVEAGEQKTKLAREFGISRETLYQYLRTDQ
>Cluster_16437_Allele_43
MPRIGYIRVSTFDQNPERQLEGVKVDRAFSDKASGKDVKRPQLEALISFARTGDTVVVHSMDRLARNLDDLRRIVQTLTQRGVHIEFVKEHLSFTGEDSPMANLMLSVMGAFAEFERALIRERQREGIALAKQRGAYRGRKKSLSSERIAELRQRVEAGEQKTKLAREFGISRETLYQYLRTDQ
>Cluster_16437_Allele_44
MTGQRIGYIRVSTFDQNPERQLEGVKVDRAFSDKASGKDVKRPQLEALISFARTGDTVVVHSMDRLARNLDDLRRIVQTLTQRGVHIEFVKEHLSFTGEDSPMANLMLSVMGAFAEFERALIRERQREGIALAKQRGAYRGRKKSLSSERIAELRQRVEAGEQKTKLAREFGISRETLYQYLRALLQS
>Cluster_16437_Allele_45
MTGQRIGYIRVSTFDQNPERQLEGVKVDRAFSDKASGKDVKRPQLEALISFARTGDTVVVHSMDRLARNLDDLRRIVQTLTQRGVHIEFVKEHLSFTGEDSPMANLMLSVMGAFAEFERALIRERQREGIALAKQRGAYRGRKKSLSSEGTVAKLAMRQPFVLFKGL
>Cluster_16437_Allele_46
MTGQRIGYIRVSTFDQNPERQLEGVKVDRALSDKASGKDVKRPQLEALISFARTGDTVVVHSMDRLARNLDDLRRIVQTLTQRGVHIEFVKEHLSFTGEDSPMANLMLSVMGAFAEFERALIRERQREGIALAKQRGAYRGRKKSLSSERIAELRQRVEAGEQKTKLAREFGISRETLYQYLRTDQ
>Cluster_16437_Allele_47
MPRGVHIEFVKEHLSFTGEDSPMANLMLSVMGAFAEFERALIRERQREGIALAKQRGAYRGRKKSLSSERIAELRQRVEAGEQKTKLAREFGISRETLYQYLRTDQ
>Cluster_16667_Allele_0
MNRKIFALFALTAGMHLAVHASENVNTPENRQFLKQQENLSRQLREKPDHQLKAWAEKQVLENPLQRSDNHFLDELVRKQQASQDGKPRQGALYFVSFSIPEEGLKRMLGETRHYGIPATLRGMVNNDLKTTAEAVLSLVKDGATDGVQIDPTLFSQYGIRSVPALVVFCSQGYDIIRGNLRVGQALEKVAATGDCRQVAHDLLAGKGDSGK
>Cluster_16667_Allele_1
MKLSMKSLAALLMMLNGAVMASENVNTPENRQFLKQQENLSRQLREKPDHQLKAWAEKQVLENPLQRSDNHFLDELVRKQQASQDGKPRQGALYFVSFSIPEEGLKRMLGETRHYGIPATLRGMVNNDLKTTAEAVLSLVKDGATDGVQIDPTLFSQYGIRSVPALVVFCSQGYDIIRGNLRVGQALEKVAATGDCRQVAHDLLAGKGVSGK
>Cluster_16667_Allele_2
MKLSMKSLAALLMMLNGAVMASENVNTPENRQFLKQQENLSRQLREKPDHQLKAWAEKQVLENPLQRSDNHFLDEVVRKQQASQDGKPRQGALYFVSFSIPEEGLKRMLGEPRHYGIPATLRGMVNNDLKTTAEAVLSLVKDGATDGVQIDPTLFSQYGIRSVPVLVVFCSQGYDIIRGNLRVGQALEKVAATGDCRQVAHDLLAGKGDSGK
>Cluster_16667_Allele_3
MNRKIFALFALTAGMHLAVHASENVNTPENRQFLKQQENLSRQLREKPDHQLKAWAEKQVLENPLQRSDNHFLDELVRKQQASQDGKPRQGALYFVSFSIPEEGLKRMLGETRHYGIPATLRGMVNNDLKTTAEAVLSLVKDGATDGVQIDPTLFSQYGIRSVPALVVFCSQGYDIIRGNLRVGQALEKVATTGDCRQVAHDLLAGKGDSGK
>Cluster_16667_Allele_4
MKLSMKSLAALLMMLNGAVMASENVNTPENRQFLKQQENLSRQLREKPDHQLKAWAEKQVLENPLQRSDNHFLDELVRKQQASQDGKPLQGALYFVSFSIPEEGLKRMLGETRHFGIPATLRGMVNNDLKTTAEAVLSLVKDGATDGVQIDPTLFSQYGIRTVPALVVFCSQGYDIIRGNLRVGQALEKVAATGDCRQVAHDLLAGKGDSGK
>Cluster_16667_Allele_5
MTSTLLDNHFLDELVRKQQASQDGKPRQGALYFVSFSIPEEGLKRMLGETRHYGIPATLRGMVNNDLKTTAEAVLSLVKDGATDGVQIDPTLFSQYGIRSVPALVVFCSQGYDIIRGNLRVGQALEKVAATGDCRQVAHDLLAGKGVSGK
>Cluster_16667_Allele_6
MNRKIFALFALTAGMHLAVHASENVNTTENRQFLKQQENLSRQLREKPDHQLKAWAEKQVLENPLQRSDNHFLDELVRKQQASQDGKPRQGALYFVSFSIPEEGLKRMLSETRHYGIPATLRGMVNNDLKATADAVLSLVKDGATDGVQIDPTLFSQYGIRSVPALVVFCSQGHDIIRGNLRVRQALEKVAATGDCRQVAHDLLAGKGDSGK
>Cluster_16667_Allele_7
MNRKIFALFALTAGMHLAVHASENVNTPENRQFLKQQENLSRQLREKPDHQLKAWAEKQVLETPLQRSDNHFLDELVRKQQASQDGKPRQGALYFVSFSIPEEGLKRMLGETRHYGIPATLRGMVNNDLKTTAEAVLSLVKDGATDGVQIDPTLFSQYGIRSVPALVVFCSQGYDIIRGNLRVGQALEKVAATGDCRQVAHDLLAGKGDSGK
>Cluster_16667_Allele_8
MKLSMKSLAALLMMLNGAVMASENVNTPESRQFLKQQENLSRQLREKPDHQLKAWAEKQVLENPLQRSDNHFLDELVRKQQPSQDGKPRQGALYFVSFSIPEEGLKRMLGETRHYGIPAALRGMVNNDLKTTAEAVLSLVKDGATDGVQIDPTLFSQYGIRTVPALVVFCSQGYDIIRGNLRVGQALEKVAATGDCRQVAHDLLAGKGDSGK
>Cluster_16667_Allele_9
MNRKIFALFALTAGMHLAVHASENVNTTENRQFLKQQENLSRQLREKPDHQLKAWAEKQVLENPLQRSDNHFLDELVRKQQASQDGKPRQGALYFVSFSIPEEGLKRMLGETRHYGIPATLRGMVNNDLKTTAEAVLSLVKDGATDGVQIDPTLFSQYGIRSVPALVVFCSQGYDIIRGNLRVGQALEKVAATGDCRQVAHDLLAGKGDSGK
>Cluster_16667_Allele_10
MKLSMKSLAALLMMLNGAVMASENVNTPENRQFLKQQENLSRQLREKPDHQLKAWAEKQVLENPLQRSDNHFLDELVRKQQASQDGKPRQGALYFVSFSIPEEGLKRMLGETRHYSIPATLRGMVNNDLKTTAEAVLSLVKDGATDGVQIDPTLFSQYGIRSVPALVVFCSQGYDIIRGNLRVGQALEKVAATGDCRQVAHDLLAGKGVSGK
>Cluster_16667_Allele_11
MKLSMKSLAALLMMLNGAVMASENVNTPENRQFLKQQENLSRQLREKPDHQLKAWAEKQVLENPLQRSDNHFLDELVRKQQASQDGKPRQGALYFVSFSIPEEGLKRMLGETRHYGIPATLRGMVNNDLKTTAEAVLSLVKDGATDGVQIDPTLFSQYGIRTVPALVVFCSQGYDIIRGNLRVGQALEKVAATGDCRQVAHDLLAGKGDSGK
>Cluster_16667_Allele_12
MKLSMKSLAALLMMLNGAVMASENVNTPENRQFLKQQENLSRQLREKPDHQLKAWAEKQVLENPLQRSDNHFLDELVRKQQASQDGKPRQGALYFVSFSIPEEGLKRMLGETRHYGIPATLRGMVNNDLKTTAEAVLSLVKDGATDGVQIDPTLFSQYGIRSVPALVVFCSQGYDIIRGNLRVGQALEKVAATGDCRQVAHDLLAGKGDSGK
>Cluster_16667_Allele_13
MKLSMKSLAALLMMLNGAVMASENVNTPENRQFLKQQENLSRQLREKPDHQLKAWAEKQVLENPLQRSDNHFLNELVRKQQASQDGKPRQGALYFVSFSIPEEGLKRMLGETRHYGIPATLRGMVNNDLKTTAEAVLSLVKDGATDGVQIDPTLFSQYGIRSVPALVVFCSQGYDIIRGNLRVGQALEKVAATGDCRQVAHDLLAGKGVSGK
>Cluster_16667_Allele_14
MNRKIFALFALTAGMHLAVHASENVNTPENRQFLKQQENLSRQLREKPDHQLKAWAEKQVLENPLQRSDNHFLDELVRKQQASQDGKPRQGALYFVSFSIPEEGLKRMLGETRHYGIPATLRGMVNNDLKTTAEGVLSLVKDGATDGVQIDPTLFSQYGIRSVPALVVFCSQGYDIIRGNLRVGQALEKVAATGDCRQVAHDLLAGKGDSGK
>Cluster_16667_Allele_15
MNWKIFALFALTAGMHITVHASDNVNTPENRQFLKQQENLSRQLREKPDHQLKAWAEKQVLENPLQRSDNHFLDELVRKQQASQDGKPRQGALYFVSFSIPEEGLKRMLGETRHYGIPATLRGMLNNDLKTTAEAVLSLVKDGATDGVQIDPTLFSQYGIRTVPALVVFCSQGYDIIRGNLRVGQALEKVAATGDCRQVAHDLLAGKGDSGK
>Cluster_16667_Allele_16
MKLSMKSLAALLMMLNGAVMASENVNTPENRQFLKQQENLSRQLREKPDHQLKAWAEKQVLENPLQRSDNHFLDELVRKQQASQDGKPRQGALYFVSFSIPEEGLKRMLGETRHYGIPATLRGMVNNDLKTTAEAVLSLVKDGATDGVQIDPTLFSQYGIRSVPALVVFCRQGYDIIRGNLRVGQALEKVAATGDCRQVAHDLLAGKGDSGK
>Cluster_16667_Allele_17
MKLSMKSLAVLLMMLNGAVMASENVNTPENRQFLKQQENLSRQLREKPDHQLKAWAEKQVLENPLQRSDNHFLDELVRKQQASQDGKPRQGALYFVSFSIPEEGLKRMLGETRHYGIPATLRGMVNNDLKTTAEAVLSLVKDGATDGVQIDPTLFSQYGIRSVPALVVFCSQGYDIIRGNLRVGQALEKVAATGDCRQVARALLNNPGDKQK
>Cluster_16667_Allele_18
MNKKIYILFALTAGLFISVHASENVNTTENRQFLKQQETLSQQLREKPDTQLQAWAEQQVRANPLQHSDNQFLDELVRKQQASQDGKPRQGALYFVSFSIPEEGLKRMLGETRHYGIPATLRGMVNNDLKATADAVLSLVKDGATDGVQIDPTLFSQYGIRSVPALVVFCSQGHDIIRGNLRVRQALEKVAATGDCRQVAQGLLDGTGDKSQ
>Cluster_16667_Allele_19
MKLSMKSLAALLMMLNGAVMASENVNTPENRQFLKQQENLSRQLREKPDHQLKAWAEKQVLETPLQRSDNHFLDELVRKQQASQDGKPRQGALYFVSFSIPEEGLKRMLGETRHYGIPATLRGMVNNDLKTTAEAVLSLVKDGATDGVQIDPTLFSQYGIRTVPALVVFCSQGYDIIRGNLRVGQALEKVAATGDCRQVAHDLLAGKGDSGK
>Cluster_16667_Allele_20
MNRKIFALFALTAGMHLAVHASENVNTPENRQFLKQQENLSRQLREKPDHQLKAWAEKLVLENPLQRSDNHFLDELVRKQQASQDGKPRQGALYFVSFSIPEEGLKRMLGETRHYGIPATLRGMVNNDLKTTAEAVLSLVKDGATDGVQIDPTLFSQYGIRSVPALVVFCSQGYDIIRGNLRVGQALEKVAATGDCRQVAHDLLAGKGDSGK
>Cluster_16667_Allele_21
MKLSMKSLAALLMMLNGAVMASENVNTPENRQFLKQQENLSRQLREKPDHQLKAWAEKQVLETPLQRSDNHFLDELVRKQQASQDGKPRQGALYFVSFSIPEEGLKRMLGETRHYGIPATLRGMVNNDLKTTAEAVLSLVKDGATDGVQIDPTLFSQYGIRSVPALVVFCSQGYDIIRGNLRVGQALEKVAATGDCRQVAHDLLAGKGDSGK
>Cluster_16667_Allele_22
MNWKIFALFALTAGMHITVHASENVNTPENRQFLKQQENLSRQLREKPDHQLKAWAEKQVLENPLQRSDNHFLDELVRKQQDSQDGKPRQGALYFVSFSIPEEGLKRMLGETRHYGIPATLRGMVNNDLKTTAEAVLSLVKDGATDGVQIDPTLFSQYGIRSVPTLVVFCSQGYDIIRGNLRVGQALEKVAATGDCRQVARALLNNPGDKQK
>Cluster_16667_Allele_23
MKLSMKSLAALLMMLNGAVMASENVNTPESRQFLKQQENLSRQLREKPDHQLKAWAEKQVLENPLQRSDNHFLDELVRKQQPSQDGKPRQGALYFVSFSIPEEGLKRMLGETRHYGIPATLRGMVNNDLKTTAEAVLSLVKDGATDGVQIDPTLFSQYGIRTVPALVVFCSQGYDIIRGNLRVGQALEKVAATGDCRQVAHDLLAGKGDSGK
>Cluster_16667_Allele_24
MCCLTSTLLDNHFLDELVRKQQASQDGKPRQGALYFVSFSIPEEGLKRMLGETRHYGIPATLRGMVNNDLKTTAEAVLSLVKDGATDGVQIDPTLFSQYGIRSVPALVVFCSQGYDIIRGNLRVGQALEKVAATGDCRQVAHDLLAGKGVSGK
>Cluster_16667_Allele_25
MKLSMKSLAALLMMLNGAVMASENVNTPENRQFLKQQENLSRQLREKPDHQLKAWAEKQVLENPLQRSDNHFLDELVRKQQASRDGKPRQGALYFVSFSIPEEGLKRMLGETRHYGIPATLRGMVNNDLKTTAEAVLSLVKDGATEGVQIDPTLFSQYGIRSVPALVVFCSQGYDIIRGNLRVGQALEKVAATGDCRQVAHDLLAGKGDSGK
>Cluster_16667_Allele_26
MLENPLQRSDNHFLDELVRKQQASQDGKPRQGALYFVSFSIPEEGLKRMLGETRHYGIPATLRGMVNNDLKTTAEAVLSLVKDGATDGVQIDPTLFSQYGIRSVPALVVFCSQGYDIIRGNLRVGLALEKVAATGDCRQVAHDLLAGKGDSGK
>Cluster_16667_Allele_27
MNWKTFALFALTAGMHITVHASDNVNTPENRQFLKQQENLSRQLREKPDHQLKAWAEKQVLENPLQRSDNHFLDELVRKQQASQDGKPRQGALYFVSFSIPEEGLKRMLGETRHYGIPATLRGMVNNDLKTTAEAVLSLVKDGATDGVQIDPTLFSQYGIRSVPALVVFCSQGYDIIRGNLRVGQALEKVAATGDCRQVAHDLLAGKGDSGK
>Cluster_16667_Allele_28
MKLSMKSLAALLMMLNGAVMASENVNTPENRQFLKQQENLSRQLREKPDHQLKAWAEKQVLENPLQRSDNHFLDEVVRKQQASQDGKPRQGALYFVSFSIPEEGLKRMLGETRHYGIPATLRGMVNNDLKTTAEAVLSLVKDGATDGVQIDPTLFSQYGIRSVPVLVVFCSQGYDIIRGNLRVGQALEKVAATGDCRQVAHDLLAGKGDSGK
>Cluster_16667_Allele_29
MKLSMKSLAALLMMLNGAVMASENVNTPENRQFLKQQENLSRQLREKPDHQLKAWAEKQVLENPLQRSDNHFLDELVRKQQASQDGKPRQGALYFVSFSIPEEGLKRMLGETRHYGIPATLRGMVNNDLKTTAEAVLSLVKDGATDGVQIDPTLFSQYGIRSVPALVVFCGQGYDIIRGNLRVGQALEKVAATGDCRQVAHDLLAGKGDSGK
>Cluster_16667_Allele_30
MSRKIFVLFALTTGLFISAHASENVNTPENRQFLKQQETLSQQLREKPDTQLQAWAEQQVRANPLQHSDNQFLDELVRKQQAAQKDKPQQGAVYFVSFSIPEEGLKRMLSETRHYGIPATLRGMVNNDLKTTAEAVLSLVKDGATDGVQIDPTLFSQYGIRSVPALVVFCSQGHDIIRGNLRVRQALEKVATAGDCRQVARALLNNPGDKQK
>Cluster_16667_Allele_31
MKLSMKSLAALLMMLNGAVMASENVNTPENRQFLKQQENLSRQLREKPDHQLKAWAEKQVLENPLQRSDNHFLDELVRKQQASQDGKPRQGALYFVSFSIPEEGLKRMLGETRHFGIPATLRGMVNNDLKTTAEAVLSLVKDGATDGVQIDPTLFSQYGIRTVPALVVFCSQGYDIIRGNLRVGQALEKVAATGDCRQVAHDLLAGKGDSGK
>Cluster_16667_Allele_32
MSRKIFVLFALTAGLFISAHASENVNTPENRQFLKQQETLSQQLREKPDTQLQAWAEQQVRANPLQHADNQFLDELVRKQQASQDGKPRQGALYFVSFSIPEEGLKRMLGETRHYGIPATLRGMVNNDLKATADAVLSLVKDGATDGVQIDPTLFSQYGIRSVPALVVFCSQGHDIIRGNLRVRQALEKVAATGDCRQVAQGLLDGTGDKSQ
>Cluster_16667_Allele_33
MNRKIFALFALTAGMHLAVHASENVNTPENRQFLKQQENLSRQLREKPDHQLKAWAEKQVLENPLQRSDNHFLDELVRKQQASQDGKPRQGALYFVSFSIPEEGLKRMLGETRHYGIPATLRGMVNNDLKITAEAVLSLVKDGATDGVQIDPTLFSQYGIRSVPALVVFCSQGYDIIRGNLRVGQALEKVAATGDCRQVAHDLLAGKGDSGK
>Cluster_16667_Allele_34
SLVKDGATDGVQIDPTLFSQYGIRTVPALVVFCSQGYDIIRGNLRVGQALEKVAATGDCRQVAHDLLAGKGDSGK
>Cluster_16667_Allele_35
MNWKIFALFALIAGMHITVHASDNVNTPENRQFLKQQENLSRQLREKPDHQLKAWAEKQVLENPLQRSDNHFLDELVRKQQASQDGKPRQGALYFVSFSIPEEGLKRMLGETRHYGIPATLRGMVNNDLKTTAEAVLSLVKDGATDGVQIDPTL
>Cluster_16667_Allele_36
MKLSMKSLAALLMMLNGAVMASENVNTPENRQFLKQQENLSRQLREKPDHQLKAWAEKQVLENPLQRSDNHFLDELVRKQQASQDGKPRQGALYFVSFSIPEEGLKRMLGETRHYGIPATLRGMVNNDLKTTAEAVLSLVKDGATDGVQIDPTLFSQYGIRSVPALVVFCSQGYDIIRGNLRVGQALEKVAATGDCRQVARALLNNPGDKQK
>Cluster_16667_Allele_37
MNRKIFALFALTAGMHLAVHASENVNTTENRQFLKQQENLSRQLREKPDHQLKAWAEKQVLENPLQRSDNHFLDELVRKQQASQDGKPRQGALYFVSFSIPEEGLKRMLSETRHYGIPATLRGMVNNDLKATADAVLSLVKDGATDGVQIDPTLFSQYGIRSVPALVVFCSQGHDIIRGNLRVRQALEKVAATGDCRRGWRPEK
>Cluster_16667_Allele_38
MNWKIFALFALAAGMHITVHASDNVNTPENRQFLKQQENLSRQLREKPDHQLKAWAEKQVLENPLQRSDNHFLDELVRKQQASQDGKLRQGALYFVSFSIPEEGLKRMLGETRHYGIPATLRGMVNNDLKTTAEAVLSLVKDGATDGVQIDPTLFSQYGIRSVPALVVFCSQGYDIIRGNLRVGQALEKVAATGDCRQVAHDLLAGKGDSGK
>Cluster_16667_Allele_39
MKLSMKSLAALLMMLNGAVMASENVNTPENRQFLKQQENLSRQLREKPDHQLKAWAEKQVLENPLQRSDNHFLDELVRKQQASQDGKPRQGALYFVSFSIPEEGLKRMLGETRHYGIPATLRGMVNNDLKTTAEAVLSLVKDGATDGVQIDPTLFSQYGIRSVPALVVFCSQGYDIIRGNLRVGQALEKVAAMGDCRQVAHDLLAGKGDSGK
>Cluster_16667_Allele_40
MKLSMKSLAALLMMLNGAVMASENVNTPENRQFLKQQEILSRQLREKPDHQLKAWAEKQVLETPLQRSDNHFLDELVRKQQASQDGKPRQGALYFVSFSIPEEGLKRMLGETRHYGIPATLRGMVNNDLKTTAEAVLSLVKDGATDGVQIDPTLFSQYGIRSVPALVVFCSQGYDIIRGNLRVGQALEKVAATGDCRQVAHDLLAGKGDSGK
>Cluster_16667_Allele_41
MNRKIFALFALTAGMHLAVHASENVNTPENRQFLKQQENLSRQLREKPDHQLKAWAEKQVLENPLQRSDNHFLDELVRKQQASQDGKSRQGALYFVSFSIPEEGLKRMLSETRHYGIPATLRGMVNNDLKTTAEAVLSLVKDGATDGVQIDPTLFSQYGIRSVPALVVFCSQGYDIIRGNLRVGQALEKVAATGDCRQVAHDLLAGKGDSGK
>Cluster_16667_Allele_42
MNRKIFVLFALTAGMHLAVHASENVNTPENRQFLKQQENLSRQLREKPDHQLKAWAEKQVLENPLQRSDNHFLDELVRKQQASQDGKPRQGALYFVSFSIPEEGLKRMLGETRHYGIPATLRGMVNNDLKTTAEAVLSLVKDGATDGVQIDPTLFSQYGIRSVPALVVFCSQGYDIIRGNLRVGQALEKVAATGDCRQVAHDLLAGKGDSGK
>Cluster_16667_Allele_43
MKLSMKSLAALLMMLNGAVMASENVNTPENRQFLKQQENLSRQLREKPDHQLKAWAEKQVLENPLQRSDNHFLDELVRKQQPSQDGKPRQGALYFVSFSIPEEGLKRMLGETRHYGIPATLRGMVNNDLKTTAEAVLSLVKDGATDGVQIDPTLFSQYGIRTVPALVVFCSQGYDIIRGNLRVGQALEKVAATGDCRQVAHDLLAGKGDSGK
>Cluster_16667_Allele_44
MKLSMKSLAALLMMLNGAVMASENVNTPENRQFLKQQENLSRQLREKPDHQLKAWAEKQVLENPLQRSDNHFLDELVRKQQASQDGKPRQGALYFVSFSIPEEGLKRMLGETRHYGIPATLRGMVNNDLKTTAEAVLSLVKDGATDGVQIDPTLFSQYGIRSVPALVVFCSHGYDIIRGNLRVGQALEKVAATGDCRQVAHDLLAGKGDSGK
>Cluster_16667_Allele_45
MKLSMKSLAALLMMLNGAVMASENVNTPENRQFLKHQENLSRQLREKPDHQLKAWAEKQVLENPLQRSDNHFLDELVRKQQASQDGKPRQGALYFVSFSIPEEGLKRMLGETRHYGIPATLRGMVNNDLKTTAEAVLSLVKDGATDGVQIDPTLFSQYGIRSVPALVVFCSQGYDIIRGNLRVGQALEKVAATGDCRQVAHDLLAGKGDSGK
>Cluster_16667_Allele_46
MNKKIYILFALTAGLFISVHASENVNTTENRQFLKQQENLSRQLREKPDHQLKAWAEKQVLENPLQRSDNHFLDELVRKQQASQDGKPRQGALYFVSFSIPEEGLKRMLGETRHYGIPATLRGMVNNDLKATADAVLSLVKDGATDGVQIDPTLFSQYGIRSVPALVVFCSQGHDIIRGNLRVRQALEKVAATGDCRQVAHDL
>Cluster_16667_Allele_47
MNWKIFALFALTAGMHITVHASDNVNTPENRQFLKQQENLSRQLREKPDHQLKAWAEKQVLENPLQRSDNHFLDELVRKQQASQDGKPRQGALYFVSFSIPEEGLKRMLGETRHYGIPATLRGMVNNDLKTTAEAVLSLVKDGATDGVQIDPTLFSQYGIRSVPTLVVFCSQGYDIIRGNLRVGQALEKVAATGDCRQVAHDLLAGKGDSGK
>Cluster_16667_Allele_48
MNTPENRQFLKQQENLSRQLREKPDHQLKAWAEKQVLENPLQRSDNHFLDELVRKQQASQDGKPRQGALYFVSFSIPEEGLKRMLGETRHYGIPATLRGMVNNDLKTTAEAVLSLVKDGATDGVQIDPTLFSQYGIRSVPALVVFCSQGYDIIRGNLRVGQALEKVAATGDCRQVAHDLLAGKGVSGK
>Cluster_16667_Allele_49
MKLSMKSLAALLMMLNGAVMASENVNTPENRQFLKQQENLSRQLREKPDHQLKAWAEKQVLENPLQRSDNHFLDELVRKQQASQDGKPRQGALYFVSFSIPEEGLKRMLSETRHYGIPATLRGMVNNDLKATADAVLSLVKDGATDGVQIDPTLFSQYGIRSVPALVVFCSQGYDIIRGNLRVGQALEKVAATGDCRQVAHDLLAGKGDSGK
>Cluster_16667_Allele_50
MNRKIFALFALTAGMHLAVHASENVNTTENRQFLKQQENLSRQLREKPDHQLKAWAEKQVLENPLQRSDNHFLDELVRKQQASQDGKPRQGALYFVSFSIPEEGLKRMLGETRHYGIPATLRGMVNNDLKATADAVLSLVKDGATDGVQIDPTLFSQYGIRSVPALVVFCSQGHDIIRGNLRVRQALEKVAATGDCRQVAHDLLAGKGDSGK
>Cluster_16667_Allele_51
MNWKIFALFALIAGMHITVHASDNVNTPENRQFLKQQENLSRQLREKPDHQLKAWAEKQVLENPLQRSDNHFLDELVRKQQASQDGKPRQGALYFVSFSIPEEGLKRMLGETRHYGIPATLRGMVNNDLKTTAEAVLSLVKDGATDGVQIDPTLFSQYGIRSVPALVVFCSQGYDIIRGNLRVGQALEKVAATGDCRQVAHDLLAGKGDSGK
>Cluster_16667_Allele_52
MNRKIFALFALTAGMHLAVHASENVNTTENRQFLKQQENLSRQLREKPDHQLKAWAEKQVLENPLQRSDNHFLDELVRKQQASQDGKPRQGALYFVSFSIPEEGLKRMLGETRHYGIPATLRGMVNNDLKTTAEAVLSLVKDGATDGVQIDPTLFSQYGIRSVPALVVFCSQGYDIIRGNLRVGQALEKVAATGDCRQVARALLNNPGDKQK
>Cluster_16667_Allele_53
MNRKIFALFALTAGMHLAVHASENVNTPENRQFLKQQENLSRQLREKPDHQLKAWAEKQVLETPLQRSDNHFLDELVRKQQASQDGKPRQGALYFVSFSIPEEGLKRMLGETRHYGIPATLRGMVNNDLKTTAEAVLSLVKDGATDGVQIDPTLFSQYGIRSVPALVVFCSQGYDIIRGNLRVGQALEKVATTGDCRQVAHDLLAGKGDSGK
>Cluster_16667_Allele_54
MNRKIFALFALTAGMHLAVHASENVNTPENRQFLKQQENLSRQLREKPDHQLKAWAEKQVLENPLQRSDNHFLDELVRKQQASQDGKPRQGALYFVSFSIPEEGLKRMLGETRHYGIPATLRGMVNNDLKTTAEAVLSLVKDCATDGVQIDPTLFSQYGIRSVPALVVFCSQGYDIIRGNLRVGQALEKVAATGDCRQVAHDLLAGKGDSGK
>Cluster_16667_Allele_55
DGVQIDPTLFSQYGIRSVPALVVFCSQGHDIIRGNLRVRQALEKVAATGDCRQVAQGLLDGTGDKSQ
>Cluster_16667_Allele_56
DGVQIDPTLFSQYGIRSVPALVVFCSQGYDIIRGNLRVGQALEKVAATGDCRQVAHDLLAGKGDSGK
>Cluster_16667_Allele_57
SIPEEGLKRMLGETRHYGIPATLRGMVNNDLKTTAEAVLSLVKDGATDGVQIDPTLFSQYGIRSVPALVVFCSQGYDIIRGNLRVGQALEKVATTGDCRQVAHDLLAGKGDSGK
>Cluster_16667_Allele_58
MSRKIFVLFALTTGLFISSHASENVNTPENRQFLKQQETLSQQLREKPDTQLQAWAEQQVRANPLQHSDNQFLDELVRKQQAAQKDKPQQGAVYFVSFSIPEEGLKRMLGETRHYGIPATLRGMVNNDLKATAEAVLSLVKDGATDGVQIDPTLFSQYGIRSVPALVVFCSQGHDIIRGNLRVRQALEKVAATGDCRQVAHDLLAGKGDSGK
>Cluster_16667_Allele_59
MNRKIFALFALTAGMHLAVHASENVNTPENRQFLKQQENLSRQLREKPDHQLKAWAEKQVLENPLQRSDNHFLDELVRKQQASQDGKPRQGALYFVSFSIPEEGLKRMLGETRHYGIPATLRGMVNNDLKTTAEAVLSLVKDGATDGVQIDPTLFSQYGIRSVPALVVFCSQGYDIIRGNLRVGLALEKVAATGDCRQVAHDLLAGKGDSGK
>Cluster_16667_Allele_60
MKLSMKSLAALLMMLNGAVMASENVNTPENRQFLKQQENLSRQLREKPDHQLKAWAENQVLENPLQRSDNHFLDELVRKQQASQDGKPRQGALYFVSFSIPEEGLKRMLGETRHYGIPATLRGMVNNDLKTTAEAVLSLVKDGATDGVQIDPTLFSQYGIRSVPALVVFCSQGYDIIRGNLRVGQALEKVAATGDCRQVAHDLLAGKGDSGK
>Cluster_16667_Allele_61
MNRKVFALFALTAGMHLAVHASENVNTPENRQFLKQQENLSRQLREKPDHQLKAWAEKQVLENPLQRSDNHFLDELVRKQQASQDGKPRQGALYFVSFSIPEEGLKRMLGETRHYGIPATLRGMVNNDLKTTAEAVLSLVKDGATDGVQIDPTLFSQYGIRSVPALVVFCSQGYDIIRGNLRVGQALEKVAATGDCRQVAHDLLAGKGDSGK
>Cluster_16667_Allele_62
MNKKIYILFALTAGLFISVHASENVNTTENRQFLKQQENLSRQLREKPDHQLKAWAEKQVLENPLQRSDNHFLDELVRKQQASQDGKPRQGALYFVSFSIPEEGLKRMLGETRHYGIPATLRGMVNNDLKATADAVLSLVKDGATDGVQIDPTLFSQYGIRSVPALVVFCSQGHDIIRGNLRVRQALEKVAATGDCRQVAHDLLAGKGDSGK
>Cluster_16667_Allele_63
MNRKIFALFALTAGMHLAVHASENVNTTENRQFLKQQETLSQQLREKPDIQLQAWAEQQVRANPLQHSDNQFLDELVRKQQAAQKDKPQQGAVYFVSFSIPEEGLKRMLGETRHYGIPATLRGMVNNDLKTTAEAVLSLVKDGATDGVQIDPTLFSQYGIRSVPALVVFCSQGYDIIRGNLRVGQALEKVAATGDCRQVAHDLLAGKGDSGK
>Cluster_16667_Allele_64
MNRKIFALFALTAGMHLAVHASENVNTTENRQFLKQQENLSRQLREKPDHQLKAWAEKQVLENPLQRSDNHFLDELVRKQQASQDGKPRQGALYFVSFSIPEEGLKRMLGETRHYGIPATLRGMVNNDLKTTAEAVLSLVKDGATDGVQIDPTLFSQYGIRSVPALVVFCSQGYDIIRGNLRVGQALEKVTATGDCRQVAHDLLAGKGDSGK
>Cluster_16667_Allele_65
MNRKIFALFALTAGMHLAVRASENVNTPENRQFLKQQENLSRQLREKPDHQLKAWAEKQVLENPLQRSDNHFLDELVRKQQASQDGKPRQGALYFVSFSIPEEGLKRMLGETRHYGIPATLRGMVNNDLKTTAEAVLSLVKDGATDGVQIDPTLFSQYGIRSVPALVVFCSQGYDIIRGNLRVGQALEKVAATGDCRQVAHDLLAGKGDSGK
>Cluster_16667_Allele_66
MNWKIFALFALTAGMHITVHASENVNTPENRQFLKQQENLSRQLREKPDHQLKARAEKQVLENPLQRSDNHFLDELVRKQQASQDGKPRQGALYFVSFSIPEEGLKRMLGETRHYGIPATLRGMVNNDLKTTAEAVLSLVKDGATDGVQIDPTLFSQYGIRSVPALVVFCRQGYDIIRGNLRVGQALEKVAATGDCRQVARALLNNPGDKQK
>Cluster_16667_Allele_67
MDRKIFALFALTAGMHLAVHASENVNTTENRQFLKQQENLSRQLREKPDHQLKAWAEKQVLENPLQRSDNHFLDELVRKQQASQDGKPRQGALYFVSFSIPEEGLKRMLGETRHYGIPATLRGMVNNDLKTTAEAVLSLVKDGATDGVQIDPTLFSQYGIRSVPALVVFCSQGYDIIRGNLRVGQALEKVAATGDCRQVAHDLLAGKGDSGK
>Cluster_16667_Allele_68
MKLSMKSLAALLMMLNGAVMASENVNTPENRQFLKQQENLSRQLREKPDHQLKAWAEKQVLENPLQRSDNHFLDELVRKQQASQDGKPRQGALYFVSFSIPEEGLKRMLGETRHFGIPATLRGMVNNDLKTTAEAVLSLVKDGATDGVQIDPTLFSQYGIRSVPALVVFCSQGYDIIRGNLRVGQALEKVAATGDCRQVAHDLLAGKGVSGK
>Cluster_16667_Allele_69
MNWKIFALFALTAGMHITVHASENVNTPENRQFLKQQENLSRQLREKPDHQLKAWAEQQVLENPLQRSDNHFLDELVRKQQASQDGKPRQGALYFVSFSIPEEGLKRMLGETRHYGIPATLRGMVNNDLKTTAEAVLSLVKDGATDGVQIDPTLFSQYGIRSVPALVVFCRQGYDIIRGNLRVGQALEKVAATGDCRQVAHDLLAGKGDSGK
>Cluster_16667_Allele_70
QALEKVAATGDCRQVAHDLLAGKGDSGK
>Cluster_16667_Allele_71
MNRKIFALFALTAGMHLAVHASENVNTTENRQFLKQQENLSRQLREKPDHQLKAWAEKQVLENPLQRSDNHFLDELVRKQQASQDGKPRQGALYFVSFSIPEEGLKRMLSETRHYGIPATLRGMVNNDLKATADAVLSLVKDGATDGVQIDPTLFSQYGIRSVPALVVFCSQGHDIIRGNLRVRQALEKVAATGDCRQVAHD
>Cluster_16667_Allele_72
MNRKIFALFALTAGMHLAVHASENVNTPENRQFLKQQENLSRQLREKPDHQLKAWAEKQVLENPLQRLDNHFLDELVRKQQASQDGKPRQGALYFVSFSIPEEGLKRMLGETRHYGIPATLRGMVNNDLKTTAEAVLSLVKDGATDGVQIDPTLFSQYGIRSVPALVVFCSQGYDIIRGNLRVGQALEKVATTGDCRQVAHDLLAGKGDSGK
>Cluster_16667_Allele_73
MNRKIFAFFALTAGMHLAVHASENVNTPENRQFLKQQENLSRQLREKPDHQLKAWAEKQVLENTLQRSDNHFLDELVRKQQASQDGKPRQGALYFVSFSIPEEGLKRMLGETRHYGIPATLRGMVNNDLKTTAEAVLSLVKDGATDGVQIDPTLFSQYGIRSVPALVVFCSQGYDIIRGNLRVGQALEKVAATGDCRQVAHDLLAGKGDSGK
>Cluster_16667_Allele_74
SLVKDGATDGVQIDPTLFSQYGIRSVPALVVFCSQGYDIIRGNLRVGQALEKVAATGDCRQVAHDLLAGKGDSGK
>Cluster_16667_Allele_75
MNWKTFALFALTAGMHITVHASDNVNTPENRQFLKQQENLSRQLREKPDHQLKAWAEKQVLENPLQRSDNHFLDELVRKQQASQDGKPRQGALYFVSFSIPEEGLKRMLGEPRHYGIPATLRGMVNNDLKTTAEAVLSLVKDGATDGVQIDPTL
>Cluster_16667_Allele_76
MKLSMKSLAALLMMLNGAVMASENVNTPENRQFLKQQENLSRQLREKPDHQLKAWAEKQVLENPLQRSDNHFLDELVRKQQASQDGKPRQGALYFVSFSIPEEGLKRMLGETRHYGIPATLRGMVNNDLKTTAEAVLSLVKDGATDGVQIDPTLFSQYGIRSVPALVVFCSQGYDIIRGNLRVGQALEKVAATGDCRQVAHDLLAGKGYSGK
>Cluster_16667_Allele_77
MNRKIFALFALTAGMHLAVHASENVNTPENRQFLKQQENLSRQLREKPDHQLKAWAEKQVLENPLQRSDNHFLDELVRKQQASQDGKPRQGALYFVSFSIPEEGLKRMLGETRHYGIPATLRGMVNNDLKTTAEAVLSMVKDGATDGVQIDPTLFSQYGIRSVPALVVFCSQGYDIIRGNLRVGQALEKVAATGDCRQVAHDLLAGKGDSGK
>Cluster_16667_Allele_78
MNWKTFALFALTAGMHITVHASDNVNTPENRQFLKQQENLSRQLREKPDHQLKAWAEKQVLENPLQRSDNHFLDELVRKQQASQDGKPRQGALYFVSFSIPEEGLKRMLGETRYYGIPATLRGMVNNDLKTTAEAVLSLVKDGATDGVQIDPTLFSQYGIRSVPALVVFCSQGYDIIRGNLRVGQALEKVAATGDCRQVAHDLLAGKGDSGK
>Cluster_16667_Allele_79
MNRKIFVLFALTAGMHLAVHASENVNTTENRQFLKQQENLSRQLREKPDHQLKAWAEKQVLENPLQRSDNHFLDELVRKQQASQDGKPRQGALYFVSFSIPEEGLKRMLGETRHYGIPATLRGMVNNDLKTTAEAVLSLVKDGATDGVQIDPTLFSQYGIRSVPALVVFCSQGYDIIRGNLRVGQALEKVAATGDCRQVAHDLLAGKGDSGK
>Cluster_16667_Allele_80
MNWKTFALFALTAGMHITVHASDNVNTPENRQFLKQQENLSRQLREKPDHQLKAWAEKQVLENPLQRSDNHFLDELVRKQQASQDGKPRQGALYFVSFSIPEEGLKRMLGETRHYGIPATLRGMVNNDLKTTAEAVLSLVKDGATDGVQIDPTLFSQYGIRTVPALVVFCSQGYDIIRGNLRVGQALEKVAATGDCRQVAHDLLAGKGDSGK
>Cluster_16667_Allele_81
MNRKIFALFALTAGMHLAVHASENVNTTENRQFLKQQENLSRQLREKPDHQLKAWAEKQVLENPLQRSDNHFLDELVRKQQASQDGKPRQGALYFVSFSIPEEGLKRMLGEPRHYGIPATLRGMVNNDLKTTAEAVLSLVKDGATDGVQIDPTLFSQYGIRSVPALVVFCSQGYDIIRGNLRVGQALEKVAATGDCRQVAHDLLAGKGDSGK
>Cluster_16667_Allele_82
KPRQGALYFVSFSIPEEGLKRMLGETRHYGIPATLRGMVNNDLKATADAVLSLVKDGATDGVQIDPTLFSQYGIRSVPALVVFCSQGHDIIRGNLRVRQALEKVAATGDCRQVAQGLLDGTGDKSQ
>Cluster_16667_Allele_83
MKLSMKSLAALLMMLNGAVMASENVNTPENRQFLKQQENLSRQLREKPDHQLKAWAEKQVLEPPLQRSDNHFLDELVRKQQASQDGKPRQGALYFVSFSIPEEGLKRMLGETRHYGIPATLRGMVNNDLKTTAEAVLSLVKDGATDGVQIDPTLFSQYGIRSVPALVVFCSQGYDIIRGNLRVGQALEKVAATGDCRQVAHDLLAGKGDSGK
>Cluster_16667_Allele_84
KPRQGALYFVSFSIPEEGLKRMLGETRHYGIPATLRGMVNNDLKTTAEAVLSLVKDGATDGVQIDPTLFSQYGIRSVPALVVFCSQGYDIIRGNLRVGQALEKVAATGDCRQVAQGLLDGTGDKSQ
>Cluster_16667_Allele_85
MKLSMKSLAALLMMLNGAVMASENVNTPENRQFLKQQENLSRQLREKPDHQLKAWAEKQVLETPLQRSDNHFLDELVRKQQASQDGKPRQGALYFVSFSIPEEGLKRMLGETRHYGIPATLRGMVNNDLKTTAEAVLSLVKDGATDGVQIDPTLFSQYGIRTVPALVVFCSQGYDIIRGNLRVGQALEKVAATGDCL
>Cluster_16667_Allele_86
MNRKIFALFALTAGMHLAVHASENVNTPENRQFLKQQENLSRQLREKPDHQLKAWAEKQVLENPLQRSDNHFLDELVRKQQASQDGKPRQGALYFVSFSIPEEGLKRMLGETRHYGIPATLRGMVNNDLKTTAEAVLSLVKDGATDGVQIDPTLFSQYGIRS
>Cluster_16667_Allele_87
SIPEEGLKRMLGETRHYGIPATLRGMVNNDLKTTAEAVLSLVKDGATDGVQIDPTLFSQYGIRSVPALVVFCSQGYDIIRGNLRVGQALEKVAATGDCRQVAHDLLAGKGDSGK
>Cluster_16667_Allele_88
MKLSMKSLAALLMMLNGAVMASENVNTPENRQFLKQQENLSRQLREKPDHQLKAWAEKQVLENPLQRSDNHFLDELVRKQQASQDGNPRQGALYFVSFSIPEEGLKRMLGETRHYGIPATLRGMVNNDLKTTAEAVLSLVKDGATDGVQIDPTLFSQYGIRSVPALVVFCGQGYDIIRGNLRVGQALEKVAATGDCRQVAHDLLAGKGDSGK
>Cluster_16667_Allele_89
MKLSMKSLAALLMMLNGAVMASENVNTPENRQFLKQQENLSRQLREKPDHQLKAWAEQQVQENPLQRSDNHFLDELVRKQQASQDGKPRQGALYFVSFSIPEEGLKRMLGETRHYGIPATLRGMVNNDLKTTAEAVLSLVKDGATDGVQIDPTLFSQYGIRSVPALVVFCRQGYDIIRGNLRVGQALEKVAATGDCRQVAHDLLAGKGDSGK
>Cluster_16667_Allele_90
MNRKIFALFALTAGMHLAVHASENENTPENRQFLKQQENLSRQLREKPDHQLKAWAEKQVLENPLQRSDNHFLDELVRKQQASQDGKPRQGALYFVSFSIPEEGLKRMLGETRHYGIPATLRGMVNNDLKTTAEAVLSLVKDGATDGVQIDPTLFSQYGIRSVPALVVFCSQGYDIIRGNLRVGQALEKVAATGDCRQVAHDLLAGKGDSGK
>Cluster_16667_Allele_91
MNRKIFALFALTAGMHLAVHASENVNTPENRQFLKQQENLSRQLREKPDHQLKAWAEKQVLENPLQRSDNHFLDELVRKQQASQDGKPRQGALYFVSFS
>Cluster_16667_Allele_92
MKLSMKSLAALLMMLNGAVMASENVNTPENRQFLKQQENLSRQLREKPDHQLKAWAEKQVLENPLQRSDNHFLDELVRKQQASQDGKPRQGALYFVSFSIPEEGLKRMLGETRHYGIPATLRGMVNNDLKTTAEAVLSLVKDGATDGVQIDPTLFSQYGIRSVPALVVFCSQGYDIIRGNLRVGQALEKVATTGDCRQVARALLNNPGDKQK
>Cluster_16667_Allele_93
MNKKIYILFALTAGLFISVHASENVNTTENRQFLKQQETLSQQLREKPDTQLQAWAEQQVRANPLQHSDNQFLDELVRKQQASQDGKPRQGALYFVSFSIPEEGLKRMLGETRHYGIPATLRGMVNNDLKATADAVLSLVKDGATDGVQIDPTLFSQYGIRSVPALVVFCSQGHDIIRGNLRVRQVLEKVAATGDCRQVAQGLLDGTGDKSQ
>Cluster_16667_Allele_94
MNRKIFALFALTAGMHLAVHASENVNTTENRQFLKQQENLSRQLREKPDHQLKAWAEKQVLENPLQRSDNHFLDELVRKQQASQDGKPRQGALYFVSFSIPEEGLKRMLSETRHYGIPATLRGMVNNDLKTTAEAVLSLVKDGATDGVQIDPTLFSQYGIRSVPALVVFCSQGHDIIRGNLRVRQALEKVAATGDCRQVAHDLLAGKGDSGK
>Cluster_16667_Allele_95
MNRKIFVLFALTAGMHLAVHASENVNTPENRQFLKQQENLSRQLREKPDHQLKAWAEKQVLENPLQRSDNHFLDELVRKQQASQDGKPRQGALYFVSFSIPEEGLKRMLGEPRHYGIPATLRGMVNNDLKTTAEAVLSLVKDGATDGVQIDPTLFSQYGIRSVPALVVFCSQGYDIIRGNLRVGQALEKVAATGDCRQVAHDLLAGKGDSGK
>Cluster_16667_Allele_96
MNRKIFALFALTAGMHLAVHASENVNTPENRQFLKQQENLSRQLREKPDHQLKAWAEKQVLENPLQRSDNHFLDELVRKQQASQDGKPRQGALYFVSFSIPEEGLKRMLGETRYYGIPATLRGMVNNDLKTTAEAVLSLVKDGATDGVQIDPTLFSQYGIRSVPALVVFCSQGYDIIRGNLRVGQALEKVATTGDCRQVAHDLLAGKGDSGK
>Cluster_16667_Allele_97
MCCLTSTLLDNHFLDELVRKQQASQDGKPRQGALYFVSFSIPEEGLKRMLGETRHYGIPATLRGMVNNDLKTTAEAVLSLVKDGATDGVQIDPTLFSQYGIRSVPALVVFCSQGYDIIRGNLRVGQALEKVAATGDCRQVAHDLLAEKGVSGK
>Cluster_16667_Allele_98
MKLSMKSLAALLMMLNGAVMASENVNTPESRQFLKQQENLSRQLREKPDHQLKAWAEKQVLENPLQRSDNHFLDELVRKQQPSQDGKPRQGALYFVSFSIPEEGLKRMLGETRHYGIPATLRGMVNNDLKTTAEAVLSLVKDGATDGVQIDPTLFSQYGIRAVPALVVFCSQGYDIIRGNLRVGQALEKVAATGDCRQVAHDLLAGKGDSGK
>Cluster_16667_Allele_99
MLENPLQRSDNHFLDELVRKQQASQDGKPRQGALYFVSFSIPEEGLKRMLGETRHYGIPATLRGMVNNDLKTTAEAVLSLVKDGATDGVQIDPTLFSQYGIRSVPALVVFCSQGYDIIRGNLRVGLALEKVAATGDCRQVAHDSLAGKGDSGK
>Cluster_16667_Allele_100
MKLSMKSLAALLMMLNGAVMASENVNTPENRQFLKQQENLSRQLREKPDHQLKAWAEKQVLENPLQRSDNHFLDELVRKQQASQDGKPRQGALYFVSFSIPEEGLKRMLGEPRHYGIPATLRGMVNNDLKTTAEAVLSLVKDGATDGVQIDPTLFSQYGIRSVPALVVFCSQGYDIIRGNLRVGQALEKVAATGDCRQVAHDLLAGKGVSGK
>Cluster_16667_Allele_101
MNRKIFALFALTAGMHLAVHASENVNTTENRQFLKQQETLSQQLREKPDTQLQAWAEQQVRANPLQHSDNQFLDELVRKQQASQDGKPRQGALYFVSFSIPEEGLKRMLGETRHYGIPATLRGMVNNDLKATADAVLSLVKDGATDGVQIDPTLFSQYGIRSVPALVVFCSQGHDIIRGNLRVRQALEKVAATGDCRQVAHDLLAGKGDSGK
>Cluster_16667_Allele_102
MNTPENRQFLKQQENLSRQLREKPDHQLKAWAEKQVLENPLQRSDNHFLDELVRKQQASQDGKPRQGALYFVSFSISEEGLKRMLGETRHYGIPATLRGMVNNDLKTTAEAVLSLVKDGATDGVQIDPTLFSQYGIRSVPALVVFCSQGYDIIRGNLRVGQALEKVAATGDCRQVAHDLLAGKGDSGK
>Cluster_16667_Allele_103
ALTAGMHLAVHASENVNTPENRQFLKQQENLSRQLREKPDHQLKAWAEKQVLENPLQRSDNHFLDELVRKQQASQDGKPRQGALYFVSFSIPEEGLKRMLGETRHYGIPATLRGMVNNDLKTTAEAVLSLVKDGATDGVQIDPTLFSQYGIRSVPALVVFCSQGYDIIRGNLRVGQALEKVATTGDCRQVAHDLLAGKGDSGK
>Cluster_16667_Allele_104
MNWKIFALFALTAGMHITVHASDNVNTPENRQFLKQQENLSRQLREKPDHQLKAWAEKQVLETPLQRSDNHFLDELVRKQQASQDGKPRQGALYFVSFSIPEEGLKRMLGETRHYGIPATLRGMVNNDLKTTAEAVLSLVKDGATDGVQIDPTLFSQYGIRSVPALVVFCSQGYDIIRGNLRVGQALEKVAATGDCRQVAHDLLAGKGDSGK
>Cluster_16667_Allele_105
MKLSMKSLAALLMMLNGAVMASENVNTPENRQFLKQQENLSRQLREKPDHQLKAWAEKQVLETPLQRSDNHFLDELVRKQQASQDGKPRQGALYF
>Cluster_16667_Allele_106
SFSIPEEGLKRMLGETRHYGIPATLRGMVNNDLKTTAEAVLSLVKDGATDGVQIDPTLFSQYGIRSVPALVVFCSQGYDIIRGNLRVGQALEKVAATGDCRQVAHDLLAGKGDSGK
>Cluster_16667_Allele_107
MKLSMKSLAALLMMLNGAVMASENVNTPENRQFLKQQENLSRQLREKPDHQLKAWAEKQVLENPLQRSDNHFLDEVVRKQQASQDGKPRQGALYFVSFSIPEEGLKRMLGETRHYGIPATLRGMVNNDLKTTAEAVLSLVKNGATDGVQIDPTLFSQYGIRSVPALVVFCSQGYDIIRGNLRVGQALEKVAATGDCRQVAHDLLAGKGDSGK
>Cluster_1743_Allele_3
MSYTPMSDLGQQGLFDITRTLLQQPDLASLCEALSQLVKRSALADNAAIVLWQAQTQRASYYASREKDTPIKYEDETVLAHGPVRSILSRPDTLHCSYEEFCETWPQLATGGLYPKFGHYCLMPLAAEGHIFGGCEFIRYDDRPWSEKEFNRLQTFTQIVSVVTEQIQSRVVNNVDYELLCRERDNFRILVAITNAVLSRLDMDELVSEVAKEIHYYFDIDDISIVLRSHRKNKLNIYSTHYLDKQHPAHEQSEVDEAGTLTERVFKSKEMLLINLHERDDLAPYERMLFNTWGNQIQTLCLLPLMSGDTMLGVLKLAQCEEKVFTTTNLNLLRQIAERVAIAVDNALAYQEIHRLKERLVDENLALTEQLNNVDSEFGEIIGRSEAMYSVLKQVEMVAQSDSTVLILGETGTGKELIARAIHNLSGRNNRRMVKMNCAAMPAGLLESDLFGHERGAFTGASAQRIGRFELADKSSLFLDEVGDMPLELQPKLLRVLQEQEFERLGSNKIIQTDVRLIAATNRDLKKMVADREFRSDLYYRLNVFPIHLPPLRERPEDIPLLAKAFTFKIARRLGRNIDSIPAETLRILSNMEWPGNVRELENVIERAVLLTRGNVLQLSLPDIALPEPETPPAATVVAQEGEDEYQLIVRVLKETNGVVAGPKGAAQRLGLKRTTLLSRMKRLGIDKSALI
>Cluster_17581_Allele_0
MLWSSNDVTQQGSRPKTKLAIKGVKLKISLISAVSENGVIGSGPDIPWSVKGEQLLFKALTYNQWLLVGRKTFDSMGVLPNRKYAVVSKNGISSSNENVLVFPSIENALKELSKVTDHVYVSGGGQIYNSLIEKADIIHLSTVHVEVEGDIKFPIMPENFNLVFEQFFMSNINYTYQIWKKG
>Cluster_17581_Allele_1
MKISLISAVSENGVIGSGPDIPWSVKGEQLLFKALTYNQWLLVGRKTFDSMGVLPNRKYAVVSKNGISSSNENVLVFPSIENALKELSKVTDHVYVSGGGQIYNSLIEKADIIHLSTVHVEVEGDIKFPIMPENFNLVFEQFFMSNINYTYQIWKKG
>Cluster_17581_Allele_2
MPRASKQQARYAVGRCLMLWSSNDVTQQGSRPKTKLAIKGVKLKISLISAVSENGVIGSGPDIPWSVKGEQLLFKALTYNQWLLVGRKTFDSMGVLPNRKYAVVSKNGISSSNENVLVFPSIENALKELSKVTDHVYVSGGGQIYNSLIEKADIIHLSTVHVEVEGDIKFPIMPENFNLVFEQFFMSNINYTYQIWKKG
>Cluster_17581_Allele_3
MSTVHVEVEGDIKFPIMPENFNLVFEQFFMSNINYTYQIWKKG
>Cluster_17581_Allele_4
MSTVHVEVEGDINFPKIPENFNLVFEQFFLSNINYTYQIWKKG
>Cluster_17581_Allele_5
LWSSNDVTQQGSRPKTKLAIKGVKLKISLISAVSENGVIGSGPDIPWSVKGEQLLFKALTYNQWLLVGRKTFDSMGVLPNRKYAVVSKNGISSSNENVLVFPSIENALKELSKVTDHVYVSGGGQIYNSLIEKADIIHLSTVHVEVEGDIKFPIMPENFNLVFEQFFMSNINYTYQIWKKG
>Cluster_17581_Allele_6
MKISLISAVSENGVIGSGPDIPWSVKGEQLLFKALTYNQWLLVGRKTFDSMGVLPNRKYAVVSKNGISSSNENVLVFPSIENALKELSKVTDHVYVSGGGQIYNSLIEKADIIHLSTVHVEVEGDIKFPIMPENFNLVFEQFFMSNINYTYQVMTPTY
>Cluster_17581_Allele_7
MLWSSNDVTQQGSRPKTKLAITGVELKISLISATSENGVIGNGPDIPWSAKGEQLLFKALTYNQWLLVGRKTFDSMGVLPNRKYAVVSRKGISSSNENVLVFPSIEIALQELSKITDHLYVSGGGQIYNSLIEKADIIHLSTVHVEVEGDINFPKIPENFNLVFEQFFLSNINYTYQIWKKG
>Cluster_17581_Allele_8
MLWSSNDVTQQGSRPKTKLAITGVELKISLISATSENGVIGNGPDIPWSAKGEQLLFKALTYNQWLLVGRKTFDSMGVLPNRKYAVVSRKGISSSNENVLVFPSIEIALQELSKITDHLYVSGGGQIYNSLIEKADIIHLSTVHVEVEGDINFPKISENFNLVFEQFFLSNINYTYQIWKKG
>Cluster_17581_Allele_9
MQQGSRPKTKLAIKGVKLKISLISAVSENGVIGSGPDIPWSVKGEQLLFKALTYNQWLLVGRKTFDSMGVLPNRKYAVVSKNGISSSNENVLVFPSIENALKELSKVTDHVYVSGGGQIYNSLIEKADIIHLSTVHVEVEGDIKFPIMPENFNLVFEQFFMSNINYTYQIWKKG
>Cluster_17581_Allele_10
LWSSNDVTQQGSRPKTKLAITGVELKISLISATSENGVIGNGPDIPWSAKGEQLLFKALTYNQWLLVGRKTFDSMGVLPNRKYAVVSRKGISSSNENVLVFPSIEIALQELSKITDHLYVSGGGQIYNSLIEKADIIHLSTVHVEVEGDINFPKIPENFNLVFEQFFLSNINYTYQIWKKG
>Cluster_17581_Allele_11
SSNDVTQQGSRPKTKLAITGVELKISLISATSENGVIGNGPDIPWSAKGEQLLFKALTYNQWLLVGRKTFDSMGVLPNRKYAVVSRKGISSSNENVLVFPSIEIALQELSKITDHLYVSGGGQIYNSLIEKADIIHLSTVHVEVEGDINFPKIPENFNLVFEQFFLSNINYTYQIWKKG
>Cluster_17581_Allele_12
SSNDVTQQGSRPKTKLAIKGVKLKISLISAVSENGVIGSGPDIPWSVKGEQLLFKALTYNQWLLVGRKTFDSMGVLPNRKYAVVSKNGISSSNENVLVFPSIENALKELSKVTDHVYVSGGGQIYNSLIEKADIIHLSTVHVEVEGDIKFPIMPENFNLVFEQFFMSNINYTYQIWKKG
>Cluster_17581_Allele_13
MQELSKITDHLYVSGGGQIYNSLIEKADIIHLSTVHVEVEGDINFPKIPENFNLVFEQFFLSNINYTYQIWKKG
>Cluster_17581_Allele_14
TLKMPAFEWVHVQLHQQKGMISLSPPTICNSAYNQWLLVGRKTFDSMGVLPNRKYAVVSKNGISSSNENVLVFPSIENALKELSKVTDHVYVSGGGQIYNSLIEKADIIHLSTVHVEVEGDIKFPIMPENFNLVFEQFFMSNINYTYQIWKKG
>Cluster_1759_Allele_0
MWQINEVVLFDNDPYRILAIEDGQVVWMQISADKGVPQARAELLLMQYLDEGRLVRTDDPYVHLDLEEPSVDSVSFQKREEDYRKILPIINSKDRFDPKVRSELVEHVVQEHKVTKATVYKLLRRYWQRGQTPNALIPDYKNSGAPGERRSATGTAKIGRAREYGKGEGTKVTPEIERLFRLTIEKHLLNQKGTKTTVAYRRFVDLFAQYFPRIPQEDYPTLRQFRYFYDREYPKAQRLKSRVKAGVYKKDVRPLSSTATSQALGPGSRYEIDATIADIYLVDHHDRQKIIGRPTLYIVIDVFSRMITGFYIGFENPSYVVAMQAFVNACSDKTAICAQHDIEISSSDWPCVGLPDVLLADRGELMSHQVEALVSSFNVRVESAPPRRGDAKGIVESTFRTLQAEFKSFAPGIVEGSRIKSHGETDYRLDASLSVFEFTQIILRTILFRNNHLVMDKYDRDADFPTDLPSIPVQLWQWGMQHRTGSLRAVEQEQLRVALLPRRKVSISSFGVNLWGLYYSGSEILREGWLQRSTDIARPQHLEAAYDPVLVDTIYLFPQVGSRVFWRCNLTERSRQFKGLSFWEVWDIQAQEKHNKANAKQDELTKRRELEAFIQQTIQKANKLTPSTTEPKSTRIKQIKTNKKEAVTSERKKRAEHLKPSSSGDEAKVIPFNAVEADDQEDYSLPTYVPELFQDPPEKDES
>Cluster_1759_Allele_1
MQYLDEGRLVRTDDPYVHLDLEEPSVDSVSFQKREEDYRKILPIINSKDRFDPKVRSELVEHVVQEHKVTKATVYKLLRRYWQRGQTPNALIPDYKNSGAPGERRSATGTAKIGRAREYGKGEGTKVTPEIERLFRLTIEKHLLNQKGTKTTVAYRRFVDLFAQYFPRIPQEDYPTLRQFRYFYDREYPKAQRLKSRVKAGVYKKDVRPLSSTATSQALGPGSRYEIDATIADIYLVDHHDRQKIIGRPTLYIVIDVFSRMITGFYIGFENPSYVVAMQAFVNACSDKTAICAQHDIEISSSDWPCVGLPDVLLADRGELMSHQVEALVSSFNVRVESAPPRRGDAKGIVESTFRTLQAEFKSFAPGIVEGSRIKSHGETDYRLDASLSVFEFTQIILRTILFRNNHLVMDKYDRDADFPTDLPSIPVQLWQWGMQHRTGSLRAVEQEQLRVALLPRRKVSISSFGVNLWGLYYSGSEILREGWLQRSTDIARPQHLEAAYDPVLVDTIYLFPQVGSRVFWRCNLTERSRQFKGLSFWEVWDIQAQEKHNKANAKQDELTKRRELEAFIQQTIQKANKLTPSTTEPKSTRIKQIKTNKKEAVTSERKKRAEHLKPSSSGDEAKVIPFNAVEADDQEDYSLPTYVPELFQDPPEKDES
>Cluster_1759_Allele_2
MWQINEVVLFDNDPYRILAIEDGQVVWMQISADKGVPQARAELLLMQYLDEGRLVRTDDPYVHLDLEEPSVDSVSFQKREEDYRKILPIINSKDRFDPKVRSELVEHVVQEHKVTKATVYKLLRRYWQRGQTPNALIPDYKNSGAPGERRSATGTAKIGRAREYGKGEGTKVTPEIERLFRLTIEKHLLNQKGTKTTVAYRRFVDLFAQYFPRIPQEDYPTLRQFRYFYDREYPKAQRLKSRVKAGVYKKDVRPLSSTATSQALGPGSRYEIDATIADIYLVDHHDRQKIIGRPTLYIVIDVFSRMITGFYIGFENPSYVVAMQAFVNACSDKTAICAQHDIEISSSDWPCVGLPDVLLADRGELMSHQVEALVSSFNVRVESAPPRRGDAKGIVESTFRTLQAEFKSFAPGIVEGSRIKSHGETDYRLDASLSVFEFTQIILRTILFRNNHLVMDKYDRDADFPTDLPSIPVQLWQWGMQHRTGSLRAVEQEQLRVALLPRRKVSISSFGVNLWGLYYSGSEILREGWLQRSTDIARPQHLEAAYDPVLVDTIYLFPQVGSRVFWRCNLTERSRQFKGLSFWEVWDIQAQEKHNKANAKQDELTKRRELEAFIQQTIQKANKLTPSTTEPKSTRIKQIKTNKKEAVTSERKKRAEH
>Cluster_1759_Allele_3
MWQINEVVLFDNDPYRILAIEDGQVVWMQISADKGVPQARAELLLMQYLDEGRLVRTDDPYVHLDLEEPSVDSVSFQKREEDYRKILPIINSKDRFDPKVRSELVEHVVQEHKVTKATVYKLLRRYWQRGQTPNALIPDYKNSGAPGERRSATGTAKIGRAREYGKGEGTKVTPEIERLFRLTIEKHLLNQKGTKTTVAYRRFVDLFAQYFPRIPQEDYPTLRQFRYFYDREYPKAQRLKSRVKAGVYKKDVRPLSSTATSEVVY
>Cluster_1759_Allele_4
MITGFYIGFENPSYVVAMQAFVNACSDKTAICAQHDIEISSSDWPCVGLPDVLLADRGELMSHQVEALVSSFNVRVESAPPRRGDAKGIVESTFRTLQAEFKSFAPGIVEGSRIKSHGETDYRLDASLSVFEFTQIILRTILFRNNHLVMDKYDRDADFPTDLPSIPVQLWQWGMQHRTGSLRAVEQEQLRVALLPRRKVSISSFGVNLWGLYYSGSEILREGWLQRSTDIARPQHLEAAYDPVLVDTIYLFPQVGSRVFWRCNLTERSRQFKGLSFWEVWDIQAQEKHNKANAKQDELTKRRELEAFIQQTIQKANKLTPSTTEPKSTRIKQIKTNKKEAVTSERKKRAEHLKPSSSGDEAKVIPFNAVEADDQEDYSLPTYVPELFQDPPEKDES
>Cluster_17634_Allele_2
MKKPNHSGSGQIRIIGGQWRGRKLPVPDSPGLRPTTDRVRETLFNWLAPVIVDAQCLDCFAGSGALGLEALSRYAAGATLIEMDRAVSQQLIKNLATLKAGNARVVNSNAMSFLAQKGTPHNIVFVDPPFRRGLLEETINLLEDNGWLADEALIYVESEVENGLPTVPANWSLHREKVAGQGAYRLYQREAQGESDAD
>Cluster_17937_Allele_0
MPRPKLKSDDEVLEAATVVLKRCGPIEFTLSGVAKEVGLSRAALIQRFTNRDTLLVRMMERGVEQVRHYLNAIPIGAGPQGLWEFLQVLVRSMNTRNDFSVNYLISWYELQVPELRTLAIQRNRAVVEGIRKRLPPGAPAAAELLLHSVIAGATMQWAVDPDGELADHVLAQIAAILCLMFPEHDDFQLLQAHA
>Cluster_17937_Allele_1
MGLSRAALIQRFTNRDTLLVRMMERGVEQVRHYLNAIPIGAGPQGLWEFLQVLVRSMNTRNDFSVNYLISWYELQVPELRTLAIQRNRAVVEGIRKRLPPGAPAAAELLLHSVIAGATMQWAVDPDGELADHVLAQIAAILCLMFPEHDDFQLLQAHA
>Cluster_19338_Allele_0
MSNSPFLNSIRTDMRQKGYALKTEKTYLHWIKRFILFHKKRHPQTMGSEEVRLFLSSLANSRHVAINTQKIALNALAFLYNRFLQQPLGDIDYIPASKPRRLPSVISANEVQRILQVMDTRNQVIFTLLYGAGLRINECLRLRVKDFDFDNGCITVHDGKGGKSRNSLLPTRLIPAIK
>Cluster_19338_Allele_1
MSNSPFLNSIRTDMRQKGYALKTEKTYLHWIKRFILFHKKRHPQTMGSEEVRLFLSSLANSKHVAINTQKIALNALAFLYNRFLQQPLGDIDYIPASKPRRLPSVISANEVQRILQVMDTRNQVIFTLLYGAGLRINECLRLRVKDFDFDNGCITVHDGKGGKSRNSLLPTRLIPAIK
>Cluster_19338_Allele_2
MSNSPFLNSIRTDMRQKGYALKTEKTYLHWIKRFILFYKKRHPQTMGSEEVRLFLSSLANSRHVAINTQKIALNALAFLYNRFLQQPLGDIDYIPASKPRRLPSVISANEVQRILQVMDTRNQVIFTLLYGAGLRINECLRLRVKDFDFDNGCITVHDGKGGKSRNSLLPTRLIPAIK
>Cluster_20522_Allele_0
MRDLLKVVLSLVLAMASGQALADLPIVLVDEARLPYDYSPSNYDISPSNYDNSISNYDNSPSNYDNSESNYDNSSSNYDNSRNGNRRLIYSANGSRTFAGYYVIANNGTTNFFSTSGKRMFYTPKGGRGVYGGKDGSFCGALVVINGQFSLALTDNGLKIMYLSN
>Cluster_20522_Allele_1
MRDLLKVVLSLVLAMASGQALADLPIVLGV
>Cluster_20545_Allele_0
MNSESVRIYLVAAMGANRVIGNGPNIPWKIPGEQKIFRRLTEGKVVVMGRKTFESIGKPLPNRHTLVISRQANYRATGCVVVSTLSHAIALASELGNELYVAGGAEIYTLALPHAHGVFLSEVHQTFEGDAFFPMLNETEFELVSTETIQAVIPYTHSVYARRNG
>Cluster_20545_Allele_1
MNPESVRIYLVAAMGANRVIGNGPDIPWKIPGEQKIFRRLTESKVVVMGRKTFESIGKPLPNRHTVVLSRQAGYSAPGCAVVSTLSQAIAIAAEHGKELYVAGGAEVYALALPHANGVFLSEVHQTFEGDAFFPVLNAAEFEVVSSETIQGTITYTHSVYARRNG
>Cluster_20545_Allele_2
MNSESVRIYLVAAMGANRVIGNGPNIPWKIPGEQKIFRRLTEGKVVVMGRKTFESIGRPLPNRHTLVISRQANYRATGCVVVSTLSHAIALASELGNELYVAGGAEIYTLALPHAHGVFLSEVHQTFEGDAFFPMLNETEFELVSTETIQAVIPYTHSVYARRNG
>Cluster_2076_Allele_7
MAHNDEQHVLSQHHFHPRITVIKHQQQRSAVTCHHCEDAPCARSCPNGAISHVDDSIQVNQQKCIGCKSCVVACPFGTMQIVLTPVAAGKVKATAHKCDLCAGRENGPACVENCPADALQLVTDAALSGMAKSRRLRTARQEHQPWHASTAAQEMPVMSKVEQMQATPARGEPDKLAIEARKTGFDEIYLPFRADQAQREASRCLKCGEHSVCEWTCPLHNHIPQWIELVKAGNIDAAVELSHQTNTLPEITGRVCPQDRLCEGACTIRDEHGAVTIGNIERYISDQALAKGWRPDLSHVTKVDKRVAIIGAGPAGLACADVLTRNGVAVTVYDRHPEIGGLLTFGIPSFKLDKSLLARRREIFSAMGIHFELNCEVGKDVSLNSLLEQYDAVFVGVGTYRSMKAGLPNEDAPGVYDALPFLIANTKQVMGLEELPEEPFINTAGLNVVVLGGGDTAMDCVRTALRHGASNVTCAYRRDEANMPGSKKEVKNAREEGANFEFNVQPVALELNEQGHVCGIRFLRTRLGEPDAQGRRRPVPVEGSEFVMPADAVIMAFGFNPHGMPWLESHGVTVDKWGRIIADVESQYRYQTTNPKIFAGGDAVRGADLVVTAMAEGRHAAQGIIDWLGVKSVKSH
>Cluster_20984_Allele_0
MASTLHISTIDIEPEGDVFFPNIPNTFEVVFEQHFSSNINYCYQIWQKG
>Cluster_20984_Allele_1
MYGLAELTDHVIVSGGGEIYRETLPMASTLHISTIDIEPEGDVFFPNIPNTFEVVFEQHFSSNINYCYQIWQKG
>Cluster_20984_Allele_2
MKVSLMAAKAKNGVIGCGPDIPWSAKGEQLLFKALTYNQWLLVGRKTFESMGALPNRKYAVVTRSGWTSNDDNVVVFQSIEEAMDRLAEFTGHVIVSGGGEIYRETLPMASTLHLSTIDIEPEGDVFFPSIPNTFEVVFEQHFTSNINYCYQIWKKG
>Cluster_20984_Allele_3
MRTLKVSLIAAKAKNGVIGCGPDIPWSAKGEQLLFKALTYNQWLLVGRKTFESMGALPNRKYAVVTRSGWTSNDDNVVVFQSIEEAMDRLAEFTGHVIVSGGGEIYRETLPMASTLHLSTIDIEPEGDVFFPSIPNTFEVVFEQHFTSNINYCYQIWKKG
>Cluster_20984_Allele_4
MASTLHLSTIDIEPEGDVFFPSIPNTFEVVFEQHFTSNINYCYQIWKKG
>Cluster_20984_Allele_5
MKVSLIAAKAKNGVIGCGPDIPWSAKGEQLLFKALTYNQWLLVGRKTFESMGALPNRKYAVVTRSGWTSNDDNVVVFQSIEEAMDRLAEFTGHVIVSGGGEIYRETLPMASTLHLSTIDIEPEGDVFFPSIPNTFEVVFEQHFTSNINYCYQIWKKG
>Cluster_21286_Allele_0
MKLSLMVAISKNGVIGNGPDIPWSAKGEQLLFKAITYNQWLLVGRKTFESMGALPNRKYAVVTRSSFTSDNENVLIFPSIKDALTNLKKITDHVIVSGGGEIYKSLIDQVDTLHISTIDIEPEGDVYFPEIPSNFRPVFTQDFASNINYSYQIWQKG
>Cluster_21286_Allele_1
MKLSLMVAISKNGVIGNGPDIPWSAKGEQLLFKAITYNQWLLVGRKTFESMGALPNRKYAVVTRSSFTSDNENVVIFPSIKDALTNLKKITDHVIVSGGGEIYKSLIDQVDTLHISTIDIEPEGDVYFPEIPSNFRPVFTQDFASNINYSYQIWQKG
>Cluster_21286_Allele_2
MIFPSIKDALTNLKKITDHVIVSGGGEIYKSLIDQVDTLHISTIDIEPEGDVYFPEIPSNFRPVFTQDFASNINYSYQIWQKG
>Cluster_21286_Allele_3
MSGGGEIYKSLIDKVDTLHISTIDIEPEGDVYFPEIPSSFRPVFSQDFVSNINYSYQIWQKG
>Cluster_21641_Allele_0
MGLMTRIADKTGALGSVVSAMGCAACFPALASFGAAIGLGFLSQYEGLFISRLLPLFAALAFLANALGWFSHRQWLRSLLGMIGPAIVFAATVWLLGNWWTANLMYVGLALMIGVSIWDFVSPAHRRCGPDGCELPAKRL
>Cluster_21641_Allele_1
MSFRSTERQTPKTGALGSVVSAMGCAACFPALASFGAAIGLGFLSQYEGLFISRLLPLFAALAFLANALGWFSHRQWLRSLLGMIGPAIVFAATVWLLGNWWTANLMYVGLALMIGVSIWDFVSPAHRRCGPDGCELPAKRL
>Cluster_21641_Allele_2
MSQQANDNSESRFMGLMTRIADKTGALGSVVSAMGCAACFPALASFGAAIGLGFLSQYEGLFISRLLPLFAALAFLANALGWFSHRQWLRSLLGMIGPAIVFAATVWLLGNWWTANLMYVGLALMIGVSIWDFVSPAHRRCGPDGCELPAKRL
>Cluster_21641_Allele_3
MGLMTRIADKTGALGSVVSAMGCAACFPALASFGAAIGLGFLSQYEGLFISRLLPLFAALAFLANALGWFSHRQWLRSLLGMIGPAIVFAATVWLLGNWWTANLMYVGLALMIGVSIWDFVSPVHRRCGPDGCELPAKRL
>Cluster_21641_Allele_4
MGLMTRIADKTGALGSVVSAMGCAACFPALASFGAAIGLGFLSQYEGLFISRLLPLFAALAFLTNALGWFSHRQWLRSLLGMIGPAIVFAATVWLLGNWWTANLMYVGLALMIGVSIWDFVSPAHRRCGPDGCELPAKRL
>Cluster_21641_Allele_5
MGLMTRIADKTGALGSVVSAMGCAACFPALASFGAAIGLGFLSQYEGLFISRLLPLFAALAFLANALGWFSHRQWLRSLLGMIGPAIVFAATVWLLGNWWTANLMYVGLALMIGVSIWDFVSPAHRRCGADGCELPAKRL
>Cluster_21641_Allele_6
VSQQANDNSESRFMGLMTRIADKTGALGSVVSAMGCAACFPALASFGAAIGLGFLSQYEGLFISRLLPLFAALAFLANALGWFSHRQWLRSLLGMIGPAIVFAATVWLLGNWWTANLMYVGLALMIGVSIWDFVSPAHRRCGPDGCELPAKRL
>Cluster_2207_Allele_0
MPVPWPTATPPAGWLKCDGRAFTKEQYPVLARAYPTLRLPDLRGEFIRGWDDGRKVDTGRKLLSAQGATLLRTAMLDYYNQDTTGTSGIVGMGFNNEDSITDLREGSFKMPDGTTFSDPVMAMSDNGMQATILTSIRSGYAKGITVRPRSIALNYIVRAV
>Cluster_2207_Allele_1
MGNLNETEKWEENIYQLETSDPVLGGADGISNRAPRQLANRTKWLKKKTEEAAQSLAEHVRSRNHPDATLTAKGFTQLSSATNSTSETLAATPKAVKAAYDLAAGKAPASHTHPWSQITGVPAASLTAKGTVQLSSATDSQSE
>Cluster_2207_Allele_2
ATPPAGWLKCDGRAFTKEQYPVLARAYPTLRLPDLRGEFIRGWDDGRKVDTGRKLLSAQGATLLRTAMLDYYNQDTTGTSGIVGMGFNNEDSITDLREGSFKMPDGTTFSDPVVAMSDNGMQATILTSIRSGYAKGITVRPRSIALNYIVRAV
>Cluster_2207_Allele_3
MGNLNETEKWEEKIYQLETSDPVLGGADGISNRAPRQLANRTKWLKKKTEEAAQSLAEHVRSRNHPDATLTAKGFTQLSSATNSTSETLAATPKAVKAAYDLAAGKAPVSHTHPWSQITGVPAASLTAKGTVQLSSATDSQSETEAATPKAVKIAYDLARGKYTAQDATTTRKGIVQLSSATNSTSETLAATPK
>Cluster_2207_Allele_4
PWSQITGVPAASLTAKGTIQLSSAINSTSEILAATPKAVKAAYDLANGKQPADATLTALAGLATAADRLPYFTGADRAALATLTAIGRAIIAKGSIKDVLNYLGLGEGSALPVGVPVPWPTATPPAGWLKCDGRAFTKEQYPVLARVYPTLRLPDLRGEFIRGWDDGRKVDTGRKLLSAQGATLLRTAMLDYYNQDTTGTSGIVGMGFNNEDSITDLREGSFKMPDGTTFSDPVVAMSDNGMQATILTSIRSGYAKGITVRPRSIALNYIVRAV
>Cluster_2207_Allele_5
MGNLNETEKWEENIYQLETSDPVLGGADGISNRAPRQLANRTKWLKKKTEEAAQSLAEHVRSRNHPDATLTAKGFTQLSSATNSTSETQAATPKAVKAAYDLAAGKAPVSHTHPWSQITGVPAASLTAKGTVQLSSDINSTSEILAATPKAVKAAYDLAAGKAPVSHTHPWSQITGVPAASLTAKGTVQLSSDINSTSEILAATPKAVKAAYDLAAGKAPVSHTHPWSQITGVPAASLTAKGTVQLSSDINSTSEILAATPKAVKAAYDLANGKQPADATLTALAGLATAADLLPYFTGADRAALTTLTAIGRAIIAMGSIKEVLNYLGLGEGSALPVGVPVPWPTATPPAGWLKCDGRAFTKEQYPVLARVYPTLRLPDLRGEFIRGWDDGRKVDTGRKLLSAQGATLLRTAMLDYYNQDTTGTSGIVGMGFNNEDSITDLREGSFKMPDGTTFSNPVITMSDNGMQATILTSIRSGYAKGITVRPRSIALNYIVRAV
>Cluster_2207_Allele_6
KAVKAAYDLAAGKAPASHTHPWSQITGVPAASLTAKGTVQLSSATDSQSEIEAATPKAVKAAYDLAAGKAPVSHTHPWSQITGVPAASLTAKGTVQLSSAINSTSEILAATPKAVKAAYDLAAGKAPASHTHPWSQITGVPAASLTAKGTVQLSSATDSQSEIEAATPKAVKAAYDLAAGKAPVSHTHPWSQITGVPAASLTAKGTVQLSSAINSTSEILAATPKAVKAAYDLANGKQPADATLTALAGLATAADRLPYFTGADRAALATLTAIGRAIIAKGSIKDVLNYLGLGEGSALPVGVPVPWPTATPPAGWLKCDGRAFTKEQYPVLARVYPTLRLPDLRGEFIRGWDDGRKVDTGRSLLSGQAATFIRTALQDYYGYDLNTNVKVGIAFATADSVITVGNPANPKAGNNSDYVPASADNSITGIQRTAEDNFTGAWISMRPRNVAFNYIVRAA
>Cluster_2207_Allele_7
MGNLNETEKWEENIYQLETSDPVLGGADGISNRAPRQLANRTKWLKKKTEEAAQSLAEHVRSRNHPDATLTAKGFTQLSSATNSTSETLAATPKAVKAAYDLAAGKAPASH
>Cluster_2207_Allele_8
MFREKYRVGIGRDKNENVGLGEGSALPVGVPVPWPTATPPAGWLKCDGRAFTKEQYPVLARAYPTLRLPDLRGEFIRGWDDGRKVDTGRKLLSAQGATLLRTAMLDYYNQDTTGTSGIVGMGFNNEDSITDLREGSFKMPDGTTFSDPVIAMSDNGMQATILTSIRSGYAKGITVRPRSIALNYIVRAV
>Cluster_2207_Allele_9
MGNLNETEKWEENIYQLETSDPVLGGADGISNRAPRQLANRTKWLKKKTEEAAQSLAEHVRSRNHPDATLTAKGFTQLSSATNSTSETLAATPKAVKAAYDLAAGKAPASHTHPWSQITGVPAASLTAKGTVQLSSATDSQSETEAATPKAVKAAYDLAAGKAPVSHTHPWSQITGVPAASLTAKGTVQLSSAINSTSEILAATPKAVKAAYDLANGKQPADATLTALAGLATAADRLPYFTGADRAELATLTAIGRAIIAKGSIKDVLNYLGLGEGSALPVGVPVPWPTATPPAGWLKCDGRAFTKEQYPVLARVYPTLRLPDLRGEFIRGWDDGRKVDTGRKLLSAQGATLLRTAMLDYYNQDTTGTSGIVGMGFNNEDSITDLREGSFKMPDGTTFSDPVVAMSDNGMQATILTSIRSGYAKGITVRPRSIALNYIVRAV
>Cluster_2207_Allele_10
SQITGVPAASLTAKGTVQLSSAINSTSEILAATPKAVKAAYDLANGKQPADATLTALAGLATAADRLPYFTGADRAALATLTAIGRAIIAKGSIKDVLNYLGLGEGSALPVGVPVPWPTATPPAGWLKCDGRAFTKEQYPVLARAYPTLRLPDLRGEFIRGWDDGRKVDTGRKLLSAQGATLLRTAMLDYYNQDTTGTSGIVGMGFNNEDSITDLREGSFKMPDGTTFSDPVVAMSDNGMQATILTSIRSGYAKGITVRPRSIALNYIVRAV
>Cluster_2207_Allele_11
MGNLNETEKWEENIYQLETSDPVLGGADGISNRAPRQLANRTKWLKKKTEEAAQSLAEHVRSRNHPDATLTAKGFTQLSSATNSTSETLAATPKAVKAAYDLAAGKAPASHTHPWSQITGVPAASLTAKGTVQLSSATDSQSETEAATPKAVKIAYDLARGKYTAQDATTTRKGIVQLSSAINNTSETLAATPKAVKAAYD
>Cluster_2207_Allele_12
MGNLNETEKWEENIYQLETSDPVLGGADGISNRAPRQLANRTKWLKKKTEEAAQSLAEHVRSRNHPDATLTAKGFTQLSSATNSTSETQAATPKAVKAAYDLAAGKAPVSHTHPWSQITGVPAASLTAKGTVQLSSDINSTSEILAATPKAVKAAYDLAAGKAPVSHTHPWSQITGVPAASLTAKGTVQLSSDINSTSEILAATPKAVKAAYDLANGKQPADATLTALAGLATAADLLPYFTGADRAALTTLTTIGRAIIAMGSIKEVLNYLGLGEGSALPVGVPVPWPTATPPAGWLKCDGRAFTKEQYPVLARVYPTLRLPDLRGEFIRGWDDGRKVDTGRKLLSAQGATLLRTAMLDYYNQDTTGTSGIVGMGFNNEDSITDLREGSFKMPDGTTFSNPVITMSDNGMQATILTSIRSGYAKGITVRPRSIALNYIVRAV
>Cluster_2207_Allele_13
KAVKAAYDLAAGKAPASHTHPWSQITGVPAASLTAKGTVQLSSATDSQSETEAATPKAVKAAYDLAAGKAPVSHTHPWSQITGVPAASLTAKGTVQLSSAINSTSEILAATPKAVKAAYDLAAGKAPASHTHPWSQITGVPAASLTAKGTVQLSSATDSQSEIEAATPKAVKAAYDLAAGKAPVSHTHPWSQITGVPAASLTAKGTVQLSSAINSTSEILAATPKAVKAAYDLANGKQPADATLTALAGLATAADRLPYFTGADRAALATLTAIGRAIIAKGSIKDVLNYLGLGEGSALPVGVPVPWPTATPPAGWLKCDGRAFTKEQYPVLARVYPTLRLPDLRGEFIRGWDDGRKVDTGRSLLSGQAATFIRTALQDYYGYDLNTNVKVGIAFATADSVITVGNPANPKAGNNSDYVPASADNSITGIQRTAEDNFTGAWISMRPRNVAFNYIVRAA
>Cluster_2207_Allele_14
MGNLNETEKWEENIYQLETSDPVLGGADGISNRAPRQLANRTKWLKKKTEEAAQSLAEHVRSRNHPDATLTAKGFTQLSSATNSTSETQAATPKAVKAAYDLAAGKAPVSHTHPWSQITGVPAASLTAKGTVQLSSDINSTSEILAATPKAVKAAYDLAAGKAPVSHTHPWSQITGVPAASLTAKGTVQLSSDINSTSEILAATPKAVKAAYDLANGKQPADATLTALAGLATAADLLPYFTGADRAALTTLTAIGRAIIAMGSIKEVLNYLGLGEGSALPVGVPVPWPTATPPAGWLKCDGRAFTKEQYPVLARVYPTLRLPDLRGEFIRGWDDGRKVDTGRKLLSAQGATLLRTAMLDYYNQDTTGTSGIVGMGFNNEDSITDLREGSFKMPDGTTFSNPVITMSDNGMQATILTSIRSGYAKGITVRPRSIALNYIVRAV
>Cluster_2207_Allele_15
LRLPDLRGEFIRGWDDGRKVDTGRKLLSAQGATLLRTAMLDYYNQDTTGTSGIVGMGFNNEDSITDLREGSFKMPDGTTFSDPVVAMSDNGMQATILTSIRSGYAKGITVRPRSIALNYIVRAV
>Cluster_2207_Allele_16
MGNLNETEKWEENIYQLETSDPVLGGADGISNRAPRQLANRTKWLKKKTEEAAQSLAEHVRSRNHPDATLTAKGFTQLSSATNSTSETLAATPKAVKAAYDLAAGKAPVSHTHPWSQITGVPAAS
>Cluster_2207_Allele_17
MTLTIMGNLNETEKWEENIYQLETSDPVLGGADGISNRAPRQLANRTKWLKKKTEEAAQSLAEHVRSRNHPDATLTAKGFTQLSSATNSTSETLAATPKAVKAAYDLAAGKAPASHTHPWSQITGVPAASLTAKGTVQLSSATDSQSETEAATPKAVKAAYDLAAGKAPVSHTHPWSQITGVPAASLTAKGTVQLSSAINSTSEILAATPKAVKAAYDLANGKQPADATLTALAGLATAADRLPYFTGADRAELATLTAIGRAIIAKGSIKDVLNYLGLGEGSALPVGVPVPWPTATPPAGWLKCDGRAFTKEQYPVLARVYPTLRLPDLRGEFIRGWDDGRKVDTGRKLLSAQGATLLRTAMLDYYNQDTTGTSGIVGMGFNNEDSITDLREGSFKMPDGTTFSDPVVAMSDNGMQATILTSIRSGYAKGITVRPRSIALNYIVRAV
>Cluster_2207_Allele_18
MPVPWPTATPPAGWLKCDGRAFTKEQYPVLARAYPTLRLPDLRGEFIRGWDDGRKVDTGRKLLSAQGATLLRTAMLDYYNQDTTGTSGIVGMGFNNEDSITDLREGSFKMPDGTTFSDPVVAMSDNGMQATILTSIRSGYAKGITVRPRSIALNYIVRAV
>Cluster_2207_Allele_19
MGNLNETEKWEENIYQLETSDPVLGGADGISNRAPRQLANRTKWLKKKTEEAAQSLAEHVRSRNHPDATLTAKGFTQLSSAINSTSEILAATPKAVKAAYDLAAGKAPASHTHPWSQITGVPAASLTAKGTVQLSSATDSQSETEAATPKAVKAAYDLAAGKAPVSHTHPWSQITGVPAASLTAKGTVQLSSAINSTSEILAATPKAVKAAYDLANGKQPADATLTALAGLATAADRLPYFTGADRAALATLTAIGRAIIAKGSIKDVLNYLGLGEGSALPVGVPVPWPTATPPAGWLKCDGRAFTKEQYPVLARVYPTLRLPDLRGEFIRGWDDGRKVDTGRKLLSAQGATLLRTAMLDYYNQDTTGTSGIVGMGFNNEDSITDLREGSFKMPDGTTFSDPVVAMSDNGMQATILTSIRSGYAKGITVRPRSIALNYIVRAV
>Cluster_2207_Allele_20
MGNLNETEKWEENIYQLETSDPVLGGADGISNRAPRQLANRTKWLKKKTEEAAQSLAEHVRSRNHPDATLTAKGFTQLSSATNSTSETLAATPKAVKAAYDLAAGKAPASHTHPWSQITGVPAASLTAKGTVQLSSATDSQSETEAATPKAVKIAYDLARGKYTAQDATTTRKGIVQLSSAINSTSETLAATPKAVKAAYDLAAGKAPASHTHPWSQITGVPAASLTAKGTVQLSSATDSQSETEAATPK
>Cluster_2207_Allele_21
VDTGRKLLSAQGATLLRTAMLDYYNQDTTGTSGIVGMGFNNEDSITDLREGSFKMPDGTTFSDPVMAMSDNGMQATILTSIRSGYAKGITVRPRSIALNYIVRAV
>Cluster_2207_Allele_22
MGNLNETEKWEENIYQLETSDPVLGGADGISNRAPRQLANRTKWLKKKTEEAAQSLAEHVRSRNHPDATLTAKGFTQLSSATNSTSETLAATPKAVKAA
>Cluster_2207_Allele_23
SQITGVPAASLTAKGTVQLSSAINSTSEILAATPKAVKAAYDLANGKQPADATLTALAGLATAADRLPYFTGADRAELATLTAIGRAIIAKGSIKDVLNYLGLGEGSALPVGVPVPWPTATPPAGWLKCDGRAFTKEQYPVLARVYPTLRLPDLRGEFIRGWDDGRKVDTGRKLLSAQGATLLRTAMLDYYNQDTTGTSGIVGMGFNNEDSITDLREGSFKMPDGTTFSDPVVAMSDNGMQATILTSIRSGYAKGITVRPRSIALNYIVRAV
>Cluster_2207_Allele_24
VDTGRKLLSAQGATLLRTAMLDYYNQDTTGTSGIVGMGFNNEDSITDLREGSFKMPDGTTFSDPVVAMSDNGMQATILTSIRSGYAKGITVRPRSIALNYIVRAV
>Cluster_2207_Allele_25
SQITGVPAASLTAKGTVQLSSATDSQSETEAATPKAVKAAYDLAAGKAPVSHTHPWSQITGVPAASLTAKGTVQLSSAINSTSEILAATPKAVKAAYDLANGKQPADATLTALAGLATAADRLPYFTGADRAALATLTAIGRAIIAKGSIKDVLNYLGLGEGSALPVGVPVPWPTATPPAGWLKCDGRAFTKEQYPVLARAYPTLRLPDLRGEFIRGWDDGRKVDTGRKLLSAQGATLLRTAMLDYYNQDTTGTSGIVGMGFNNEDSITDLREGSFKMPDGTTFSDPVVAMSDNGMQATILTSIRSGYAKGITVRPRSIALNYIVRAV
>Cluster_2207_Allele_26
MGNLNETEKWEENIYQLETSDPVLGGADGISNRAPRQLANRTKWLKKKTEEAAQSLAEHVRSRNHPDATLTAKGFTQLSSATNSTSETLAATPKAVKAAYDLAAGKAPASHTHPWSQITGVPAASLTAKGTVQLSSATDSQSETEAATPKAVKIAYDLARGKYTAQDATTTRKGIVQLSSAINNTSETLAATPKAVKAAYDLAAGKAPVSHTHPWSQITGVPAASLTAKGTVQ
>Cluster_2207_Allele_27
MGNLNETEKWEENIYQLETSDPVLGGADGISNRAPRQLANRTKWLKKKTEEAAQSLAEHVRSRNHPDATLTAKGFTQLSSATNSTSETLAATPKAVKAAYDLAAGKAPASHTHPWSQITGVPAASLTAKGTVQLSSATDSQSETEAATPKAVKIAYDLARGKYTAQDATTTRKGIVQLSSAINNTSETLAATPKAVKAAYDLAAGKAPASHTHPWSQITGVPAASLTAKGTVQLSSATDSQSETEAATPK
>Cluster_2207_Allele_28
LSSATDSQSETEAATPKAVKAAYDLAAGKAPVSHTHPWSQITGVPAASLTAKGTVQLSSAINSTSEILAATPKAVKAAYDLANGKQPADATLTALAGLATAADRLPYFTGADRAALATLTAIGRAIIAKGSIKDVLNYLGLGEGSALPVGVPVPWPTATPPAGWLKCDGRAFTKEQYPVLARAYPTLRLPDLRGEFIRGWDDGRKVDTGRKLLSAQGATLLRTAMLDYYNQDTTGTSGIVGMGFNNEDSITDLREGSFKMPDGTTFSDPVVAMSDNGMQATILTSIRSGYAKGITVRPRSIALNYIVRAV
>Cluster_2207_Allele_29
MGNLNETEKWEENIYQLETSDPVLGGADGISNRAPRQLANRTKWLKKKTEEAAQSLAEHVRSRNHPDATLTAKGFTQLSSATNSTSETLAATPKAVKAAYDLAAGKAPVSHTH
>Cluster_2207_Allele_30
SEILAATPKAVKAAYDLAAGKAPVSHTHPWSQITGVPAASLTAKGTVQLSSAINSTSEILAATPKAVKAAYDLANGKQPADATLTALAGLATAADRLPYFTGADRAALATLTAIGRAIIAKGSIKDVLNYLGLGEGSALPVGVPVPWPTATPPAGWLKCDGRAFTKEQYPVLARVYPTLRLPDLRGEFIRGWDDGRKVDTGRKLLSAQGATLLRTAMLDYYNQDTTGTSGIVGMGFNNEDSITDLREGSFKMPDGTTFSDPVMAMSDNGMQATILTSIRSGYAKGITVRPRSIALNYIVRAV
>Cluster_2207_Allele_31
HTHPWSQITGVPAASLTAKGTIQLSSAINSTSEILAATPKAVKAAYDLANGKQPADATLTALAGLATAADRLPYFTGADRAALATLTAIGRAIIAKGSIKDVLNYLGLGEGSALPVGVPVPWPTATPPAGWLQCNGATFTKEQYPVLARVYPTLRLPDLRGEFIRGWDDGRKVDTGRKLLSAQGATLLRTAMLDYYNQDTTGTSGIVGMGFNNEDSITDLREGSFKMPDGTTFSDPVVAMSDNGMQATILTSIRSGYAKGITVRPRSIALNYIVRAV
>Cluster_2207_Allele_32
MGNLNETEKWEEKIYQLETSDPVLGGADGISNRAPRQLANRTKWLKKKTEEAAQSLAEHVRSRNHPDATLTAKGFTQLSSATNSTSETLAATPKAVKAAYDLAAGKAPVSHTHPWSQITGVPAASLTAKGTVQLSSATDSQSETEAATPKAVKIAYDLARGKYTAQDATTTRKGIVQLSSATNSTSETLAATPKAVKAAYDLAAGKAPVSHTHPWSQITGVPAAS
>Cluster_2207_Allele_33
MGNLNETEKWEENIYQLETSDPVLGGADGISNRAPRQLANRTKWLKKKTEEAAQSLAEHVRSRNHPDATLTAKGFTQLSSATNSTSETLAATPKAVKAAYDLAAGKAPVSHTHPWSQITGVPAASLTAKGTVQLSSATNSTSETLAATPKAVKAAYDLAAGKAPVSHTHPWSQITGVPAASLTAKGTVQLSSAINSTSEILAATPKAVKAAYDLANGKQPADATLTALAGLATAADRLPYFTGADRAALATLTAIGRAIIAKGSIKDVLNYLGLGEGSALPVGVPVPWPTATPPAGWLQCNGATFTKEQYPVLARVYPTLRLPDLRGEFIRGWDDGRKVDTGRKLLSAQGATLLRTAMLDYYNQDTTGTSGIVGMGFNNEDSITDLREGSFKMPDGTTFSDPVVAMSDNGMQATILTSIRSGYAKGITVRPRSIALNYIVRAV
>Cluster_2207_Allele_34
ATPPAGWLKCDGRAFTKEQYPVLARVYSTLRLPDLRGEFIRGWDDGRKVDTGRKLLSAQGATLLRTAMLDYYNQDTTGTSGIVGMGFNNEDSITDLREGSFKMPDGTTFSNPVITMSDNGMQATILTSIRSGYAKGITVRPRSIALNYIVRAV
>Cluster_2207_Allele_35
MLSAQGATLLRTAMLDYYNQDTTGTSGIVGMGFNNEDSITDLREGSFKMPDGTTFSDPVVAMSDNGMQATILTSIRSGYAKGITVRPRSIALNYIVRAV
>Cluster_2207_Allele_36
MGNLNETEKWEEKIYQLETSDPVLGGADGISNRAPRQLANRTKWLKKKTEEAAQSLAEHVRSRNHPDATLTAKGFTQLSSATNSTSETLAATPKAVKAAYDLAAGKAPVSHTH
>Cluster_2207_Allele_37
RGEFIRGWDDGRKVDTGRKLLSAQGATLLRTAMLDYYNQDTTGTSGIVGMGFNNEDSITDLREGSFKMPDGTTFSDPVVAMSDNGMQATILTSIRSGYAKGITVRPRSIALNYIVRAV
>Cluster_2207_Allele_38
MGNLNETEKWEEKIYQLETSDPVLGGADGISNRAPRQLANRTKWLKKKTEEAAQSLAEHVRSRNHPDATLTAKGFTQLSSATNSTSETLAATPK
>Cluster_2207_Allele_39
MGNLNETEKWEENIYQLETSDPVLGGADGISNRAPRQLANRTKWLKKKTEEAAQSLAEHVRSRNHPDATLTAKGFTQLSSATNSTSETLAATPKAVKAAYDLAAGKAPVSHTHPWSQITGVPAASLTAKGTVQLSSATDSQSETEAATPKAVKIAYDLARGKYTAQDATTTRKGIVQLSSATNSTSETLAATPKAVKAAYDLAAGKAPVSHTHPWSQITGVPAAS
>Cluster_2207_Allele_40
SQITGVPAASLTAKGTVQLSSATDSQSETEAATPKAVKAAYDLAAGKAPVSHTHPWSQITGVPAASLTAKGTVQLSSAINSTSEILAATPKAVKAAYDLANGKQPADATLTALAGLATAADRLPYFTGADRAALATLTAIGRAIIAKGSIKDVLNYLGLGEGSALPVGVPVPWPTATPPAGWLQCNGATFTKEQYPVLARVYPTLRLPDLRGEFIRGWDDGRKIDEGRKLLSWQKGTLVGGHDDNDSSLDISYMSNGNNIDYGGDKVFAGNYRSDYLWYAILGGTNSRAKAELNGAFFNITRPRNIAFNYIVRAA
>Cluster_2207_Allele_41
MGNLNETEKWEENIYQLETSDPVLGGADGISNRAPRQLANRTKWLKKKTEEAAQSLAEHVRSRNHPDATLTAKGFTQLSSATNSTSETLAATPKAVKAAYDLAAGKAPASHTHPWSQITGVPAASLTAKGTVQLSSATDSQSETEAATPKAVKAAYDLAAGKAPVSHTHPWSQITGVPAASLTAKGTVQLSSAINSTSEILAATPKAVKAAYDLAAGKAPASHTHPWSQITGVPAASLTAKGTVQLSSATDSQSETEAATPKAVKAAYDLAAGKAPVSHTHPWSQITGVPAASLTAKGTVQLSSAINSTSEILAATPKAVKAAYDLANGKQPADATLTALAGLATAADRLPYFTGADRAALATLTAIGRAIIAKGSIKDVLNYLGLGEGSALPVGVPVPWPTATPPAGWLKCDGRAFTKEQYPVLARVYPTLRLPDLRGEFIRGWDDGRKVDTGRKLLSAQGATLLRTAMLDYYNQDTTGTSGIVGMGFNNEDSITDLREGSFKMPDGTTFSDPVVAMSDNGMQATILTSIRSGYAKGITVRPRSIALNYIVRAV
>Cluster_2207_Allele_42
MFREKYRVGIGRDKNENVGLGEGSALPVGVPVPWPTATPPAGWLKCDGRAFAKEQYPVLARAYPTLRLPDLRGEFIRGWDDGRKVDTGRKLLSAQGATLLRTAMLDYYNQDTTGTSGIVGMGFNNEDSITDLREGSFKMPDGTTFSDPVITMSDNGMQATILTSIRSGYAKGITVRPRSIALNYIVRAV
>Cluster_2207_Allele_43
MGNLNETEKWEENIYQLETSDPVLGGADGISNRAPRQLANRTKWLKKKTEEAAQSLAEHVRSRNHPDATLTAKGFTQLSSATNSTSETLAATPKAVKAAYDLAAGKAPASHTHPWSQITGVPAASLTAKGTVQLSSATDSQSETEAATPKAVKIAYDLARGKYTAQDATTTRKGIVQLSSAINNTSETLAATPKAVKAAYDLAAGKAPASH
>Cluster_2207_Allele_44
MGNLNETEKWEENIYQLETSDPVLGGADGISNRAPRQLANRTKWLKKKTEEAAQSLAEHVRSRNHPDATLTAKGFTQLSSATNSTSETLAATPKAVKAAYDLAAGKAPVSHTHPWSQITGVPAASLTAKGTVQLSSAINSTSEILAATPKAVKAAYDLAAGKAPVSHTH
>Cluster_2207_Allele_45
AAGKAPVSHTHPWSQITGVPAASLTAKGTVQLSSAINSTSEILAATPKAVKAAYDLANGKQPADATLTALAGLATAADRLPYFTGADRAALATLTAIGRAIIAKGSIKDVLNYLGLGEGSALPVGVPVPWPTATPPAGWLKCDGRAFTKEQYPVLARVYPTLRLPDLRGEFIRGWDDGRKVDTGRKLLSAQGATLLRTAMLDYYNQDTTGTSGIVGMGFNNEDSITDLREGSFKMPDGTTFSDPVMAMSDNGMQATILTSIRSGYAKGITVRPRSIALNYIVRAV
>Cluster_2207_Allele_46
SQITGVPAASLTAKGTVQLSSATDSQSETEAATPKAVKAAYDLAAGKAPVSHTHPWSQITGVPAASLTAKGTVQLSSAINSTSEILAATPKAVKAAYDLANGKQPADATLTALAGLATAADRLPYFTGADRAALATLTAIGRAIIAKGSIKDVLNYLGLGEGSALPVGVPVPWPTATPPAGWLKCDGRAFTKEQYPVLARVYPTLRLPDLRGEFIRGWDDGRKVDTGRKLLSAQGATLLRTAMLDYYNQDTTGTSGIVGMGFNNEDSITDLREGSFKMPDGTTFSDPVMAMSDNGMQATILTSIRSGYAKGITVRPRSIALNYIVRAV
>Cluster_2207_Allele_47
LSSATDSQSETEAATPKAVKAAYDLAAGKAPVSHTHPWSQITGVPAASLTAKGTVQLSSAINSTSEILAATPKAVKAAYDLANGKQPADATLTALAGLATAADRLPYFTGADRAALATLTAIGRAIIAKGSIKDVLNYLGLGEGSALPVGVPVPWPTATPPAGWLKCDGRAFTKEQYPVLARAYPTLRLPDLRGEFIRGWDDGRKVDTGRKLLSAQGATLLRTAMLDYYNQDTTGTSGIVGMGFNNEDSITDLREGSFKMPDGTTFSNPVIAMSDNGMQATILTSIRSGYAKGITVRPRSIALNYIVRAV
>Cluster_2207_Allele_48
SQITGVPAASLTAKGTVQLSSATDSQSETEAATPKAVKAAYDLAAGKAPVSHTHPWSQITGVPAASLTAKGTVQLSSAINSTSEILAATPKAVKAAYDLANGKQPADATLTALAGLATAADRLPYFTGADRAALATLTAIGRAIIAKGSIKDVLNYLGLGEGSALPVGVPVPWPTATPPAGWLQCNGATFTKEQYPVLARVYPTLRLPDLRGEFIRGWDDGRKIDEGRKLLSWQKGTLVGGHDDNDSALDISYMSNGNNIDYGGDKVFAGNYRSDYLWYAMLGGTNSRAKAELNGAFFNITRPRNIAFNYIVRAA
>Cluster_2207_Allele_49
MGNLNETEKWEEKIYQLETSDPVLGGADGISNRAPRQLANRTKWLKKKTEEAAQSLAEHVRSRNHPDATLTAKGFTQLSSATNSTSETLAATPKAVKAAYDLAAGKAPVSHTHPWSQITGVPAASLTAKGT
>Cluster_2207_Allele_50
MGNLNETEKWEENIYQLETSDPVLGGADGISNRAPRQLANRTKWLKKKTEEAAQSLAEHVRSRNHPDATLTAKGFTQLSSATNSTSETLAATPKAVKAAYDLAAGKAPSSHTHPWNQITGVPTASLTAKGITQLSSATNSTSEVLAATPKAVKAAYDLANGKYTAQDATTTQKGIVQLSSDTNSTSETLAATPKAVKAAYDLAAGKAPSSHTHPWNQITGVPTASLTAKGITQLSSATNSTSEVLAATPKAVKAAYDLANGKYTAQDATTTQKGIVQLSSDTNSTSEVLAATPKAVKAAY
>Cluster_2207_Allele_51
MPVPWPTATPPEGWLKCDGRAFTKEQYPVLARAYPTLRLPDLRGEFIRGWDDGRKVDTGRKLLSAQGATLLRTAMLDYYNQDTTGTSGIVGMGFNNEDSITDLREGSFKMPDGTTFSDPVIVMSDNGMQATILTSIRSGYAKGITVRPRSIALNYIVRAV
>Cluster_2207_Allele_52
STSEILAATPKAVKAAYDLANGKQPADATLTALAGLATAADRLPYFTGADRAALATLTAIGRAIIAKGSIKDVLNYLGLGEGSALPVGVPVPWPTATPPAGWLKCDGRAFTKEQYPVLARVYPTLRLPDLRGEFIRGWDDGRKVDTGRKLLSAQGATLLRTAMLDYYNQDTTGTSGIVGMGFNNEDSITDLREGSFKMPDGTTFSDPVVAMSDNGMQATILTSIRSGYAKGITVRPRSIALNYIVRAV
>Cluster_2207_Allele_53
MGNLNETEKWEENIYQLETSDPVLGGADGISNRAPRQLANRTKWLKKKTEEAAQSLAEHVRSRNHPDATLTAKGFTQLSSATNNTSETLAATPKAVKAAYDLAAGKAPASHTHPWSQITGVPAASLTAKGTVQLSSATDSQSETEAATPKAVKIAYDLARGKYTAQDATTTRKGIVQLSSAINNTSETLAATPKAVKAAYD
>Cluster_2207_Allele_54
MGNLNETEKWEENIYQLETSDPVLGGADGISNRAPRQLANRTKWLKKKTEEAAQSLAEHVRSRNHPDATLTAKGFTQLSSATNSTSETLAATPKAVKAAYDLAAGKAPASHTHPWSQITGVPAASLTA
>Cluster_2207_Allele_55
HNPLRGRLTRNLIYSTKPNQDTTGTSGIVGMGFNNEDSITDLREGSFKMPDGTTFSDPVVAMSDNGMQATILTSIRSGYAKGITVRPRSIALNYIVRAV
>Cluster_2207_Allele_56
MGNLNETEKWEENIYQLETSDPVLGGADGISNRAPRQLANRTKWLKKKTEEAAQSLAEHVRSRNHPDATLTAKGFTQLSSATNSTSETLAATPKAVKAAYDLAAGKAPVSHTHPWSQITGVPAASLTAKGTVQLSSATDSQSETEAATPKAVKIAYDLARGKYTAQDATTTRKGIVQLSSAINSTSETLAATPKA
>Cluster_2207_Allele_57
MRGEFIRGWDDGRKVDTGRKLLSAQGATLLRTAMLDYYNQDTTGTSGIVGMGFNNEDSITDLREGSFKMPDGTTFSDPVMAMSDNGMQATILTSIRSGYAKGITVRPRSIALNYIVRAV
>Cluster_2207_Allele_58
MPVGVPVPWPTATPPEGWLKCDGRAFTKEQYPVLARAYPTLRLPDLRGEFIRGWDDGRKVDTGRKLLSAQGATLLRTAMLDYYNQDTTGTSGIVGMGFNNEDSITDLREGSFKMPDGTTFSDPVIAMSDNGMQATILTSIRSGYAKGITVRPRSIALNYIVRAV
>Cluster_2207_Allele_59
MGNLNETEKWEEKIYQLETSDPVLGGADGISNRAPRQLANRTKWLKKKTEEAAQSLAEHVRSRNHPDATLTAKGFTQLSSATNSTSETLAATPKAVKAAYDLAAGKAPVSHTHPWSQITGVPAASLTAKGTVQLSSATDSQSETEAATPKAVKIAYDLARGKYTAQDATTTRKGIVQLSSATNSTSETLAATPKAVKAAYDLAAGKAPVSHTHPWSQITGVPAASLTA
>Cluster_2207_Allele_60
SEILAATPKAVKAAYDLANGKQPADATLTALAGLATAADRLPYFTGADRAALATLTAIGRAIIAKGSIKDVLNYLGLGEGSALPVGVPVPWPTATPPAGWLKCDGRAFTKEQYPVLARVYPTLRLPDLRGEFIRGWDDGRKVDTGRKLLSAQGATLLRTAMLDYYNQDTTGTSGIVGMGFNNEDSITDLREGSFKMPDGTTFSDPVMAMSDNGMQATILTSIRSGYAKGITVRPRSIALNYIVRAV
>Cluster_2207_Allele_61
MGNLNETEKWEENIYQLETSDPVLGGADGISNRAPRQLANRTKWLKKKTEEAAQSLAEHVRSRNHPDATLTAKGFTQLSSATNSTSETLAATPKAVKAAYDLAAGKAPVSHTHPWSQITGVPAASLTAKGTVQLSSATDSQSETEAATPKAVKI
>Cluster_2207_Allele_62
MGNLNETEKWEEKIYQLETSDPVLGGADGISNRAPRQLANRTKWLKKKTEEAAQSLAEHVRSRNHPDATLTAKGFTQLSSATNSTSETLAATPKAVKAAYDLAAGKAPVSHTHPWSQITGVPAASLTA
>Cluster_2207_Allele_63
MGNLNETEKWEENIYQLETSDPVLGGADGISNRAPRQLANRTKWLKKKTEEAAQSLAEHVRSRNHPDATLTAKGFTQLSSDTNSTSETLAATPKAVKAAYDLAAGKAPVSHTHPWSQITGVPAASLTAKGTVQLSSATDSQSETEAATPKAVKAAYDLAAGKAPVSHTH
>Cluster_2207_Allele_64
TGVPAASLTAKGTVQLSSDTNSTSETLAATPKAVKAAYDLAAGKAPVSHTHPWSQITGVPAASLTAKGTVQLSSAINSTSEILAATPKAVKAAYDLANGKQPADATLTALAGLATAADRLPYFTGADRAELATLTAIGRAIIAKGSIKDVLNYLGLGEGSALPVGVPVPWPTATPPAGWLKCDGRAFTKEQYPVLARVYPTLRLPDLRGEFIRGWDDGRKVDTGRKLLSAQGATLLRTAMLDYYNQDTTGTSGIVGMGFNNEDSITDLREGSFKMPDGTTFSDPVVAMSDNGMQATILTSIRSGYAKGITVRPRSIALNYIVRAV
>Cluster_2207_Allele_65
MGNLNETEKWEENIYQLETSDPVLGGADGISNRAPRQLANRTKWLKKKTEEAAQSLAEHVRSRNHPDATLTAKGFTQLSSATNSTSETLAATPKAVKAAYDLAAGKAPVSHTHPWSQITGVPAASLTAKGTVQ
>Cluster_2207_Allele_66
GLGEGSALPVGVPVPWPTATPPAGWLKCDGRAFTKEQYPVLARAYPTLRLPDLRGEFIRGWDDGRKVDTGRKLLSAQGATLLRTAMLDYYNQDTTGTSGIVGMGFNNEDSITDLREGSFKMPDGTTFSDPVIAMSDNGMQATILTSIRSGYAKGITVRPRSIALNYIVRAV
>Cluster_2207_Allele_67
GRKVDTGRKLLSAQGATLLRTAMLDYYNQDTTGTSGIVGMGFNNEDSITDLREGSFKMPDGTTFSDPVVAMSDNGMQATILTSIRSGYAKGITVRPRSIALNYIVRAV
>Cluster_2207_Allele_68
MGNLNETEKWEEKIYQLETSDPVLGGADGISNRAPRQLANRTKWLKKKTEEAAQSLAEHVRSRNHPDATLTAKGFTQLSSATNSTSETLAATPKAVKAAYDLAAGKAPASHTHPWSQITGVPAASLTA
>Cluster_2207_Allele_69
MGNLNETEKWEEKIYQLETSDPVLGGADGISNRAPRQLANRTKWLKKKTEEAAQSLAEHVRSRNHPDATLTAKGFTQLSSATNSTSETLAATPKAVKAAYDLAAGKAPVSHTHPWSQITGVPAASLTAKGTVQLSSATDSQSETEAATPKAVKIAYDLARGKYTAQDATTTRKGIVQLSSATNSTSETLAATPKAVKAAYDLAAGKAPVSHTHPWSQITGVPAASLTAKGTVQLSSATDSQSETEAATPKAVKAAYDLAAGKAPVSHTHPWSQITGVPAASLTAKGTIQLSSAINSTSEILAATPKA
>Cluster_2207_Allele_70
MLSAQGATLLRTAMLDYYNQDTTGTSGIVGMGFNNEDSITDLREGSFKMPDGTTFSNPAMAMSDNGMQATILTSIRSGYAKGITVRPRSIALNYIVRAV
>Cluster_2207_Allele_71
MGNLNETEKWEENIYQLETSDPVLGGADGISNRAPRQLANRTKWLKKKTEEAAQSLAEHVRSRNHPDATLTAKGFTQLSSATNSTSETLAATPKAVKAAYDLAAGKAPVSHTHPWSQITGVPAASLTAKGTVQLSSATDSQSETEAATPKAVKAAYDLAAGKAPVSHTHPWSQITGVPAASLTAKGTVQLSSAINSTSEILAATPKAVKAAYDLANGKQPADATLTALAGLATAADRLPYFTGADRAALATLTAIGRAIIAKGSIKDVLNYLGLGEGSALPVGVPVPWPTATPPEGWLKCDGRAFTKEQYPVL
>Cluster_2207_Allele_72
MGNLNETEKWEENIYQLETSDPVLGGADGISNRAPRQLANRTKWLKKKTEEAAQSLAEHVRSRNHPDATLTAKGFTQLSSATNSTSETLAATPKAVKAAYDLAAGKAPASHTHPWSQITGVPAASLTAKGTVQLSSATDSQSETEAATPKAVKIAYDLARGKYTAQDATTTRKGIVQLSSAINNTSETLAATPKAVKAAYDLAAGKAPASHTHPWSQITGVPAAS
>Cluster_2207_Allele_73
GLGEGSALPVGVPVPWPTATPPAGWLKCDGRAFTKEQYPVLARAYPTLRLPDLRGEFIRGWDDGRKVDTGRKLLSAQGATLLRTAMLDYYNQDTTGTSGIVGMGFNNEDSITDLREGSFKMPDGTTFSDPVVAMSDNGMQATILTSIRSGYAKGITVRPRSIALNYIVRAV
>Cluster_2207_Allele_74
MGNLNETEKWEENIYQLETSDPVLGGADGISNRAPRQLANRTKWLKKKTEEAAQSLAEHVRSRNHPDATLTAKGFTQLSSAINNTSETLAATPKAVKAAYDLAAGKAPASHTHPWSQITGVPAASLTAKGTVQLSSATDSQSETEAATPKAVKIAYDLARGKYTAQDATTTRKGIVQLSSAINNTSETLAATPKAVKAAYD
>Cluster_2207_Allele_75
MGNLNETEKWEENIYQLETSDPVLGGADGISNRAPRQLANRTKWLKKKTEEAAQSLAEHVRSRNHPDATLTAKGFTQLSSATNSTSETLAATPK
>Cluster_2207_Allele_76
RLPDLRGEFIRGWDDGRKVDTGRKLLSAQGATLLRTAMLDYYNQDTTGTSGIVGMGFNNEDSITDLREGSFKMPDGTTFSDPVVAMSDNGMQATILTSIRSGYAKGITVRPRSIALNYIVRAV
>Cluster_2207_Allele_77
DGRKVDTGRKLLSAQGATLLRTAMLDYYNQDTTGTSGIVGMGFNNEDSITDLREGSFKMPDGTTFSDPVIAMSDNGMQATILTSIRSGYAKGITVRPRSIALNYIVRAV
>Cluster_2207_Allele_78
MGNLNETEKWEENIYQLETSDPVLGGADGISNRAPRQLANRTKWLKKKTEEAAQSLAEHVRSRNHPDATLTAKGFTQLSSATNSTSETLAATPKAVKAAYDLAAGKAPVSHTHPWSQITGVPAASLTAKGTVQLSSATDSQSETEAATPKAVKIAYDLARGKYTAQDATTTRKGIVQLSSATNSTSETLAATPKAVKAAYDLAAGKAPVSHTHPWSQITGVPAASLTAKGTVQLSSATDSQSETEAATPKAVKAAYDLAAGKAPVSHT
>Cluster_2207_Allele_79
MGNLNETEKWEENIYQLETSDPVLGGADGISNRAPRQLANRTKWLKKKTEEAAQSLAEHVRSRNHPDATLTAKGFTQLSSATNSTSETLAATPKAVKAAYDLAAGKAPVSHTHPWSQITGVPAASLTAKGTVQLSSATDSQSETEAATPKAVKIAYDLARGKYTAQDATTTRKGIVQLSSATNSTSETLAATPKAVKAAYDLAAGKAPVSHTHPWSQITGVPAASLTAKGTVQLSSATDSQSETEAATPKAVKAAYDLAAGKAPVSHTHPWSQITGVPAASLTAKGTVQLSSAINSTSEILAATPKAVKAAYDLANGKQPADATLTALAGLATAADRLPYFTGADRAALATLTAIGRAIIAKGSIKDVLNYLGLGEGSALPVGVPVPWPTATPPAGWLKCDGRAFTKEQYPVLARVYPTLRLPDLRGEFIRGWDDGRKVDTGRKLLSAQGATLLRTAMLDYYNQDTTGTSGIVGMGFNNEDSITDLREGSFKMPDGTTFSDPVMAMSDNGMQATILTSIRSGYAKGITVRPRSIALNYIVRAV
>Cluster_2207_Allele_80
GLGEGSALPVGVPVPWPTATPPAGWLKCDGRAFAKEQYPVLARAYPTLRLPDLRGEFIRGWDDGRKVDTGRKLLSAQGATLLRTAMLDYYNQDTTGTSGIVGMGFNNEDSITDLREGSFKMPDGTTFSDPVITMSDNGMQATILTSIRSGYAKGITVRPRSIALNYIVRAV
>Cluster_2207_Allele_81
MGNLNETEKWEENIYQLETSDPVLGGADGISNRAPRQLANRTKWLKKKTEEAAQSLAEHVRSRNHPDATLTAKGFTQLSSATNSTSETLAATPKAVKAAYDLAAGKAPVSHTHPWSQITGVPAASLTAKGTVQLSSATDSQSETEAATPKAVKIAYDLARGKYTAQDATTTRKGIVQLSSATNSTSETLAATPKAVKAAYDLAAGKAPVSHTHPWSQITGVPAASLTAKGTVQLSSATDSQSETEAATPKAVKAAYDLAAGKAPVSHTH
>Cluster_2207_Allele_82
MPVPWPTATPPAGWLKCDGRAFTKEQYPVLARAYPTLRLPDLRGEFIRGWDDGRKVDTGRKLLSAQGATLLRTAMLDYYNQDTTGTSGIVGMGFNNEDSITDLREGSFKMPDGTTFSNPVIAMSDNGMQATILTSIRSGYAKGITVRPRSIALNYIVRAV
>Cluster_2207_Allele_83
KAVKAAYDLAAGKAPASHTHPWSQITGVPAASLTAKGTVQLSSATDSQSETEAATPKAVKIAYDLARGKYTAQDATTTRKGIVQLSSAINSTSETLAATPKAVKAAYDLAAGKAPASHTHPWSQITGVPAASLTAKGTVQLSSATDSQSETEAATPKAVKAAYDLAAGKAPVSHTHPWSQITGVPAASLTAKGTVQLSSAINSTSEILAATPKAVKAAYDLANGKQPADATLTALAGLATAADRLPYFTGADRAALATLTAIGRAIIAKGSIKDVLNYLGLGEGSALPVGVPVPWPTATPPAGWLKCDGRAFTKEQYPVLARVYPTLRLPDLRGEFIRGWDDGRKIDEGRKLLSWQKGTLVGGHDDNDSSLDISYMSNGNNIDYGGDKVFAGNYRSDYLWYAILGGTNSRAKAELNGAFFNITRPRNIAFNYIVRAA
>Cluster_2207_Allele_84
MGNLNETEKWEENIYQLETSDPVLGGADGISNRAPRQLANRTKWLKKKTEEAAQSLAEHVRSRNHPDATLTAKGFTQLSSATNSTSET
>Cluster_2207_Allele_85
MGNLNETEKWEENIYQLETSDPVLGGADGISNRAPRQLANRTKWLKKKTEEAAQSLAEHVRSRNHPDATLTAKGFTQLSSATNSTSETLAATPKAVKAAYDLAAGKAPVSHTHPWSQITGVPAASLTAKGTVQLSSATDSQSETEAATPKAV
>Cluster_2207_Allele_86
TSETLAATPKAVKAAYDLAAGKAPVSHTHPWSQITGVPAASLTAKGTVQLSSATDSQSETEAATPKAVKAAYDLAAGKAPVSHTHPWSQITGVPAASLTAKGTVQLSSAINSTSEILAATPKAVKAAYDLANGKQPADATLTALAGLATAADRLPYFTGADRAALATLTAIGRAIIAKGSIKDVLNYLGLGEGSALPVGVPVPWPTATPPAGWLKCDGRAFTKEQYPVLARAYPTLRLPDLRGEFIRGWDDGRKVDTGRKLLSAQGATLLRTAMLDYYNQDTTGTSGIVGMGFNNEDSITDLREGSFKMPDGTTFSDPVVAMSDNGMQATILTSIRSGYAKGITVRPRSIALNYIVRAV
>Cluster_2207_Allele_87
MGNLNETEKWEENIYQLETSDPVLGGADGISNRAPRQLANRTKWLKKKTEEAAQSLAEHVRSRNHPDATLTAKGFTQLSSATNSTSETLAATPKAVKAAYDLAAGKAPASHTHPWSQITGVPAASLTAKGTVQLSSATDSQSETEAATPKAVKAAYDLAAGKAPVSHTHPWSQITGVPAASLTAKGTVQLSSATDSQSETEAATPKAVKAAYDLAAGKAPVSHTHPWSQITGVPAASLTAKGTVQLSSAINSTSEILAATPKAVKAAYDLANGKQPADATLTALAGLATAADRLPYFTGADRAELATLTAIGRAIIAKGSIKDVLNYLGLGEGSALPVGVPVPWPTATPPAGWLKCDGRAFTKEQYPVLARVYPTLRLPDLRGEFIRGWDDGRKVDTGRKLLSAQGATLLRTAMLDYYNQDTTGTSGIVGMGFNNEDSITDLREGSFKMPDGTTFSDPVVAMSDNGMQATILTSIRSGYAKGITVRPRSIALNYIVRAV
>Cluster_2207_Allele_88
LSSATDSQSETEAATPKAVKAAYDLAAGKAPVSHTHPWSQITGVPAASLTAKGTVQLSSAINSTSEILAATPKAVKAAYDLANGKQPADATLTALAGLATAADRLPYFTGADRAALATLTAIGRAIIAKGSIKDVLNYLGLGEGSALPVGVPVPWPTATPPAGWLKCDGRAFTKEQYPVLARVYPTLRLPDLRGEFIRGWDDGRKVDTGRKLLSAQGATLLRTAMLDYYNQDTTGTSGIVGMGFNNEDSITDLREGSFKMPDGTTFSDPVMAMSDNGMQATILTSIRSGYAKGITVRPRSIALNYIVRAV
>Cluster_2207_Allele_89
MGNLNETEKWEENIYQLETSDPVLGGADGISNRAPRQLANRTKWLKKKTEEAAQSLAEHVRSRNHPDATLTAKGFTQLSSATNSTSETLAATPKAVKAAYDLAAGKAPVSHTHPWSQITGVPAASLTAKGTVQLSSATDSQSETEAATPKAVKIAYDLARGKYTAQDATTTRKGIVQLSSATNSTSETLAATPKAVKAAYDLAAGKAPVSHTHPWSQITGVPAASLTA
>Cluster_2207_Allele_90
MGNLNETEKWEENIYQLETSDPVLGGADGISNRAPRQLANRTKWLKKKTEEAAQSLAEHVRSRNHPDATLTAKGFTQLSSAINSTSEILAATPKAVKAAYDLAAGKAPASHTHPWSQITGVPAASLTAKGTVQLSSATDSQSETEAATPKAVKAAYDLAAGKAPVSHT
>Cluster_2207_Allele_91
MGNLNETEKWEENIYQLETSDPVLGGADGISNRAPRQLANRTKWLKKKTEEAAQSLAEHVRSRNHPDATLTAKGFTQLSSATNSTSETLAATPKAVKAAYDLAAGKAPASHTHPWSQITGVPAASLTAKGTVQLSSATDSQSETEAATPKAVKIAYDLARGKYTAQDATTTRKGIVQLSSAINNTSETLAATPKAVKAAYDLAAGKAPASHTHPWSQITGVPAASLTAKGTVQLSSATDSQSETEAATPKAVKAAYDLAAGKAPVSHTHPWSQITGVPAASLTAKGTVQLSSATDSQSE
>Cluster_2207_Allele_92
ATPKAVKAAYDLANGKYTAQDATTTQKGIVQLSSDTNSTSETLAATPKAVKAAYDLAAGKAPSSHTHPWNQITGVPTASLTAKGITQLSSATNSTSEVLAATPKAVKAAYDLANGKYTAQDATTTQKGIVQLSSDTNSTSETLAATPKAVKAAYDLAAGKAPSSHTHPWNQITGVPTASLTAKGITQLSSATNSTSEVLAATPKAVKAAYDLANGKQPADATLTALAGLATAADRLPYFTGADRAALATLTAIGRAIIAKGSIKDVLNYLGLGEGSALPVGVPVPWPTATPPAGWLKCDGRAFTKEQYPVLARAYPTLRLPDLRGEFIRGWDDGRKVDTGRKLLSAQGATLLRTAMLDYYNQDTTGTSGIVGMGFNNEDSITDLREGSFKMPDGTTFSDPVIVMSDNGMQATILTSIRSGYAKGITVRPRSIALNYIVRAV
>Cluster_2207_Allele_93
MGNLNETEKWEENIYQLETSDPVLGGADGISNRAPRQLANRTKWLKKKTEEAAQSLAEHVRSRNHPDATLTAKGFTQLSSATNSTSETLAATPKAVKAAYDLAAGKAPASHTHPWSQITGVPAASLTAKGTVQLSSATDSQSETEAATPKAVKIAYDLARGKYTAQDATTTRKGIVQLSSAINNTSETLAATPKAVKAAYDLAAGKAPASHTHPWSQITGVPAASLTAKGTVQLSSATDSQSETEAATPKAVKIAYDLARGKYTAQDATTTRKGIVQLSSAINNTSETLAATPKAVKAAYDLAAGKAPVSHTHPWSQITGVPAASLTAKGTVQLSSATDSQSETEAATPKAVKAAYDLAAGKAPVSHTHPWSQITGVPAASLTAKGTVQLSSAINSTSEILAATPKAVKAAYDLANGKQPADATLTALAGLATAADRLPYFTGADRAALATLTAIGRAIIAKGSIKDVLNYLGLGEGSALPVGVPVPWPTATPPAGWLKCDGRAFTKEQYPVLARAYPTLRLPDLRGEFIRGWDDGRKVDTGRKLLSAQGATLLRTAMLDYYNQDTTGTSGIVGMGFNNEDSITDLREGSFKMPDGTTFSDPVVAMSDNGMQATILTSIRSGYAKGITVRPRSIALNYIVRAV
>Cluster_2207_Allele_94
MGNLNETEKWEENIYQLETSDPVLGGADGISNRAPRQLANRTKWLKKKTEEAAQSLAEHVRSRNHPDATLTAKGFTQLSSATNSTSETLAATPKAVKAAYDLAAGKAPVSHTHPWSQITGVPAASLTAKGTVQLSSATDSQSETEAATPKAVKIAYDLARGKYTAQDATTTRKGIVQLSSATNSTSETLAATPKAVKAAYDLAAGKAPVSHTHPWSQITGVPAASLTAKGTVQLSSATDSQSETEAATPKAVKAAYDLAAGKAPVSHTHPWSQITGVPAASLTAKGTVQLSSATNSTSETLAATPKAVKAAYDLAAGKAPVSHTH
>Cluster_2207_Allele_95
VKAAYDLAAGKAPVSHTHPWSQITGVPAASLTAKGTVQLSSATNSTSEILAATPKAVKAAYDLANGKQPADATLTALAGLATAADRLPYFTGADRAALATLTAIGRAIIAKGSIKDVLNYLGLGEGSALPVGVPVPWPTATPPAGWLKCDGRAFTKEQYPVLARAYPTLRLPDLRGEFIRGWDDGRKVDTGRKLLSAQGATLLRTAMLDYYNQDTTGTSGIVGMGFNNEDSITDLREGSFKMPDGTTFSDPVVAMSDNGMQATILTSIRSGYAKGITVRPRSIALNYIVRAV
>Cluster_2207_Allele_96
SQITGVPAASLTAKGTVQLSSAINSTSEILAATPKAVKAAYDLANGKQPADATLTALAGLATAADRLPYFTGADRAALATLTAIGRAIIAKGSIKDVLNYLGLGEGSALPVGVPVPWPTATPPAGWLKCDGRAFTKEQYPVLARVYPTLRLPDLRGEFIRGWDDGRKVDTGRKLLSAQGATLLRTAMLDYYNQDTTGTSGIVGMGFNNEDSITDLREGSFKMPDGTTFSNPVMAMSDNGMQATILTSIRSGYAKGITVRPRSIALNYIVRAV
>Cluster_2207_Allele_97
MGNLNETEKWEENIYQLETSDPVLGGADGISNRAPRQLANRTKWLKKKTEEAAQSLAEHVRSRNHPDATLTAKGFTQLSSATNSTSETLAATPKAVKAAYDLAAGKAPASHTHPWNQITGVPAASLTAKGTVQLSSATDSQSETEAATPKAVKIAYDLARGKYTAQDATTTRKGIVQLSSATNSTSETLAATPKAVKAAYDLAAGKAPVSHTHPWSQITGVPAAS
>Cluster_2207_Allele_98
MGNLNETEKWEENIYQLETSDPVLGGADGISNRAPRQLANRTKWLKKKTEEAAQSLAEHVRSRNHPDATLTAKGFTQLSSATNSTSETLAATPKAVKAAYDLAAGKAPVSHTHPWSQITGVPAASLTAK
>Cluster_2207_Allele_99
MGNLNETEKWEENIYQLETSDPVLGGADGISNRAPRQLANRTKWLKKKTEEAAQSLAEHVRSRNHPDATLTAKGFTQLSSATNSTSETLAATPKAVKAAYDLAAGKAPVSHTHPWSQITGVPAASLTA
>Cluster_2207_Allele_100
MGEGSALPVGVPVPWPTATPPAGWLKCDGRAFTKEQYPVLARAYPTLRLPDLRGEFIRGWDDGRKVDTGRKLLSAQGATLLRTAMLDYYNQDTTGTSGIVGMGFNNEDSITDLREGSFKMPDGTTFSDPVVAMSDNGMQATILTSIRSGYAKGITVRPRSIALNYIVRAV
>Cluster_2207_Allele_101
MGNLNETEKWEENIYQLETSDPVLGGADGISNRAPRQLANRTKWLKKKTEEAAQSLAEHVRSRNHPDATLTAKGFTQLSSATNSTSETLAATPKAVKAAYDLAAGKAPVSHTHPWSQITGVPAASLTAKGTVQLSSATNSTSETLAATPKAVKAAYDLAAGKAPVSHTHPWSQITGVPAAS
>Cluster_2207_Allele_102
MGNLNETEKWEENIYQLETSDPVLGGADGISNRAPRQLANRTKWLKKKTEEAAQSLAEHVRSRNHPDATLTAKGFTQLSSDTNSTSETLAATPKAVKAAYDLAAGKAPVSHTHPWSQITGVPAASLTAKGTVQLSSATDSQSETEAATPKAVKAAYDLAAGKAPVSHTHPWSQITGVPAASLTAKGTVQLSSATDSQSETEAATPKAVKAAYDLAAGKAPVSHTHPWSQITGVPAASLTAKGTVQLSSAINSTSEILAATPKAVKAAYDLANGKQPADATLTALAGLATAADRLPYFTGADRAELATLTAIGRAIIAKGSIKDVLNYLGLGEGSALPVGVPVPWPTATPPAGWLKCDGRAFTKEQYPVLARVYPTLRLPDLRGEFIRGWDDGRKVDTGRKLLSAQGATLLRTAMLDYYNQDTTGTSGIVGMGFNNEDSITDLREGSFKMPDGTTFSDPVVAMSDNGMQATILTSIRSGYAKGITVRPRSIALNYIVRAV
>Cluster_2207_Allele_103
MGNLNETEKWEENIYQLETSDPVLGGADGISNRAPRQLANRTKWLKKKTEEAAQSLAEHVRSRNHPDATLTAKGFTQLSSATNSTSETLAATPKAVKAAYDLAAGKAPASHTHPWSQITGVPAASLTAKGTVQLSSATDSQSETEAATPKAVKIAYDLARGKYTAQDATTTRKGIVQLSSATNSTSETLAATPKAVKAAYDLAAGKAPVSHTHPWSQITGVPAAS
>Cluster_2207_Allele_104
MPVPWPTATPPAGWLKCDGRAFTKEQYPVLARVYSTLRLPDLRGEFIRGWDDGRKVDTGRKLLSAQGATLLRTAMLDYYNQDTTGTSGIVGMGFNNEDSITDLREGSFKMPDGTTFSDPVMAMSDNGMQATILTSIRSGYAKGITVRPRSIALNYIVRAV
>Cluster_2207_Allele_105
SQITGVPAASLTAKGTIQLSSAINSTSEILAATPKAVKAAYDLANGKQPADATLTALAGLATAADRLPYFTGADRAALATLTAIGRAIIAKGSIKDVLNYLGLGEGSALPVGVPVPWPTATPPAGWLKCDGRAFTKEQYPVLARVYPTLRLPDLRGEFIRGWDDGRKVDTGRKLLSAQGATLLRTAMLDYYNQDTTGTSGIVGMGFNNEDSITDLREGSFKMPDGTTFSDPVVAMSDNGMQATILTSIRSGYAKGITVRPRSIALNYIVRAV
>Cluster_2207_Allele_106
AFTKEQYPVLARAYPTLRLPDLRGEFIRGWDDGRKVDTGRKLLSAQGATLLRTAMLDYYNQDTTGTSGIVGMGFNNEDSITDLREGSFKMPDGTTFSDPVVAMSDNGMQATILTSIRSGYAKGITVRPRSIALNYIVRAV
>Cluster_2207_Allele_107
MFREKYRVGIGRDKNENVGLGEGSALPVGVPVPWPTATPPAGWLKCDGRAFTKEQYPVLARAYPTLRLPDLRGEFIRGWDDGRKVDTGRKLLSAQGATLLRTAMLDYYNQDTTGTSGIVGMGFNNEDSITDLREGSFKMPDGTTFSDPVMAMSDNGMQATILTSIRSGYAKGITVRPRSIALNYIVRAV
>Cluster_2207_Allele_108
MGNLNETEKWEENIYQLETSDPVLGGADGISNRAPRQLANRTKWLKKKTEEAAQSLAEHVRSRNHPDATLTAKGFTQLSSATNSTSETLAATPKAVKAAYDLAAGKAPVSHTHPWSQITGVPAASLTAKGTVQLSSAINSTSEILAATPKAVKAAYDLAAGKAPVSHTHPWSQITGVPAASLTAKGTVQLS
>Cluster_2207_Allele_109
PVGVPVPWPTATPPAGWLKCDGRAFTKEQYPVLARAYPTLRLPDLRGEFIRGWDDGRKVDTGRKLLSAQGATLLRTAMLDYYNQDTTGTSGIVGMGFNNEDSITDLREGSFKMPDGTTFSDPVIAMSDNGMQATILTSIRSGYAKGITVRPRSIALNYIVRAV
>Cluster_2207_Allele_110
MGNLNETEKWEENIYQLETSDPVLGGADGISNRAPRQLANRTKWLKKKTEEAAQSLAEHVRSRNHPDATLTAKGFTQLSSATNSTSETLAATPKAVKAAYDLAAGKAPVSHTHPWSQITGVPAASLTAKGTVQLSSATDSQSETEAATPKAVKIAYDLARGKYTAQDATTTRKGIVQLSSATNSTSETLAATPKAVKAAYDLAAGKAPVSHT
>Cluster_2207_Allele_111
SQITGVPAASLTAKGTVQLSSATDSQSETEAATPKAVKAAYDLAAGKAPVSHTHPWSQITGVPAASLTAKGTVQLSSAINSTSEILAATPKAVKAAYDLANGKQPADATLTALAGLATAADRLPYFTGADRAALATLTAIGRAIIAKGSIKDVLNYLGLGEGSALPVGVPVPWPTATPPAGWLKCDGRAFTKEQYPVLARAYPTLRLPDLRGEFIRGWDDGRKVDTGRKLLSAQGATLLRTAMLDYYNQDTTGTSGIVGMGFNNEDSITDLREGSFKMPDGTTFSDPVMAMSDNGMQATILTSIRSGYAKGITVRPRSIALNYIVRAV
>Cluster_2207_Allele_112
MGNLNETEKWEENIYQLETSDPVLGGADGISNRAPRQLANRTKWLKKKTEEAAQSLAEHVRSRNHPDATLTAKGFTQLSSATNSTSETLAATPKAVKAAYDLAAGKAPASHTHPWSQITGVPAASLT
>Cluster_2207_Allele_113
MGNLNETEKWEENIYQLETSDPVLGGADGISNRAPRQLANRTKWLKKKTEEAAQSLAEHVRSRNHPDATLTAKGFTQLSSATNSTSETLAATPKAVKAAYDLAAGKAPASHTHPWSQITGVPAASLTAKGTVQLSSATDSQSETEAATPKAVKIAYDLARGKYTAQDATTTRKGIVQLSSAINNTSETLAATPKAVKAAYDLAAGKAPVSH
>Cluster_2207_Allele_114
KAVKAAYDLAAGKAPASHTHPWSQITGVPAASLTAKGTVQLSSATDSQSETEAATPKAVKIAYDLARGKYTAQDATTTRKGIVQLSSAINSTSETLAATPKAVKAAYDLAAGKAPASHTHPWSQITGVPAASLTAKGTVQLSSATDSQSETEAATPKAVKAAYDLAAGKAPVSHTHPWSQITGVPAASLTAKGTVQLSSAINSTSEILAATPKAVKAAYDLANGKQPADATLTALAGLATAADRLPYFTGADRAALATLTAIGRAIIAKGSIKDVLNYLGLGEGSALPVGVPVPWPTATPPAGWLKCDGRAFTKEQYPVLARAYPTLRLPDLRGEFIRGWDDGRKVDTGRKLLSAQGATLLRTAMLDYYNQDTTGTSGIVGMGFNNEDSITDLREGSFKMPDGTTFSNPVIAMSDNGMQATILTSIRSGYAKGITVRPRSIALNYIVRAV
>Cluster_2207_Allele_115
MFREKYRVGIGRDKNENVGLGEGSALPVGVPVPWPTATPPAGWLKCDGRAFTKEQYPVLARVYSTLRLPDLRGEFIRGWDDGRKVDTGRKLLSAQGATLLRTAMLDYYNQDTTGTSGIVGMGFNNEDSITDLREGSFKMPDGTTFSDPVMAMSDNGMQATILTSIRSGYAKGITVRPRSIALNYIVRAV
>Cluster_2207_Allele_116
YPTLRLPDLRGEFIRGWDDGRKVDTGRKLLSAQGATLLRTAMLDYYNQDTTGTSGIVGMGFNNEDSITDLREGSFKMPDGTTFSDPVIAMSDNGMQATILTSIRSGYAKGITVRPRSIALNYIVRAV
>Cluster_2207_Allele_117
RLPDLRGEFIRGWDDGRKVDTGRKLLSAQGATLLRTAMLDYYNQDTTGTSGIVGMGFNNEDSITDLREGSFKMPDGTTFSDPVIAMSDNGMQATILTSIRSGYAKGITVRPRSIALNYIVRAV
>Cluster_2207_Allele_118
MGNLNETEKWEENIYQLETSDPVLGGADGISNRAPRQLANRTKWLKKKTEEAAQSLAEHVRSRNHPDATLTAKGFTQLSSATNSTSETLAATPKAVKAAYDLAAGKAPVSHTHPWSQITGVPAASLTAKGTVQLSSATDSQSETEAATPKAVKAAYDLAAGKAPVSHTHPWSQITGVPAASLTAKGTVQLSSATDSQSETEAATPKAVKAAYDLAAGKAPVSHTHPWSQITGVPAASLTAKGTVQLSSATDSQSETEAATPKAVKAAYDLAAGKAPVSHTHPWSQITGVPAASLTAKGTVQLSSAINSTSEILAATPKAVKAAYDLANGKQPADATLTALAGLATAADRLPYFTGADRAELATLTAIGRAIIAKGSIKDVLNYLGLGEGSALPVGVPVPWPTATPPAGWLKCDGRAFTKEQYPVLARVYPTLRLPDLRGEFIRGWDDGRKVDTGRKLLSAQGATLLRTAMLDYYNQDTTGTSGIVGMGFNNEDSITDLREGSFKMPDGTTFSDPVVAMSDNGMQATILTSIRSGYAKGITVRPRSIALNYIVRAV
>Cluster_2207_Allele_119
KAVKAAYDLAAGKAPASHTHPWSQITGVPAASLTAKGTVQLSSATDSQSETEAATPKAVKIAYDLARGKYTAQDATTTRKGIVQLSSAINSTSETLAATPKAVKAAYDLAAGKAPASHTHPWSQITGVPAASLTAKGTVQLSSATDSQSETEAATPKAVKAAYDLAAGKAPVSHTHPWSQITGVPAASLTAKGTVQLSSAINSTSEILAATPKAVKAAYDLANGKQPADATLTALAGLATAADRLPYFTGADRAALATLTAIGRAIIAKGSIKDVLNYLGLGEGSALPVGVPVPWPTATPPAGWLKCDGRAFTKEQYPVLARVYPTLRLPDLRGEFIRGWDDGRKVDTGRKLLSAQGATLLRTAMLDYYNQDTTGTSGIVGMGFNNEDSITDLREGSFKMPDGTTFSDPVMAMSDNGMQATILTSIRSGYAKGITVRPRSIALNYIVRAV
>Cluster_2207_Allele_120
YPTLRLPDLRGEFIRGWDDGRKVDTGRKLLSAQGATLLRTAMLDYYNQDTTGTSGIVGMGFNNEDSITDLREGSFKMPDGTTFSDPVMAMSDNGMQATILTSIRSGYAKGITVRPRSIALNYIVRAV
>Cluster_2207_Allele_121
HTHPWSQITGVPAASLTAKGTVQLSSATDSQSETEAATPKAVKAAYDLAAGKAPVSHTHPWSQITGVPAASLTAKGTIQLSSAINSTSEILAATPKAVKAAYDLANGKQPADATLTALAGLATAADRLPYFTGADRAALATLTAIGRAIIAKGSIKDVLNYLGLGEGSALPVGVPSLLLNQRFYAALTM
>Cluster_2207_Allele_122
MGNLNETEKWEEKIYQLETSDPVLGGADGISNRAPRQLANRTKWLKKKTEEAAQSLAEHVRSRNHPDATLTAKGFTQLSSATNSTSETLAATPKAVKAAYDLAAGKAPVSHTHPWSQITGVPAASLTAKGTVQLSSATDSQSETEAETPKAVKIAYDLARGKYTAQDATTTRKGIVQLSSATNSTSETLAATPKAVKAAYDLAAGKAPVSHTHPWSQITGVPAASLTA
>Cluster_2207_Allele_123
GVPAASLTAKGTIQLSSAINSTSEILAATPKAVKAAYDLANGKQPADATLTALAGLATAADRLPYFTGADRAALATLTAIGRAIIAKGSIKDVLNYLGLGEGSALPVGVPVPWPTATPPAGWLKCDGRAFTKEQYPVLARVYPTLRLPDLRGEFIRGWDDGRKVDTGRKLLSAQGATLLRTAMLDYYNQDTTGTSGIVGMGFNNEDSITDLREGSFKMPDGTTFSDPVVAMSDNGMQATILTSIRSGYAKGITVRPRSIALNYIVRAV
>Cluster_2207_Allele_124
SQITGVPAASLTAKGTVQLSSAINSTSEILAATPKAVKAAYDLANGKQPADATLTALAGLATAADRLPYFTGADRAALATLTAIGRAIIAKGSIKDVLNYLGLGEGSALPVGVPVPWPTATPPAGWLKCDGRAFTKEQYPVLARVYPTLRLPDLRGEFIRGWDDGRKVDTGRKLLSAQGATLLRTAMLDYYNQDTTGTSGIVGMGFNNEDSITDLREGSFKMPDGTTFSDPVMAMSDNGMQATILTSIRSGYAKGITVRPRSIALNYIVRAV
>Cluster_2207_Allele_125
MGNLNETEKWEEKIYQLETSDPVLGGADGISNRAPRQLANRTKWLKKKTEEAAQSLAEHVRSRNHPDATLTAKGFTQLSSATNSTSETLAATPKAVKAAYDLAAGKAPVSHTHPWSQITGVPAASLTAKGTVQ
>Cluster_2207_Allele_126
MGNLNETEKWEENIYQLETSDPVLGGADGISNRAPRQLANRTKWLKKKTEEAAQSLAEHVRSRNHPDATLTAKGFTQLSSATNSTSETLAATPKAVKAAYDLAAGKAPASHTHPWSQITGVPAASLTAKGTVQLSSATDSQSETEAATPKAVKIAYDLARGKYTAQDATTTRKGIVQLSSTINNTSETLAATPKAVKAAYDLAAGKAPASHTHPWSQITGVPAAS
>Cluster_2207_Allele_127
TGVPAASLTAKGTVQLSSAINSTSETLAATPKAVKAAYDLAAGKAPASHTHPWSQITGVPAASLTAKGTVQLSSATDSQSETEAATPKAVKAAYDLAAGKAPVSHTHPWSQITGVPAASLTAKGTVQLSSAINSTSEILAATPKAVKAAYDLAAGKAPVSHTHPWSQITGVPAASLTAKGTVQLSSAINSTSEILAATPKAVKAAYDLANGKQPADATLTALAGLATAADRLPYFTGADRAALATLTAIGRAIIAKGSIKDVLNYLGLGEGSALPVGVPVPWPTATPPAGWLKCDGRAFTKEQYPVLARVYPTLRLPDLRGEFIRGWDDGRKVDTGRKLLSAQGATLLRTAMLDYYNQDTTGTSGIVGMGFNNEDSITDLREGSFKMPDGTTFSDPVMAMSDNGMQATILTSIRSGYAKGITVRPRSIALNYIVRAV
>Cluster_2207_Allele_128
GLGEGSALPVGVPVPWPTATPPAGWLKCDGRAFTKEQYPVLARAYPTLRLPDLRGEFIRGWDDGRKVDTGRKLLSAQGATLLRTAMLDYYNQDTTGTSGIVGMGFNNEDSITDLREGSFKMPDGTTFSDPVTAMSDNGMQATILTSIRSGYAKGITVRPRSIALNYIVRAV
>Cluster_2207_Allele_129
LRLPDLRGEFIRGWDDGRKVDTGRKLLSAQGATLLRTAMLDYYNQDTTGTSGIVGMGFNNEDSITDLREGSFKMPDGTTFSDPVIAMSDNGMQATILTSIRSGYAKGITVRPRSIALNYIVRAV
>Cluster_2207_Allele_130
PWSQITGVPAASLTAKGTIQLSSAINSTSEILAATPKAVKAAYDLANGKQPADATLTALAGLATAADRLPYFTGADRAALATLTAIGRAIIAKGSIKDVLNYLGLGEGSALPVGVPVPWPTATPPAGWLQCNGATFTKEQYPVLARVYPTLRLPDLRGEFIRGWDDGRKVDTGRKLLSAQGATLLRTAMLDYYNQDTTGTSGIVGMGFNNEDSITDLREGSFKMPDGTTFSDPVVAMSDNGMQATILTSIRSGYAKGITVRPRSIALNYIVRAV
>Cluster_2207_Allele_131
MGNLNETEKWEEKIYQLETSDPVLGGADGISNRAPRQLANRTKWLKKKTEEAAQSLAEHVRSRNHPDATLTAKGFTQLSSATNSTSETLAATPKAVKAAYDLAAGKAPASHTHPWSQITGVPAAS
>Cluster_2207_Allele_132
MGNLNETEKWEENIYQLETSDPVLGGADGISNRAPRQLANRTKWLKKKTEEVAQSLAEHARSRNHPDATLTEKGF
>Cluster_2207_Allele_133
MGNLNETEKWEENIYQLETSDPVLGGADGISNRAPRQLANRTKWLKKKTEEAAQSLAEHVRSRNHPDATLTAKGFTQLSSATNSTSETQAATPKAVKAAYDLAAGKAPVSHTHPWSQITGVPAASLTAKGTVQLSSVTDSQSETEAATPKAVKAAYDLAAGKAPVSHTHPWSQITGV
>Cluster_2207_Allele_134
MPYFTGADRAALATLTAIGRAIIAKGSIKDVLNYLGLGEGSALPVGVPVPWPTATPPAGWLKCDGRAFTKEQYPVLARAYPTLRLPDLRGEFIRGWDDGRKVDTGRKLLSAQGATLLRTAMLDYYNQDTTGTSGIVGMGFNNEDSITDLREGSFKMPDGTTFSDPVIVMSDNGMQATILTSIRSGYAKGITVRPRSIALNYIVRAV
>Cluster_2207_Allele_135
PVGVPVPWPTATPPEGWLKCDGRAFTKEQYPVLARAYPTLRLPDLRGEFIRGWDDGRKVDTGRKLLSAQGATLLRTAMLDYYNQDTTGTSGIVGMGFNNEDSITDLREGSFKMPDGTTFSDPVIAMSDNGMQATILTSIRSGYAKGITVRPRSIALNYIVRAV
>Cluster_2207_Allele_136
PVGVPVPWPTATPPAGWLKCDGRAFTKEQYPVLARAYPTLRLPDLRGEFIRGWDDGRKVDTGRKLLSAQGATLLRTAMLDYYNQDTTGTSGIVGMGFNNEDSITDLREGSFKMPDGTTFSNPVIAMSDNGMQATILTSIRSGYAKGITVRPRSIALNYIVRAV
>Cluster_23533_Allele_0
MNANEPSTSCCVCCKEIPLDAAFTPEGAEYVEHFCGLECYQRFQARASTATETSVKPDACDSPPSG
>Cluster_23533_Allele_1
TVQGFLFARPMPAAAFVGFVNQWRNTTMNANEPSTSCCVCCKEIPLDAAFTPEGAEYVEHFCGLECYQRFQARASTATETSVKPDACDSPPSG
>Cluster_23533_Allele_2
AIVQSASDVQCSRLLKTTMEVVAEGVETPDCLAWLRQAGCDTVQGFLFARPMPAAAFVGFVNQWRNTTMNANEPSTSCCVCCKEIPLDAAFTPEGAEYVEHFCGLECYQRFQARASTATETSVKPDACDSPPSG
>Cluster_23533_Allele_3
YVEHFCGLECYQRFQARASTATETSVKPDACDSPPSG
>Cluster_23533_Allele_4
MNANEPSTSCCVCCKEIPLDAAFTPEGAEYVEHFCGLECYQRFQARASTATETSVKPDACDSPPPG
>Cluster_23533_Allele_5
GVETPDCLAWLRQAGCDTVQGFLFARPMPAAAFVGFVNQWRNTTMNANEPSTSCCVCCKEIPLDAAFTPEGAEYVEHFCGLECYQRFQARASTATETSVKPDACDSPPSG
>Cluster_23533_Allele_6
MNANEPSTSCCVCCKEIPLDAAFTPEGAEYVEHFCGLECYQRFLARASTATETSVKPDACDSPPSG
>Cluster_23533_Allele_7
MISLSPPTICNSAVETPDCLAWLRQAGCDTVQGFLFARPMPAAAFVGFVNQWRNTTMNANEPSTSCCVCCKEIPLDAAFTPEGAEYVEHFCGLECYQRFQARASTATETSVKPDACDSPPSG
>Cluster_23848_Allele_3
MTTEELAECLGVAKQTVNRWIREKGWKTEKFPGVKGGRARLILVDTQVCEFIQNTPAFHNTPMLLEAEEPLAEYAPGIRTPAYRQIISAIDNMTHSEQEKVAQFLSREGIRNFLARLDIDESA
>Cluster_24383_Allele_0
MSAAKALAYALCDKLESKKVDEVVRNLVSSGWNIREVAWEASSFDHEMPYFDTGRDFDIGFPDTLSSKIEFLTANGSIVQARARLHFKQALIFAKASKHVAALKNSLDYYYGSSVIPPQNHGGYL
>Cluster_24383_Allele_1
MSAAKALAYALCDKLESKKVDEVVRNLVSSGWNIREVAWEASSFDHEMPYFDTGRDFDIGFPDTLSSKIEFLTANGSIVQARARLHFKQALIFAKASKHVAALKNSLDYYCGSSVIPPQNHGGYL
>Cluster_24574_Allele_0
MSYEPPRDGYTNGYIVDVMYDNRPSKYPAVFRTYVRIPDYVELDNAEELADAIIREVELKEAWLTRVLGNSADPDASVGKWDRRLAQCGGIDEMSSGVQATYFSPNGQLVGLVAYIDAEWMDE
>Cluster_24574_Allele_1
MSYEPPRDGYTNGYIVDVMYDNRPSKYPAVFRTYVRIPDYVELDNAEELADAIIREVELKEAWLTRVLGNSADPDASVGKWDRLLAQCGGIDEMSSGVQATYFSPNGQLVGLVAYIDAEWMDE
>Cluster_24839_Allele_0
MKGWLFLVIAIVGEVIATSALKSSEGFTKLAPSAVVIIGYGIAFYFLSLVLKSIPVGVAYAVWSGLGVVIITAIAWLLHGQKLDAWGFVGMGLIIAAFLLARSPSWKSLRRPTPW
>Cluster_24839_Allele_1
MKGWLFLVIAIVGEVIATSALKSSEGFTKLAPSAVVIIGYGIAFYFLSLVMKSIPVGVAYALWSGLGVVIITAIAWLLHGQKLDAWGFVGMGLIVSGVVVLNLLSKASAH
>Cluster_24839_Allele_2
MKGWLFFVIAIVGEVIATSALKSSEGFTKLAPSAVVIIGYGIAFYFLSLVLKSIPVGVAYAVWSGLGVVIITAIAWLLHGQKLDAWGFVGMGLIIAAFLLARSPSWKSLRRPTPW
>Cluster_24839_Allele_3
MKGWLFLVIAIVGEVIATSALKSSEGFTKLAPSAVVIIGYGIAFYFLSLVLKSIPVGVAYAVWSGLGVVIITAIAWLLHGQKLDAWGFVGMGLIIAAFLLARSPSWKSLRRPTPWGRCSAF
>Cluster_24839_Allele_4
MKGWLFLVIAIVGEVIATSALKSSEGFTKLAPSAVVIIGYGIAFYFLSLVLKSIPVGVAYAVWSGLGVVIITAIA
>Cluster_24839_Allele_5
MKGWLFLVIAIVGEVIATSALKSSEGFTKLAPSAVVIIGYGIAFYFLSLVLKSIPVGVAYAVWSGLGVVIITAIAWLLHGQ
>Cluster_24839_Allele_6
MKGWLFLVIAIVGEVIATSALKSSEGFTKLAPSAVVIIGYGIAFYFLSLVLKSIPVGVAYAVWSGLGVVIITAIAWLLHGQKLDAWGFVGMGV
>Cluster_24839_Allele_7
MKGWLFLVIAIVGEVIATSALKSSEGFTKLAPVMLPTY
>Cluster_26120_Allele_0
MFVFPSSTLCNHPYNGKLCRHHLHDSVARKALKAAVQKAGIVSKRVTCHTFRHSFATHLLQAGRDIRTVQELLGHNDVKTTQIYTHVLGQHFAGTTSPADGLMLLINQ
>Cluster_3000_Allele_0
MSATRIQAVYRDTGVEAYRDNPFIEALPPLQESVNSAASLKSSLQLTSSDLQKSRVIRAHTICRIPDDYFQPLGTHLLLSERISVMIRGGYVGRNPKTGDLQKHLQNGYERVQTGELETFRFEEARSTAQSLLLIGCSGSGKTTSLHRILATYPQVIYHRELNVEQVVYLKIDCSHNGSLKEICLNFFRALDRALGSNYERRYGLKRHGIETMLALMSQIANAHALGLLVIDEIQHLSRSRSGGSQEMLNFFVTMVNIIGVPVMLIGTPKAREIFEADLRSARRGAGFGAIFWDPIQQTQRGKPNQEWIAFTDNLWQLQLLQRKDALLSDEVRDVWYELSQGVMDIVVKLFVLAQLRALALGNERITAGLLRQVYQDELKPVHPMLEALRSGIPERIARYSDLVVPEIDKRLIQLQLDIAAIQEQTPEEKALQELDTEDQRHLYLMLKEDYDSSLLIPTIKKAFSQNPTMTRQKLLPLVLQWLMEGETVVSELEKPSKSKKVSAIKVVKPSDWDSLPDTDLRYIYSQRQPEKTMHERLKGKGVIVDMASLFKQAG
>Cluster_3000_Allele_1
MLLSERISVMIRGGYVGRNPKTGDLQKHLQNGYERVQTGELETFRFEEARSTAQSLLLIGCSGSGKTTSLHRILATYPQVIYHRELNVEQVVYLKIDCSHNGSLKEICLNFFRALDRALGSNYERRYGLKRHGIETMLALMSQIANAHALGLLVIDEIQHLSRSRSGGSQEMLNFFVTMVNIIGVPVMLIGTPKAREIFEADLRSARRGAGFGAIFWDPIQQTQRGKPNQEWIAFTDNLWQLQLLQRKDALLSDEVRDVWYELSQGVMDIVVKLFVLAQLRALALGNERITAGLLRQVYQDELKPVHPMLEALRSGIPERIARYSDLVVPEIDKRLIQLQLDIAAIQEQTPEEKALQELDTEDQRHLYLMLKEDYDSSLLIPTIKKAFSQNPTMTRQKLLPLVLQWLMEGETVVSELEKPSKSKKVSAIKVVKPSDWDSLPDTDLRYIYSQRQPEKTMHERLKGKGVIVDMASLFKQAG
>Cluster_3000_Allele_2
MSATRIQAVYRDTGVEAYRDNPFIEALPPLQESVNSAASLKSSLQLTSSDLQKSEVVY
>Cluster_3000_Allele_3
SEVSISPLFRWPNSVNHFSLLRQVYQDELKPVHPMLEALRSGIPERIARYSDLVVPEIDKRLIQLQLDIAAIQEQTPEEKALQELDTEDQRHLYLMLKEDYDSSLLIPTIKKAFSQNPTMTRQKLLPLVLQWLMEGETVVSELEKPSKSKKVSAIKVVKPSDWDSLPDTDLRYIYSQRQPEKTMHERLKGKGVIVDMASLFKQAG
>Cluster_3000_Allele_4
MLLSERISVMIRGGYVGRNPKTGDLQKHLQNGYERVQTGELETFRFEEARSTAQSLLLIGCSGSGKTTSLHRILATYPQVIYHRELNVEQVVYLKIDCSHNGSLKEICLNFFRALDRALGSNYERRYGLKRHGIETMLALMSQIANAHALGLLVIDEIQHLSRSRSGGSQEMLNFFVTMVNIIGVPVMLIGTPKAREIFEADLRSARRGAGFGAIFWDPIQQTQRGKPNQEWIAFTDNLWQLQLLQRKDALLSDEVRDVWYELSQGVMDIVVKLFVLAQLRALALGNERITAGLKWSTKTGHRVRVFSSIDFPIRLVVTHHYIRAVLVRCN
>Cluster_3000_Allele_5
MSATRIQAVYRDTGVEAYRDNPFIEALPPLQESVNSAASLKSSLQLTSSDLQKSRVIRAHTICRIPDDYFQPLGTHLLLSERISVMIRGGYVGRNPKTGYLQKHLQNGYERVQTGELETFRFEEARSTAQSLLLIGCSGSGKTTSLHRILATYPQVIYHRELNVEQVVYLKIDCSHNGSLKEICLNFFRALDRALGSNYERRYGLKRHGIETMLALMSQIANAHALGLLVIDEIQHLSRSRSGGSQEMLNFFVTMVNIIGVPVMLIGTPKAREIFEADLRSARRGAGFGAIFWDPIQQTQRGKPNQEWIAFTDNLWQLQLLQRKDALLSDEVRDVWYELSQGVMDIVVKLFVLAQLRALALGNERITAGLLRQVYQDELKPVHPMLEALRSGIPERIARYSDLVVPEIDKRLIQLQLDIAAIQEQTPEEKALQELDTEDQRHLYLMLKEDYDSSLLIPTIKKAFSQNPTMTRQKLLPLVLQWLMEGETVVSELEKPSKSKKVSAIKVVKPSDWDSLPDTDLRYIYSQRQPEKTMHERLKGKGVIVDMASLFKQAG
>Cluster_3000_Allele_6
MSATRIQAVYRDTGVEAYRDNPFIEALPPLQESVNSAASLKSSLQLTSSDLQKSRVIRAHTICRIPDDYFQPLGTHLLLSERISVMIRGGYVGRNPKTGDLQKHLQNGYERVQTGELETFRFEEARSTAQSLLLIGCSGSGKTTSLHRILATYPQVIYHRELNVEQVVYLKIDCSHNGSLKEICLNFFRALDRALGSNYERRYGLKRHGIETMLALMSQIANAHALGLLVIDEIQHLSRSRSGGSQVKWSTKTGHRVRVFSSIDFPIRLVVTHHYIRAVLVRCN
>Cluster_30175_Allele_1
MDSIHGHEVLNMMIESGEQYTHASLEAAIKARFGEQARFHTCSAEGMTAGELVAFLAAKGKFIPSEDGFSTDQSKICRH
>Cluster_31098_Allele_0
MRLAGQVLITLITWRSHVSGSIPLSFAATDQAVHHCRTIARHLKVRSRQQEGIILSRHFSGGPVR
>Cluster_31098_Allele_1
MRLAGQVLITLITWRSHVSGSIPLSFAATDQAVHHCRTIARHLKVRSRQQEGIILSRHFSGSPVR
>Cluster_31098_Allele_2
MRLAGQVLITLITWRSHVSGSIPLSFAATDQAVHHCRTIARHLKVRSRQQEGIILSRHFSGCPVR
>Cluster_31098_Allele_3
FMRLAGQVLITLITWRSHVSGSIPLSFAATDQAVHHCRTIARHLKVRSRQQEGIILSRHFSRGPVR
>Cluster_31098_Allele_4
FMRLAGQVLITLITWRSHISGSIPLSFAATDQAVHHCRTIARHLKVRSRQQEGIILSRHFSGGPVR
>Cluster_31098_Allele_5
MTFQGNNSFMRLAGQVLITLITWRSHVSGSIPLSFAATDQAVHHCRTIARHLKVRSRQQEGIILSRHFSGGPVR
>Cluster_31098_Allele_6
MPLQLAGQVLITLITWRSHVSGSIPLSFAATDQAVHHCRTIARHLKVRSRQQEGIILSRHFSGGPVR
>Cluster_31098_Allele_7
MRLAGQVLITLISWRSHVSGSIPLSFAATDQAVHHCRTIARHLKVRSRQQEGIILSRHFSGCPVR
>Cluster_31098_Allele_8
MTFQGNNSFMRLAGQVLITLITWRSHVSGSIPLSFAATDQAVHHCRTIARHLKVRSRQQEGIILSRHFSRGPVR
>Cluster_31098_Allele_9
MRLAGQVLITLITWRSHVSGSIPLSFAATDQAVHHCRTIARHLKVRSRQQEGIILSRHFSRGPVR
>Cluster_31098_Allele_10
MRLAGQVLITLITWRSHVSGSIPLSFTATDQAVHHCRTIARHLKVRSRQQEGIILSRHFSGSPVR
>Cluster_31098_Allele_11
MRLAGQVLITLISWRSHVSGSIPLSFAATDQAVHHCRTIARHLKVRSRQQEGIILSRHFSGGPVR
>Cluster_3236_Allele_0
MVRLATFNDNVQVVHIGHLFRNSGHKEWRIFVWFNPMQERKWTRFTHLPLLSRAKVVNSTTKQINKADRVIEFEASDLQRAKIIDFPNLSSFASVRNKDGAQSSFIYEAETPYSKTRYHIPQLELARSLFLINSYFCRSCLSSTALQQEFDVQYEVERDHLEIRILPSSSFPKGALEQSAVVQLLVWLFSDQDVMDSYESIFRHYQQNREIKNGVESWCFSFDPPPMQGWKLHVKGRSSNEDKDYLVEEIVGLEINAMLPSTTAISHASFQEKEAGDGSTQHIAVSTESVVDDEHLQLDDEETANIDTDTRVIEAEPTWISFSRPSRIEKSRRARKSSQTILEKEEATTSENSNLVSTDEPHLGGVLAAADVGGKQDATNYNSIFANRFAAFDELLSILKTKFACRVLFEETLVLPKVGRSRLHLCKDGSPRVIKAVGVQRNGSEFVLLEVDASDGVKMLSTKVLSGVDSETWRNDFEKIRRGVVKSSLNWPNSLFDQLYGQDGHRGVNHPKGLGELQVSREDMEGWAERVVREQFTH
>Cluster_3236_Allele_1
MVRLATFNDNVQVVHIGHLFRNSGHKEWRIFVWFNPMQERKWTRFTHLPLLSRAKVVNSTTKQINKADRVIEFEASDLQRAKIIDFPNLSSFASVRNKDGAQSSFIYEAETPYSKTRYHIPQLELARSLFLINSYFCRSCLSSTALQQEFDVQYEVERDHLEIRILPSSSFPKGALEQSAVVQLLVWLFSDQDVMDSYESIFRHYQQNREIKNGVESWCFSFDPPPMQGWKLHVKGRSSNEDKDYLVEEIVGLEINAMLPSTTAISHASFQEKEAGDGSTQHIAVSTESVVDDEHLQLDDEETANIDTDTRVIEAEPTWISFSRPSRIEKSRRARKSSQTILEKEEATTSENSNLVSTDEPHLGGVLAAADVGGKQDATNYNSIFANRFAAFDELLSILKTKFACRVLFEETLVLPKVGRSRLHLCKDGSPRVIKAVGVQRNGSEFVLLEVDASDGVKMLSTKVLSGVDSETWRNDFEKIRRGVVKSSLNWPNSLFDQLYGQDGHRGVNHPKGLGELHEVVNKNWPPS
>Cluster_3236_Allele_2
MVRLATFNDNVQVVHIGHLFRNSGHKEWRIFVWFNPMQERKWTRFTHLPLLSRAKVVNSTTKQINKADRVIEFEASDLQRAKIIDFPNLSSFASVRNKDGAQSSFIYEAETPYSKTRYHIPQLELARSLFLINSYFCRSCLSSTALQQEFDVQYEVERDHLEIRILPSSSFPKGALEQSAVVQLLVWLFSDQDVMDSYESIFRHYQQNREIKNGVESWCFSFDPPPMQGWKLHVKGRSSNEDKDYLVEEIVGLEINAMLPSTTAISHASFQEKEAGDGSTQHIAVSTESVVDDEHLQLDDEETANIDTDTRVIEAEPTWISFSRPSRIEKSRRARKSSQTILEKEEATTSENSNLVSTDEPHLGGVLAAADVGGKQDATNYNSIFANRFAAFDELLSILKTKFACRVLFEETLVLPKVGRSRLHLVTNGAIVIHTQRLKSDPGGNLLS
>Cluster_3236_Allele_3
MLPSTTAISHASFQEKEAGDGSTQHIAVSTESVVDDEHLQLDDEETANIDTDTRVIEAEPTWISFSRPSRIEKSRRARKSSQTILEKEEATTSENSNLVSTDEPHLGGVLAAADVGGKQDATNYNSIFANRFAAFDELLSILKTKFACRVLFEETLVLPKVGRSRLHLCKDGSPRVIKAVGVQRNGSEFVLLEVDASDGVKMLSTKVLSGVDSETWRNDFEKIRRGVVKSSLNWPNSLFDQLYGQDGHRGVNHPKGLGELQVSREDMEGWAERVVREQFTH
>Cluster_3236_Allele_4
MVRLATFNDNVQVVHIGHLFRNSGHKEWRIFVWFNPMQERKWTRFTHLPLLSRAKVVNSTTKQINKADRVIEFEASDLQRAKIIDFPNLSSFASVRNKDGAQSSFIYEAETPYSKTRYHIPQLELARSLFLINSYFCRSCLSSTALQQEFDVQYEVERDHLEIRILPSSSFPKGALEQSAVVQLLVWLFSDQDVMDSYESIFRHYQQNREIKNGVESWCFSFDPPPMQGWKLHVKGRSSNEDKVKWFTEFGHLNRGDMLTS
>Cluster_3236_Allele_5
MVSTDEPHLGGVLAAADVGGKQDATNYNSIFANRFAAFDELLSILKTKFACRVLFEETLVLPKVGRSRLHLCKDGSPRVIKAVGVQRNGSEFVLLEVDASDGVKMLSTKVLSGVDSETWRNDFEKIRRGVVKSSLNWPNSLFDQLYGQDGHRGVNHPKGLGELQVSREDMEGWAERVVREQFTH
>Cluster_3236_Allele_6
MVRLATFNDNVQVVHIGHLFRNSGHKEWRIFVWFNPMQERKWTRFTHLPLLSRAKVVNSTTKQINKADRVIEFEASDLQRAKIIDFPNLSSFASVRNKDGAQSSFIYEAETPYSKTRYHIPQLELARSLFLINSYFCRSCLSSTALQQEFDVQYEVERDHLEIRILPSSSFPKGALEQSAVVQLLVWLFSDQDVMDSYESIFRHYQQNREIKNGVESWCFSFDPPPMQGWKLHVKGRSSNEDKDYLVEEIVGLEINAMLPSTTAISHASFQEKEAGDGSTQHIAVSTESVVDDEHLQLDDEE
>Cluster_3236_Allele_7
MVRLATFNDNVQVVHIGHLFRNSGHKEWRIFVWFNPMQERKWTRFTHLPLLSRAKVVNSTTKQINKADRVIEFEASDLQRAKIIDFPNLSSFASVRNKDGAQSSFIYEAETPYSKTRYHIPQLELARSLFLINSYFCRSCLSSTALQQEFDVQYEVERDHLEIRILPSSSFPKGALEQSAVVQLLVWLFSDQDVMDSYESIFRHYQQNREIKNGVESWCFSFDPPPMQGWKLHVKGRSSNEDKDYLVEEIVGLEINAMLPSTTAISHASFQEKEAGDGSTQHIAVSTESVVDDEHLQLDDEETANIDTDTRVIEAEPTWISFSRPSRIEKSRRARKSSQTILEKEEATTSENSNLVSTDEPHLGGVLAAADVGGKQDATNYNSIFANRFAAFDELLSILKTKFACRVLFEETLVLPKVGRSRLHLVTNGAIVIHTQRLKSDPG
>Cluster_3236_Allele_8
MVRLATFNDNVQVVHIGHLFRNSGHKEWRIFVWFNPMQERKWTRFTHLPLLSRAKVVNSTTKQINKADRVIEFEASDLQRAKIIDFPNLSSFASVRNKDGAQSSFIYEAETPYSKTRYHIPQLELARSLFLINSYFCRSCLSSTALQQEFDVQYEVERDHLEIRILPSSSFPKGALEQSAVVQLLVWLFSDQDVMDSYESIFRHYQQNREIKNGVESWCFSFDPPPMQGWKLHVKGRSSNEDKDYLVEEIVGLEINAMLPSTTAISHASFQEKEAGDGSTQHIAVSTESVVDDEHLQLDDEETANIDTRVIEAEPTWISFSRPSRIEKSRRARKSSQTILEKEEATTSENSNLVSTDEPHLGGVLAAADVGGKQDATNYNSIFANRFAAFDELLSILKTKFACRVLFEETLVLPKVGRSRLHLCKDGSPRVIKAVGVQRNGSEFVLLEVDASDGVKMLSTKVLSGVDSETWRNDFEKIRRGVVKSSLNWPNSLFDQLYGQDGHRGVNHPKGLGELQVSREDMEGWAERVVREQFTH
>Cluster_32501_Allele_0
MSSLFLTEDELLILTGCKYASHQRKWLMENGLPFYTNRSGKPIVNRGLFTCNKTLPPREVEPNFGAI
>Cluster_32501_Allele_1
MSSLFLTEDELLILTGCKYASHQRKWLMENGLPFYTNRSGKPIVSRDLFTCNKTLPPREVEPNFGAI
>Cluster_32501_Allele_2
MSSLFLTEDELLILTGCKYASHQRKWLTENGLPFYTNRSGKPIVSRDLFTCNKTLPPREVEPNFGAI
>Cluster_32501_Allele_3
MSSLFLTEDELLILTGCKYASHQRKWLIENGLPFYTNRSGKPIVSRDLFTCNKTLPPREVEPNFGAI
>Cluster_32501_Allele_4
MSSLFLTKDELLILTGCKYASHQRKWLMENGLPFYTNRSGKPIVSRDLFTCNKTLPPREVEPNFGAI
>Cluster_32501_Allele_5
MSSLFLTEDELLILTGCKYASHQRKWLMENGLPFYTNRSGKPIVSRNLFTCNKTLPPREVEPNFGAI
>Cluster_32501_Allele_6
MSNLFLTEDELLILTGCKYASHQRKWLTENGLPFYTNRSGKPIVSRDLFTCNKTLPPREVEPNFGAI
>Cluster_32971_Allele_0
MVLAQDMLLIIVSHDTGDFTSMTTQTLLTVGHNKTIHNDLLFWL
>Cluster_32971_Allele_1
MVLAQDMLLVIVSHDTGDFTSMTTQTLLTVGHNKTIHNDLLFWL
>Cluster_32971_Allele_2
MVLAQDMLLVIVSHDTGDFTSMTTQTLLTFGHNKTIHNDLLFWL
>Cluster_32971_Allele_3
MVLAQDMLFIIVSHDTGDFTSMTTQTLLTVGHNKTIHNDLLFWL
>Cluster_32971_Allele_4
MLAQDMLLVIVSHDTGDFTSMTTQTLLTVGHNKTIHNDLLFWL
>Cluster_32971_Allele_5
MLLIIVSHDTGDFTSMTTQTLLTVGHNKTIHNDLLFWL
>Cluster_32971_Allele_6
MALAQDMLLVIVSHDTGDFTSMTPQTLLTVGHNKTIHNDLLFWL
>Cluster_32971_Allele_7
MALAQDMLLVIVSHDTGDFTSMTTQTLLTVGHNKTIHNDLLFWL
>Cluster_32971_Allele_8
MVTGHCTTLLLMFDNRNSGMKMVLAQDMLLVIVSHDTGDFTSMTTQTLLTVGHNKTIHNDLLFWL
>Cluster_32971_Allele_9
MVTGHGTTLLLMFDNRNSGMKMVLAQDMLLIIVSHDAGDFTSMTTQTLLTVGHNKTIHNDLLFWL
>Cluster_32971_Allele_10
MVTGHCTTLLLMFDNRNSGMKMALAQDMLLVIVSHDTGDFTSMTPQTLLTVGHNKTIHNDLLFWL
>Cluster_32971_Allele_11
MVLAQDMLFIIVSHDTGDFTSMTPQTLLTVGHNKTIHNDLLFWL
>Cluster_32971_Allele_12
MVTGHGTTLLLMFDNRNSGMKMVLAQDMLLIIVSHDAGDFTSMTPQTLLTVGHNKTIHNDLLFWL
>Cluster_32971_Allele_13
MVLAQDMLLIIVSHDAGDFTSMTPQTLLTVGHNKTIHNDLLFWL
>Cluster_32971_Allele_14
MVLAQDMLLIIVSHDAGDFTSMTTQTLLTVGHNKTIHNDLLFWL
>Cluster_32971_Allele_15
MLFIIVSHDTGDFTSMTPQTLLTVGHNKTIHNDLLFWL
>Cluster_33179_Allele_0
MLASGLLIRWITCLIIKDVLCLKVMLPGLDKDYRRAKAELYRLAGVNFPTPQWNLSGIRSGSKK
>Cluster_33179_Allele_1
MLASGLLIRWITCLIIKDVLCLKVMLPGLDKDYRRARAELYRLAGVNFPTPQRNLSGIRSGSKK
>Cluster_33179_Allele_2
MLASGLLIRWITCLIIKDVLCLKVMLPGLDKDYRRARAELYRLAGVNFLTPQRNLSGIRSGSKK
>Cluster_33179_Allele_3
MLASGLLIRWITCLIIKDVLCLKVMLPGLDKDYRRAKAELYRLAGVNFPTPQRNLSGIRSGSKK
>Cluster_33179_Allele_4
MLASGLLIRWITCLIIKDVLCLKVMLPGLDKDYRRVRAELYRLAGVNFLTPQRNLSGIRPGSKK
>Cluster_33179_Allele_5
MLASGLLIRWITCLIIKDVLCLKVMLPGLDKDYRRARA
>Cluster_33179_Allele_6
MLASGLLIRWITCLIIKDVLCLKVMLPGLDKDYRRVRAELYRLAGVNFLTPQRNLSGIRSGSKK
>Cluster_33179_Allele_7
MLIRWITCLIIKDVLCLKVMLPGLDKDYRRVRAELYRLAGVNFLTPQRNLSGIRSGSKK
>Cluster_33179_Allele_8
MLIRWITCLIIKDVLCLKVMLPGLDKDYRRAKAELYRLAGVNFPTPQRNLSGIRSGSKK
>Cluster_33179_Allele_9
MLIRWITCLIIKDVLCLKVMLPGLDKDYRRARAELYRLAGVNFPTPQRNLSGIRSGSKK
>Cluster_33179_Allele_10
MLIRWITCLIIKDVLCLKVMLPGLDKDYRRARAELYRLDGVNFPTPQRNLSGIRSGSKK
>Cluster_33179_Allele_11
MLIRWITCLIIKDVLCLKVMLPGLDKDYRRARAELYRLAGVNFLTPQRNLSGIRSGSKK
>Cluster_33179_Allele_12
MLASGLLIRWITCLIIKDVLCLKVMLPGLDKDYRRTRAELYRLAGVNFPTPQLNLSGIRSGSKK
>Cluster_33179_Allele_13
MLASGLLIRWITCLITKDVLCLKVMLPGLDKDYRRARAELYRLTGVNFPTPQRNLSGIRSGSKK
>Cluster_33179_Allele_14
MLASGLLIRWITCLIIKDVLCLKVMLPGLDKDYRRVRAELYRLAGVNFLTPQQNLSGIRPGSKK
>Cluster_369_Allele_4
MKFLPYIFLLCCGLWSTISFADGDYIEYRGISSNNRVTLDPLRLSNKELRWLASKKNLVIAVHKSQTATLLHTDSQQRIRGINADYLNLLKRALNIKLTLREYADHQKAMDALEDGEVDIVLSHLVASPPLNDDIAATNPLIITFPALVTTLHDSMRPLTSSKPVNIARVANYPPDEVIHQSFPKATIISFTNLYQALASVSAGQNDYFIGSNIITSSMISRYFTHSLNVVKYYNSPRQYNFLLTRKDSIVLNEVLNRFVDALTNEVRYEVSQNWLDTGNLAFLNKPLELTEHEKQWIKQHPDLKVLENPYSPPYSMTDETGSVRGVMGDILNIITLQTGLNFSPITVSHNIHAGTQLNPGGWDILPAAIYSEDRENNVSFAEVFITTPYVFVMQKAPDSEQTLKKGMKVAIPYYYELHSQLKEMYPEVEWIKVDNASAAFHKVKEGELDALVATQLNSRYMIDHYYPNELYHFLIPGVQNASLSFAFPRGEPELKDIINKALNAIPPSEVLRLTEKWIKMPNVTIDTWDLYSEQFYIVTTLSVLLVGSSLLWGFYLLRSVRRRKVIQGDLENQISFRKALSDSLPNPTYVVNWQGNVISHNSAFEHYFTADYYKNAMLPLENSESPFKDVFSNTHEVTAETKENRKIYTQVFEIDNGIEKRCINHWHTLCNLPASEHAVYICGWQDITETRDLIHALEVERNKAINATVAKSQFLATMSHEIRTPISSIMGFLELLSGSGLSKEQRVEAISLAYATGQSLLGLIGEILDVDKIESGNYQLQPQWVDIPTLVQNTCHSFAAIAASKSIALSCSSTLPERYLVKIDPQAFKQVLSNLLSNALKFTTEGAVKITTSLGHIDDNHAVIKMTIMDSGSGLSQEEQQQLFKRYSQTSAGRQQTGSGLGLMICKELIKNMQGDLSLESHPGIGTIFTITIPVEITQQVAAVEAKAEQPITLPEKLSILIADDHPTNRLLLKRQLNLLGYDVDEATDGVQALHKISMQHYDLLITDVNMPNMDGFELTRKLREQNSSLPIWGLTANAQANEREKGLNCGMNLCLFKPLTLDVLKTHLSQLHQVAHIAPQYRHLDIEALKNNTANDLQLMQEILMTFQHETHKDLPAAFHALEAGDNRTFHQCIHRIHGAANILNLQKLINISHQLEITPVSDDSKPEILQLLNSVKEHIAELDQEITVFCQQND
>Cluster_38507_Allele_0
MLLFSASFFTLAPDSRRLAREKRNGKQRLKASQWRLFLYARFEK
>Cluster_38507_Allele_1
MLLFSASFFTLAPESRRLAREKRNGKQRLKASQWRLFLYARFEK
>Cluster_38869_Allele_0
MRCYFIVFIYKRIKYHHFRNLERFAGAFNPINANIMAIIAIKR
>Cluster_38869_Allele_1
MCCYFIVFIYKKIKYHHFRNLERFAGAFNPINANIMAIIAIKR
>Cluster_38869_Allele_2
MCCYFIVFTYKKIKYHHFRNLERFAGAFNPINANIMAIIAIKR
>Cluster_38869_Allele_3
MCCYFIVFIYKKIKYHHVRNLERFAGAFNPINANIMAIIAIKR
>Cluster_39277_Allele_0
MAWLRTPEKFTNVHLIINEKWFVFWSGMKNHIISKRSINNSS
>Cluster_39277_Allele_1
MAWLRTPEKFTNVHLIINEKWFVFWSGMKNYIISKRSINNSS
>Cluster_39277_Allele_2
MAWLRTPEKFTNVHLIINEKWFVFWSGMKNHIISKQSINNSS
>Cluster_39277_Allele_3
MAWLRTPEKFTNVHLIINEKWFVFWSGMKNHIISKRSINNI
>Cluster_39277_Allele_4
MAWLHTPEKFTNVHLIINEKWFVFWSGMKNHIISKRSINNSS
>Cluster_39777_Allele_0
MKVVYLAIQAATKKWTMPIRNWKPAMNRFMIEFGDRLNGHL
>Cluster_41241_Allele_0
MAIRCIQPDRLSRVVTINPLSCTSFSRAVGDFTSRKYQ
>Cluster_41241_Allele_1
VAIRCIQPDRLSRVVTINPLSCTSFSRAVGDFTSRKYQ
>Cluster_6104_Allele_0
MSERRYSPLATLFAATFLFRIGNAVAALALPWFVLSHTKSAAWAGATAASSVIATIIGAWVGGGLVDRFGRAPVALISGVVGGVAMASIPLLDAVGALSNTGLIACVVLGAAFDAPGMAAQDSELPKLGHVAGLSVERVSSLKAVIGNVAILGGPALGGAAIGLLGAAPTLGLTAFCSVLAGLLGAWVLPARAARTMTTTATLSMRAGVAFLWSEPLLRPLFGIVMIFVGIVGANGSVIMPALFVDAGRQVAELGLFSSMMGAGGLLGIAIHASVGARISAQNWLAVAFCGSAVGSLLLSQLPGVPVLMLLGALVGLLTGSVSPILNAAIYNRTPPELLGRVLGTVSAVMLSASPMVMLAAGAFVDLAGPLPGLVVSAVFAGLVALLSLRLQFATMAAAATASAPTHTEGEH
>Cluster_6104_Allele_1
MAALALPWFVLSHTKSAAWAGATAASSVIATIIGAWVGGGLVDRFGRAPVALISGVVGGVAMASIPLLDAVGALSNTGLIACVVLGAAFDAPGMAAQDSELPKLGHVAGLSVERVSSLKAVIGNVAILGGPALGGAAIGLLGAAPTLGLTAFCSVLAGLLGAWVLPARAARTMTTTATLSMRAGVAFLWSEPLLRPLFGIVMIFVGIVGANGSVIMPALFVDAGRQVAELGLFSSMMGAGGLLGIAIHASVGARISAQNWLAVAFCGSAVGSLLLSQLPGVPVLMLLGALVGLLTGSVSPILNAAIYNRTPPELLGRVLGTVSAVMLSASPMVMLAAGAFVDLAGPLPGLVVSAVFAGLVALLSLRLQFATMAAAATASAPTHTEGEH
>Cluster_6104_Allele_2
MRAGVAFLWSEPLLRPLFGIVMIFVGIVGANGSVIMPALFVDAGRQVAELGLFSSMMGAGGLLGIAIHASVGARISAQNWLAVAFCGSAVGSLLLSQLPGVPVLMLLGALVGLLTGSVSPILNAAIYNRTPPELLGRVLGTVSAVMLSASPMVMLAAGAFVDLAGPLPGLVVSAVFAGLVALLSLRLQFATMAAAATASAPTHTEGEH
>Cluster_6104_Allele_3
MSERRYSPLATLFAATFLFRIGNAVAALALPWFVLSHTKSAAWAGATAASSVIATIIGAWVGGGLVDRFGRAPVALISGVVGGVAMASIPLLDAVGALSNTGLIACVVLGAAFDAPGMAAQDSELPKLGHVAGLSFERVSSLKAVIGNVAILGGPALGGAAIGLLGAAPTLGLTAFCSVLAGLLGAWVLPARAARTMTTTATLSMRAGVAFLWSEPLLRPLFGIVMIFVGIVGANGSVIMPALFVDAGRQVAELGLFSSMMGAGGLLGIAIHASVGARISAQNWLAVAFCGSAVGSLLLSQLPGVPVLMLLGALVGLLTGSVSPILNAAIYNRTPPELLGRVLGTVSAVMLSASPMVMLAAGAFVDLAGPLPGLVVSAVFAGLVALLSLRLQFATMAAAATASAPTHTEGEH
>Cluster_6104_Allele_4
MSERRYSPLATLFAATFLFRIGNAVAALALPWFVLSHTKSAAWAGATAASSVIATIIGAWVGGGLVDRFGRAPVALISGVVGGVAMASIPLLDAVGALSNTGLIACVVLGAAFDAPGMAAQDSELPKLGHVAGLSVERVSSLKAVIGNVAILGGPALGGAAIGLLGAAPTLGLTAFCSVLAGLLGAWVLPARAARTMTTTATLSMRAGVAFLWSEPLLRPLFGIVMIFVGIVGANGSVIMPALFVDAGRQVAELGLFSSMMGAGGLLGIAIHASVGARISAQNWLAVAFCGSAVGSLLLSQLPGVPVLMLLGALVGLLTGSVSPILNAAIYNESMKNLGAAIE
>Cluster_661_Allele_0
MPRRLILSATERDTLLALPESQDDLIRYYTFNDSDLSLIRQRRGDANRLGFAVQLCLLRYPGYALGTDSELPEPVILWVAKQVQAEPASWAKYGERDVTRREHAQELRTYLQLAPFGLSDFRALVRELTELAQQTDKGLLLAGQALESLRQKRRILPALSVIDRACSEAIARANRRVYRALVEPLTDSHRAKLDELLKLKAGSSITWLTWLRQAPLKPNSRHMLEHIERLKTFQLVDLPEGLGRHIHQNRLLKLAREGGQMTPKDLGKFEPQRRYATLAAVVLESTATVIDELVDLHDRILVKLFSGAKHKHQQQFQKQGKAINDKVRLYSRIGQALLEAKESGSDPYAAIEAVIPWDEFTESVSEAELLARPEGFDHLHLVGENFATLRRYTPALLEVLELRAAPAAQGVLAAVQTLREMNADNLRKVPADAPTAFIKPRWKPLVITPEGLDRKFYEICALSELKNALRSGDIWVKGSRQFRDFDDYLLPAEKFAALKREQALPLAINPNSDQYLEERLQLLDEQLATVTRLAKDNELPDAILTESGLKITPLDAAVPDRAQALIDQTSQLLPRIKITELLMDVDDWTGFSRHFTHLKDGAEAKDRTLLLSAILGDAINLGLTKMAESSPGLTYAKLSWLQAWHIRDETYSAALAELVNHQYRHAFAAHWGDGTTSSSDGQRFRAGGRGESTGHVNPKYGSEPGRLFYTHISDQYAPFSTRVVNVGVRDSTYVLDGLLYHESDLRIEEHYTDTAGFTDHVFALMHLLGFRFAPRIRDLGETKLYVPQGVQAYPTLRPLIGGTLNIKHVRAHWDDILRLASSIKQGTVTASLMLRKLGSYPRQNGLAVALRELGRIERTLFILDWLQSVELRRRVHAGLNKGEARNSLARAVFFNRLGEIRDRSFEQQRYRASGLNLVTAAIVLWNTVYLERATQGLVEAGKPVDGELLQFLSPLGWEHINLTGDYVWRQSRRLEDGKFRPLRMPGKP
>Cluster_661_Allele_1
MQTLREMNADNLRKVPADAPTAFIKPRWKPLVITPEGLDRKFYEICALSELKNALRSGDIWVKGSRQFRDFDDYLLPAEKFAALKREQALPLAINPNSDQYLEERLQLLDEQLATVTRLAKDNELPDAILTESGLKITPLDAAVPDRAQALIDQTSQLLPRIKITELLMDVDDWTGFSRHFTHLKDGAEAKDRTLLLSAILGDAINLGLTKMAESSPGLTYAKLSWLQAWHIRDETYSAALAELVNHQYRHAFAAHWGDGTTSSSDGQRFRAGGRGESTGHVNPKYGSEPGRLFYTHISDQYAPFSTRVVNVGVRDSTYVLDGLLYHESDLRIEEHYTDTAGFTDHVFALMHLLGFRFAPRIRDLGETKLYVPQGVQAYPTLRPLIGGTLNIKHVRAHWDDILRLASSIKQGTVTTSLMLRKLGSYPRQNGLAVALRELGRIERTLFILDWLQSVELRRRVHAGLNKGEARNSRHCCK
>Cluster_661_Allele_2
RPLNKTKGCLIANFATVPNSLARAVFFNRLGEIRDRSFEQQRYRASGLNLVTAAIVLWNTVYLERATQGLVEAGKPVDGELLQFLSPLGWEHINLTGDYVWRQSRRLEDGKFRPLRMPGKP
>Cluster_661_Allele_3
PAAQGVLAAVQTLREMNADNLRKVPADAPTAFIKPRWKPLVITPEGLDRKFYEICALSELKNALRSGDIWVKGSRQFRDFDDYLLPAEKFAALKREQALPLAINPNSDQYLEERLQLLDEQLATVTRLAKDNELPDAILTESGLKITPLDAAVPDRAQALIDQTSQLLPRIKITELLMDVDDWTGFSRHFTHLKDGAEAKDRTLLLSAILGDAINLGLTKMAESSPGLTYAKLSWLQAWHIRDETYSAALAELVNHQYRHAFAAHWGDGTTSSSDGQRFRAGGRGESTGHVNPKYGSEPGRLFYTHISDQYAPFSTRVVNVGVRDSTYVLDGLLYHESDLRIEEHYTDTAGFTDHVFALMHLLGFRFAPRIRDLGETKLYVPQGVQAYPTLRPLIGGTLNIKHVRAHWDDILRLASSIKQGTVTASLMLRKLGSYPRQNGLAVALRELGRIERTLFILDWLQSVELRRRVHAGLNKGEARNSLARAVFFNRLGEIRDRSFEQQRYRASGLNLVTAAIVLWNTVYLERATQGLVEAGKPVDGELLQFLSPLGWEHINLTGDYVWRQSRRLEDGKFRPLRMPGKP
>Cluster_661_Allele_4
MQTLREMNADNLRKVPADAPTAFIKPRWKPLVITPEGLDRKFYEICALSELKNALRSGDIWVKGSRQFRDFDDYLLPAEKFAALKREQALPLAINPNSDQYLEERLQLLDEQLATVTRLAKDNELPDAILTESGLKITPLDAAVPDRAQALIDQTSQLLPRIKITELLMDVDDWTGFSRHFTHLKDGAEAKDRTLLLSAILGDAINLGLTKMAESSPGLTYAKLSWLQAWHIRDETYSAALAELVNHQYRHAFAAHWGDGTTSSSDGQRFRAGGRGESTGHVNPKYGSEPGRLFYTHISDQYAPFSTRVVNVGVRDSTYVLDGLLYHESDLRIEEHYTDTAGFTDHVFALMHLLGFRFAPRIRDLGETKLYVPQGVQAYPTLRPLIGGTLNIKHVRAHWDDILRLASSIKQGTVTASLMLRKLGSYPRQNGLAVALRELGRIERTLFILDWLQSVELRRRVHAGLNKGEARNSLARAVFFNRLGEIRDRSFEQQRYRASGLNLVTAAIVLWNTVYLERATQGLVEAGKPVDGELLQFLSPLGWEHINLTGDYVWRQSRRLEDGKFRPLRMPGKP
>Cluster_661_Allele_5
MPRRLILSATERDTLLALPESQDDLIRYYTFNDSDLSLIRQRRGDANRLGFAVQLCLLRYPGYALGTDSELPEPVILWVAKQVQAEPASWAKYGERDVTRREHAQELRTYLQLAPFGLSDFRALVRELTELAQQTDKGLLLAGQALESLRQKRRILPALSVIDRACSEAIARANRRVYRALVEPLTDSHRAKLDELLKLKAGSSITWLTWLRQAPLKPNSRHMLEHIERLKTFQLVDLPEGLGRHIHQNRLLKLAREGGQMTPKDLGKFEPQRRYATLAAVVLESTATVIDELVDLHDRILVKLFSGAKHKHQQQFQKQGKAINDKVRLYSRIGQALLEAKESGSDPYAAIEAVIPWDEFTESVSEAELLARPEGFDHLHLVGENFATLRRYTPALLEVLELRAAPAAQGVLAAVQTLREMNA
>Cluster_661_Allele_6
PAAQGVLAAVQTLREMNADNLRKVPADAPTAFIKPRWKPLVITPEGLDRKFYEICALSELKNALRSGDIWVKGSRQFRDFDDYLLPAEKFAALKREQALPLAINPNSDQYLEERLQLLDEQLATVTRLAKDNELPDAILTESGLKITPLDAAVPDRAQALIDQTSQLLPRIKITELLMDVDDWTGFSRHFTHLKDGAEAKDRTLLLSAILGDAINLGLTKMAESSPGLTYAKLSWLQAWHIRDETYSAALAELVNHQYRHAFAAHWGDGTTSSSDGQRFRAGGRGESTGHVNPKYGSEPGRLFYTHISDQYAPFSTRVVNVGVRDSTYVLDGLLYHESDLRIEEHYTDTAGFTDHVFALMHLLGFRFAPRIRDLGETKLYVPQGVQAYPTLRPLIGGTLNIKHVRAHWDDILRLASSIKQGTVTASLMLRKLGSYPRQNGLAVALRELGRIERTLFI
>Cluster_661_Allele_7
MQTLREMNADNLRKVPADAPTAFIKPRWKPLVITPEGLDRKFYEICALSELKNALRSGDIWVKGSRQFRDFDDYLLPAEKFAALKREQALPLAINPNSDQYLEVRLQLLDEQLATVTRLAKDNELPDAILTESGLKITPLDAAVPDRAQALIDQTSQLLPRIKITELLMDVDDWTGFSRHFTHLKDGAEAKDRTLLLSAILGDAINLGLTKMAESSPGLTYAKLSWLQAWHIRDETYSAALAELVNHQYRHAFAAHWGDGTTSSSDGQRFRAGGRGESTGHVNPKYGSEPGRLFYTHISDQYAPFSTRVVNVGVRDSTYVLDGLLYHESDLRIEEHYTDTAGFTDHVFALMHLLGFRFAPRIRDLGETKLYVPQGVQAYPTLRPLIGGTLNIKHVRAHWDDILRLASSIKQGTVTASLMLRKLGSYPRQNGLAVALRELGRIERTLFILDWLQSVELRRRVHAGLNKGEARNSLARAVFFNRLGEIRDRSFEQQRYRASGLNLVTAAIVL
>Cluster_661_Allele_8
MYLERATQGLVEAGKPVDGELLQFLSPLGWEHINLTGDYVWRQSRRLEDGKFRPLRMPGKP
>Cluster_661_Allele_9
MPRRLILSATERDTLLALPESQDDLIRYYTFNDSDLSLIRQRRGDANRLGFAVQLCLLRYPGYALGTDSELPEPVILWVAKQVQAEPASWAKYGERDVTRREHAQELRTYLQLAPFGLSDFRALVRELTELAQQTDKGLLLAGQALESLRQKRRILPALSVIDRACSEAIARANRRGYRALVEPLTDSHRAKLDELLKLKAGSSITWLTWLRQAPLKPNSRHMLEHIERLKTFQLVDLPEGLGRHIHQNRLLKLAREGGQMTPKDLGKFEPQRRYATLAAVVLESTATVIDELVDLHDRILVKLFSGAKHKHQQQFQKQGKAINDKVRLYSRIGQALLEAKESGSDPYAAIEAVIPWDEFTESVSEAELLARPEGFDHLHLVGENFATLRRYTPALLEVLELRAAPAAQGVLAAVQTLREMNADNLRKVPADAPTAFIKPRWKPLVITPEGLDRKFYEICALSELKNALRSGDIWVKGSRQFRDFDDYLLPAEKFAALKREQALPLAINPNSDQYLEERLQLLDEQLATVTRLAKDNELPDAILTESGLKITPLDAAVPDRAQALIDQTSQLLPRIKITELLMDVDDWTGFSRHFTHLKDGAEAKDRTLLLSAILGDAINLGLTKMAESSPGLTYAKLSWLQAWHIRDETYSAALAELVNHQYRHAFAAHWGDGTTSSSDGQRFRAGGRGESTGHVNPKYGSEPGRLFYTHISDQYAPFSTRVVNVGVRDSTYVLDGLLYHESDLRIEEHYTDTAGFTDHVFALMHLLGFRFAPRIRDLGETKLYVPQGVQAYPTLRPLIGGTLNIKHVRAHWDDILRLASSIKQGTVTASLMLRKLGSYPRQNGLAVALRELGRIERTLFILDWLQSVELRRRVHAGLNKGEARNSLARAVFFNRLGEIRDRSFEQQRYRASGLNLVTAAIVLWNTVYLERATQGLVEAGKPVDGELLQFLSPLGWEHINLTGDYVWRQSRRLEDGKFRPLRMPGKP
>Cluster_661_Allele_10
MPRRLILSATERDTLLALPESQDDLIRYYTFNDSDLSLIRQRRGDANRLGFAVQLCLLRYPGYALGTDSELPEPVILWVAKQVQAEPASWAKYGERDVTRREHAQELRTYLQLAPFGLSDFRALVRELTELAQQTDKGLLLAGQALESLRQKRRILPALSVIDRACSEAIARANRRVYRALVEPLTDSHRAKLDELLKLKAGSSITWLTWLRQAPLKPNSRHMLEHIERLKTFQLVDLPEGLGRHIHQNRLLKLAREGGQMTPKDLGKFEPQRRYATLAAVVLESTATVIDELVDLHDRILVKLFSGAKHKHQQQFQKQGKAINDKVRLYSRIGQALLEAKESGSAPYAAIEAVIPWDEFTESVSEAELLARPEGFDHLHLVGENFATLRRYTPALLEVLELRAAPAAQGVLAAVQTLREMNADNLRKVPADAPTAFIKPRWKPLVITPEGLDRKFYEICALSELKNALRSGDIWVKGSRQFRDFDDYLLPAEKFAALKREQALPLAINPNSDQYLEERLQLLDEQLATVTRLAKDNELPDAILTESGLKITPLDAAVPDRAQALIDQTSQLLPRIKITELLMDVDDWTGFSRHFTHLKDGAEAKDRTLLLSAILGDAINLGLTKMAESSPGLTYAKLSWLQAWHIRDETYSAALAELVNHQYRHAFAAHWGDGTTSSSDGQRFRAGGRGESTGHVNPKYGSEPGRLFYTHISDQYAPFSTRVVNVGVRDSTYVLDGLLYHESDLRIEEHYTDTAGFTDHVFALMHLLGFRFAPRIRDLGETKLYVPQGVQAYPTLRPLIGGTLNIKHVRAHWDDILRLASSIKQGTVTASLMLRKLGSYPRQNGLAVALRELGRIERTLFILDWLQSVELRRRVHAGLNKGEARNSLARAVFFNRLGEIRDRSFEQQRYRASGLNLVTAAIVLWNTVYLERATQGLVEAGKPVDGELLQFLSPLGWEHINLTGDYVWRQSRRLEDGKFRPLRMPGKP
>Cluster_661_Allele_11
MQTLREMNADNLRKVPADAPTAFIKPRWKPLVITPEGLDRKFYEICALSELKNALRSGDIWVKGSRQFRDFDDYLLPAEKFAALKREQALPLAINPNSDQYLEERLQLLDEQLATVTRLAKDNELPDAILTESGLKITPLDAAVPDRAQALIDQTSQLLPRIKITELLMDVDDWTGFSRHFTHLKDGAEAKDRTLLLSAILGDAINLGLTKMAESSPGLTYAKLSWLQAWHIRDETYSAALVELVNHQYRHAFAAHWGDGTTSSSDGQRFRAGGRGESTGHVNPKYGSEPGRLFYTHISDQYAPFSTRVVNVGVRDSTYVLDGLLYHESDLRIEEHYTDTAGFTDHVFALMHLLGFRFAPRIRDLGETKLYVPQGVQAYPTLRPLIGGTLNIKHVRAHWDDILRLASSIKQGTVTASLMLRKLGSYPRQNGLAVALRELGRIERTLFILDWLQSVELRRRVHAGLNKGEARNSLARAVFFNRLGEIRDRSFEQQRYRASGLNLVTAAIVLWNTVYLERATQGLVEAGKPVDGELLQFLSPLGWEHINLTGDYVWRQSRRLEDGKFRPLRMPGKP
>Cluster_661_Allele_12
MPRRLILSATERDTLLALPESQDDLIRYYTFNDSDLSLIRQRRGDANRLGFAVQLCLLRYPGYALGTDSELPEPVILWVAKQVQAEPASWAKYGERDVTRREHAQELRTYLQLAPFGLSDFRALVRELTELAQQTDKGLLLAGQALESLRQKRRILPALSVIDRACSEAIARANRRVYRALVEPLTDSHRAKLDELLKLKAGSSITWLTWLRQAPLKPNSRHMLEHIERLKTFQLVDLPEGLGRHIHQNRLLKLAREGGQMTPKDLGKFEPQRRYATLAAVVLESTATVIDELVDLHDRILVKLFSGAKHKHQQQFQKQGKAINDKVRLYSRIGQALLEAKESGSDPYAAIEAVIPWDEFTESVSEAELLARPEGFDHLHLVGENFATLRRYTPALLEVLELRAAPAAQGVLAAVQTLREMNADNLRKVPADAPTAFIKPRWKPLVITPEGLDRKFYEICALSELKNALRSGDIWVKGSRQFRDFDDYLLPAEKFAALKREQALPLAINPNSDQYLEERLQLLDEQLATVTRLAKDNELPDAILTESGLKITPLDAAVPDRAQALIDQTSQLLPRIKITELLMDVDDWTGFSRHFTHLKDGAEAKDRTLLLSAILGDAINLGLTKMAESSPGLTYAKLSWLQAWHIRDETYSAALVELVNHQYRHAFAAHWGDGTTSSSDGQRFRAGGRGESTGHVNPKYGSEPGRLFYTHISDQYAPFSTRVVNVGVRDSTYVLDGLLYHESDLRIEEHYTDTAGFTDHVFALMHLLGFRFAPRIRDLGETKLYVPQGVQAYPTLRPLIGGTLNIKHVRAHWDDILRLASSIKQGTVTASLMLRKLGSYPRQNGLAVALRELGRIERTLFILDWLQSVELRRRVHAGLNKGEARNSLARAVFFNRLGEIRDRSFEQQRYRASGLNLVTAAIVLWNTVYLERATQGLVEAGKPVDGELLQFLSPLGWEHINLTGDYVWRQSRRLEDGKFRPLRMPGKP
>Cluster_661_Allele_13
MLLSAILGDAINLGLTKMAESSPGLTYAKLSWLQAWHIRDETYSAALAELVNHQYRHAFAAHWGDGTTSSSDGQRFRAGGRGESTGHVNPKYGSEPGRLFYTHISDQYAPFSTRVVNVGVRDSTYVLDGLLYHESDLRIEEHYTDTAGFTDHVFALMHLLGFRFAPRIRDLGETKLYVPQGVQAYPTLRPLIGGTLNIKHVRAHWDDILRLASSIKQGTVTASLMLRKLGSYPRQNGLAVALRELGRIERTLFILDWLQSVELRRRVHAGLNKGEARNSLARAVFFNRLGEIRDRSFEQQRYRASGLNLVTAAIVLWNTVYLERATQGLVEAGKPVDGELLQFLSPLGWEHINLTGDYVWRQSRRLEDGKFRPLRMPGKP
>Cluster_661_Allele_14
MLLSAILGDAINLGLTKMAESSPGLTYAKLSWLQAWHIRDETYSGSVPAEGEMTP
>Cluster_661_Allele_15
MPRRLILSATERDTLLALPESQDDLIRYYTFNDSDLSLIRQRRGDANRLGFAVQLCLLRYPGYALRTDSELPEPVILWVAKQVQAEPASWAKYGERDVTRREHAQELRTYLQLAPFGLSDFRALVRELTELAQQTDKGLLLAGQALESLRQKRRILPALSVIDRACSEAIARANRRVYRALVEPLTDSHRAKLDELLKLKAGSSITWLTWLRQAPLKPNSRHMLEHIERLKTFQLVDLPEGLGRHIHQNRLLKLAREGGQMTPKDLGKFEPQRRYATLAAVVLESTATVIDELVDLHDRILVKLFSGAKHKHQQQFQKQGKAINDKVRLYSRIGQALLEAKESGSDPYAAIEAVIPWDEFTESVSEAELLARPEGFDHLHLVGENFATLRRYTPALLEVLELRAAPAAQGVLAAVQTLREMNADNLRKVPADAPTAFIKPRWKPLVITPEGLDRKFYEICALSELKNALRSGDIWVKGSRQFRDFDDYLLPAEKFAALKREQALPLAINPNSDQYLEERLQLLDEQLATVTRLAKDNELPDAILTESGLKITPLDAAVPDRAQALIDQTSQLLPRIKITELLMDVDDWTGFSRHFTHLKDGAEAKDRTLLLSAILGDAINLGLTKMAESSPGLTYAKLSWLQAWHIRDETYSAALAELVNHQYRHAFAAHWGDGTTSSSDGQRFRAGGRGESTGHVNPKYGSEPGRLFYTHISDQYAPFSTRVVNVGVRDSTYVLDGLLYHESDLRIEEHYTDTAGFTDHVFALMHLLGFRFAPRIRDLGETKLYVPQGVQAYPTLRPLIGGTLNIKHVRAHWDDILRLASSIKQGTVTASLMLRKLGSYPRQNGLAVALRELGRIERTLFILDWLQSVELRRRVHAGLNKGEARNSLARAVFFNRLGEIRDRSFEQQRYRASGLNLVTAAIVLWNTVYLERATQGLVEAGKPVDGELLQFLSPLGWEHINLTGDYVWRQSRRLEDGKFRPLRMPGKP
>Cluster_661_Allele_16
PAAQGVLAAVQTLREMNADNLRKVPADAPTAFIKPRWKPLVITPEGLDRKFYEICALSELKNALRSGDIWVKGSRQFRDFDDYLLPAEKFAALKREQALPLAINPNSDQYLEERLQLLDEQLATVTRLAKDNELPDAILTESGLKITPLDAAVPDRAQALIDQTSQLLPRIKITELLMDVDDWTGFSRHFTHLKDGAEAKDRTLLLSAILGDAINLGLTKMAESSPGLTYAKLSWLQAWHIRDETYSAALAELVNHQYRHAFAAHWGDGTTSSSDGQRFRAGGRGESTGHVNPKYGSEPGRLFYTHISDQYAPFSTRVVNVGVRDSTYVLDGLLYHESDLRIEEHY
>Cluster_661_Allele_17
MPRRLILSATERDTLLALPESQDDLIRYYTFNDSDLSLIRQRRGDANRLGFAVQLCLLRYPGYALGTDSELPEPVILWVAKQVQAEPASWAKYGERDVTRREHAQELRTYLQLAPFGLSDFRALVRELTELAQQTDKGLLLAGQALESLRQKRRILPALSVIARACSEAIARANRRVYRALVEPLTDSHRAKLDELLKLKAGSSITWLTWLRQAPLKPNSRHMLEHIERLKTFQLVDLPEGLGRHIHQNRLLKLAREGGQMTPKDLGKFEPQRRYATLAAVVLESTATVIDELVDLHDRILVKLFSGAKHKHQQQFQKQGKAINDKVRLYSRIGQALLEAKESGSDPYAAIEAVIPWDEFTESVSEAELLARPEGFDHLHLVGENFATLRRYTPALLEVLELRAAPAAQGVLAAVQTLREMNADNLRKVPADAPTAFIKPRWKPLVITPEGLDRKFYEICALSELKNALRSGDIWVKGSRQFRDFDDYLLPAEKFAALKREQALPLAINPNSDQYLEERLQLLDEQLATVTRLAKDNELPDAILTESGLKITPLDAAVPDRAQALIDQTSQLLPRIKITELLMDVDDWTGFSRHFTHLKDGAEAKDRTLLLSAILGDAINLGLTKMAESSPGLTYAKLSWLQAWHIRDETYSAALAELVNHQYRHAFAAHWGDGTTSSSDGQRFRAGGRGESTGHVNPKYGSEPGRLFYTHISDQYAPFSTRVVNVGVRDSTYVLDGLLYHESDLRIEEHYTDTAGFTDHVFALMHLLGFRFAPRIRDLGETKLYVPQGVQAYPTLRPLIGGTLNIKHVRAHWDDILRLASSIKQGTVTASLMLRKLGSYPRQNGLAVALRELGRIERTLFILDWLQSVELRRRVHAGLNKGEARNSLARAVFFNRLGEIRDRSFEQQRYRASGLNLVTAAIVLWNTVYLERATQGLVEAGKPVDGELLQFLSPLGWEHINLTGDYVWRQSRRLEDGKFRPLRMPGKP
>Cluster_661_Allele_18
MPRRLILSATERDTLLALPESQDDLIRYYTFNDSDLSLIRQRRGDANRLGFAVQLCLLRYPGYALGTDSELPEPVILWVAKQVQAEPASWAKYGERDVTRREHAQELRTYLQLAPFGLSDFRALVRELTELAQQTDKGLLLAGQALESLRQKRRILPALSVIDRACSEAIARANRRVYRALVEPLTDSHRAKLDELLKLKAGSSITWLTWLRQAPLKPNSRHMLEHIERLKTFQLVDLPEGLGRHIHQNRLLKLAREGGQMTPKDLGKFEPQRRYATLAAVVLESTATVIDELVDLHDRILVKLFSGAKHKHQQQFQKQGKAINDKVRLYSRIGQALLEAKESGSDPYAAIEAVIPWDEFTESVSEAELLARPEGFDHLHLVGENFATLRRYTPALLEVLELRAAPAAQGVLAAVQTLREMNADNLRKVPADAPTAFIKPRWKPLVITPEGLDRKFYEICALSELKNALRSGDIWVKGSRQFRDFDDYLLPAEKFAALKREQALPLAINPNSDQYLEERLQLLDEQLATVTRQAKDNELPDAILTESGLKITPLDAAVPDRAQALIDQTSQLLPRIKITELLMDVDDWTGFSRHFTHLKDGAEAKDRTLLLSAILGDAINLGLTKMAESSPGLTYAKLSWLQAWHIRDETYSAALAELVNHQYRHAFAAHWGDGTTSSSDGQRFRAGGRGESTGHVNPKYGSEPGRLFYTHISDQYAPFSTRVVNVGVRDSTYVLDGLLYHESDLRIEEHYTGSDAQWNENSR
>Cluster_661_Allele_19
MHLLGFRFAPRIRDLGETKLYVPQGVQAYPTLRPLIGGTLNIKHVRAHWDDILRLASSIKQGTVTASLMLRKLGSYPRQNGLAVALRELGRIERTLFILDWLQSVELRRRVHAGLNKGEARNSLARAVFFNRLGEIRDRSFEQQRYRASGLNLVTAAIVLWNTVYLERATQGLVEAGKPVDGELLQFLSPLGWEHINLTGDYVWRQSRRLEDGKFRPLRMPGKP
>Cluster_661_Allele_20
MPRRLILSATERDTLLALPESQDDLIRYYTFNDSDLSLIRQRRGDANRLGFAVQLCLLRYPGYALGTDSELPEPVILWVAKQVQAEPASWAKYGERDGTRREHAQELRTYLQLAPFGLSDFRALVRELTELAQQTDKGLLLAGQALESLRQKRRILPALSVIARACSEAIARANRRVYRALVEPLTDSHRAKLDELLKLKAGSSITWLTWLRQAPLKPNSRHMLEHIERLKTFQLVDLPEGLGRHIHQNRLLKLAREGGQMTPKDLGKFEPQRRYATLAAVVLESTATVIDELVDLHDRILVKLFSGAKHKHQQQFQKQGKAINDKVRLYSRIGQALLEAKESGSDPYAAIEAVIPWDEFTESVSEAELLARPEGFDHLHLVGENFATLRRYTPALLEVLELRAAPAAQGVLAAVQTLREMNADNLRKVPADAPTAFIKPRWKPLVITPEGLDRKFYEICALSELKNALRSGDIWVKGSRQFRDFDDYLLPAEKFAALKREQALPLAINPNSDQYLEERLQLLDEQLATVTRLAKDNELPDAILTESGLKITPLDAAVPDRAQALIDQTSQLLPRIKITELLMDVDDWTGFSRHFTHLKDGAEAKDRTLLLSAILGDAINLGLTKMAESSPGLTYAKLSWLQAWHIRDETYSAALAELVNHQYRHAFAAHWGDGTTSSSDGQRFRAGGRGESTGHVNPKYGSEPGRLFYTHISDQYAPFSTRVVNVGVRDSTYVLDGLLYHESDLRIEEHYTDTAGFTDHVFALMHLLGFRFAPRIRDLGETKLYVPQGVQAYPTLRPLIGGTLNIKHVRAHWDDILRLASSIKQGTVTASLMLRKLGSYPRQNGLAVALRELGRIERTLFILDWLQSVELRRRVHAGLNKGEARNSLARAVFFNRLGEIRDRSFEQQRYRASGLNLVTAAIVLWNTVYLERATQGLVEAGKPVDGELLQFLSPLGWEHINLTGDYVWRQSRRLEDGKFRPLRMPGKP
>Cluster_661_Allele_21
FDDYLLPAEKFAALKREQALPLAINPNSDQYLEERLQLLDEQLATVTRLAKDNELPDAILTESGLKITPLDAAVPDRAQALIDQTSQLLPRIKITELLMDVDDWTGFSRHFTHLKDGAEAKDRTLLLSAILGDAINLGLTKMAESSPGLTYAKLSWLQAWHIRDETYSAALAELVNHQYRHAFAAHWGDGTTSSSDGQRFRAGGRGESTGHVNPKYGSEPGRLFYTHISDQYAPFSTRVVNVGVRDSTYVLDGLLYHESDLRIEEHYTDTAGFTDHVFALMHLLGFRFAPRIRDLGETKLYVPQGVQAYPTLRPLIGGTLNIKHVRAHWDDILRLASSIKQGTVTASLMLRKLGSYPRQNGLAVALRELGRIERTLFILDWLQSVELRRRVHAGLNKGEARNSLARAVFFNRLGEIRDRSFEQQRYRASGLNLVTAAIVLWNTVYLERATQGLVEAGKPVDGELLQFLSPLGWEHINLTGDYVWRQSRRLEDGKFRPLRMPGKP
>Cluster_661_Allele_22
MQTLREMNADNLRKVPADAPTAFIKPRWKPLVITPEGLDRKFYEICALSELKNALRSGDIWVKGSRQFRDFDDYLLPAEKFAALKREQALPLAINPNSDQYLEERLQLLDEQLATVTRLAKDNELPDAILTESGLKITPLDAAVPDRAQALIDQTSQLLPRIKITELLMDVDDWTGFSRHFTHLKDGAEAKDRTLLLSAILGDAINLGLTKMAESSPGLTYAKLSWLQAWHIRDETYSGSVPAEGEMTP
>Cluster_661_Allele_23
MPRRLILSATERDTLLALPESQDDLIRYYTFNDSDLSLIRQRRGDANRLGFAVQLCLLRYPGYALGTDSELPEPVILWVAKQVQAEPASWAKYGERDVTRREHAQELRTYLQLAPFGLSDFRALVRELTELAQQTDKGLLLAGQALESLRQKRRILPALSVIDRACSEAIARANRRVYRALVEPLTDSHQAKLDELLKLKAGSSITWLTWLRQAPLKPNSRHMLEHIERLKTFQLVDLPEGLGRHIHQNRLLKLAREGGQMTPKDLGKFEPQRRYATLAAVVLESTATVIDELVDLHDRILVKLFSGAKHKHQQQFQKQGKAINDKVRLYSRIGQALLEAKESGSDPYAAIEAVIPWDEFTESVSEAELLARPEGFDHLHLVGENFATLRRYTPALLEVLELRAAPAAQGVLAAVQTLREMNHGSLAAAN
>Cluster_661_Allele_24
MFILFAERKVGEQHGPAAQGVLAAVQTLREMNADNLRKVPADAPTAFIKPRWKPLVITPEGLDRKFYEICALSELKNALRSGDIWVKGSRQFRDFDDYLLPAEKFAALKREQALPLAINPNSDQYLEERLQLLDEQLATVTRLAKDNELPDAILTESGLKITPLDAAVPDRAQALIDQTSQLLPRIKITELLMDVDDWTGFSRHFTHLKDGAEAKDRTLLLSAILGDAINLGLTKMAESSPGLTYAKLSWLQAWHIRDETYSAALAELVNHQYRHAFAAHWGDGTTSSSDGQRFRAGGRGESTGHVNPKYGSEPGRLFYTHISDQYAPFSTRVVNVGVRDSTYVLDGLLYHESDLRIEEHYTDTAGFTDHVFALMHLLGFRFAPRIRDLGETKLYVPQGVQAYPTLRPLIGGTLNIKHVRAHWDDILRLASSIKQGTVTASLMLRKLGSYPRQNGLAVALRELGRIERTLFILDWLQSVELRRRVHAGLNKGEARNSLARAVFFNRLGEIRDRSFEQQRYRASGLNLVTAAIVLWNTVYLERATQGLVEAGKPVDGELLQFLSPLGWEHINLTGDYVWRQSRRLEDGKFRPLRMPGKP
>Cluster_661_Allele_25
MFILFAERKVGEQHGPAAQGVLAAVQTLREMNADNLRKVPADAPTAFIKPRWKPLVITPEGLDRKFYEICALSELKNALRSGDIWVKGSRQFRDFDDYLLPAEKFAALKREQALPLAINPNSDQYLEERLQLLDEQLATVTRLAKDNELPDAILTESGLKITPLDAAVPDRAQALIDQTSQLLPRIKITELLMDVDDWTGFSRHFTHLKDGAEAKDRTLLLSAILGDAINLGLTKMAESSPGLTYAKLSWLQAWHIRDETYSAALAELVNHQYRHAFAAHWGDGTTSSSDGQRFRAGGRGESTGHVNPKYGSEPGRLFYTHISDQYAPFSTRVVNVGVRDSTYVLDGLLYHESDLRIEEHYTDTAGFTDHVFALMHLLGFRFAPRIRDLGETKLYVPQGVQAYPTLRPLIGGTLN
>Cluster_661_Allele_26
LMHLLGFRFAPRIRDLGETKLYVPQGVQAYPTLRPLIGGTLNIKHVRAHWDDILRLASSIKQGTVTASLMLRKLGSYPRQNGLAVALRELGRIERTLFILDWLQSVELRRRVHAGLNKGEARNSLARAVFFNRLGEIRDRSFEQQRYRASGLNLVTAAIVLWNTVYLERATQGLVEAGKPVDGELLQFLSPLGWEHINLTGDYVWRQSRRLEDGKFRPLRMPGKP
>Cluster_661_Allele_27
MPRRLILSATERDTLLALPESQDDLIRYYTFNDSDLSLIRQRRGDANRLGFAVQLCLLRYPGYALGTDSELPEPVILWVAKQVQTDPASWTKYGERDVTRREHAQELRTYLQLAPFGLSDFRALVRELTKLAQQTDKGLLLAGQALESLRQKRRILPALSVIDRACSEAIARANRRVYRALVEPLTDSHRAKLDELLKLKAGSSITWLTWLRQAPLKPNSRHMLEHIERLKTFQLVDLPEGLGRHIHQNRLLKLAREGGQMTPKDLGKFEPQRRYATLAAVVLESTATVIDELVDLHDRILVKLFSGAKHKHQQQFQKQGKAINDKVRLYSKIGQALLEAKESGSDPYAAIEAVIPWDEFTESVSEAELLARPEGFDHLHLVGENFATLRRYTPALLEVLELRAAPAAQGVLAAVQTLREMNADNLRKVPADAPTAFIKPRWKPLVITPEGLDRRFYEICALSELKNALRSGDIWVKGSRQFRDFDDYLLPAEKFAALKREQALPLAINPNSDQYLEERLQLLDEQLATVARLAKDNDLPDAILTESGLKITPLDAAVPDRAQALIDQTSQLLPRIKITELLMDVDDWTGFSRHFTHLKDGAEAKDRTLLLSAILGDAINLGLTKMAESSPGLTYAKLSWLQAWHIRDETYSAALAELVNHQYRHAFAAHWGDGTTSSSDGQRFRAGGRGESTGHVNPKYGSEPGRLFYTHISDQYAPFSTRVVNVGVRDSTYVLDGLLYHESDLRIEEHYTDTAGFTDHVFALMHLLGFRFAPRIRDLGETKLYVPQGVQAYPTLRPLIGGTLNIKHVRAHWDDILRLASSIKQGTVTASLMLRKLGSYPRQNGLAVALRELGRIERTLFILDWLQSVELRRRVHAGLNKGEARNSLARAVFFNRLGEIRDRSFEQQRYRASGLNLVTAAIVLWNTVYLERATQGLVEAGKPVDGELLQFLSPLGWEHINLTGDYVWRQSRRLEDGKFRPLRMPGKP
>Cluster_661_Allele_28
MQQCHFDDYLLPAEKFAALKREQALPLAINPNSDQYLEERLQLLDEQLATVTRLAKDNELPDAILTESGLKITPLDAAVPDRAQALIDQTSQLLPRIKITELLMDVDDWTGFSRHFTHLKDGAEAKDRTLLLSAILGDAINLGLTKMAESSPGLTYAKLSWLQAWHIRDETYSGSVPAEGEMTP
>Cluster_661_Allele_29
MPDRAQALIDQTSQLLPRIKITELLMDVDDWTGFSRHFTHLKDGAEAKDRTLLLSAILGDAINLGLTKMAESSPGLTYAKLSWLQAWHIRDETYSAALAELVNHQYRHAFAAHWGDGTTSSSDGQRFRAGGRGESTGHVNPKYGSEPGRLFYTHISDQYAPFSTRVVNVGVRDSTYVLDGLLYHESDLRIEEHYTDTAGFTDHVFALMHLLGFRFAPRIRDLGETKLYVPQGVQAYPTLRPLIGGTLNIKHVRAHWDDILRLASSIKQGTVTASLMLRKLGSYPRQNGLAVALRELGRIERTLFILDWLQSVELRRRVHAGLNKGEARNSLARAVFFNRLGEIRDRSFEQQRYRASGLNLVTAAIVLWNTVYLERATQGLVEAGKPVDGELLQFLSPLGWEHINLTGDYVWRQSRRLEDGKFRPLRMPGKP
>Cluster_661_Allele_30
PAAQGVLAAVQTLREMNADNLRKVPADAPTAFIKPRWKPLVITPEGLDRKFYEICALSELKNALRSGDIWVKGSRQFRDFDDYLLPAEKFAALKREQALPLAINPNSDQYLEERLQLLDEQLATVTRLAKDNELPDAILTESGLKITPLDAAVPDRAQALIDQTSQLLPRIKITELLMDVDDWTGFSRHFTHLKDGAEAKDRTLLLSAILGDAINLGLTKMAESSPGLTYAKLSWLQAWHIRDETYSAALAELVNHQYRHAFAAHWGDGTTSSSDGQRFRAGGRGESTGHVNPKYGSEPGRLFYTHISDQYAPFSTRVVNVGVRDSTYVLDGLLYHESDLRIEEHYTDTAGFTDHVFALMHLLGFRFAPRIRDLGETKLYVPQGVQAYPTLRPLIGGTLNIKHVRAHWDDILRLASSIKQG
>Cluster_661_Allele_31
MGSCAAPSAKGDDKFITTDYLQQCHFDDYLLPAEKFAALKREQALPLAINPNSDQYLEERLQLLDEQLATVTRLAKDNELPDAILTESGLKITPLDAAVPDRAQALIDQTSQLLPRIKITELLMDVDDWTGFSRHFTHLKDGAEAKDRTLLLSAILGDAINLGLTKMAESSPGLTYAKLSWLQAWHIRDETYSGSVPAEGEMTP
>Cluster_661_Allele_32
MQQCHFDDYLLPAEKFAALKREQALPLAINPNSDQYLEERLQLLDEQLATVTRLAKDNELPDAILTESGLKITPLDAAVPDRAQALIDQTSQLLPRIKITELLMDVDDWTGFSRHFTHLKDGAEAKDRTLLLSAILGDAINLGLTKMAESSPGLTYAKLSWLQAWHIRDETYSAALAELVNHQYRHAFAAHWGDGTTSSSDGQRFRAGGRGESTGHVNPKYGSEPGRLFYTHISDQYAPFSTRVVNVGVRDSTYVLDGLLYHESDLRIEEHYTDTAGFTDHVFALMHLLGFRFAPRIRDLGETKLYVPQGVQAYPTLRPLIGGTLNIKHVRAHWDDILRLASSIKQGTVTASLMLRKLGSYPRQNGLAVALRELGRIERTLFILDWLQSVELRRRVHAGLNKGEARNSLARAVFFNRLGEIRDRSFEQQRYRASGLNLVTAAIVLWNTVYLERATQGLVEAGKPVDGELLQFLSPLGWEHINLTGDYVWRQSRRLEDGKFRPLRMPGKP
>Cluster_661_Allele_33
FDDYLLPAEKFAALKREQALPLAINANSDQYLEERLQLLDEQLATVTRLAKDNELPDAILTESGLKITPLDAAVPDRAQALIDQTSQLLPRIKITELLMDVDDWTGFSRHFTHLKDGAEAKDRTLLLSAILGDAINLGLTKMAESSPGLTYAKLSWLQAWHIRDETYSAALAELVNHQYRHAFAAHWGDGTTSSSDGQRFRAGGRGESTGHVNPKYGSEPGRLFYTHISDQYAPFSTRVVNVGVRDSTYVLDGLLYHESDLRIEEHYTDTAGFTDHVFALMHLLGFRFAPRIRDLGETKLYVPQGVQAYPTLRPLIGGTLNIKHVRAHWDDILRLASSIKQGTVTASLMLRKLGSYPRQNGLAVALRELGRIERTLFILDWLQSVELRRRVHAGLNKGEARNSLARAVFFNRLGEIRDRSFEQQRYRASGLNLVTAAIVLWNTVYLERATQGLVEAGKPVDGELLQFLSPLGWEHINLTGDYVWRQSRRLEDGKFRPLRMPGKP
>Cluster_661_Allele_34
MTPKDLGKFEPQRRYATLAAVVLESTATVIDELVDLHDRILVKLFSGAKHKHQQQFQKQGKAINDKVRLYSRIGQALLEAKESGSDPYAAIEAVIPWDEFTESVSEAELLARPEGFDHLHLVGENFATLRRYTPALLEVLELRAAPAAQGVLAAVQTLREMNADNLRKVPADAPTAFIKPRWKPLVITPEGLDRKFYEICALSELKNALRSGDIWVKGSRQFRDFDDYLLPAEKFAALKREQALPLAINPNSDQYLEERLQLLDEQLATVTRLAKDNELPDAILTESGLKITPLDAAVPDRAQALIDQTSQLLPRIKITELLMDVDDWTGFSRHFTHLKDGAEAKDRTLLLSAILGDAINLGLTKMAESSPGLTYAKLSWLQAWHIRDETYSAALAELVNHQYRHAFAAHWGDGTTSSSDGQRFRAGGRGESTGHVNPKYGSEPGRLFYTHISDQYAPFSTRVVNVGVRDSTYVLDGLLYHESDLRIEEHYTDTAGFTDHVFALMHLLGFRFAPRIRDLGETKLYVPQGVQAYPTLRPLIGGTLNIKHVRAHWDDILRLASSIKQGTVTASLMLRKLGSYPRQNGLAVALRELGRIERTLFILDWLQSVELRRRVHAGLNKGEARNSLARAVFFNRLGEIRDRSFEQQRYRASGLNLVTAAIVLWNTVYLERATQGLVEAGKPVDGELLQFLSPLGWEHINLTGDYVWRQSRRLEDGKFRPLRMPGKP
>Cluster_661_Allele_35
MQTLREMNADNLRKVPADAPTAFIKPRWKPLVITPEGLDRKFYEICALSELKNALRSGDIWVKGSRQFRDFDDYLLPAEKFAALKREQALPLAINPNSDQYLEERLQLLDEQLATVTRLAKDNELPDAILTESGLKITPLDAAVPDRAQALIDQTSQLLPRIKITELLMDVDDWTGFSRHFTHLKDGAEAKDRTLLLSAILGDAINLGLTKMAESSPGLTYAKLSWLQAWHIRDETYSAALAELVNHQYRHAFAAHWGDGTTSSSDGQRFRAGGRGESTGHVNPKYGSEPGRLFYTHISDQYAPFSTRVVNVGVRDSTYVLDGLLYHESDLRIEEHYTDTAGFTDHVFALMHLLGFRFAPRIRDLGETKLYVPQGVQAYPTLRPLIGGTLNIKHVRAHWDDILRLASSIKQGTVTASLMLRKLGSYPRQNGLAVALRELGRIERTLFILDWLQSVELRRRVHAGLNKGEARNSLARAVFLGSDAQWNENSR
>Cluster_661_Allele_36
PAAQGVLAAVQTLREMNADNLRKVPADAPTAFIKPRWKPLVITPEGLDRKFYEICALSELKNALRSGDIWVKGSRQFRDFDDYLLPAEKFAALKREQALPLAINPNSDQYLEERLQLLDEQLATVTRLAKDNELPDAILTESGLKITPLDAAVPDRAQALIDQTSQLLPRIKITELLMDVDDWTGFSRHFTHLKDGAEAKDRTLLLSAILGDAINLGLTKMAESSPGLTYAKLSWLQAWHIRDETYSAALAELVNHQYRHAFAAHWGDGTTSSSDGQRFRAGGRGESTGHVNPKYGSEPGRLFYTHISDQYAPFSTRVVNVGVRDSTYVLDGLLYHESDLRIEEHYTDTAGFTDHVFALMHLLGFRFAPRIRDLGETKLYVPQGVQAYPTLRPLIGGTLNIKHVRAHWDDILRLASSIKQGTVTASLMLRKLGSYPRQNGLAVALRELGRIERTLFILDWLQSVELRRRVHAGLNKGEARNSLARAVFLGSDAQWNENSR
>Cluster_661_Allele_37
MPRRLILSATERDTLLALPESQDDLIRYYTFNDSDLSLIRQRRGDANRLGFAVQLCLLRYPGYALGTDSELPEPVILWVAKQVQAEPASWAKYGERDVTRREHAQELRTYLQLAPFGLSDFRALVRELTELAQQTDKGLLLAGQALESLRQKRRILPALSVIDRACSEAIARANRRGYRALVEPLTDSHRAKLDELLKLKAGSSITWLTWLRQAPLKPNSRHMLEHIERLKTFQLVDLPEGLGRHIHQNRLLKLAREGGQMTPKDLGKFEPQRRYATLAAVVLESTATVIDELVDLHDRILVKLFSGAKHKHQQQFQKQGKAINDKVRLYSRIGQALLEAKESGSDPYAAIEAVIPWDEFTESVSEAELLARPEGFDHLHLVGENFATLRRYTPALLEVLELRAAPAAQGVLAAVQTLREMNA
>Cluster_661_Allele_38
YAKLSWLQAWHIRDETYSAALAELVNHQYRHAFAAHWGDGTTSSSDGQRFRAGGRGESTGHVNPKYGSEPGRLFYTHISDQYAPFSTRVVNVGVRDSTYVLDGLLYHESDLRIEEHYTDTAGFTDHVFALMHLLGFRFAPRIRDLGETKLYVPQGVQAYPTLRPLIGGTLNIKHVRAHWDDILRLASSIKQGTVTASLMLRKLGSYPRQNGLAVALRELGRIERTLFILDWLQSVELRRRVHAGLNKGEARNSLARAVFFNRLGEIRDRSFEQQRYRASGLNLVTAAIVLWNTVYLERATQGLVEAGKPVDGELLQFLSPLGWEHINLTGDYVWRQSRRLEDGKFRPLRMPGKP
>Cluster_661_Allele_39
MQTLREMNADNLRKVPADAPTAFIKPRWKPLVITPEGLDRKFYEICALSELKNALRSGDIWVKGSRQFRDFDDYLLPAEKFAALKREQALPLAINPNSDQYLEERLQLLDEQLATVTRLAKDNELPDAILTESGMKITLLDAAVPDRAQALIDQTSQLLPRIKITELLMDVDDWTGFSRHFTHLKDGAEAKDRTLLLSAILGDAINLGLTKMAESSPGLTYAKLSWLQAWHIRDETYSAALAELVNHQYRHAFAAHWGDGTTSSSDGQRFRAGGRGESTGHVNPKYGSEPGRLFYTHISDQYAPFSTRVVNVGVRDSTYVLDGLLYHESDLRIEEHYTDTAGFTDHVFALMHLLGFRFAPRIRDLGETKLYVPQGVQAYPTLRPLIGGTLNIKHVRAHWDDILRLASSIKQGTVTASLMLRKLGSYPRQNGLAVALRELGRIERTLFILDWLQSVELRRRVHAGLNKGEARNSLARAVFFNRLGEIRDRSFEQQRYRASGLNLVTAAIVLWNTVYLERATQGLVEAGKPVDGELLQFLSPLGWEHINLTGDYVWRQSRRLEDGKFRPLRMPGKP
>Cluster_661_Allele_40
MQTLREMNADNLRKVPADAPTAFIKPRWKPLVITPEGLDRKFYEICALSELKNALRSGDIWVKGSRQFRDFDDYLLPAEKFAALKREQALPLAINPNSDQYLEERLQLLDEQLATVTRLAKDNELPDAILSESGLKITPLDAAVPDRAQALIDQTSQLLPRIKITELLMDVDDWTGFSRHFTHLKDGAEAKDRTLLLSAILGDAINLGLTKMAESSPGLTYAKLSWLQAWHIRDETYSAALAELVNHQYRHAFAAHWGDGTTSSSDGQRFRAGGRGESTGHVNPKYGSEPGRLFYTHISDQYAPFSTRVVNVGVRDSTYVLDGLLYHESDLRIEEHYTDTAGFTDHVFALMHLLGFRFAPRIRDLGETKLYVPQGVQAYPTLRPLIGGTLNIKHVRAHWDDILRLASSIKQGTVTASLMLRKLGSYPRQNGLAVALRELGRIERTLFILDWLQSVELRRRVHAGLNKGEARNSLARAVFFNRLGEIRDRSFEQQRYRASGLNLVTAAIVLWNTVYLERATQGLVEAGKPVDGELLQFLSPLGWEHINLTGDYVWRQSRRLEDGKFRPLRMPGKP
>Cluster_661_Allele_41
MPRRLILSATERDTLLALPESQDDLIRYYTFNDSDLSLIRQRRGDANRLGFAVQLCLLRYPGYALGTDSELPEPVILWVAKQVQAEPASWAKYGERDVTRREHAQELRTYLQLAPFGLSDFRALVRELTELAQQTDKGLLLAGQALESLRQKRRILPALSVIDRACSEAIARANRRVYRALVEPLTDSHRAKLDELLKLKAGSSITWLTWLRQAPLKPNSRYMLEHIERLKTFQLVDLPEGLGRHIHQNRLLKLAREGGQMTPKDLGKFEPQRRYATLAAVVLESTATVIDELVDLHDRILVKLFSGAKHKHQQQFQKQGKAINDKVRLYSRIGQALLEAKESGSDPYAAIEAVIPWDEFTESVSEAELLARPEGFDHLHLVGENFATLRRYTPALLEVLELRAAPAAQGVLAAVQTLREMNA
>Cluster_661_Allele_42
PAAQGVLAAVQTLREMNADNLRKVPADAPTAFIKPRWKPLVITPEGLDRKFYEICALSELKNALRSGDIWVKGSRQFRDFDDYLLPAEKFAALKREQALPLAINPNSDQYLEERLQLLDEQLATVTRQAKDNELPDAILTESGLKITPLDAAVPDRAQALIDQTSQLLPRIKITELLMDVDDWTGFSRHFTHLKDGAEAKDRTLLLSAILGDAINLGLTKMAESSPGLTYAKLSWLQAWHIRDETYSAALAELVNHQYRHAFAAHWGDGTTSSSDGQRFRAGGRGESTGHVNPKYGSEPGRLFYTHISDQYAPFSTRVVNVGVRDSTYVLDGLLYHESDLRIEEHY
>Cluster_661_Allele_43
MATVTRLAKDNELPDAILTESGLKITPLDAAVPDRAQALIDQTSQLLPRIKITELLMDVDDWTGFSRHFTHLKDGAEAKDRTLLLSAILGDAINLGLTKMAESSPGLTYAKLSWLQAWHIRDETYSAALAELVNHQYRHAFAAHWGDGTTSSSDGQRFRAGGRGESTGHVNPKYGSEPGRLFYTHISDQYAPFSTRVVNVGVRDSTYVLDGLLYHESDLRIEEHYTDTAGFTDHVFALMHLLGFRFAPRIRDLGETKLYVPQGVQAYPTLRPLIGGTLNIKHVRAHWDDILRLASSIKQGTVTASLMLRKLGSYPRQNGLAVALRELGRIERTLFILDWLQSVELRRRVHAGLNKGEARNSLARAVFFNRLGEIRDRSFEQQRYRASGLNLVTAAIVLWNTVYLERATQGLVEAGKPVDGELLQFLSPLGWEHINLTGDYVWRQSRRLEDGKFRPLRMPGKP
>Cluster_661_Allele_44
MPRRLILSATERDTLLALPESQDDLIRYYTFNDSDLSLIRQRRGDANRLGFAVQLCLLRYPGYALGTDSELPEPVILWVAKQVQAEPASWAKYGERDVTRREHAQELRTYLQLAPFGLSDFRALVRELTELAQQTDKGLLLAGQALESLRQKRRILPALSVIDRACSEAIARANRRVYRALVEPLTDSHRAKLDELLKLKAGSSITWLTWLRQAPLKPNSRHMLEHIERLKTFQLVDLPEDLGRHIHQNRLLKLAREGGQMTPKDLGKFEPQRRYATLAAVVLESTATVIDELVDLHDRILVKLFSGAKHKHQQQFQKQGKAINDKVRLYSRIGQALLEAKESGSDPYAAIEAVIPWDEFTESVSEAELLARPEGFDHLHLVGENFATLRRYTPALLEVLELRAAPAAQGVLAAVQTLREMNADNLRKVPADAPTAFIKPRWKPLVITPEGLDRKFYEICALSELKNALRSGDIWVKGSRQFRDFDDYLLPAEKFAALKREQALPLAINPNSDQYLEELLQLPD
>Cluster_661_Allele_45
MQTLREMNADNLRKVPADAPTAFIKPRWKPLVITPEGLDRKFYEICALSELKNALRSGDIWVKGSRQFRDFDDYLLPAEKFAALKREQALPLAINPNSDQYLEERLQLLDEQLATVTRLAKDNELPYAILTESGLKITPLDAAVPDRAQALIDQTSQLLPRIKITELLMDVDDWTGFSRHFTHLKDGAEAKDRTLLLSAILGDAINLGLTKMAESSPGLTYAKLSWLQAWHIRDETYSAALAELVNHQYRHAFAAHWGDGTTSSSDGQRFRAGGRGESTGHVNPKYGSEPGRLFYTHISDQYAPFSTRVVNVGVRDSTYVLDGLLYHESDLRIEEHYTDTAGFTDHVFALMHLLGFRFAPRIRDLGETKLYVPQGVQAYPTLRPLIGGTLNIKHVRAHWDDILRLASSIKQGTVTASLMLRKLGSYPRQNGLAVALRELGRIERTLFILDWLQSVELRRRVHAGLNKGEARNSLARAVFFNRLGEIRDRSFEQQRYRASGLNLVTAAIVLWNTVYLERATQGLVEAGKPVDGELLQFLSPLGWEHINLTGDYVWRQSRRLEDGKFRPLRMPGKP
>Cluster_661_Allele_46
MPRRLILSATERDTLLALPESQDDLIRYYTFNDSDLSLIRQRRGDANRLGFAVQLCLLRYPGYALGTDSELPEPVILWVAKQVQAEPASWAKYGERDVTRREHAQELRTYLQLAPFGLSDFRALVRELTELAQQTDKGLLLAGQALESLRQKRRILPALSVIDRACSEAIARANRRVYRALVEPLTDSHRAKLDELLKLKAGSSITWLTWLRQAPLKPNSRHMLEHIERLKTFQLVDLPEGLGRHIHQNRLLKLAREGGQMTPKDLGKFEPQRRYATLAAVVLESTATVIDELVDLHDRILVKLFSGAKHKHQQQFQKQGKAINDKVRLYSRIGQALLEAKESGSDPYAAIEAVIPWDEFTESVSEAELLARPEGFDHLHLVGENFATLRRYTPALLEVLELRAAPAAQGVLAAVQTLREMNADNLRKVPADAPTAFIKPRWKPLVITPEGLDRKFYEICALSELKNALRSGDIWVKGSRQFRDFDDYLLPAEKFAALKREQALPLAINPNSDQYLEERLQLLDEQLATVTRQAKDNELPDAILTESGLKITPLDAAVPDRAQALIDQTSQLLPRIKITELLMDVDDWTGFSRHFTHLKDGAEAKDRTLLLSAILGDAINLGLTKMAESSPGLTYAKLSWLQAWHIRDETYSAALAELVNHQYRHAFAAHWGDGTTSSSDGQRFRAGGRGESTGHVNPKYGSEPGRLFYTHISDQYAPFSTRVVNVGVRDSTYVLDGLLYHESDLRIEEHYTDTAGFTDHVFALMHLLGFRFAPRIRDLGETKLYVPQGVQAYPTLRPLIGGTLNIKHVRAHWDDILRLASSIKQGTVTASLMLRKLGSYPRQNGLAVALRELGRIERTLFILDWLQSVELRRRVHAGLNKGEARNSLARAVFFNRLGEIRDRSFEQQRYRASGLNLVTAAIVLWNTVYLERATQGLVEAGKPVDGELLQFLSPLGWEHINLTGDYVWRQSRRLEDGKFRPLRMPGKP
>Cluster_661_Allele_47
MQTLREMNADNLRKVPADAPTAFIKPRWKPLVITPEGLDRKFYEICALSELKNALRSGDIWVKGSRQFRDFDDYLLPAEKFAALKREQALPLAINPNSDQYLEERLQLLDEQLATVTRQAKDNELPDAILTESGLKITPLDAAVPDRAQALIDQTSQLLPRIKITELLMDVDDWTGFSRHFTHLKDGAEAKDRTLLLSAILGDAINLGLTKMAESSPGLTYAKLSWLQAWHIRDETYSAALAELVNHQYRHAFAAHWGDGTTSSSDGQRFRAGGRGESTGHVNPKYGSEPGRLFYTHISDQYAPFSTRVVNVGVRDSTYVLDGLLYHESDLRIEEHYTGSDAQWNENSR
>Cluster_661_Allele_48
MPRRLILSATERDTLLALPESQDDLIRYYTFNDSDLSLIRQRRGDANRLGFAVQLCLLRYPGYALGTDSELPEPVILWVAKQVQAEPASWAKYGERDVTRREHAQELRTYLQLAPFGLSDFRALVRELTELAQQTDKGLLLAGQALESLRQKRRILPALSVIDRACSEAIARANRRGYRALVEPLTDSHRAKLDELLKLKAGSSITWLTWLRQAPLKPNSRHMLEHIERLKTFQLVDLPEGLGRHIHQNRLLKLAREGGQMTPKDLGKFEPQRRYATLAAVVLESTATVIDELVDLHDRILVKLFSGAKHKHQQQFQKQGKAINDKVRLYSRIGQALLEAKESGSDPYAAIEAVIPWDEFTESVSEAELLARPEGFDHLHLVGENFATLRRYTPALLEVLELRAAPAAQGVLAAVQTLREMNADNLRKVPADAPTAFIKPRWKPLVITPEGLDRKFYEICALSELKNALRSGDIWVKGSRQFRDFDDYLLPAEKFAALKREQALPLAINPNSDQYLEERLQLLDEQLATVTRQAKDNELPDAILTESGLKITPLDAAVPDRAQALIDQTSQLLPRIKITELLMDVDDWTGFSRHFTHLKDGAEAKDRTLLLSAILGDAINLGLTKMAESSPGLTYAKLSWLQAWHIRDETYSAALAELVNHQYRHAFAAHWGDGTTSSSDGQRFRAGGRGESTGHVNPKYGSEPGRLFYTHISDQYAPFSTRVVNVGVRDSTYVLDGLLYHESDLRIEEHYTGSDAQWNENSR
>Cluster_661_Allele_49
MFILFAERKVGEQHGPAAQGVLAAVQTLREMNADNLRKVPADAPTAFIKPRWKPLVITPEGLDRKFYEICALSELKNALRSGDIWVKGSRQFRDFDDYLLPAEKFAALKREQALPLAINPNSDQYLEERLQLLDEQLATVTRLAKDNELPDAILTESGLKITPLDAAVPDRAQALIDQTSQLLPRIKITELLMDVDDWTGFSRHFTHLKDGAEAKDRTLLLSAILGDAINLGLTKMAESSPGLTYAKLSWLQAWHIRDETYSAALAELVNHQYRHAFAAHWGDGTTSSSDGQRFRAGGRGESTGHVNPKYGSEPGRLFYTHISDQYAPFSTRVVNVGVRDSTYVLDGLLYHESDLRIEEHYTDTAGFTDHVFALMHLLGFRFAPRIRDLGETKLYVPQGVQAYPTLRPLIGGTLNIKHVRAHWDDILRLASSIKQGTVTASLMLRKLGSYPRQNGLAVALRELGRIERTLFILD
>Cluster_661_Allele_50
MPRRLILSATERDTLLALPESQDDLIRYYTFNDSDLSLIRQRRGDANRLGFAVQLCLLRYPGYALGTDSELPEPVILWVAKQVQAEPASWAKYGERDVTRREHAQELRTYLQLAPFGLSDFRALVRELTELAQQTDKGLLLAGQALESLRQKRRILPALSVIDRACSEAIARANRRVYRALVEPLTDSHRAKLDELLKLKAGSSITWLTWLRQAPLKPNSRHMLEHIERLKTFQLVDLPEGLGRHIHQNRLLKLAREGGQMTPKDLGKFEPQRRYATLAAVVLESTATVIDELVDLHDRILVKLFSGAKHKHQQQFQKQGKAINDKVRLYSRIGQALLEAKESGSDPYAAIEAVIPWDEFTESVSEAELLARPEGFDHLHLVGENFATLRRYTPALLEVLELRAAPAAQGVLAAVQTLREINADNLRKVPADAPTAFIKPRWKPLVI
>Cluster_661_Allele_51
IKQGTVTASLMLRKLGSYPRQNGLAVALRELGRIERTLFILDWLQSVELRRRVHAGLNKGEARNSLARAVFFNRLGEIRDRSFEQQRYRASGLNLVTAAIVLWNTVYLERATQGLVEAGKPVDGELLQFLSPLGWEHINLTGDYVWRQSRRLEDGKFRPLRMPGKP
>Cluster_661_Allele_52
EILRLATSIKQGTVTASLMLRKLGSYPRQNGLAVALRELGRIERTLFILVWLQSVELRRRVHAGLNKGEARNALARAVFFYRLGEIRDRSFEQQRYRASGLNLVTAAIVLWNTVYLERATSALRGNGTALDDTLLQYLSPLGWEHINLTGDYLWRSSAKVGAGKFRPLRPLPPA
>Cluster_661_Allele_53
KFAALKREQALPLAINPNSDQYLEERLQLLDEQLATVTRLAKDNELPDAILTESGLKITPLDAAVPDRAQALIDQTSQLLPRIKITELLMDVDDWTGFSRHFTHLKDGAEAKDRTLLLSAILGDAINLGLTKMAESSPGLTYAKLSWLQAWHIRDETYSAALAELVNHQYRHAFAAHWGDGTTSSSDGQRFRAGGRGESTGHVNPKYGSEPGRLFYTHISDQYAPFSTRVVNVGVRDSTYVLDGLLYHESDLRIEEHYTDTAGFTDHVFALMHLLGFRFAPRIRDLGETKLYVPQGVQAYPTLRPLIGGTLNIKHVRAHWDDILRLASSIKQGTVTASLMLRKLGSYPRQNGLAVALRELGRIERTLFILDWLQSVELRRRVHAGLNKGEARNSLARAVFFNRLGEIRDRSFEQQRYRASGLNLVTAAIVLWNTVYLERATQGLVEAGKPVDGELLQFLSPLGWEHINLTGDYVWRQSRRLEDGKFRPLRMPGKP
>Cluster_661_Allele_54
AVFFNRLGEIRDRSFEQQRYRASGLNLVTAAIVLWNTVYLERATQGLVEAGKPVDGELLQFLSPLGWEHINLTGDYVWRQSRRLEDGKFRPLRMPGKP
>Cluster_661_Allele_55
FDDYLLPAEKFAALKREQALPLAINPNSDQYLEERLQLLDEQLATVTRLAKDNELPDAILTESGLKITPLDAAVPDRAQALIDQTSQLLPRIKITELLMDVDDWTGFSRHFTHLKDGAEAKDRTLLLSAILGDAINLGLTKMAESSPGLTYAKLSWLQAWHIRDETYSAALAELVNHQYRHAFAAHWGDGTTSSSDGQRFRAGGRGESTGHVNPKYGSEPGRLFYTHISDQYAPFSTRVVNVGVRDSTYVLDGLLYHESDLRIEEHYTDTAGFTDHVFALMHLLGFRFAPRIRDLGETKLYVPQGVQAYPTLRPLIGGTLNIKHVRAHWDDILRLASSIKQGTVTASLMLRKLGSYPRQNGLAVALRELGRIERTLFILDWLQSVELRRRVHAGLNKGEARNSLARAVFFNRLGEIRDRSFEQQRYRASGLNLVTAAIVLWNTVYLE
>Cluster_661_Allele_56
MPRRLILSATERDTLLALPESQDDLIRYYTFNDSDLSLIRQRRGDANRLGFAVQLCLLRYPGYALGTDSELPEPVILWVAKQVQAEPASWAKYGERDVTRREHAQELRTYLQLAPFGLSDFRALVRELTELAQQTDKGLLLAGQALESLRQKRRILPALSVIDRACSEAIARANRRVYRALVEPLTDSHRAKLDELLKLKAGSSITWLTWLRQAPLKPNSRHMLEHIERLKTFQLVDLPEGLGRHIHQNRLLKLAREGGQMTPKDLGKFEPQRRYATLAAVVLESTATVIDELVDLHDRILVKLFSGAKHKHQQQFQKQGKAINDKVRLYSRIGQALLEAKESGSDPYAAIEAVIPWDEFTESVSEAELLARPEGFDHLHLVGENFATLRRYTPALLEVLELRAAPAAQGVLAAVQTLREMNADNLRKVPADAPTAFIKPRWKPLVITPEGLDRKFYEICALSELKNALRSGDIWVKGSRQFRDFDDYLLPAEKFAALKREQALPLAINPNSDQYLEERLQLLDEQLATVTRLAKDNELPDAILTESGLKITPLDAAVPDRAQALIDQTSQLLPRIKITELLMDVDDWTGFSRHFTHLKDGAEAKDRTLLLSAILGDAINLGLTKMAESSPGLTYAKLSWLQAWHIRDETYSAALAELVNHQYRHAFAAHWGDGTTSSSDGQRFRAGGRGESTGHVNPKYGSEPGRLFYTHISDQYAPFSTRVVNVGVRDSTYVLDGLLYHESDLRIEEHYTDTAGFTDHVFALMHLLGFRFVPRIRDLGETKLYVPQGVQAYPTLRPLIGGTLNIKHVRAHWDDILRLASSIKQGTVTASLMLRKLGSYPRQNGLAVALRELGRIERTLFILDWLQSVELRRRVHAGLNKGEARNSLARAVFFNRLGEIRDRSFEQQRYRASGLNLVTAAIVLWNTVYLERATQGLVEAGKPVDGELLQFLSPLGWEHINLTGDYVWRQSRRLEDGKFRPLRMPGKP
>Cluster_661_Allele_57
FDDYLLPAEKFAALKREQALPLAINPNSDQYLEERLQLLDEQLATVTRLAKDNELPDAILTESWLKITPLDAAVPDRAQALIDQTSQLLPRIKITELLMDVDDWTGFSRHFTHLKDGAEAKDRTLLLSAILGDAINLGLTKMAESSPGLTYAKLSWLQAWHIRDETYSAALAELVNHQYRHAFAAHWGDGTTSSSDGQRFRAGGRGESTGHVNPKYGSEPGRLFYTHISDQYAPFSTRVVNVGVRDSTYVLDGLLYHESDLRIEEHYTDTAGFTDHVFALMHLLGFRFAPRIRDLGETKLYVPQGVQAYPTLRPLIGGTLNIKHVRAHWDDILRLASSIKQGTVTASLMLRKLGSYPRQNGLAVALRELGRIERTLFILDWLQSVELRRRVHAGLNKGEARNSLARAVFFNRLGEIRDRSFEQQRYRASGLNLVTAAIVLWNTVYLERATQGLVEAGKPVDGELLQFLSPLGWEHINLTGDYVWRQSRRLEDGKFRPLRMPGKP
>Cluster_661_Allele_58
VQTLREMNADNLRKVPADAPTAFIKPRWKPLVITPEGLDRKFYEICALSELKNALRSGDIWVKGSRQFRDFDDYLLPAEKFAALKREQALPLAINPNSDQYLEERLQLLDEQLATVTRLAKDNELPDAILTESGLKITPLDAAVPDRAQALIDQTSQLLPRIKITELLMDVDDWTGFSRHFTHLKDGAEAKDRTLLLSAILGDAINLGLTKMAESSPGLTYAKLSWLQAWHIRDETYSGSVPAEGEMTP
>Cluster_661_Allele_59
ESSPGLTYAKLSWLQAWHIRDETYSAALAELVNHQYRHAFAAHWGDGTTSSSDGQRFRAGGRGESTGHVNPKYGSEPGRLFYTHISDQYAPFSTRVVNVGVRDSTYVLDGLLYHESDLRIEEHYTDTAGFTDHVFALMHLLGFRFAPRIRDLGETKLYVPQGVQAYPTLRPLIGGTLNIKHVRAHWDDILRLASSIKQGTVTASLMLRKLGSYPRQNGLAVALRELGRIERTLFILDWLQSVELRRRVHAGLNKGEARNSLARAVFFNRLGEIRDRSFEQQRYRASGLNLVTAAIVLWNTVYLERATQGLVEAGKPVDGELLQFLSPLGWEHINLTGDYVWRQSRRLEDGKFRPLRMPGKP
>Cluster_661_Allele_60
MKLKAGSSITWLTWLRQAPLKPNSRHMLEHIERLKTFQLVDLPEGLGRHIHQNRLLKLAREGGQMTPKDLGKFEPQRRYATLAAVVLESTATVIDELVDLHDRILVKLFSGAKHKHQQQFQKQGKAINDKVRLYSRIGQALLEAKESGSDPYAAIEAVIPWDEFTESVSEAELLARPEGFDHLHLVGENFATLRRYTPALLEVLELRAAPAAQGVLAAVQTLREMNADNLRKVPADAPTAFIKPRWKPLVITPEGLDRKFYEICALSELKNALRSGDIWVKGSRQFRDFDDYLLPAEKFAALKREQALPLAINPNSDQYLEERLQLLDEQLATVTRLAKDNELPDAILTESGLKITPLDAAVPDRAQALIDQTSQLLPRIKITELLMDVDDWTGFSRHFTHLKDGAEAKDRTLLLSAILGDAINLGLTKMAESSPGLTYAKLSWLQAWHIRDETYSAALAELVNHQYRHAFAAHWGDGTTSSSDGQRFRAGGRGESTGHVNPKYGSEPGRLFYTHISDQYAPFSTRVVNVGVRDSTYVLDGLLYHESDLRIEEHYTDTAGFTDHVFALMHLLGFRFAPRIRDLGETKLYVPQGVQAYPTLRPLIGGTLNIKHVRAHWDDILRLASSIKQGTVTASLMLRKLGSYPRQNGLAVALRELGRIERTLFILDWLQSVELRRRVHAGLNKGEARNSLARAVFFNRLGEIRDRSFEQQRYRASGLNLVTAAIVLWNTVYLERATQGLVEAGKPVDGELLQFLSPLGWEHINLTGDYVWRQSRRLEDGKFRPLRMPGKP
>Cluster_661_Allele_61
MGSCAAPSAKGDDKFITTDYLQQCHFDDYLLPAEKFAALKREQALPLAINPNSDQYLEERLQLLDEQLATVTRLAKDNELPDAILTESGLKITPLDAAVPDRAQALIDQTSQLLPRIKITELLMDVDDWTGFSRHFTHLKDGAEAKDRTLLLSAILGDAINLGLTKMAESSPGLTYAKLSWLQAWHIRDETYSAALAELVNHQYRHAFAAHWGDGTTSSSDGQRFRAGGRGESTGHVNPKYGSEPGRLFYTHISDQYAPFSTRVVNVGVRDSTYVLDGLLYHESDLRIEEHYTDTAGFTDHVFALMHLLGFRFAPRIRDLGETKLYVPQGVQAYPTLRPLIGGTLNIKHVRAHWDDILRLASSIKQGTVTASLMLRKLGSYPRQNGLAVALRELGRIERTLFILDWLQSVELRRRVHAGLNKGEARNSLARAVFFNRLGEIRDRSFEQQRYRASGLNLVTAAIVLWNTVYLERATQGLVEAGKPVDGELLQFLSPLGWEHINLTGDYVWRQSRRLEDGKFRPLRMPGKP
>Cluster_661_Allele_62
FDDYLLPAEKFAALKREQALPLAINPNRDQYLEERLQLLDEQLATVTRLAKDNELPDAILTESGLKITPLDAAVPDRAQALIDQTSQLLPRIKITELLMDVDDWTGFSRHFTHLKDGAEAKDRTLLLSAILGDAINLGLTKMAESSPGLTYAKLSWLQAWHIRDETYSAALAELVNHQYRHAFAAHWGDGTTSSSDGQRFRAGGRGESTGHVNPKYGSEPGRLFYTHISDQYAPFSTRVVNVGVRDSTYVLDGLLYHESDLRIEEHYTDTAGFTDHVFALMHLLGFRFAPRIRDLGETKLYVPQGVQAYPTLRPLIGGTLNIKHVRAHWDDILRLASSIKQGTVTASLMLRKLGSYPRQNGLAVALRELGRIERTLFILDWLQSVELRRRVHAGLNKGEARNSLARAVFFNRLGEIRDRSFEQQRYRASGLNLVTAAIVLWNTVYLERATQGLVEAGKPVDGELLQFLSPLGWEHINLTGDYVWRQSRRLEDGKFRPLRMPGKP
>Cluster_661_Allele_63
MPRRLILSATERDTLLALPESQDDLIRYYTFNDSDLSLIRQRRGDANRLGFAVQLCLLRYPGYALGTDSELPEPVILWVAKQVQAEPASWAKYGERDVTRREHAQELRTYLQLAPFGLSDFRALVRELTELAQQTDKGLLLAGQALESLRQKRRILPALSVIDRACSEAIARANRRVYRALVEPLTDSHRAKLDELLKLKAGSSITWLTWLRQAPLKPNSRHMLEHIERLKTFQLVDLPEGLGRHIHQNRLLKLAREGGQMTPKDLGKFEPQRRYATLAAVVLESTATVIDELVDLHDRILVKLFSGAKHKHQQQFQKQGKAINDKVRLYSRIGQALLEAKESGSDPYAAIEAVIPWDEFTESVSEAELLARPEGFDHLHLVGENFATLRRYTPALLEVLELRAAPAAQGVLAAVQTLREMNADNLRKVPADAPTAFIKPRWKPLVITPEGLDRKFYEICALSELKNALRSGDIWVKGSRQFRDFDDYLLPAEKFAALKREQALPLAINPNSDQYLEERLQLLDEQLATVTRLAKDNELPDAILTESGLKITPLDAAVPDRAQALIDQTSQLLPRIKITELLMDVDDWTGFSRHFTHLKDGAEAKDRTLLLSAILGDAINLGLTKMAESSPGLTYAKLSWLQAWHIRDETYSAALAELVNHQYRHAFAAHWGDGTTSSSDGQRFRAGGRGESTGHVNPKYGSEPGRLFYTHISDQYAPFSTRVVNVGVRDSTYVLDGLLYHESDLRIEEHYTDTAGFTDHVFALMHLLGFRFAPRIRDLGETKLYVPQGVQAYPTLRPLIGGTLNIKHVRAHWDDILRLASSIKQGTVTASLMLRKLGSYPRQNGLAVALRELGRIERTLFILDWLQSVELRRRVHAGLNKGEARNSLARAVFFNRLGEIRDRSFEQQRYRASGLNLVTAAIVLWNTVYLERATQGLVEAGKPVDGELLQFLSPLGWEHINLTGDYVWRQSRRLEDGKFRPLRVPGKP
>Cluster_661_Allele_64
MISLSPPTICNSAPFSTRVVNVGVRDSTYVLDGLLYHESDLRIEEHYTDTAGFTDHVFALMHLLGFRFAPRIRDLGETKLYVPQGVQAYPTLRPLIGGTLNIKHVRAHWDDILRLASSIKQGTVTASLMLRKLGSYPRQNGLAVALRELGRIERTLFILDWLQSVELRRRVHAGLNKGEARNSLARAVFFNRLGEIRDRSFEQQRYRASGLNLVTAAIVLWNTVYLERATQGLVEAGKPVDGELLQFLSPLGWEHINLTGDYVWRQSRRLEDGKFRPLRMPGKP
>Cluster_661_Allele_65
MQQCRDIWVKGSRQFRDFDDYLLPAEKFAALKREQALPLAINPNSDQYLEERLQLLDEQLATVTRLAKDNELPDAILTESGLKITPLDAAVPDRAQALIDQTSQLLPRIKITELLMDVDDWTGFSRHFTHLKDGAEAKDRTLLLSAILGDAINLGLTKMAESSPGLTYAKLSWLQAWHIRDETYSAALAELVNHQYRHAFAAHWGDGTTSSSDGQRFRAGGRGESTGHVNPKYGSEPGRLFYTHISDQYAPFSTRVVNVGVRDSTYVLDGLLYHESDLRIEEHYTDTAGFTDHVFALMHLLGFRFAPRIRDLGETKLYVPQGVQAYPTLRPLIGGTLNIKHVRAHWDDILRLASSIKQGTVTASLMLRKLGSYPRQNGLAVALRELGRIERTLFILDWLQSVELRRRVHAGLNKGEARNSLARAVFFNRLGEIRDRSFEQQRYRASGLNLVTAAIVLWNTVYLERATQGLVEAGKPVDGELLQFLSPLGWEHINLTGDYVWRQSRRLEDGKFRPLRMPGKP
>Cluster_661_Allele_66
FDDYLMPAEKFAALKREQALPLAINPNSDQYLEERLQLLDEQLATVTRLAKDNELPDAILTESGLKITPLDAAVPDRAQALIDQTSQLLPRIKITELLMDVDDWTGFSRHFTHLKDGAEAKDRTLLLSAILGDAINLGLTKMAESSPGLTYAKLSWLQAWHIRDETYSAALAELVNHQYRHAFAAHWGDGTTSSSDGQRFRAGGRGESTGHVNPKYGSEPGRLFYTHISDQYAPFSTRVVNVGVRDSTYVLDGLLYHESDLRIEEHYTDTAGFTDHVFALMHLLGFRFAPRIRDLGETKLYVPQGVQAYPTLRPLIGGTLNIKHVRAHWDDILRLASSIKQGTVTASLMLRKLGSYPRQNGLAVALRELGRIERTLFILDWLQSVELRRRVHAGLNKGEARNSLARAVFFNRLGEIRDRSFEQQRYRASGLNLVTAAIVLWNTVYLERATQGLVEAGKPVDGELLQFLSPLGWEHINLTGDYVWRQSRRLEDGKFRPLRMPGKP
>Cluster_661_Allele_67
YTDTAGFTDHVFALMHLLGFRFAPRIRDLGETKLYVPQGVQAYPTLRPLIGGTLNIKHVRAHWDDILRLASSIKQGTVTASLMLRKLGSYPRQNGLAVALRELGRIERTLFILDWLQSVELRRRVHAGLNKGEARNSLARAVFFNRLGEIRDRSFEQQRYRASGLNLVTAAIVLWNTVYLERATQGLVEAGKPVDGELLQFLSPLGWEHINLTGDYVWRQSRRLEDGKFRPLRMPGKP
>Cluster_661_Allele_68
MPRRLILSATERDTLLALPESQDDLIRYYTFNDSDLSLIRQRRGDANRLGFAVQLCLLRYPGYALGTDSELPEPVILWVAKQVQAEPASWAKYGERDVTRREHAQELRTYLQLAPFGLSDFRALVRELTELAQQTDKGLLLAGQALESLRQKRRILPALSVIDRACSEAIARANRRVYRALVEPLTDSHRAKLDELLKLKAGSSITWLTWLRQAPLKPNSRHMLEHIERLKTFQLVDLPEGLGRHIHQNRLLKLAREGGQMTPKDLGKFEPQRRYATLAAVVLESTATVIDELVDLHDRILVKLFSGAKHKHQQQFQKQGKAINDKVRLYSRIGQALLEAKESGSDPYAAIEAVIPWDEFTESVSEAELLARPEGFDHLHLVGENFATLRRYTPALLEVLELRAAPAAQGVLAAVQTLREMNADNLRKVPADAPTAFIKPRWKPLVITPEGLDRKFYEICALSELKNALRSGDIWVKGSRQFRDFDDYLLPAEKFAALKREQALPLAINPNSDQYLEERLQLLDEQLATVTRLAKDNELPDAILTESGLKITPLDAAVPDRAQALIDQTSQLLPRIKITELLMDVDDWTGFSRHFTHLKDGAEAKDRTLLLSAILGDAINLGLTKMAESSPGLTYAKLSWLQAWHIRDETYSAALAELVNHQYRHAFAAHWGDGTTSSSDGQRFRAGGRGESTGHVNPKYGSEPGRLFYTHISDQYAPFSTRVVNVGVRDSTYVLDGLLYHESDLRIEEHYTDTAGFTDHVFALMHLLGFRFAPRIRDLGETKLYVSQGVQAYPTLRPLIGGTLNIKHVRAHWDDILRLASSIKQGTVTASLMLRKLGSYPRQNGLAVALRELGRIERTLFILDWLQSVELRRRVHAGLNKGEARNSLARAVFFNRLGEIRDRSFEQQRYRASGLNLVTAAIVLWNTVYLERATQGLVEAGKPVDGELLQFLSPLGWEHINLTGDYVWRQSRRLEDGKFRPLRMPGKP
>Cluster_661_Allele_69
MPRRLILSATERDTLLALPESQDDLIRYYTFNDSDLSLIRQRRGDANRLGFAVQLCLLRYPGYALGTDSELPEPVILWVAKQVQAEPASWAKYGERDVTRREHAQELRTYLQLAPFGLSDFRALVRELTELAQQTDKGLLLAGQALESLRQKRRILPALSVIDRACSEAIARANRRVYRALVEPLTDSHRAKLDELLKLKAGSSITWLTWLRQAPLKPNSRHMLEHIERLKTFQLVDLPEGLGRHIHQNRLLKLAREGGQMTPKDLGKFEPQRRYATLAAVVLESTATVIDELVDLHDRILVKLFSGAKHKHQQQFQKQGKAINDKVRLYSRIGQALLEAKESGSDPYAAIEAVIPWDEFTESVSEAELLARPEGFDHLHLVGENFATLRRYTPALLEVLELRAAPAAQGVLAAVQTLREMNADNLRKVPADAPTAFIKPRWKPLVITPEGLDRKFYEICALSELKNALRSGDIWVKGSRQFRDFDDYLLPAEKFAALKREQALPLAINPNSDQYLEERLQLLDEQLATVTRLAKDNELPDAILTESGLKITPLDAAVPDRAQALIDQTSQLLPRIKITELLMDVDDWTGFSRHFTHLKDGAEAKDRTLLLSAILGDAINLGLTKMAESSPGLTYAKLSWLQAWHIRDETYSAALAELVNHQYRHAFAAHWGDGTTSSSDGQRFRAGGRGESTGHVNPKYGSEPGRLFYTHISDQYAPFSTRVVNVGVRDSTYVLDGLLYHESDLRIEEHYTDTAGFTDHVFALMHLLGFRFAPRIRDLGETKLYVPQGVQAYPTLRPLIGGTLNIKHVRAHWDDILRLASSIKQGTVTASLMLRKLGSYPRQNGLAVALRELGRIERTLFILDWLQSVELRRSNDILRQASAYFAKAEFDRLWKK
>Cluster_661_Allele_70
MFILFAERKVGEQHGPAAQGVLAAVQTLREMNADNLRKVPADAPTAFIKPRWKPLVITPEGLDRKFYEICALSELKNALRSGDIWVKGSRQFRDFDDYLLPAEKFAALKREQALPLAINPNSDQYLEERLQLLDEQLATVTRLAKDNELPDAILTESGLKITPLDAAVPDRAQALIDQTSQLLPRIKITELLMDVDDWTGFSRHFTHLKDGAEAKDRTLLLSAILGDAINLGLTKMAESSPGLTYAKLSWLQAWHIRDETYSAALAELVNHQYRHAFAAHWGDGTTSSSDGQRFRAGGRGESTGHVNPKYGSEPGRLFYTHISDQYAPFSTRVVNVGVRDSTYVLDGLLYHESDLRIEEHYTDTAGFTDHVFALMHLL
>Cluster_661_Allele_71
MAESSPGLTYAKLSWLQAWHIRDETYSAALAELVNHQYRHAFAAHWGDGTTSSSDGQRFRAGGRGESTGHVNPKYGSEPGRLFYTHISDQYAPFSTRVVNVGVRDSTYVLDGLLYHESDLRIEEHYTDTAGFTDHVFALMHLLGFRFAPRIRDLGETKLYVPQGVQAYPTLRPLIGGTLNIKHVRAHWDDILRLASSIKQGTVTASLMLRKLGSYPRQNGLAVALRELGRIERTLFILDWLQSVELRRRVHAGLNKGEARNSLARAVFFNRLGEIRDRSFEQQRYRASGLNLVTAAIVLWNTVYLERATQGLVEAGKPVDGELLQFLSPLGWEHINLTGDYVWRQSRRLEDGKFRPLRMPGKP
>Cluster_661_Allele_72
MLAAVQTLREMNADNLRKVPADAPTAFIKPRWKPLVITPEGLDRKFYEICALSELKNALRSGDIWVKGSRQFRDFDDYLLPAEKFAALKREQALPLAINPNSDQYLEERLQLLDEQLATVTRLAKDNELPDAILTESGLKITPLDAAVPDRAQALIDQTSQLLPRIKITELLMDVDDWTGFSRHFTHLKDGAEAKDRTLLLSAILGDAINLGLTKMAESSPGLTYAKLSWLQAWHIRDETYSGSVPAEGEMTP
>Cluster_661_Allele_73
MQTLREMNADNLRKVPADAPTAFIKPRWKPLVITPEGLDRKFYEICALSELKNALRSGDIWVKGSRQFRDFDDYLLPAEKFAALKREQALPLAINPNSDQYLEERLQLLDEQLATVTRLAKDNELPDAILTESGLKITPLDAAVPDRAQALIDQTSQLLPRIKITELLMDGDDWTGFSRHFTHLKDGAEAKDRTLLLSAILGDAINLGLTKMAESSPGLTYAKLSWLQAWHIRDETYSGSVPAEGEMTP
>Cluster_661_Allele_74
EERLQLLDEQLATVTRLAKDNELPDAILTESGLKITPLDAAVPDRAQALIDQTSQLLPRIKITELLMDVDDWTGFSRHFTHLKDGAEAKDRTLLLSAILGDAINLGLTKMAESSPGLTYAKLSWLQAWHIRDETYSAALAELVNHQYRHAFAAHWGDGTTSSSDGQRFRAGGRGESTGHVNPKYGSEPGRLFYTHISDQYAPFSTRVVNVGVRDSTYVLDGLLYHESDLRIEEHYTDTAGFTDHVFALMHLLGFRFAPRIRDLGETKLYVPQGVQAYPTLRPLIGGTLNIKHVRAHWDDILRLASSIKQGTVTASLMLRKLGSYPRQNGLAVALRELGRIERTLFILDWLQSVELRRRVHAGLNKGEARNSLARAVFFNRLGEIRDRSFEQQRYRASGLNLVTAAIVLWNTVYLERATQGLVEAGKPVDGELLQFLSPLGWEHINLTGDYVWRQSRRLEDGKFRPLRMPGKP
>Cluster_661_Allele_75
MPRRLILSATERDTLLALPESQDDLIRYYTFNDSDLSLIRQRRGDANRLGFAVQLCLLRYPGYALGTDSELPEPVILWVAKQVQAEPASWAKYGERDVTRREHAQELRTYLQLAPFGLSDFRALVRELTELALQTDKGLLLAGQALESLRQKRRILPALSVIDRACSEAIARANRRVYRALVEPLTDSHRAKLDELLKLKAGSSITWLTWLRQAPLKPNSRHMLEHIERLKTFQLVDLPEGLGRHIHQNRLLKLAREGGQMTPKDLGKFEPQRRYATLAAVVLESTATVIDELVDLHDRILVKLFSGAKHKHQQQFQKQGKAINDKVRLYSRIGQALLEAKESGSDPYAAIEAVIPWDEFTESVSEAELLARPEGFDHLHLVGENFATLRRYTPALLEVLELRAAPAAQGVLAAVQTLREMNADNLRKVPADAPTAFIKPRWKPLVITPEGLDRKFYEICALSELKNALRSGDIWVKGSRQFRDFDDYLLPAEKFAALKREQALPLAINPNSDQYLEERLQLLDEQLATVTRLAKDNELPDAILTESGLKITPLDAAVPDRAQALIDQTSQLLPRIKITELLMDVDDWTGFSRHFTHLKDGAEAKDRTLLLSAILGDAINLGLTKMAESSPGLTYAKLSWLQAWHIRDETYSAALAELVNHQYRHAFAAHWGDGTTSSSDGQRFRAGGRGESTGHVNPKYGSEPGRLFYTHISDQYAPFSTRVVNVGVRDSTYVLDGLLYHESDLRIEEHYTDTAGFTDHVFALMHLLGFRFAPRIRDLGETKLYVPQGVQAYPTLRPLIGGTLNIKHVRAHWDDILRLASSIKQGTVTASLMLRKLGSYPRQNGLAVALRELGRIERTLFILDWLQSVELRRRVHAGLNKGEARNSLARAVFFNRLGEIRDRSFEQQRYRASGLNLVTAAIVLWNTVYLERATQGLVEAGKPVDGELLQFLSPLGWEHINLTGDYVWRQSRRLEDGKFRPLRMPGKP
>Cluster_661_Allele_76
MGIRDSTYVLDGLLYHESDLRIEEHYTDTAGFTDHVFGLMHLLGFRFAPRIRDLGETKLFIPKGDAAYDALKPMISSDRLNIKQIRAHWDEILRLATSIKQGTVTASLMLRKLGSYPRQNGLAVALRELGRIERTLFILDWLQSVELRRRVHAGLNKGEARNALARAVFFYRLGEIRDRSFEQQRYRASGLNLVTAAIVLWNTVYLERATSALRGNGTALDDTLLQYLSPLGWEHINLTGDYLWRSSAKVGAGKFRPLRPLPPA
>Cluster_661_Allele_77
MTAAIVLWNTVYLERATQGLVEAGKPVDGELLQFLSPLGWEHINLTGDYVWRQSRRLEDGKFRPLRMPGKP
>Cluster_661_Allele_78
MITPEGLDRKFYEICALSELKNALRSGDIWVKGSRQFRDFDDYLLPAEKFAALKREQALPLAINPNSDQYLEERLQLLDEQLATVTRLAKDNELPDAILTESGLKITPLDAAVPDRAQALIDQTSQLLPRIKITELLMDVDDWTGFSRHFTHLKDGAEAKDRTLLLSAILGDAINLGLTKMAESSPGLTYAKLSWLQAWHIRDETYSAALAELVNHQYRHAFAAHWGDGTTSSSDGQRFRAGGRGESTGHVNPKYGSEPGRLFYTHISDQYAPFSTRVVNVGVRDSTYVLDGLLYHESDLRIEEHYTDTAGFTDHVFALMHLLGFRFAPRIRDLGETKLYVPQGVQAYPTLRPLIGGTLNIKHVRAHWDDILRLASSIKQGTVTASLMLRKLGSYPRQNGLAVALRELGRIERTLFILDWLQSVELRRRVHAGLNKGEARNSLARAVFFNRLGEIRDRSFEQQRYRASGLNLVTAAIVLWNTVYLERATQGLVEAGKPVDGELLQFLSPLGWEHINLTGDYVWRQSRRLEDGKFRPLRMPGKP
>Cluster_661_Allele_79
MQTLREMNADNLRKVPADAPTAFIKPRWKPLVITPEGLDRKFYEICALSELKNALRSGDIWVKGSRQFRDFDDYLLPAEKFAALKREQALPLAINPNSDQYLEERLQLLDEQLATVTRLAKDNELPDAILTESGLKITPLDAAVPDRAQALIDQTSQLLPRIKITELLMDVDDWTGFSRHFTHLKDGAEAKDRTLLLSAILGDAINLGLTKMAESSPGLTYAKLSWLQAWHIRDETYSAALAELVNHQYRHAFAAHWGDGTTSSSDGQRFRAGGRGESTGHVNPKYGSEPGRLFYTHISDQYAPFSTRVVNVGVRDSTYVLDGLLYHESDLRIEEHYTDTAGFTDHVFALMHLLGFRFAPRIRDLGETKLYVPQGVQAYPTLRPLIGGTLNIKHVRAHWDDILRLASSIKQGTVTASLLLRKLGSYPRQNGLAVALRELGRIERTLFILDWLQSVELRRRVHAGLNKGEARNSLARAVFFNRLGEIRDRSFEQQRYRASGLNLVTAAIVLWNTVYLERATQGLVEAGKPVDGELLQFLSPLGWEHINLTGDYVWRQSRRLEDGKFRPLRMPGKP
>Cluster_661_Allele_80
MQTLREMNADNLRKVPADAPTAFIKPRWKPLVITPEGLDRKFYEICALSELKNALRSGDIWVKGSRQFRDFDDYLLPAEKFAALKREQALPLAINPNSDQYLEERLQLLDEQLATVTRLAKDNELPDAILTESGLKITPLDAAVPDRAQALIDQTSQLLPRIKITELLMDVDDWTGFSRHFTHLKDGAEAKDRTLLLSAILGDAINLGLTKMAESSPGLTYAKLSWLQAWHIRDETYSAALAELVNHQYRHAFAAHWGDGTTSSSDGQRFRAGGRGESTGHVNPKYGSEPGRLFYTHISDQYAPFSTRVVNVGVRDSTYVLDGLLYHESDLRIEEHYTDTAGFTDHVFALMHLLGFRFAPRIRDLGETKLYVPQGVQAYPTLRPLIGGTLNIKHVRAHWDDILRLASSIKQGTVTASLMLRKLGSYPRQNGLAVALRELGRIERTLFILDWLQSVELRRRVHAGLNKGEARNSLARAVFFNRLGEIRDRSFEQQRYRASGLNLVTAAIVL
>Cluster_661_Allele_81
MLRKLGSYPRQNGLAVALRELGRIERTLFILDWLQSVELRRRVHAGLNKGEARNSLARAVFFNRLGEIRDRSFEQQRYRASGLNLVTAAIVLWNTVYLERATQGLVEAGKPVDGELLQFLSPLGWEHINLTGDYVWRQSRRLEDGKFRPLRMPGKP
>Cluster_661_Allele_82
MPRRLILSATERDTLLALPESQDDLIRYYTFNDSDLSLIRQRRGDANRLGFAVQLCLLRYPGYALGTDSELPEPVILWVAKQVQAEPASWAKYGERDVTRREHAQELRTYLQLAPFGLSDFRALVRELTELAQQTDKGLLLAGQALESLRQKRRILPALSVIDRACSEAIARANRRVYRALVEPLTDSHRAKLDELLKLKAGSSITWLTWLRQAPLKPNSRHMLEHIERLKTFQLVDLPEGLGRHIHQNRLLKLAREGGQMTPKDLGKFEPQRRYATLAAVVLESTATVIDELVDLHDRILVKLFSGAKHKHQQQFQKQGKAINDKVRLYSRIGQALLEAKESGSDPYAAIEAVIPWDEFTESVSEAELLARPEGFDHLHLVGENFATLRRYTPALLEVLELRAAPAAQGVLAAVQTLREMNADNLRKVPADAPTAFIKPRWKPLVITPEGLDRKFYEICALSELKNALRSGDIWVKGSRQFRDFDDYLLPAEKFAALKREQALPLAINPNSDQYLEERLQLLDEQLATVTRLAKDNELPDAILTESGLKITPLDAAVPDRAQALIDQTSQLLPRIKITELLMDVDDWTGFSRHFTHLKDGAEAKDRTLLLSAILGDAINLGLTKMAESSPGLTYAKLSWLQAWHIRDETYSAALAELVNHQYRHAFAAHWGDGTTSSSDGQRFRAGGRGESTGHVNPKYGSEPGRLFYTHISDQYAPFSTRVVNVGVRDSTYVLDGLLYHESDLRIEEHYTDTAGFTDHVFALMHLLGFRFAPRIRDLGETKLYVPQGVQAYPTLRPLIGGTLNIKHVRAHWDDILRLASSIKQGTVTGSDAQWNENSR
>Cluster_661_Allele_83
MHAGLNKGEARNSLARAVFFNRLGEIRDRSFEQQRYRASGLNLVTAAIVLWNTVYLERATQGLVEAGKPVDGELLQFLSPLGWEHINLTGDYVWRQSRRLEDGKFRPLRMPGKP
>Cluster_661_Allele_84
MPRRLILSATERDTLLALPESQDDLIRYYTFNDSDLSLIRQRRGDANRLGFAVQLCLLRYPGYALGTDSELPEPVILWVAKQVQAEPASWAKYGERDVTRREHAQELRTYLQLAPFGLSDFRALVRELTELAQQTDKGLLLAGQALESLRQKRRILPALSVIDRACSEAIARANRRVYRALVEPLTDSHRAKLDELLKLKAGSSITWLTWLRQAPLKPNSRHMLEHIERLKTFQLVDLPEDLGRHIHQNRLLKLAREGGQMTPKDLGKFEPQRRYATLAAVVLESTATVIDELVDLHDRILVKLFSGAKHKHQQQFQKQGKAINDKVRLYSRIGQALLEAKESGSDPYAAIEAVIPWDEFTESVSEAELLARPEGFDHLHLVGENFATLRRYTPALLEVLELRAAPAAQGVLAAVQTLREMNADNLRKVPADAPTAFIKPRWKPLVITPEGLDRKFYEICALSELKNALRSGDIWVKGSRQFRDFDDYLLPAEKFAALKREQALPLAINPNSDQYLEERLQLLDEQLATVTRLAKDNELPDAILTESGLKITPLDAAVPDRAQALIDQTSQLLPRIKITELLMDVDDWTGFSRHFTHLKDGAEAKDRTLLLSAILGDAINLGLTKMAESSPGLTYAKLSWLQAWHIRDETYSAALAELVNHQYRHAFAAHWGDGTTSSSDGQRFRAGGRGESTGHVNPKYGSEPGRLFYTHISDQYAPFSTRVVNVGVRDSTYVLDGLLYHESDLRIEEHYTDTAGFTDHVFALMHLLGFRFAPRIRDLGETKLYVPQGVQAYPTLRPLIGGTLNIKHVRAHWDDILRLASSIKQGTVTASLMLRKLGSYPRQNGLAVALRELGRIERTLFILDWLQSVELRRRVHAGLNKGEARNSLARAVFFNRLGEIRDRSFEQQRYRASGLNLVTAAIVLWNTVYLERATQGLVEAGKPVDGELLQFLSPLGWEHINLTGDYVWRQSRRLEDGKFRPLRMPGKP
>Cluster_661_Allele_85
MPRRLILSATERDTLLALPESQDDLIRYYTFNDSDLSLIRQRRGDANRLGFAVQLCLLRYPGYALGTDSELPEPVILWVAKQVQAEPASWAKYGEGDVTRREHAQELRTYLQLAPFGLSDFRALVRELTELAQQTDKGLLLAGQALESLRQKRRILPALSVIDRACSEAIARANRRVYRALVEPLTDSHRAKLDELLKLKAGSSITWLTWLRQAPLKPNSRHMLEHIERLKTFQLVDLPEGLGRHIHQNRLLKLAREGGQMTPKDLGKFEPQRRYATLAAVVLESTATVIDELVDLHDRILVKLFSGAKHKHQQQFQKQGKAINDKVRLYSRIGQALLEAKESGSDPYAAIEAVIPWDEFTESVSEAELLARPEGFDHLHLVGENFATLRRYTPALLEVLELRAAPAAQGVLAAVQTLREMNADNLRKVPADAPTAFIKPRWKPLVITPEGLDRKFYEICALSELKNALRSGDIWVKGSRQFRDFDDYLLPAEKFAALKREQALPLAINPNSDQYLEERLQLLDEQLATVTRQAKDNELPDAILTESGLKITPLDAAVPDRAQALIDQTSQLLPRIKITELLMDVDDWTGFSRHFTHLKDGAEAKDRTLLLSAILGDAINLGLTKMAESSPGLTYAKLSWLQAWHIRDETYSAALAELVNHQYRHAFAAHWGDGTTSSSDGQRFRAGGRGESTGHVNPKYGSEPGRLFYTHISDQYAPFSTRVVNVGVRDSTYVLDGLLYHESDLRIEEHYTGSDAQWNENSR
>Cluster_661_Allele_86
MPRRLILSATERDTLLALPESQDDLIRYYPFNDPDLSLIRQRRGDANRLGFAVQLCLLRYPGYALGTDSELPEPVILWVAKQVQAEPASWAKYGERDVTRREHAQELRTYLQLAPFGLSDFRALVRELTELAQQTDKGLLLAGQALESLRQKRRILPALSVIDRACSEAIARANRRVYRALVEPLTDSHRAKLDELLKLKAGSSITWLTWLRQAPLKPNSRHMLEHIERLKTFQLVDLPEGLGRHIHQNRLLKLAREGGQMTPKDLGKFEPQRRYATLAAVVLESTATVIDELVDLHDRILVKLFSGAKHKHQQQFQKQGKAINDKVRLYSRIGQALLEAKESGSDPYAAIEAVIPWDEFTESVSEAELLARPEGFDHLHLVGENFATLRRYTPALLEVLELRAAPAAQGVLAAVQTLREMNADNLRKVPADAPTAFIKPRWKPLVITPEGLDRKFYEICALSELKNALRSGDIWVKGSRQFRDFDDYLLPAEKFAALKREQALPLAINPNSDQYLEERLQLLDEQLATVTRLAKDNELPDAILTESGLKITPLDAAVPDRAQALIDQTSQLLPRIKITELLMDVDDWTGFSRHFTHLKDGAEAKDRTLLLSAILGDAINLGLTKMAESSPGLTYAKLSWLQAWHIRDETYSAALAELVNHQYRHAFAAHWGDGTTSSSDGQRFRAGGRGESTGHVNPKYGSEPGRLFYTHISDQYAPFSTRVVNVGVRDSTYVLDGLLYHESDLRIEEHYTDTAGFTDHVFALMHLLGFRFAPRIRDLGETKLYVPQGVQAYPTLRPLIGGTLNIKHVRAHWDDILRLASSIKQGTVTASLMLRKLGSYPRQNGLAVALRELGRIERTLFILDWLQSVELRRRVHAGLNKGEARNSLARAVFFNRLGEIRDRSFEQQRYRASGLNLVTAAIVLWNTVYLERATQGLVEAGKPVDGELLQFLSPLGWEHINLTGDYVWRQSRRLEDGKFRPLRMPGKP
>Cluster_661_Allele_87
MPRRLILSATERDTLLALPESQDDLIRYYTFNDSDLSLIRQRRGDANRLGFAVQLCLLRYPGYALGTDSELPEPVILWVAKQVQAEPASWAKYGERDVTRREHAQELRTYLQLAPFGLSDFRALVRELTELAQQTDKGLLLAGQALESLRQKRRILPALSVIDRACSEAIARANRRVYRALVEPLTDSHRAKLDELLKLKAGSSITWLTWLRQAPLKPNSRHMLEHIERLKTFQLVDLPEGLGRHIHQNRLLKLAREGGQMTPKDLGKFEPQRRYATLAAVVLESTATVIDELVDLHDRILVKLFSGAKHKHQQQFQKQGKAINDKVRLYSRIGQALLEAKESGSDPYAAIEAVIPWDEFTESVSEAELLARPEGFDHLHLVGENFATLRRYTPALLEVLELRAAPAAQGVLAAVQTLREMNADNLRKVPADAPTAFIKPRWKPLVITPEGLDRKFYEICALSELKNALRSGDIWVKGSRQFRDFDDYLLPAEKFAALKREQALPLAINPNSDQYLEERLQLLDEQLATVTRLAKDNELPDAILTESGLKITPLDAAVPDRAQALIDQTSQLLPRIKITELLMDVDDWTGFSRHFTHLKDGAEAKDRTLLLSAILGDAINLGLTKMAESSPGLTYAKLSWLQAWHIRDETYS
>Cluster_661_Allele_88
MPRRLILSATERDTLLALPESQDDLIRYYTFNDSDLSLIRQRRGDANRLGFAVQLCLLRYPGYALGTDSELPEPVILWVAKQVQAEPASWAKYGERDVTRREHAQELRTYLQLAPFGLSDFRALVRELTELAQQTDKGLLLAGQALESLRQKRRILPALSVIDRACSEAIARANRRVYRALVEPLTDSHRAKLDELLKLKAGSSITWLTWLRQAPLKPNSRHMLEHIERLKTFQLVDLPEGLGRHIHQNRLLKLAREGGQMTPKDLGKFEPQRRYATLAAVVLESTATVIDELVDLHDRILVKLFSGAKHKHQQQFQKQGKAINDKVRLYSRIGQALLEAKESGSDPYAAIEAVIPWDEFTESVSEAELLARPEGFDHLHLVGENFATLRRYTPALLEVLELRAAPAAQGVLAAVQTLREMNADNLRKVPADAPTAFIKPRWKPLVITPEGLDRKFYEICALSELKNALRSGDIWVKGSRQFRDFDDYLLPAEKFAALKREQALPLAINPNSDQYLEERLQLLDEQLATVTRLAKDNELPDAILTESGLKITPLDAAVPDRAQALIDQTSQLLPRIKITELLMDVDDWTGFSRHFTHLKDGAEAKDRTLLLSAILGDAINLGLTKMAESSPGLTYAKLSWLQAWHIRDETYSAALAELVNHQYRHAFAAHWGDGTTSSSDGQRFRAGGRGESTGHVNPKYGSEPGRLFYTHISDQYAPFSTRVVNVGVRDSTYVLDGLLYHESDLRIEEHYTDTAGFTDHVFALMHLLGFRFAPRIRDLGETKLYVPQGVQAYPTLRPLIGGTLNHGSLAAANRGVAEYELS
>Cluster_661_Allele_89
MDGELLQFLSPLGWEHINLTGDYVWRQSRRLEDGKFRPLRMPGKP
>Cluster_661_Allele_90
MQTLREMNADNLRKVPADAPTAFIKPRWKPLVITPEGLDRKFYEICALSELKNALRSGDIWVKGSRQFRDFDDYLLPAEKFAALKREQALPLAINPNSDQYLEERLQLLDEQLATVTRLAKDNELPDAILTESGLKITPLDAAVPDRAQALIDQTSQLLPRIKITELLMDVDDWTGFSRHFTHLKDGAEAKDRTLLLSAILGDAINLGLTKMAESSPGLTYAKLSWLQAWHIRDETYSAALAELVNHQYRHAFAAHWGDGTTSSSDGQRFRAGGRGESTGHVNPKYGSEPGRLFYTHISDQYAPFSTRVVNVGVRDSTYVLDGLLYHESDLRIEEHYTDTAGFTDHVFALMHLLGFRFAPRIRDLGETKLYVPQGVQAYPTLRPLIGGTLNIKHVRAHWDDILRLASSIKQGTVTASLMLRKLGSYPRQNGLAVALRELGRIERTLFILDWLQSVELRRRVHAGLNKGEARNSLARAVFFNRLGEIRDRSFEQQRYRASGLNLVTAAIVLWNTVYLERAT
>Cluster_661_Allele_91
MPRRLILSATERDTLLALPESQDDLIRYYTFNDSDLSLIRQRRGDANRLGFAVQLCLLRYPGYALGTDSELPEPVILWVAKQVQAEPASWAKYGERDVTRREHAQELRTYLQLAPFGLSDFRALVRELTELAQQTDKGLLLAGQALESLRQKRRILPALSVIDRACSEAIARANRRVYRALVEPLTDSHRAKLDELLKLKAGSSITWLTWLRQAPLKPNSRHMLEHIERLKTFQLVDLPEGLGRHIHQNRLLKLAREGGQMTPKDLGKFEPQRRYATLAAVVLESTATVIDELVDLHDRILVKLFSGAKHKHQQQFQKQGKAINDKVRLYSRIGQALLEAKESGSDPYAAIEAVIPWDEFTESVSEAELLARPEGFDHLHLVGENFATLRRYTPALLEVLELRAAPAAQGVLAAVQTLREMNADNLRKVPADAPTAFIKPRWKPLVITPEGLDRKFYEICALSELKNALRSGDIWVKGSRQFRDFDDYLLPAEKFAALKREQALPLAINPNSDQYLEERLQLLDEQLATVTRLAKDNELPDAILTESGLKITPLDAAVPDRAQALIDQSSQLLPRIKITELLMDVDDWTGFSRHFTHLKDGAEAKDRTLLLSAILGDAINLGLTKMAESSPGLTYAKLSWLQAWHIRDETYSAALAELVNHQYRHAFAAHWGDGTTSSSDGQRFRAGGRGESTGHVNPKYGSEPGRLFYTHISDQYAPFSTRVVNVGVRDSTYVLDGLLYHESDLRIEEHYTDTAGFTDHVFALMHLLGFRFAPRIRDLGETKLYVPQGVQAYPTLRPLIGGTLNIKHVRAHWDDILRLASSIKQGTVTASLMLRKLGSYPRQNGLAVALRELGRIERTLFILDWLQSVELRRRVHAGLNKGEARNSLARAVFFNRLGEIRDRSFEQQRYRASGLNLVTAAIVLWNTVYLERAT
>Cluster_661_Allele_92
GAEAKDRTLLLSAILGDAINLGLTKMAESSPGLTYAKLSWLQAWHIRDETYSAALAELVNHQYRHAFAAHWGDGTTSSSDGQRFRAGGRGESTGHVNPKYGSEPGRLFYTHISDQYAPFSTRVVNVGVRDSTYVLDGLLYHESDLRIEEHYTDTAGFTDHVFALMHLLGFRFAPRIRDLGETKLYVPQGVQAYPTLRPLIGGTLNIKHVRAHWDDILRLASSIKQGTVTASLMLRKLGSYPRQNGLAVALRELGRIERTLFILDWLQSVELRRRVHAGLNKGEARNSLARAVFFNRLGEIRDRSFEQQRYRASGLNLVTAAIVLWNTVYLERATQGLVEAGKPVDGELLQFLSPLGWEHINLTGDYVWRQSRRLEDGKFRPLRMPGKP
>Cluster_661_Allele_93
MPRRLILSATERDTLLALPESQDDLIRYYTFNDSDLSLIRQRRGDANRLGFAVQLCLLRYPGYALGTDSELPEPVILWVAKQVQAEPASWAKYGERDVTRREHAQELRTYLQLAPFGLSDFRALVRELTELAQQTDKGLLLAGQALESLRQKRRILPALSVIDRACSEAIARANRRVYRALVEPLTDSHRAKLDELLKLKAGSSITWLTWLRQAPLKPNSRHMLEHIERLKTFQLVDLPEGLGRHIHQNRLLKLAREGGQMTPKDLGKFEPQRRYATLAAVVLESTATVIDELVDLHDRILVKLFSGAKHKHQQQFQKQGKAINDKVRLYSRIGQALLEAKESGSDPYAAIEAVIPWDEFTESVSEAELLARPEGFDHLHLVGENFATLRRYTPALLEVLELRAAPAAQGVLAAVQTLREMNADNLRK
>Cluster_661_Allele_94
MPRRLILSATERDTLLALPESQDDLIRYYTFNDSDLSLIRQRRGDANRLGFAVQLCLLRYPGYALGTDSELPEPVILWVAKQVQAEPASWAKYGERDVTRREHAQELRTYLQLAPFGLSDFRALVRELTELAQQTDKGLLLAGQALESLRQKRRILPALSVIDRACSEAIARANRRVYRALVEPLTDSHRAKLDELLKLKAGSSITWLTWLRQAPLKPNSRHMLEHIERLKTFQLVDLPEGLGRHIHQNRLLKLAREGGQMTPKDLGKFEPQRRYATLAAVVLESTATVIDELVDLHDRILVKLFSGAKHKHQQQFQKQGKAINDKVRLYSRIGQALLEAKESGSDPYAAIEAVIPWDEFTESVSEAELLARPEGFDHLHLVGENFATLRRYTPALLEVLELRAAPAAQGVLAAVQTLREMNADNLRKVPADAPTAFIKPRWKPLVITPEGLDRKFYEICALSELKNALRSGDIWVKGSRQFRDFDDYLLPAEKFAALKREQALPLAINPNSDQYLEERLQLLDEQLATVTRLAKDNELPDAILTESGLKITPLDAAVPDRAQALIDQTSQLLPRIKITELLMDVDDWTGFSRHFTHLKDGAEAKDRTLLLSAILGDAINLGLTKMAESSPGLTYAKLSWLQAWHIRDETYSAALAELVNHQYRHAFAAHWGDGTTSSSDGQRFRAGGRGESTGHVNPKYGSEPGRLFYTHISDQYAPFSTRVVNVGVRDSTYVLDGLLYHESDLRIEEHYTDTAGFTDHVFALMHLLGFRFAPRIRDLGETKLYVPQGVQAYPTLRPLIGGTLNIKHVRAHWDDILRLASSIKQGTVTASLMLRKLGSYPRQNGLAVALRELGRIERTLFILDWLQSVELRRRVHADLNKGEARNSLARAVFFNRLGEIRDRSFEQQRYRASGLNLVTAAIVLWNTVYLERATQGLVEAGKPVDGELLQFLSPLGWEHINLTGDYVWRQSRRLEDGKFRPLRMPGKP
>Cluster_661_Allele_95
MPRRLILSATERDTLLALPESQDDLIRYYTFNDSDLSLIRQRRGDANRLGFAVQLCLLRYPGYALGTDSELPEPVILWVAKQVQAEPASWAKYGERDVTRREHAQELRTYLQLAPFGLSDFRALVRELTELAQQTDKGLLLAGQALESLRQKRRILPALSVIDRACSEAIARANRRVYRALVEPLTDSHRAKLDELLKLKAGSSITWLTWLRQAPLKPNSRHMLEHIERLKTFQLVDLPEGLGRHIHQNRLLKLAREGGQMTPKDLGKFEPQRRYATLAAVVLESTATVIDELVDLHDRILVKLFSGAKHKHQQQFQKQGKAINDKVRLYSRIGQALLEAKESGSDPYAAIEAVIPWDEFTESVSEAELLARPEGFDHLHLVGENFATLRRYTPALLEVLELRAGPAAQGVLAAVQTLREMN
>Cluster_661_Allele_96
GPAAQGVLAAVQTLREMNADNLRKVPADAPTAFIKPRWKPLVITPEGLDRKFYEICALSELKNALRSGDIWVKGSRQFRDFDDYLLPAEKFAALKREQALPLAINPNSDQYLEERLQLLDEQLATVTRLAKDNELPDAILTESGLKITPLDAAVPDRAQALIDQTSQLLPRIKITELLMDVDDWTGFSRHFTHLKDGAEAKDRTLLLSAILGDAINLGLTKMAESSPGLTYAKLSWLQAWHIRDETYSAALAELVNHQYRHAFAAHWGDGTTSSSDGQRFRAGGRGESTGHVNPKYGSEPGRLFYTHISDQYAPFSTRVVNVGVRDSTYVLDGLLYHESDLRIEEHYTDTAGFTDHVFALMHLLGFRFAPRIRDLGETKLYVPQGVQAYPTLRPLIGGTLNIKHVRAHWDDILRLASSIKQGTVTASLMLRKLGSYPRQNGLAVALRELGRIERTLFILDWLQSVELRRRVHAGLNKGEARNSLARAVFFNRLGEIRDRSFEQQRYRASGLNLVTAAIVLWNTVYLERATQGLVEAGKPVDGELLQFLSPLGWEHINLTGDYVWRQSRRLEDGKFRPLRMPGKP
>Cluster_661_Allele_97
VQTLREMNADNLRKVPADAPTAFIKPRWKPLVITPEGLDRKFYEICALSELKNALRSGDIWVKGSRQFRDFDDYLLPAEKFAALKREQALPLAINPNSDQYLEERLQLLDEQLATVTRLAKDNELPDAILTESGLKITPLDAAVPDRAQALIDQTSQLLPRIKITELLMDVDDWTGFSRHFTHLKDGAEAKDRTLLLSAILGDAINLGLTKMAESSPGLTYAKLSWLQAWHIRDETYSAALAELVNHQYRHAFAAHWGDGTTSSSDGQRFRAGGRGESTGHVNPKYGSEPGRLFYTHISDQYAPFSTRVVNVGVRDSTYVLDGLLYHESDLRIEEHYTDTAGFTDHVFALMHLLGFRFAPRIRDLGETKLYVPQGVQAYPTLRPLIGGTLNIKHVRAHWDDILRLASSIKQGTVTASLMLRKLGSYPRQNGLAVALRELGRIERTLFILDWLQSVELRRRVHAGLNKGEARNSLARAVFFNRLGEIRDRSFEQQRYRASGLNLVTAAIVLWNTVYLERATQGLVEAGKPVDGELLQFLSPLGWEHINLTGDYVWRQSRRLEDGKFRPLRMPGKP
>Cluster_661_Allele_98
MPRRLILSATERDTLLALPESQDDLIRYYTFNDSDLSLIRQRRGDANRLGFAVQLCLLRYPGYALGTDSELPEPVILWVAKQVQAEPASWAKYGERDVTRREHAQELRTYLQLAPFGLSDFRALVRELTELAQQTDKGLLLAGQALESLRQKRRILPALSVIDRACSEAIARANRRVYRALVEPLTDSHRAKLDELLKLKAGSSITWLTWLRQAPLKPNSRHMLEHIERLKTFQLVDLPEGLGRHIHQNRLLKLAREGGQMTPKDLGKFEPQRRYATLAAVVLESTATVIDELVDLHDRILVKLFSGAKHKHQQQFQKQGKAINDKVRLYSRIGQALLEAKESGSDPYAAIEAVIPWDEFTESVSEAELLARPEGFDHLHLVGENFATLRRYTPALLEVLELRAAPAAQGVLAAVQTLREMNADNLRKVPADAPTAFIKPRWKPLVITPEGLDRKFYEICALSELKNALRSGDIWVKGSRQFRDFDDYLLPAEKFAALKREQALPLAINPNSDQYLEERLQLLDEQLATVTRLAKDNELPDAILTESGLKITPLDAAVPDRAQALIDQTSQLLPRIKITELLMDVDDWTGFSRHFTHLKDGAEAKDRTLLLSAILGDAINLGLTKMAESSPGLTYAKLSWLQAWHIRDETYSAALAELVNHQYRHAFAAHWGDGTTSSSDGQRFRAGGRGESTGHVNPKYGSEPGRLFYTHISDQYAPFSTRVVNVGVRDSTYVLDGLLYHESDLRIEEHYTDTAGFTDHVFALMHLL
>Cluster_661_Allele_99
MNADNLRKVPADAPTAFIKPRWKPLVITPEGLDRKFYEICALSELKNALRSGDIWVKGSRQFRDFDDYLLPAEKFAALKREQALPLAINPNSDQYLEERLQLLDEQLATVTRLAKDNELPDAILTESGLKITPLDAAVPDRAQALIDQTSQLLPRIKITELLMDVDDWTGFSRHFTHLKDGAEAKDRTLLLSAILGDAINLGLTKMAESSPGLTYAKLSWLQAWHIRDETYSAALAELVNHQYRHAFAAHWGDGTTSSSDGQRFRAGGRGESTGHVNPKYGSEPGRLFYTHISDQYAPFSTRVVNVGVRDSTYVLDGLLYHESDLRIEEHYTDTAGFTDHVFALMHLLGFRFAPRIRDLGETKLYVPQGVQAYPTLRPLIGGTLNIKHVRAHWDDILRLASSIKQGTVTASLMLRKLGSYPRQNGLAVALRELGRIERTLFILDWLQSVELRRRVHAGLNKGEARNSLARAVFFNRLGEIRDRSFEQQRYRASGLNLVTAAIVLWNTVYLERATQGLVEAGKPVDGELLQFLSPLGWEHINLTGDYVWRQSRRLEDGKFRPLRMPGKP
>Cluster_661_Allele_100
MQTLRKMNADNLRKVPADAPTAFIKPRWKPLVITPEGLDRKFYEICALSELKNALRSGDIWVKGSRQFRDFDDYLLPAEKFAALKREQALPLAINPNSDQYLEERLQLLDEQLATVTRLAKDNELPDAILTESGLKITPLDAAVPDRAQALIDQTSQLLPRIKITELLMDVDDWTGFSRHFTHLKDGAEAKDRTLLLSAILGDAINLGLTKMAESSPGLTYAKLSWLQAWHIRDETYSAALAELVNHQYRHAFAAHWGDGTTSSSDGQRFRAGGRGESTGHVNPKYGSEPGRLFYTHISDQYAPFSTRVVNVGVRDSTYVLDGLLYHESDLRIEEHYTDTAGFTDHVFALMHLLGFRFAPRIRDLGETKLYVPQGVQAYPTLRPLIGGTLNIKHVRAHWDDILRLASSIKQGTVTASLMLRKLGSYPRQNGLAVALRELGRIERTLFILDWLQSVELRRRVHAGLNKGEARNSLARAVFFNRLGEIRDRSFEQQRYRASGLNLVTAAIVLWNTVYLERATQGLVEAGKPVDGELLQFLSPLGWEHINLTGDYVWRQSRRLEDGKFRPLRMPGKP
>Cluster_661_Allele_101
MPRRLILSATERDTLLALPESQDDLIRYYTFNDSDLSLIRQRRGDANRLGFAVQLCLLRYPGYALGTDSELPEPVILWVAKQVQAEPASWAKYGERDVTRREHAQELRTYLQLAPFGLSDFRALVRELTELAQQTDKGLLLAGQALESLRQKRRILPALSVIDRACSEAIARANRRVYRALVEPLTDSHRAKLDELLKLKAGSSITWLTWLRQAPLKPNSRHMLEHIERLKTFQLVDLPEGLGRHIHQNRLLKLAREGGQMTPKDLGKFEPQRRYATLAAVVLESTATVIDELVDLHDRILVKLFSGAKHKHQQQFQKQGKAINDKVRLYSRIGQALLEAKESGSDPYAAIEAVIPWDEFTESVSEAELLARPEGFDHLHLVGENFATLRRYTPALLEVLELRAAPAAQGVLAAVQTLREMNADNLRKVPADAPTAF
>Cluster_661_Allele_102
MLLSAILGDAINLGLTKMAESSPGLTYAKLSWLQAWHIRDETYSAALAELVNHQQRHAFAAHWGDGTTSSSDGQRFRAGGRGESTGHVNPKYGSEPGRLFYTHISDQYAPFSTRVVNVGVRDSTYVLDGLLYHESDLRIEEHYTDTAGFTDHVFALMHLLGFRFAPRIRDLGETKLYVPQGVQAYPTLRPLIGGTLNIKHVRAHWDDILRLASSIKQGTVTASLMLRKLGSYPRQNGLAVALRELGRIERTLFILDWLQSVELRRRVHAGLNKGEARNSLARAVFFNRLGEIRDRSFEQQRYRASGLNLVTAAIVLWNTVYLERATQGLVEAGKPVDGELLQFLSPLGWEHINLTGDYVWRQSRRLEDGKFRPLRMPGKP
>Cluster_661_Allele_103
MGSCAAPSAKGDDKFITTDYLQQCHFDDYLLPAEKFAALKREQALPLAINPNSDQYLEERLQLLDEQLATVTRLAKDNELPDAILTESGLKITPLDAAVPDRAQALIDQTSQLLPRIKITELLMDVDDWTGFSRHFTHLKDGAEAKDRTLLLSAILGDAINLGLTKMAESSPGLTYAKLSWLQAWHIRDETYSAALAELVNHQYRHAFAAHWGDGTTSSSDGQRFRAGGRGESTGHLRPEVR
>Cluster_661_Allele_104
MQTLREMNADNLRKVPADAPTAFIKPRWKPLVITPEGLDRKFYEICALSELKNALRSGDIWVKGSRQFRDFDDYLLPAEKFAALKREQALPLAINPNSDQYLEERLQLLDEQLATVTRLAKDNELPDAILTESGLKITPLDAAVPDRAQALIDQTSQLLPRIKITELLMDVDDWTGFSRHFTHLKDGAEAKDGTLLLSAILGDAINLGLTKMAESSPGLTYAKLSWLQAWHIRDETYSAALAELVNHQYRHAFAAHWGDGTTSSSDGQRFRAGGRGESTGHVNPKYGSEPGRLFYTHISDQYAPFSTRVVNVGVRDSTYVLDGLLYHESDLRIEEHYTDTAGFTDHVFALMHLLGFRFAPRIRDLGETKLYVPQGVQAYPTLRPLIGGTLNIKHVRAHWDDILRLASSIKQGTVTASLMLRKLGSYPRQNGLAVALRELGRIERTLFILDWLQSVELRRRVHAGLNKGEARNSLARAVFFNRLGEIRDRSFEQQRYRASGLNLVTAAIVLWNTVYLERATQGLVEAGKPVDGELLQFLSPLGWEHINLTGDYVWRQSRRLEDGKFRPLRMPGKP
>Cluster_661_Allele_105
MPRRLILSATERDTLLALPESQDDLIRYYTFNDSDLSLIRQRRGDANRLGFAVQLCLLRYPGYALGTDSELPEPVILWVAKQVQAEPASWAKYGERDVTRREHAQELRTYLQLAPFGLSDFRALVRELTELAQQTDKGLLLAGQALESLRQKRRILPALSVIDRACSEAIARANRRVYRALVEPLTDSHRAKLDELLKLKAGSSITWLTWLRQAPLKPNSRHMLEHIERLKTFQLVDLPEGLGRHIHQNRLLKLAREGGQMTPKDLGKFEPQRRYATLAAVVLESTATVIDELVDLHDRILVKLFSGAKHKHQQQFQKQGKAINDKVRLYSRIGQALLEAKESGSDPYAAIEAVIPWDEFTESVSEAELLARPEGFDHLHLVGENFATLRRYTPALLEVLELRAAPAAQGVLAAVQTLREMNADNLRKVPADAPTAFIKPRWKPLVITPEGLDRKFYEICALSELKNALRSGDIWVKGSRQFRDFDDYLLPAEKFAALKREQALPLAINPNSDQYLEERLQLLDEQLATVTRLAKDNERPDAILAESGLKITPLDAAVPDRAQALIDQTSQLLPRIKITELLMDVDDWTGFSRHFTHLKDGAEAKDGTLLLSAILGDAINLGLTKMAESSPGLTYAKLSWLQAWHIRDETYSAALAELVNHQYRHAFAAHWGDGTTSSSDGQRFRAGGRGESTGHVNPKYGSEPGRLFYTHISDQYAPFSTRVVNVGVRDSTYVLDGLLYHESDLRIEEHYTDTAGFTDHVFALMHLLGFRFAPRIRDLGETKLYVPQGVQAYPTLRPLIGGTLNIKHVRAHWDDILRLASSIKQGTVTASLMLRKLGSYPRQNGLAVALRELGRIERTLFILDWLQSVELRRRVHAGLNKGEARNSLARAVFFNRLGEIRDRSFEQQRYRASGLNLVTAAIVLWNTVYLERATQGLVEAGKPVDGELLQFLSPLGWEHINLTGDYVWRQSRRLEDGKFRPLRMPGKP
>Cluster_661_Allele_106
MPRRLILSATERDTLLALPESQDDLIRYYTFNDSDLSLIRQRRGDANRLGFAVQLCLLRYPGYALGTDSELPEPVILWVAKQVQAEPASWAKYGERDVTRREHAQELRTYLQLAPFGLSDFRALVRELTELAQQTDKGLLLAGQALESLRQKRRILPALSVIDRACSEAIARANRRVYRALVEPLTDSHRAKLDELLKLKAGSSITWLTWLRQAPLKPNSRHMLEHIERLKTFQLVDLPEGLGRHIHQNRLLKLAREGGQMTPKDLGKFEPQRRYATLAAVVLESTATVIDELVDLHDRILVKLFSGAKHKHQQQFQKQGKAINDKVRLYSRIGQALLEAKESGSDPYAAIEAVIPWDEFTESVSEAELLARPEGFDHLHLVGENFATLRRYTPALLEVLELRAAPAAQGVLAAVQTLREMNADNLRKVPADAPTAFIKPRWKPLVITPEGLDRKFYEICALSELKNALRSGDIWVKGSRQFRDFDDYLLPAEKFAALKREQALPLAINPNSDQYLEERLQLLDEQLATVTRLAKDNELPDAILTESGLKITPLDAAVPDRAQALIDQTSQLLPRIKITELLMDVDDWTGFSRHFTHLKDGAEAKDRTLLLSAILGDAINLGLTKMAESSPGLTYAKLSWLQAWHIRDETYSAALAELVNHQYRHAFAAHWGDGTTSSSDGQRFRAGGRGESTGHVNPKYGSEPGRLFYTHISDQYAPFSTRVVNVGVRDSTYVLDGLLYHESDLRIEEHYTDTAGFTDHVFALMHLLGFRFAPRIRDLGETKLYVPQGVQAYPTLRPLIGGTLNIKHVRAHWDDILRLASSIKQGTVTASLMLRKLGSYPRQNGLAVALRELGRIERTLFILDWLQSVELRRRVHAGLNKGSDAQWNENSR
>Cluster_661_Allele_107
MPQGVQAYPTLRPLIGGTLNIKHVRAHWDDILRLASSIKQGTVTASLMLRKLGSYPRQNGLAVALRELGRIERTLFILDWLQSVELRRRVHAGLNKGEARNSLARAVFFNRLGEIRDRSFEQQRYRASGLNLVTAAIVLWNTVYLERATQGLVEAGKPVDGELLQFLSPLGWEHINLTGDYVWRQSRRLEDGKFRPLRMPGKP
>Cluster_661_Allele_108
MLAAVQTLREMNADNLRKVPADAPTAFIKPRWKPLVITPEGLDRKFYEICALSELKNALRSGDIWVKGSRQFRDFDDYLLPAEKFAALKREQALPLAINPNSDQYLEERLQLLDEQLATVTRLAKNNELPDAILTESGLKITPLDAAVPDRAQALIDQTSQLLPRIKITELLMDVDDWTGFSRHFTHLKDGPRPKTGRCCCPQSSVMRSTSG
>Cluster_661_Allele_109
MPRRLILSATERDTLLALPESQDDLIRYYTFNDSDLSLIRQRRGDANRLGFAVQLCLLRYPGYALGTDSELPEPVILWVAKQVQAEPASWAKYGERDVTRREHAQELRTYLQLAPFGLSDFRALVRELTELAQQTDKGLLLAGQALESLRQKRRILPALSVIDRACSEAIARANRRVYRALVEPLTDSHRAKLDELLKLKAGSSITWLTWLRQAPLKPNSRHMLEHIERLKTFQLVDLPEGLGRHIHQNRLLKLAREGGQMTPKDLGKFEPQRRYATLAAVVLESTATVIDELVDLHDRILVKLFSGAKHKHQQQFQKQGKAINDKVRLYSRIGQALLEAKESGSDPYAAIEAVIPWDEFTESVSEAELLARPEGFDHLHLVGENFATLRRYTPALLEVLELRAAPAAQGVLAAVQTLREMNADNLRKVPADAPTAFIKPRWKPLVITPEGLDRKFYEICALSELKNALRSGDIWVKGSRQFRDFDDYLLPAEKFAALKREQALPLAINPNSDQYLEERLQLLDEQLATVTRLAKDNELPDAILTESGLKITPLDAAVPDRAQALIDQTSQLLPRIKITELLMDVDDWTGFSRHFTHLKDGPRPKTGRCCCPQSSVMRSTSG
>Cluster_661_Allele_110
FDDYMLPADKLAALKSDQPLPLAINPNSDQYLEERLQLLDEQLATVTRLAKDNELPDAILTESGLKITPLDAAVPDRAQALIDQTSQLLPRIKITELLMDVDDWTGFSRHFTHLKDGAEAKDRTLLLSAILGDAINLGLTKMAESSPGLTYAKLSWLQAWHIRDETYSAALAELVNHQYRHAFAAHWGDGTTSSSDGQRFRAGGRGESTGHVNPKYGSEPGRLFYTHISDQYAPFSTRVVNVGVRDSTYVLDGLLYHESDLRIEEHYTDTAGFTDHVFALMHLLGFRFAPRIRDLGETKLYVPQGVQAYPTLRPLIGGTLNIKHVRAHWDDILRLASSIKQGTVTASLMLRKLGSYPRQNGLAVALRELGRIERTLFILDWLQSVELRRRVHAGLNKGEARNSLARAVFFNRLGEIRDRSFEQQRYRASGLNLVTAAIVLWNTVYLERATQGLVEAGKPVDGELLQFLSPLGWEHINLTGDYVWRQSRRLEDGKFRPLRMPGKP
>Cluster_661_Allele_111
MPRRLILSATERDTLLALPESQDDLIRYYTFNDSDLSLIRQRRGDANRLGFAVQLCLLRYPGYALGTDSELPEPVILWVAKQVQAEPASWAKYGERDVTRREHAQELRTYLQLAPFGLSDFRALVRELTELAQQTDKGLLLAGQALESLRQKRRILPALSVIDRACSEAIARANRRVYRALVEPLTDSHRAKLDELLKLKAGSSITWLTWLRQAPLKPNSRHMLEHIERLKTFQLVDLPEGLGRHIHQNRLLKLAREGGQMTPKDLGKFEPQRRYATLAAVVLESTATVIDELVDLHDRILVKLFSGAKHKHQQQFQKQGKAINDKVRLYSRIGQALLEAKESGSDPYAAIEAVIPWDEFTESVSEAELLARPEGFDHLHLVGENFATLRRYTPALLEVLELRAAPAAQGVLAAVQTLREMNADNLRKVPADAPTAFIKPRWKPLVITPEGLDRKFYEICALSELKNALRSGDIWVKGSRQFRDFDDYLLPAEKFAALKREQALPLAINPNSDQYLEERLQLLDEQLATVTRLAKDNELPDAILTESGLKITPLDAAVPDRAQALIDQTSQLLPRIKITELLMDVDDWTGFSRHFTHLKDGAEAKDRTLLLSAILGDAINLGLTKMAESSPGLTYAKLSWLQAWHIRDETYSAALAELVNHQYRHAFAAHWGDGTTSSSDGQRFRAGGRGESTGHVNPKYGSEPGRLFYTHISDQYAPFSTRVVNVGVRDSTYVLDGLLYHESDLRIEEHYTDTAGFTDHVFALMHLLGFRFAPRIRDLGETKLYVPQGVQAYPTLRPLIGGTLNIKHVRAHWDDILRLASSIKQGTVTASLMLRKLGSYPRQNGLAVALRELGRIERPLFILDWLQSVELRRRVHAGLNKGEARNSLARAVFFNRLGEIRDRSFEQQRYRASGLNLVTAAIVLWNTVYLERATQGLVEAGKPVDGELLQFLSPLGWEHINLTGDYVWRQSRRLEDGKFRPLRMPGKP
>Cluster_661_Allele_112
LDGLLYHESDLRIEEHYTDTAGFTDHVFALMHLLGFRFAPRIRDLGETKLYVPQGVQAYPTLRPLIGGTLNIKHVRAHWDDILRLASSIKQGTVTASLMLRKLGSYPRQNGLAVALRELGRIERTLFILDWLQSVELRRRVHAGLNKGEARNSLARAVFFNRLGEIRDRSFEQQRYRASGLNLVTAAIVLWNTVYLERATQGLVEAGKPVDGELLQFLSPLGWEHINLTGDYVWRQSRRLEDGKFRPLRMPGKP
>Cluster_661_Allele_113
MKDGAEAKDRTLLLSAILGDAINLGLTKMAESSPGLTYAKLSWLQAWHIRDETYSAALAELVNHQYRHAFAAHWGDGTTSSSDGQRFRAGGRGESTGHVNPKYGSEPGRLFYTHISDQYAPFSTRVVNVGVRDSTYVLDGLLYHESDLRIEEHYTDTAGFTDHVFALMHLLGFRFAPRIRDLGETKLYVPQGVQAYPTLRPLIGGTLNIKHVRAHWDDILRLASSIKQGTVTASLMLRKLGSYPRQNGLAVALRELGRIERTLFILDWLQSVELRRRVHAGLNKGEARNSLARAVFFNRLGEIRDRSFEQQRYRASGLNLVTAAIVLWNTVYLERATQGLVEAGKPVDGELLQFLSPLGWEHINLTGDYVWRQSRRLEDGKFRPLRMPGKP
>Cluster_661_Allele_114
MQTLREMNADNLRKVPADAPTAFIKPRWKPLVITPEGLDRKFYEICALSELKNALRSGDIWVKGSRQFRDFDDYLLPAEKFAALKREQALPLAINPNSDQYLEERLQLLDEQLATVTRLAKDNELPDAILTESGLKITPLDAAVPDRAQALIDQTSQLLPRIKITELLMDVDDWTGFSRHFTHLKDGAEAKDRTLLLSAILGDAINLGLTKIAESSPGLTYAKLSWLQAWHIRDETYSAALAELVNHQYRHAFAAHWGDGTTSSSDGQRFRAGGRGESTGHVNPKYGSEPGRLFYTHISDQYAPFSTRVVNVGVRDSTYVLDGLLYHESDLRIEEHYTDTAGFTDHVFALMHLLGFRFAPRIRDLGETKLYVPQGVQAYPTLRPLIGGTLNIKHVRAHWDDILRLASSIKQGTVTASLMLRKLGSYPRQNGLAVALRELGRIERTLFILDWLQSVELRRRVHAGLNKGEARNSLARAVFFNRLGEIRDRSFEQQRYRASGLNLVTAAIVLWNTVYLERATQGLVEAGKPVDGELLQFLSPLGWEHINLTGDYVWRQSRRLEDGKFRPLRMPGKP
>Cluster_661_Allele_115
MPRRLILSATERDTLLALPESQDDLIRYYTFNDSDLSLIRQRRGDANRLGFAVQLCLLRYPGYALGTDSELPEPVILWVAKQVQAEPASWAKYGERDVTRREHAQELRTYLQLAPFGLSDFRALVRELTELAQQTDKGLLLAGQALESLRQKRRILPALSVIDRACSEAIARANRRVYRALVEPLTDSHRAKLDELLKLKAGSSITWLTWLRQAPLKPNSRHMLEHIERLKTFQLVDLPEGLGRHIHQNRLLKLAREGGQMTPKDLGKFEPQRRYATLAAVVLESTATVIDELVDLHDRILVKLFSGAKHKHQQQFQKQGKAINDKVRLYSRIGQALLEAKESGSDPYAAIEAVIPWDEFTESVSEAELLARPEGFDHLHLVGENFATLRRYTPALLEVLELRAAPAAQGVLAAVQTLREMNADNLRKVPADAPTAFIKPRWKPLVITPEGLDRKFYEICALSELKNALRSGDIWVKGSRQFRDFDDYLLPAEKFAALKREQALPLAINPNSDQYLEERLQLLDEQLATVTRLAKDNELPDAILTESGLKITPLDAAVPDRAQALIDQTSQLLPRIKITELLMDVDDWTGFSRHFTHLKDGAEAKDRTLLLSAILGDAINLGLTKMAELSPGLTYAKLSWLQAWHIRDETYSAALAELVNHQYRHAFAAHWGDGTTSSSDGQRFRAGGRGESTGHVNPKYGSEPGRLFYTHISDQYAPFSTRVVNVGVRDSTYVLDGLLYHESDLRIEEHYTDTAGFTDHVFALMHLLGFRFAPRIRDLGETKLYVPQGVQAYPTLRPLIGGTLNIKHVRAHWDDILRLASSIKQGTVTASLMLRKLGSYPRQNGLAVALRELGRIERTLFILDWLQSVELRRRVHAGLNKGEARNSLARAVFFNRLGEIRDRSFEQQRYRASGLNLVTAAIVLWNTVYLERATQGLVEAGKPVDGELLQFLSPLGWEHINLTGDYVWRQSRRLEDGKFRPLRMPGKP
>Cluster_661_Allele_116
MVDLPEGLGRHIHQNRLLKLAREGGQMTPKDLGKFEPQRRYATLAAVVLESTATVIDELVDLHDRILVKLFSGAKHKHQQQFQKQGKAINDKVRLYSRIGQALLEAKESGSDPYAAIEAVIPWDEFTESVSEAELLARPEGFDHLHLVGENFATLRRYTPALLEVLELRAAPAAQGVLAAVQTLREMNADNLRKVPADAPTAFIKPRWKPLVITPEGLDRKFYEICALSELKNALRSGDIWVKGSRQFRDFDDYLLPAEKFAALKREQALPLAINPNSDQYLEERLQLLDEQLATVTRQAKDNELPDAILTESGLKITPLDAAVPDRAQALIDQTSQLLPRIKITELLMDVDDWTGFSRHFTHLKDGAEAKDRTLLLSAILGDAINLGLTKMAESSPGLTYAKLSWLQAWHIRDETYSAALAELVNHQYRHAFAAHWGDGTTSSSDGQRFRAGGRGESTGHVNPKYGSEPGRLFYTHISDQYAPFSTRVVNVGVRDSTYVLDGLLYHESDLRIEEHYTGSDAQWNENSR
>Cluster_661_Allele_117
MPRRLILSATERDTLLALPESQDDLIRYYTFNDSDLSLIRQRRGDANRLGFAVQLCLLRYPGYALGTDSELPEPVILWVAKQVQAEPASWAKYGERDVTRREHAQELRTYLQLAPFGLSDFRALVRELTELAQQTDKGLLLAGQALESLRQKRRILPALSVIDRACSEAIARANRRVYRALVEPLTDSHRAKLDELLKLKAGSSITWLTWLRQAPLKPNSRHMLEHIERLKTF
>Cluster_661_Allele_118
MVLESTATVIDELVDLHDRILVKLFSGAKHKHQQQFQKQGKAINDKVRLYSRIGQALLEAKESGSDPYAAIEAVIPWDEFTESVSEAELLARPEGFDHLHLVGENFATLRRYTPALLEVLELRAAPAAQGVLAAVQTLREMNADNLRKVPADAPTAFIKPRWKPLVITPEGLDRKFYEICALSELKNALRSGDIWVKGSRQFRDFDDYLLPAEKFAALKREQALPLAINPNSDQYLEERLQLLDEQLATVTRLAKDNELPDAILTESGLKITPLDAAVPDRAQALIDQTSQLLPRIKITELLMDVDDWTGFSRHFTHLKDGAEAKDRTLLLSAILGDAINLGLTKMAESSPGLTYAKLSWLQAWHIRDETYSAALAELVNHQYRHAFAAHWGDGTTSSSDGQRFRAGGRGESTGHVNPKYGSEPGRLFYTHISDQYAPFSTRVVNVGVRDSTYVLDGLLYHESDLRIEEHYTDTAGFTDHVFALMHLLGFRFAPRIRDLGETKLYVPQGVQAYPTLRPLIGGTLNIKHVRAHWDDILRLASSIKQGTVTASLMLRKLGSYPRQNGLAVALRELGRIERTLFILDWLQSVELRRRVHAGLNKGEARNSLARAVFFNRLGEIRDRSFEQQRYRASGLNLVTAAIVLWNTVYLERATQGLVEAGKPVDGELLQFLSPLGWEHINLTGDYVWRQSRRLEDGKFRPLRMPGKP
>Cluster_661_Allele_119
MPDRAQALIDQTSQLLPRIKITELLMDVDDWTGFSRHFTHLKDGAEAKDRTLLLSAILGDAINLGLTKMAESSPGLTYAKLSWLQAWHIRDETYSGSVPAEGEMTP
>Cluster_661_Allele_120
MAESSPGLTYAKLSWLQAWHIRDETYSAALAELVNHQQRHAFAAHWGDGTTSSSDGQRFRAGGRGESTGHVNPKYGSEPGRLFYTHISDQYAPFSTRVVNVGVRDSTYVLDGLLYHESDLRIEEHYTDTAGFTDHVFALMHLLGFRFAPRIRDLGETKLYVPQGVQAYPTLRPLIGGTLNIKHVRAHWDDILRLASSIKQGTVTASLMLRKLGSYPRQNGLAVALRELGRIERTLFILDWLQSVELRRRVHAGLNKGEARNSLARAVFFNRLGEIRDRSFEQQRYRASGLNLVTAAIVLWNTVYLERATQGLVEAGKPVDGELLQFLSPLGWEHINLTGDYVWRQSRRLEDGKFRPLRMPGKP
>Cluster_661_Allele_121
MGSCAAPSAKGDDKFITTDYLQQCREIRDRSFEQQRYRASGLNLVTAAIVLWNTVYLERATQGLVEAGKPVDGELLQFLSPLGWEHINLTGDYVWRQSRRLEDGKFRPLRMPGKP
>Cluster_661_Allele_122
MQTLREMNADNLRKVPADAPTAFIKPRWKPLVITPEGLDRKFYEICALSELKNALRSGDIWVKGSRQFRDFDDYLLPAEKFAALKREQALPLAINPNSDQYLEERLQLLDEQLATVTRLAKDNELPDAILTESGLKITPLDAAVPDRAQALIDQTSQLLPRIKITELLMDVDDWTGFSRHFTHLKDGAEAKDRTLLLSAILGDAINLGLTKMAESSPGLTYAKLSWLQAWHIRDETYSAALAELVNHQYRHAFAAHWGDGTTSSSDGQRFRAGGRGESTGHVNPKYGSEPGRLFYTHISDQYAPFSTRVVNVGVRDSTYVLDGLLYHESDLRIEEHYTDTAGFTDHVFALMHPLGFRFAPRIRDLGETKLYVPQGVQAYPTLRPLIGGTLNIKHVRAHWDDILRLASSIKQGTVTASLMLRKLGSYPRQNGLAVALRELGRIERTLFILDWLQSVELRRRVHAGLNKGEARNSLARAVFFNRLGEIRDRSFEQQRYRASGLNLVTAAIVLWNTVYLERATQGLVEAGKPVDGELLQFLSPLGWEHINLTGDYVWRQSRRLEDGKFRPLRMPGKP
>Cluster_661_Allele_123
KNALRSGDIWVKGSRQFRDFDDYLLPAEKFAALKREQALPLAINPNSDQYLEERLQLLDEQLATVTRLAKDNELPDAILTESGLKITPLDAAVPDRAQALIDQTSQLLPRIKITELLMDVDDWTGFSRHFTHLKDGAEAKDRTLLLSAILGDAINLGLTKMAESSPGLTYAKLSWLQAWHIRDETYSAALAELVNHQYRHAFAAHWGDGTTSSSDGQRFRAGGRGESTGHVNPKYGSEPGRLFYTHISDQYAPFSTRVVNVGVRDSTYVLDGLLYHESDLRIEEHYTDTAGFTDHVFALMHLLGFRFAPRIRDLGETKLYVPQGVQAYPTLRPLIGGTLNIKHVRAHWDDILRLASSIKQGTVTASLMLRKLGSYPRQNGLAVALRELGRIERTLFILDWLQSVELRRRVHAGLNKGEARNSLARAVFFNRLGEIRDRSFEQQRYRASGLNLVTAAIVLWNTVYLERATQGLVEAGKPVDGELLQFLSPLGWEHINLTGDYVWRQSRRLEDGKFRPLRMPGKP
>Cluster_661_Allele_124
MPLQLLDEQLATVTRLAKDNELPDAILTESGLKITPLDAAVPDRAQALIDQTSQLLPRIKITELLMDVDDWTGFSRHFTHLKDGAEAKDRTLLLSAILGDAINLGLTKMAESSPGLTYAKLSWLQAWHIRDETYSAALAELVNHQYRHAFAAHWGDGTTSSSDGQRFRAGGRGESTGHVNPKYGSEPGRLFYTHISDQYAPFSTRVVNVGVRDSTYVLDGLLYHESDLRIEEHYTDTAGFTDHVFALMHLLGFRFAPRIRDLGETKLYVPQGVQAYPTLRPLIGGTLNIKHVRAHWDDILRLASSIKQGTVTASLMLRKLGSYPRQNGLAVALRELGRIERTLFILDWLQSVELRRRVHAGLNKGEARNSLARAVFFNRLGEIRDRSFEQQRYRASGLNLVTAAIVLWNTVYLERATQGLVEAGKPVDGELLQFLSPLGWEHINLTGDYVWRQSRRLEDGKFRPLRMPGKP
>Cluster_661_Allele_125
MQTLREMNADNLRKVPADAPTAFIKPRWKPLVITPEGLDRKFYEICALSELKNALRSGDIWVKGSRQFRDFDDYLLPAEKFAALKREQALPLAINPNSDQYLEERLQLLDEQLATVTRLAKDNELPDAILTESGLKITPLDAAVPDRGQALIDQTSQLLPRIKITELLMDVDDWTGFSRHFTHLKDGAEAKDRTLLLSAILGDAINLGLTKMAESSPGLTYAKLSWLQAWHIRDETYSAALAELVNHQYRHAFAAHWGDGTTSSSDGQRFRAGGRGESTGHVNPKYGSEPGRLFYTHISDQYAPFSTRVVNVGVRDSTYVLDGLLYHESDLRIEEHYTDTAGFTDHVFALMHLLGFRFAPRIRDLGETKLYVPQGVQAYPTLRPLIGGTLNIKHVRAHWDDILRLASSIKQGTVTASLMLRKLGSYPHQNGLAVALRELGRIERTLFILDWLQSVELRRRVHAGLNKGEARNSLARAVFFNRLGEIRDRSFEQQRYRASGLNLVTAAIVLWNTVYLERATQGLVEAGKPVDGELLQFLSPLGWEHINLTGDYVWRQSRRLEDGKFRPLRMPGKP
>Cluster_661_Allele_126
KNALRSGDIWVKGSRQFRDFDDYLLPAEKFAALKREQALPLAINPNSDQYLEERLQLLDEQLATVTRLAKDNELPDAILTESGLKITPLDAAVPDRAQALIDQTSQLLPRIKITELLMDVDDWTGFSRHFTHLKDGAEAKDRTLLLSAILGDAINLGLTKMAESSPGLTYAKLSWLQAWHIRDETYSAALAELVNHQYRHAFAAHWGDGTTSSSDGQRFRAGGRGESTGHVNPKYGSEPGRLFYTHISDQYAPFSTRVVNVGVRDSTYVLDGLLYHESDLRIEEHYTDTAGFTDHVFALMHLLGFRFAPRIRDLGETKLYVPQGVQAYPTLRPLIGGTLNIKHVRAHWDDILRLASSIKQGTVTASLMLRKLGSYPRQNGLAVALRELGRIERTLFILDWLQSVELRRRVHAGLNKGEARNSLARAVFFNRLGEIRDRSFEQQRYRASGLNLVTAAIVLWNTVYLERATQGLVEAGKPVDSELLQFLSPLGWEHINLTGDYVWRQSRRLEDGKFRPLRMPGKP
>Cluster_661_Allele_127
MQTLREMNADNLRKVPADAPTAFIKPRWKPLVITPEGLDRKFYEICALSELKNALRSGDIWVKGSRQFRDFDDYLLPAEKFAALKREQALPLAINPNSDQYLEERLQLLDEQLATVTRLAKDNELPDAILTESGLKITPLDAAVPDRAQALIDQTSQLLPRIKITELLMDVDDWTGFSRHFTHLKDGAEAKDRTLLLSAILGDAINLGLTKMAESSPGLTYAKLSWLQAWHIRDETYSAALAELVNHQYRHAFAAHWGDGTTSSSDGQRFRAGGRGESTGHVNPKYGSEPGRLFYTHISDQYAPFSTRVVNVGVRDSTYVLDGLLYHESDLRIEEHYTDTAGFTDHVFALMHLLGFRFAPRIRDLGETKLYVPQGVQAYPTLRPLIGGTLNIKHVRAHWDDILRLASSIKQGTVTASLMLRKLGSYPRQNGLAVALRELGRIERTLFILDWLQSVELRRRVHAGLNKGEARNSLARAVFFNRLGEMGSDAQWNENSR
>Cluster_661_Allele_128
MPRRLILSATERDTLLALPESQDDLIRYYTFNDSDLSLIRQRRGDANRLGFAVQLCLLRYPGYALGTDSELPEPVILWVAKQVQAEPASWAKYGERDVTRREHAQELRTYLQLAPFGLSDFRALVRELTELAQQTDKGLLLAGQALESLRQKRRILPALSVIDRACSEAIARANRRVYRALVEPLTDSHRAKLDELLKLKAGSSITWLTWLRQAPLKPNSRHMLEHIERLKTFQLVDLPEGLGRHIHQNRLLKLAREGGQMTPKDLGKFEPQRRYATLAAVVLESTATVIDELVDLHDRILVKLFSGAKHKHQQQFQKQGKAINDKVRLYSRIGQALLEAKESGSDPYAAIEAVIPWDEFTESVSEAELLARPEGFDHLHLVGENFATLRRYTPALLEVLELRAAPAAQGVLAAVQTLREMNADNLRKVPADAPTAFIKPRWKPLVITPEGLDRKFYEICALSELKNALRSGDIWVKGSRQFRDFDDYLLPAEKFAALKREQALPLAINPNSDQYLEERLQLLDEQLATVTRLAKDNELPDAILTESGLKITPLDAAVPDRAQALIDQTSQLLPRIKITELLMDVDDWTGFSRHFTHLKDGAEAKDRTLLLSAILGDAINLGLTKMAESSPGLTYAKLSWLQAWHIRDETYSAALAELVNHQYRHAFAAHWGDGTTSSSDGQRFRAGGRGESTGHVNPKYGSEPGRLFYTHISDQYAPFSTRVVNVGVRDSTYVLDGLLYHESDLRIEEHYTGSDAQWNENSR
>Cluster_661_Allele_129
MTPKDLGKFEPQRRYATLAAVVLESTATVIDELVDLHDRILVKLFSGAKHKHQQQFQKQGKAINDKVRLYSRIGQALLEAKESGSDPYAAIEAVIPWDEFTESVSEAELLARPEGFDHLHLVGENFATLRRYTPALLEVLELRAAPAAQGVLAAVQTLREMNADNLRKVPADAPTAFIKPRWKPLVITPEGLDRKFYEICALSELKNALRSGDIWVKGSRQFRDFDDYLLPAEKFAALKREQALPLAINPNSDQYLEERLQLLDEQLATVTRLAKDNELPDAILTESGLKITPLDAAVPDRAQALIDQTSQLLPRIKITELLMDVDDWTGFSRHFTHLKGSDAQWNENSR
>Cluster_661_Allele_130
MGIRDSTYVLDGLLYHESDLRIEEHYTDTAGFTDHVFGLMHLLGFRFAPRIRDLGETKLFIPKGDAAYDALKPMISSDRLNIKQIRAHWDEILRLATSIKQGTVTASLMLRKLGSYPRQNGLAVALRELGRIERTLFILVWLQSVELRRRVHAGLNKGEARNALARAVFFYRLGEIRDRSFEQQRYRASGLNLVTAAIVLWNTVYLERATSALRGNGTALDDTLLQYLSPLGWEHINLTGDYLWRSSAKVGAGKFRPLRPLPPA
>Cluster_7713_Allele_0
MKTATAPLPPLRSVKVLDQLRERIRYLHYSLRTEQAYVHWVRAFIRFHGVRHPATLGSSEVEAFLSWLANERKVSVSTHRQALAALLFFYGKVLCTDLPWLQEIGRPRPSRRLPVVLTPDEVVRILGFLEGEHRLFAQLLYGTGMRISEGLQLRVKDLDFDHGTIIVREGKGSKDRALMLPESLAPSLREQLSRARAWWLKDQAEGRSGVALPDALERKYPRAGHSWLWFWVFAQHTHSTDPRSGVVRRHHMYDQTFQRAFKRAVEQAGITKPATPHTLRHSFATALLRSGYDIRTVQDLLGHSDVSTTMIYTHVLKVGGAGVRSPLDALPPLTSER
>Cluster_7713_Allele_1
MKTATAPLPPLRSVKVLDQLRERIRYLHYSLRTEQAYVHWVRAFIRFHGVRHPATLGSSEVEAFLSWLANERKVSVSTHRQALAALLFFYGKVLCTDLPWLQEIGRPRPSRRLPVVLTPDEVVRILGFLEGEHRLFAQLLYGTGMRISEGLQLRVKDLDFDHGTIIVREGKGSKDRALMLPESLAPSLREQLSRARAWWLKDQAEGRSGVALPDALERKYPRAGHSWPWFWVFAQHTHSTDPRSGVVRRHHMYDQTFQRAFKRAVEQAGITKPATPHTLRHSFATALLRSGYDIRTVQDLLGHSDVSTTMIYTHVLKVGGAGVRSPLDALPPLTSER
>Cluster_7713_Allele_2
MKTATAPLPPLRSVKVLDQLRERIRYLHYSLPTEQAYVHWVRAFIRFHGVRHPATLGSSEVEAFLSWLANERKVSVSTHRQALAALLFFYGKVLCTDLPWLQEIGRPRPSRRLPVVLTPDEVVRILGFLEGEHRLFAQLLYGTGMRISEGLQLRVKDLDFDHGTIIVREGKGSKDRALMLPESLAPSLREQLSRARAWWLKDQAEGRSGVALPDALERKYPRAGHSWPWFWVFAQHTHSTDPRSGVVRRHHMYDQTFQRAFKRAVEQAGITKPATPHTLRHSFATALLRSGYDIRTVQDLLGHSDVSTTMIYTHVLKVGGAGVRSPLDALPPLTSER
>Cluster_7713_Allele_3
MKTATAPLPPLRSVKVLDQLRERIRYLHYSLRTEQAYVHWVRAFIRFHGVRHPATLGSSEVEAFLSWLANERKVSVSTHRQALAALLFFYGKVLCTDRHCCK
>Cluster_7713_Allele_4
MKTATAPLPPLRSVKVLDQLRERIRYLHYSLRTEQAYVHWVRAFIRFHGVRHPATLGSSEVEAFLSWLANERKVSVSTHRQALAALLFFYGKVLCTDLPWLQEIGRPRPSRRLPVVLTPDEVVRILGFLEGEHRLFAQLLYGTGMRISEGLQLRVKDLDFDHGTIIVREGKGSKDRALMLPESLAPSLREQLSRARAWWLKDQAEGRSGVALPDALERKGTVANSRW
>Cluster_7713_Allele_5
MKTATAPLPPLRSVKVLDQLRERIRYLHYSLRTEQAYVHWVRAFIRFHGVRHPATLGSSEVEAFLSWLANERKVSVSTHRQALAALLFFYGKVLCTDLPWLQEIGRPRPSRRLPVVLTPDEVVRILGFLEGEHRLFAQLLYGTGMRISEGLQLRVKDLDFDHGTIIVREGKGSKDRALMLPESLAPSLREQLSRARAWWLKDQAEGRSGVALPDALERKYPRAGHSWPWFWVFAQHTHSTDPRSGVVRRHHMYDQTFQRAFKRAVEQAGITKPATPHTLRHSFATALLRSGYDIRTVQDLLGHSDVSTTMIYTHVLKVGGAGVRSPLDGVVCGRGRNPTLRLWPTIFSGKIDVFPGDRRSRLISSMTSVAPA
>Cluster_7713_Allele_6
MKTATAPLPPLRSVKVLDQLRERIRYLHYSLRTEQAYVHWVRAFIRFHGVRHPATLGSSEVEAFLSWLANERKVSVSTHRQALAALLFFYGKVLCTDLPWLQEIGRPRPSRRLPVVLTPDEVVRILGFLEGEHRLFAQLLYGTGMRISEGLQLRVKDLDFDHGTIIVREGKGSKDRALMLPESLAPSLREQLSRARAWWLKDQAEGRSGVALPDALERKYPRAGHSWRHCCK
>Cluster_7713_Allele_7
MKTATAPLPPLRSVKVLDQLRERIRYLHYSLRTEQAYVHWVRAFIRFHGVRHPATLGSSEVEAFLSWLANERKVSVSTHRQALAALLFFYGKVLCTDLPWLQEIGRPRPSRRLPVVLTPDEVVRILGFLEGEHRLFAQLLYGTGMRISEGLQLRVKDLDFDHGTIIVREGKGSKDRALMLPESLAPSLREQLSRARAWWLKDQAGARLTLNTDRLSTGTT
>Cluster_7713_Allele_8
MRISEGLQLRVKDLDFDHGTIIVREGKGSKDRALMLPESLAPSLREQLSRARAWWLKDQAEGRSGVALPDALERKYPRAGHSWPWFWVFAQHTHSTDPRSGVVRRHHMYDQTFQRAFKRAVEQAGITKPATPHTLRHSFATALLRSGYDIRTVQDLLGHSDVSTTMIYTHVLKVGGAGVRSPLDALPPLTSER
>Cluster_7713_Allele_9
MKTATAPLPPLRSVKVLDQLRERIRYLHYSLRTEQAYVHWVRAFIRFHGVRHPATLGSSEVEAFLSWLANERKVSVSTHRQALAALLFFYGKVLCTDLPWLQEIGRPRPSRRLPVVLTPDEVVRMALLQIVGGDKLIIPFC
>Cluster_7713_Allele_10
MKTATAPLPPLRSVKVLDQLRERIRYLHYSLRTEQAYVHWVRAFIRFHGVRHPATLGSSEVEAFLSWLANERKVSVSTHRQALAALLFFYGKVLCTDLPWLQEIGRPRPSRRLPVVLTPDEVVRILGFLEGEHRLFAQLLYGTGMRIRALLQS
>Cluster_7713_Allele_11
MKTATAPLPPLRSVKVLDQLRERIRYLHYSLPTEQAYVHWVRAFIRFHGVRHPATLGSSEVEAFLSWLANERKVSVSTHRQALAALLFFYGKVLCTDLPWLQEIGRPRPSRRLPVVLTPDEVVRILGFLEGEHRLFAQLLYGTGMRISEGLQLRVKDLDFDHGTIIVREGKGSKDRALMLPESLAPSLREQLSRARAWWLKDQAEGRSGVALPDALERKYPRAGHSWPWFWVFAQHTHSTDPRSGVVRRHHMYDQTFQRAFKRAVEQAGITKPATPHTLRHSFATALLRRALLQS
>Cluster_7713_Allele_12
MKTATAPLPPLRSVKVLDQLRERIRYLHYSLRTEQAYVHWVRAFIRFHGVRHPATLGSSEVEAFLSWLANERKVSVSTHRQALAALLFFYGKVLCTDLPWLQEIGRPRPSRRLPVVLTPDEVVRILGFLEGEHRLFAQLLYGTGMRISEGLQLRVKDLDFDHGTIIVREGKGSKDRALMLPESLAPSLREQLSRARAWWLKDQAEGRSGVALPDALERKYPRAGHSWLWFWVFAQHTHSTDPRSGVVRRHCCK
>Cluster_7713_Allele_13
MLLGCPRHRLYKKTVITSHENRHCAVTATAPLPPLRSVKVLDQLRERIRYLHYSLRTEQAYVHWVRAFIRFHGVRHPATLGSSEVEAFLSWLANERKVSVSTHRQALAALLFFYGKVLCTDLPWLQEIGRPRPSRRLPVVLTPDEVVRILGFLEGEHRLFAQLLYGTGMRISEGLQLRVKDLDFDHGTIIVREGKGSKDRALMLPESLAPSLREQLSRARAWWLKDQAEGRSGVALPDALERKYPRAGHSWPWFWVFAQHTHSTDPRSGVVRRHHMYDQTFQRAFKRAVEQAGITKPATPHTLRHSFATALLRSGYDIRTVQDLLGHSDVSTTMIYTHVLKVGGAGVRSPLDALPPLTSER
>Cluster_7713_Allele_14
MKTATAPLPPLRSVKVLDQLRERIRYLHYSLRTEQAYVHWVRAFIRFHGVRHPATLGSSEVEAFLSWLANERKVSVSTHRQALAALLFFYGKVLCTDLPWLQEIGRPRPSRRLPVVLTPDEVVRILGFLEGEHRLFAQLLYVTGMRISEGLQLRVKDLDFDHGTIIVREGKGSKDRALMLPESLAPSLREQLSRARAWWLKDQAEGRSGVALPDALERKYPRAGHSWPWFWVFAQHTHSTDPRSGVVRRHHMYDQTFQRAFKRAVEQAGITKPATPHTLRHSFATALLRSGYDIRTVQDLLGHSDVSTTMIYTHVLKVGGAGVRSPLDALPPLTSER
>Cluster_7713_Allele_15
MKTATAPLPPLRSVKVLDQLRERIRYLHYSLRTEQAYVHWVRAFIRFHGVRHPATLGSSEVEAFLSWLANERKVSVSTHRQALAALLFFYGKVLCTDLPWLQEIGRPRPSRRLPVVLTPDEVVRILGFLEGEHRLFAQLLYGTGMRISEGLQLRVKDLDFDHGTIIVREGKGSKDRALMLPESLAPSLREQLSRARAWWLKDQAEGRSGVALPDALERKYPRAGHSWPWFWVFAQHTHSTDPRSGVVRRHHMYDQTFQRAFKRAVEQAGITKPATPHTLRHSFATALLRSGYDIRTVQDLLGHSDVSTTMIYTHVLKVGGAGVRSPLD
>Cluster_7713_Allele_16
MKTATAPLPPLRSVKVLDQLRERIRYLHYSLRTEQAYVHWVRAFIRFHGVRHPATLGSSEVEAFLSWLANERKVSVSTHRQALAALLFFYGKVLCTDLPWLQEIGRPRPSRRLPVVLTPDEVVRILGFLEGEHRLFAQLLYGTGMRISEGLQLRVKDLDFDHGTIIVREGKGSKDRALMLPESLAPSLREQLSRARAWWLKDQAEGRSGVALPDALERKYPRAGHSWPWFWVFAQHTHSTDPRSGVVRRHHMYDQTFQRAFKRAVEQAGTTKPATPHPLRHSFATALLRSGYDIRTVQDLLGHSDVSTTMIYTHVLKVGGAGVRSPLDALPPLTSER
>Cluster_7713_Allele_17
MKTATAPLPPLRSVKVLDQLRERIRYLHYSLPTEQAYVHWVRAFIRFHGVRHPATLGSSEVEAFLSWLANERKVSVPPHRQALAALLFFYGKVLCTDLPWLQEIGRPRPSRRLPVVLTPDEVVRILGFLEGEHRLFAQLLYGTGMRISEGLQLRVKDLDFDHGTIIVREGKGSKDRALMLPESLAPSLREQLSRARAWWLKDQAEGRSGVALPDALERKYPRAGHSWPWFWVFAQHTHSTDPRSGVVRRHHMYDQTFQRAFKRAVEQAGITKPATPHTLRHSFATALLRSGYDIRTVQDLLGHSDVSTTMIYTHVLKVGGAGVRSPLDALPPLTSER
>Cluster_7713_Allele_18
IGRPRPSRRLPVVLTPDEVVRILGFLEGEHRLFAQLLYGTGMRISEGLQLRVKDLDFDHGTIIVREGKGSKDRALMLPESLAPSLREQLSRARAWWLKDQAEGRSGVALPDALERKYPRAGHSWPWFWVFAQHTHSTDPRSGVVRRHHMYDQTFQRAFKRAVEQAGITKPATPHTLRHSFATALLRSGYDIRTVQDLLGHSDVSTTMIYTHVLKVGGAGVRSPLDALPPLTSER
>Cluster_7713_Allele_19
MKTATAPLPPLRSVKVLDQLRERIRYLHYSLRTEQAYVHWVRAFIRFHGVRHPATLGSSEVEAFLSWLANERKVSVSTHRQALAALLFFYGKVLCTDLPWLQEIGRPRPSRRLPVVLTPDEVVRILGFLEGEHRLFAQLLYGTGMRISEGLQLRVKDLDFDHGTIIVREGKGSKDRALMLPERALLQIVGGDKLIIPFC
>Cluster_7713_Allele_20
MKTATAPLPPLRSVKVLDQLRERIRYLHYSLPTEQAYVHWVRAFIRFHGVRHPATLGSSEVEAFLSWLANERKVSVSTHRQALAALLFFYGKVLCTDLPWLQEIGRPRPSRRLPVVLTPDEVVRILGFLEGEHRLFAQLLYGTGMRISEGLQLRVKDLDFDHGTIIVREGKGSKDRALMLPESLAPSLREQLSRARAWWLKDQAEGRSGVALPDALERKYPHAGHSWPWFWVFAQHTHSTDPRSGVVRRHHMYDQTFQRAFKRAVEQAGITKPATPHTLRHSFATALLRSGYDIRTVQDLLGHSDVSTTMIYTHVLKVGGAGVRSPLDALPPLTSER
>Cluster_7713_Allele_21
MKTATAPLPPLRSVKVLDQLRERIRYLHYSLRTE
>Cluster_7713_Allele_22
MKTATAPLPPLRSVKVLDHLRHRIRYLHYSLRTE
>Cluster_7713_Allele_23
MKTATAPLPPLRSVKVLDQLRERIRYLHYSLRTEQAYVHWVRAFIRFHGVRHPATLGSSEVEAFLSWLANERKVSVSTHRQALAALLFFYGKVLCTDLPWLQEIGRPRPSRRLPVVLTPDEVVRILGFLEGEHRLFAQLLYGTGMRISEGLQLRVKDLDFDHGTIIGHCCKVSDEAAFCLIQRP
>Cluster_7713_Allele_24
MKTATAPLPPLRSVKVLDQLRERIRYLHYSLPTEQAYVHWVRAFIRFHGVRHPATLGSSEVEAFLSWLANERKVSVSTHRQALAALLFFYGKVLCTDLPWLQEIGRPRPSRRLPVVLTPDEVVRILGFLEGEHRLFAQLLYGTGMRISEGLQLRVKDLDFDHGTIIVREGKGSKDRALMLPESLAPSLREQLSRARAWWLKDQAEGRSGVALPDALERKYPRAGHSWPWFWVFAQHTHSTDPRSGVVRRHHMYDQTFQRAFKRAVEGTVAKLAMRQPFVLFKGL
>Cluster_7713_Allele_25
MKTATAPLPPLRSVKVLDQLRERIRYLHYSLPTEQAYVNWVRAFIRFHGVRHPATLGSSEVEAFLSWLANERKVSVSTHRQALAALLFFYGKVLCTDLPWLQEIGRPRPSRRLPVVLTPDEVVRILGFLEGEHRLFAQLLYGTGMRISEGLQLRVKDLDFDHGTIIVREGKGSKDRALMLPESLAPSLREQLSRARAWWLKDQAEGRSGVALPDALERKYPRAGHSWPWFWVFAQHTHSTDPRSGVVRRHHMYDQTFQRAFKRAVEQAGITKPATPHTLRHSFATALLRSGYDIRTVQDLLGHSDVSTTMIYTHVLKVGGAGVRSPLDALPPLTSER
>Cluster_7713_Allele_26
MKTATAPLPPLRSVKVLDQLRERIRYLHYSLRTEQAYVHWVRAFIRFHGVRHPATLGSSEVEAFLSWLANERKVSVSTHRQALAALLFFYGKVLCTDLPWLQEIGRPRPSRRLPVVLTPDEVVRILGFLEGEHRLFAQLLYGTGMRISEGLQLRVKDLDFDHGTIIVREGKGSKDRALMLPESLAPSLREQLSRARAWWLKDQAEGRSGVALPDALERKYPRAGHSWPWFWVFAQHTHSTDPRSGVVRRHHMYDQTFQRAFKRAVEQAGITKPATPHTLRHSFATALLRSGYDIRTVQDLLGHSDVSTTMIYTHVLKVGGAGVRSPLDALPPLTSEALLQIVGGDKLIIPFC
>Cluster_7713_Allele_27
MQDLLGHSDVSTTMIYTHVLKVGGAGVRSPLDALPPLTSER
>Cluster_7713_Allele_28
MKTATAPLPPLRSVKVLDQLRERIRYLHYSLRTEQAYVHWVRAFIRFHGVRHPATLGSSEVEAFLSWLANERKVSVSTHRQALAALLFFYGKVLCTDLPWLQEIGRPRPSRRLPVVLTPDEVVRILGFLEGEHRLFAQLLYGTGMRISEGLQLRVKDLDFDHGTIIVREGKGSKDRALMLPESLAPSLREQLSRARAWALLQIVGGDKLIIPFC
>Cluster_7713_Allele_29
MKTATAPLPPLRSVKVLDQLRERIRYLHYSLRTEQAYVHWVRAFIRFHGVRHPATLGSSEVEAFLSWLANERKVSVSTHRQALAALLFFYGKVLCTDLPWLQEIGRPRPSRRLPVVLTPDEVVRILGFLEGEHRLFAQLLYGTGMRISEGLQLRVKDLDFDHGTIIVREGKGSKDRALMLPESLAPSLREGTVANSRW
>Cluster_7713_Allele_30
MKTATAPLPPLRSVKVLDQLRERIRYLHYSLPTEQAYVHWVRAFIRFHGVRHPATLGSSEVEAFLSWLANERKVSVSTHRQALAALLFFYGKVLCTDLPWLQEIGRPRPSRRLPVVLTPDEVVRILGFLEGEHRLFAQLLYGTGMRISEGLQLRVKDLDFDHGTIIVREGKGSKDRALMLPESLAPSLREQLSRARAWWLKDQAEGRSGVALPDALERKYPRAGHSWPWFWVFAQHTHSTDPRSGVVRRHHMYDQTFQRAFKRAVEQAGITKPATPHTLRHSFATALLRSGYDIRTVQDLLGHSDVSTRHCCK
>Cluster_7713_Allele_31
MKTATAPLPPLRSVKVLDQLRERIRYLHYSLRTEQAYVHWVRAFIRFHGVRHPATLGSSEVEAFLSWLANERKVSVSTHRQALAALLFFYGKVLCTDLPWLQEIGRPRPSRRLPVVLTPDEVVRILGFLEGEHRLFAQLLYGTGMRISEGLQLRVKDLDFDHGTIIVREGKGSKDRALMLPESLAPSLREQLSRARAWWLKDQAEGRSGVALPDALERKYPRAGHSWPWFWVFAQHTHSTDPRSGVVRRHHMYDQTFQRAFKRAVEGTVAKLAMRQPFVLFKGL
>Cluster_7713_Allele_32
MKTATAPLPPLRSVKVLDQLRERIRYLHYSLRTEQAYVHWVRAFIRFHGVRHPATLGSSEVEAFLSWLANERKVSVSTHRQALAALLFFYGKVLCTDLPWLQEIGRPRPSRRLPVVLTPDEVVRILGFLEGEHRLFAQLLYGTGMRISEGLQLRVKDLDFDHGTIIVREGKGSKDRALMLPESLAPSLREQLSRARAWRLKDQAEGRSGVALPDALERKYPRAGHSWPWFWVFAQHTHSTDPRSGVVRRHHMYDQTFQRAFKRAVEQAGITKPATPHTLRHSFATALLRSGYDIRTVQDLLGHSDVSTTMIYTHVLKVGGAGVRSPLDALPPLTSER
>Cluster_7713_Allele_33
MYDQTFQRAFKRAVEQAGITKPATPHTLRHSFATALLRSGYDIRTVQDLLGHSDVSTTMIYTHVLKVGGAGVRSPLDALPPLTSER
>Cluster_7713_Allele_34
MKTATAPLPPLRSVKVLDQLRERIRYLHYSLRTEQAYVHWVRAFIRFHGVRHPATLGSSEVEAFLSWLANERKVSVSTHRQALAALLFFYGKVLCTDLPWLQEIGRPRPSRRLPVVLTPDEVVRILGFLEGEHRLFAQLLYGTGMRISEGLQLRVKDLDFDHGTIIVREGKGSKDRALMLPESLAPSLREQLSRARAWWLKDQAEGRSGVALPDALERKYPRAGHSWPWFWVFAQHTHSTDPRSGVVRSHHMYDQTFQRAFKRAVEQAGITKPATPHTLRHSFATALLRSGYDIRTVQDLLGHSDVSTTMIYTHVLKVGGAGVRSPLDALPPLTSER
>Cluster_7713_Allele_35
MKTATAPLPPLRSVKVLDQLRERIRYLHYSLRTEQAYVHWVRAFIRFHGVRHPATLGSSEVEAFLSWLANERKVSVSTHRQALAALLFFYGKVLCTDLPWLQEIGRPRPSRRLPVVLTPDEVVRILGFLEGEHRLFAQLLYGTGMRISEGLQLRVKDLDFDHGTIIVREGKGSKDRALMLPESLAPSLREQLSRARAWWLKDQAEGRSGVALPDALERKYPRAGHSWLWFWVFAQHTHSTDPRSGVVRRHHMYDQTFQRAFKRAVEQAGITKPATPHTLRHSFATALLRSGYDIRTVQDLLGHSDVSTTMIYTHVLKVGGAGVRSPLDALPGTVANSRW
>Cluster_7713_Allele_36
MRRHHMYDQTFQRAFKRAVEQAGITKPATPHTLRHSFATALLRSGYDIRTVQDLLGHSDVSTTMIYTHVLKVGGAGVRSPLDALPPLTSER
>Cluster_7713_Allele_37
MKTATAPLPPLRSVKVLDQLRERIRYLHYSLRTEQAYVHWVRAFIRFHGVRHPATLGSSEVEAFLSWLANERKVSVSTHRQALAALLFFYGKVLCTALLQIVGGDKLIIPFC
>Cluster_7713_Allele_38
MKTATAPLPPLRSVKVLDQLRERIRYLHYSLRTEQAYVHWVRAFIRFHGVRHPATLGSSEVEAFLSWLANERKVSVSTHRQALAALLFFYGKVLCTDLPWLQEIGRPRPSRRLPVVLTPDEVVRILGFLEGEHRLFAQLLYGTGMRISEGLQLRVKDLDFDHGTIIVREGKGSKDRALMLPESLAPSLREQLSRARAWWLKDQAEGRSGVALPDALERKYPRGLCCKNREA
>Cluster_7713_Allele_39
MKTATAPLPPLRSVKVLDQLRERIRYLHYSLPTEQAYVHWVRAFIRFHGVRHPATLGSSEVEAFLSWLANERKVSVSTHRQALAALLFFYGKVLCTDLPWLQEIGRPRPSRRLPVVLTPDEVVRILGFLEGEHRLFAQLLYGTGMRISEGLQLRVKDLDFDHGTIIVREGKGSKDRALMLPESLAPSLREQLSRARAWWLKDQAEGRSGVALPDALERKYPRAGHSWRHCCK
>Cluster_7713_Allele_40
MKTATAPLPPLRSVKVLDQLRERIRYLHYSLRTEQAYVHWVRAFIRFHGVRHPATLGSSEVEAFLSWLANERKVSVSTHRQALAALLFFYGKVLCTDLPWLQEIGRPRPSRRLPVVLTPDEVVRILGFLEGEHRLFAQLLYGTGMRISEGLQLRVKDLDFDHGTIIVREGKGSKDRALMLPESLAPSLREQLSRARAWWLKDQAEGRSGVALPDALERKYPRAGHSWPWFWVFAQHTHSTDPRSGVVRRHHMYDQTFQRAFKRAVEQAGTTKPATPHTLRHSFATALLRSGYDIRTVQDLLGHSDVSTTMIYTHVLKVGGAGVRSPLDGVVCGRGRNPTLRLWPTIFSGKIDVFPGDRRSRLISSMTSVAPA
>Cluster_7713_Allele_41
MKTATAPLPPLRSVKVLDQLRERIRYLHYSLRTEQAYVNWVRAFIRFHGVRHPATLGSSEVEAFLSWLANERKVSVSTHRQALAALLFFYGKVLCTDLPWLQEIGRPRPSRRLPVVLTPDEVVRILGFLEGEHRLFAQLLYGTGMRISEGLQLRVKDLDFDHGTIIVREGKGSKDRALMLPESLAPSLREQLSRARAWWLKDQAEGRSGVALPDALERKYPRAGHSWPWFWVFAQHTHSTDPRSGVVRRHHMYDQTFQRAFKRAVEQAGITKPATPHTLRHSFATALLRSGYDIRTVQDLLGHSDVSTTMIYTHVLKVGGAGVRSPLDALPPLTSER
>Cluster_7713_Allele_42
MKTATAPLPPLRSVKVLDQLRERIRYLHYSLRTEQAYVHWVRAFIRFHGVRHPATLGSSEVEAFLSWLANERKVSVSTHRQALAALLFFYGKVLCTDLPWLQEIGRPRPSRRLPVVLTPDEVVRILGFLEGEHRLFAQLLYGTGMRISEGLQLRVKDLDFDHGTIIVREGKGSKDRALMLPESLAPSLREQLSRARAWWLKDQAEGRSGVALPDALERKYPRAGHSWPWFWVFAQHTHSTDPRSGVVRRHHMYDQTFQRAFKRAVEQAGITKPATPHTLRHSFATALLRSGYDIRTVQDLLGHSDVSTTMIYTHVLKVGGAGVRSPLDGVVCGRGRNPTLRLWPTI
>Cluster_7713_Allele_43
MKTATAPLPPLRSVKVLDQLRERIRYLHYSLRTEQAYVHWVRAFIRFHGVRHPATLGSSEVEAFLSWLANERKVSVSTHRQALAALLFFYGKVLCTDLPWLQEIGRPRPSRRLPVVLTPDEVVRILGFLEGEHRLFAQLLYGTGMRISEGLQLRVKDLDFDHGTIIVREGKGSKDRALMLPESLAPSLREQLSRARAWWLKDQAEGRSGVALPDALERKYPRAGHSCRHCCK
>Cluster_7713_Allele_44
MKTATAPLPPLRSVKVLDQLRERIRYLHYSLPTEQAYVHWVRAFIRFHGVRHPATLGSSEVEAFLSWLANERKVSVSTHRQALAALLFFYGKVLCTDLPWLQEIGRPRPSRRLPVVLTPDEVVRILGFLEGEHRLFAQLLYGTGMRISEGLQLRVKDLDFDHGTIIVREGKGSKDRALMLPESLAPSLREQLSRARAWWLKDQAEGRSGVALPDALERKYPRAGHSWPWFWVFAQHTHSTDPRSGVVRRHHMYDQTFQRAFKRAVEQAGITKPATPHTLRH
>Cluster_7713_Allele_45
MKTATAPLPPLRSVKVLDQLRERIRYLHYSLPTEQAYVHWVRAFIRFHGVRHPATLGSSEVEAFLSWLANERKVSVSTHRQALAALLFFYGKVLCTDLPWLQEIGRPRPSRRLPVVLTPDEVVRILGFLEGEHRLFAQLLYGTGMRISEGLQLRVKDLDFDHGTIIVREGKGSKDRALMLPESLAPSLREQLSRARAWWLKDQAEGRSGVALPDALERKYPRAGHSWPWFWVFAQHTHSTDPRSGVVRRHHMYDQPFQRAFKRAVEQAGITKPATPHTLRH
>Cluster_7713_Allele_46
MKTATAPLPPLRSVKVLDQLRERIRYLHYSLRTEQAYVHWVRAFIRFHGVRHPATLGSSEVEAFLSWLANERKVSVSTHRQALAALLFFYGKVLCTDLPWLQEIGRPRPSRRLPVVLTPDEVVRILGFLEGEHRLFAQLLYGTGMRISEGLQLRVKDLDFDHGTIIVREGKGSKDRALMLPESLAPSLREQLSRARAWWLKDQAEGRSGVALPDALERKYPRAGHSGTVANSRW
>Cluster_7713_Allele_47
MKTATAPLPPLRSVKVLDQLRERIRYLHYSLPTEQAYVHWVRAFIRFHGVRHPATLGSSEVEAFLSWLANERKVSVSTHRQALAALLFFYGKVLCTDLPWLQEIGRPRPSRRLPVVLTPDEVVRILGFLEGEHRLFAQLLYGEVMRIREGLQLRVKDLDFDHGTIIVREGKGSKDRALMLPESLAPSLREQLSRARAWWLKDQAEGRSGVALPDALERKYPRAGHSWPWFWVFAQHTHSTDPRSGVVRRHHMYDQTFQRAFKRAVEQAGITKPATPHTLRHSFATALLRSGYDIRTVQDLLGHSDVSTTMIYTHVLKVGGAGVRSPLDALPPLTSER
>Cluster_7713_Allele_48
MKTATAPLPPLRSVKVLDQLRERIRYLHYSLRTEQAYVHWVRAFIRFHGVRHPATLGSSEVEAFLSWLANERKVSVSTHRQALAALLFFYGKVLCTDLPWLQEIGRPRPSRRLPVVLTPDEVVRILGFLEGEHRLFARHCCK
>Cluster_7713_Allele_49
MKTATAPLPPLRSVKVLDQLRERIRYLHYSLPTEQAYVHWVRAFIRFHGVRHPATLGSSEVEAFLSWLANERKVSVSTHRQALAALLFFYGKVLCTDLPWLQEIGRPRPSRRLPVVLTPDEVVRILGFLEGEHRLFAQLLYGTGMRISEGLQLRVKDLDFDHGTIIVREGKGSKDRALMLPESLAPSLREQLSRARAWWLKDQAEGRSGVALPDALERKYPRAGHSWPWFWVFAQHTHSTDPRSGVVRRHHMYDQTFQRAFKRAVEQAGITKPATPHTLRHSFATALLRSGYDIRTVQDLLGHSDVSTTMIYTHVLKVG
>Cluster_7713_Allele_50
MQQCQRIRYLHYSLRTEQAYVHWVRAFIRFHGVRHPATLGSSEVEAFLSWLANERKVSVSTHRQALAALLFFYGKVLCTDLPWLQEIGRPRPSRRLPVVLTPDEVVRILGFLEGEHRLFAQLLYGTGMRISEGLQLRVKDLDFDHGTIIVREGKGSKDRALMLPESLAPSLREQLSRARAWWLKDQAEGRSGVALPDALERKYPRAGHSWPWFWVFAQHTHSTDPRSGVVRRHHMYDQTFQRAFKRAVEQAGITKPATPHTLRHSFATALLRSGYDIRTVQDLLGHSDVSTTMIYTHVLKVGGAGVRSPLDALPPLTSER
>Cluster_7713_Allele_51
MPLREQLSRARAWWLKDQAEGRSGVALPDALERKYPRAGHSWPWFWVFAQHTHSTDPRSGVVRRHHMYDQTFQRAFKRAVEQAGITKPATPHTLRHSFATALLRSGYDIRTVQDLLGHSDVSTTMIYTHVLKVGGAGVRSPLDALPPLTSER
>Cluster_7716_Allele_0
MHRQSFFLVPLICLSSALWAAPATVNVEVLQDKLDHPWALAFLPDNHGMLITLRGGELRHWQAGKGLSAPLSGVPDVWAHGQGGLLDVVLAPDFAQSRRIWLSYSEVGDDGKAGTAVGYGRLSDDLSKVTDFRTVFRQMPKLSTGNHFGGRMVFDGKGYLFIALGENNQRPTAQDLDKLQGKLVRLTDLGEIPDDNPFIKESGVRAEIWSYGIRNPQGMAMNPWSNALWLNEHGPRGGDEINIPQKGKNYGWPLATWGINYSGFKIPEAKGEIVAGTEQPVFYWKDSPAVSGMAFYNSDKFPQWQQKLFIGALKDKDVIVMSVNGDKVTEDGRILTDRGQRIRDVRTGPDGYLYVLTDESSGELLKVSPRN
>Cluster_8537_Allele_3
MKCYNITLLIFITMIGRIMLHKKTLLFAALSAALWGGATQAADAAVVASLKPVGFIASAIADGVTETEVLLPDGASEHDYSLRPSDVKRLQNADLVVWVGPEMEAFMQKPVSKLPEAKQVTIAQLENVKPLLMKSIHGDDDDHDHAEKSDEDHHHGDFNMHLWLSPEIARATAVAIHGKLVELMPQSRAKLDANLKDFEAQLASTEKQVGNELAPLKGKGYFVFHDAYGYFEKQFGLTPLGHFTVNPEIQPGAQRLHEIRTQLVEQKATCVFAEPQFRPAVVESVARGTSVRMGTLDPLGTNIKLGKTSYSEFLNQLANQYASCLKGD
>Cluster_920_Allele_7
MSDLAREITPVNIEEELKSSYLDYAMSVIVGRALPDVRDGLKPVHRRVLYAMNVLGNDWNKAYKKSARVVGDVIGKYHPHGDLAVYDTIVRMAQPFSLRYMLVDGQGNFGSIDGDSAAAMRYTEIRLAKIAHELMADLEKETVDFVDNYDGTEKIPDVMPTKIPNLLVNGSSGIAVGMATNIPPHNLTEVINGCLAYIDDEDISIEGLMEHIPGPDFPTAAIINGRRGIEEAYRTGRGKVYIRARAEVEVDAKTGRETIIVHEIPYQVNKARLIEKIAELVKEKRVEGISALRDESDKDGMRIVIEVKRDAVGEVVLNNLYSQTQLQVSFGINMVALHHGQPKIMNLKDIIAAFVRHRREVVTRRTIFELRKARDRAHILEALAVALANIDPIIELIRHAPTPAEAKTALVANPWQLGNVAAMLERAGDDAARPEWLEPEFGVRDGLYYLTEQQAQAILDLRLQKLTGLEHEKLLDEYKELLDQIAELLRILGSADRLMEVIREELELVREQFGDKRRTEITANSADINLEDLITQEDVVVTLSHQGYVKYQPLSEYEAQRRGGKGKSAARIKEEDFIDRLLVANTHDHILCFSSRGRVYSMKVYQLPEATRGARGRPIVNLLPLEQDERITAILPVTEFEEGVKVFMATANGTVKKTVLTEFNRLRTAGKVAIKLVEGDELIGVDLTSGEDEVMLFSAEGKVVRFKESSVRAMGCNTTGVRGIRLGEGDKVVSLIVPRGDGAILTATQNGYGKRTAVAEYPTKSRATKGVISIKVTERNGLVVGAVQVDDCDQIMMITDAGTLVRTRVSEISIVGRNTQGVILIRTSEDENVVGLQRVAEPVDEEDLDTIDGSAAEGDDEIAPEVDVDDEPEEE
>Cluster_9403_Allele_0
LWSSNDVTQQGSRPKTKLDIMRVAVTIEISNQLSEVLSVIERHLESTLLAVHLYGSAVDGGLKPYSDIDLLVTVAVKLDETTRRALLNDLMEASAFPGESETLRAIEVTLVVHDDIIPWRYPAKRELQFGEWQRNDILAGIFEPAMIDIDLAILLTKAREHSVALVGPAAEEFFDPVPEQDLFEALRETLKLWNSQPDWAGDERNVVLTLSRIWYSAITGKIAPKDVAADWAIKRLPAQYQPVLLEAKQAYLGQKEDHLASRADHLEEFIRFVKGEIIKSVGK
>Cluster_9403_Allele_1
MREAVIAEVSTQLSEVVGVIERHLEPTLLAVHLYGSAVDGGLKPHSDIDLLVTVTVRLDETTRRALINDLLETSASPGESEILRAVEVTIVVHDDIIPWRYPAKRELQFGEWQRNDILAGIFEPATIDIDLAILLTKAREHSVALVGPAAEELFDPVPEQDLFEALNETLTLWNSPPDWAGDERNVVLTLSRIWYSAVTGKIAPKDVAADWAMERLPAQYQPVILEARQAYLGQEDRLASRADQLEEFVHYVKGEITKVVGK
>Cluster_9403_Allele_2
MTAEISTQLSKVLSVIERHLEPTLLAVHLYGSAVDGGLKPHSDIDLLVTVTVRLDETTRRALINDLLETSASPGESEILRAVEVTIVVHDDIIPWRYPAKRELQFGEWQRNDILAGIFEPATIDIDLAILLTKAREHSVALVGPAAEELFDPVPEQDLFEALNETLTLWNSPPDWAGDERNVVLTLSRIWYSAVTGKIAPKDVAADWAMERLPAQYQPVILEARQAYLGQEEDRLASRADQLEEFVHYVKGEITKVVGK
>Cluster_9403_Allele_3
MREAVIAEVSTQLSEVVGVIERHLEPTLLAVHLYGSAVDGGLKPHSDIDLLVTVTVRLDETTRRALINDLLETSASPGESEILRAVEVTIVVHDDIIPWRYPAKRELQFGEWQRNDILAGIFEPATIDIDLAILLTKAREHSVALVGPAAEELFDPVPEQDLFEALNETLTLWNSPPDWAGDERNVVLTLSRIWYSAVTGRIAPKDVAADWAMERLPAQYQPVILEARQAYLGQEEDRLASRADQLEEFVHYVKGEITKVVGK
>Cluster_9403_Allele_4
MACYDCFFGVQSMPRASKQQARYAVGRCLMLWSSNDVTQQGSRPKTKLNIMREAVIAEVSTQLSEVVGVIERHLEPTLLAVHLYGSAVDGGLKPHSDIDLLVTVTVRLDETTRRALINDLLETSASPGESEILRAVEVTIVVHDDIIPWRYPAKRELQFGEWQRNDILAGIFEPATIDIDLAILLTKAREHSVALVGPAAEELFDPVPEQDLFEALNETLTLWNSPPDWAGDERNVVLTLSRIWYSAVTGKIAPKDVAADWAMERLPAQYQPVILEARQAYLGQEEDRLASRADQLEEFVHYVKGEITKVVGK
>Cluster_9403_Allele_5
MREAVIAEVSTQLSEVVGVIERHLEPTLLAVHLYGSAVDGGLKPHSDIDLLVTVTVRLDETTRRALINDLLETSASPGESEILRAVEVTIVVHDDIIPWRYPAKRELQFGEWQRNDILAGIFEPATIDIDLAILLTKAREHSVALVGPAAEELFDPVPEQDLFEALNETLTLWNSPPDWAGDERNVVLTLSRIWYSAVTGKIAPKDVAADWAMERLPAQYQPVILEARQAYLGQEEDRLASRADQLEEFVHYVKGEITKVVGK
>Cluster_9403_Allele_6
MRVAVTIEISNQLSEVLSVIERHLESTLLAVHLYGSAVDGGLKPYSDIDLLVTVAVKLDETTRRALLNDLMEASAFPGESETLRAIEVTLVVHDDIIPWRYPAKRELQFGEWQRNDILAGIFEPAMIDIDLAILLTKAREHSVALVGPAAEEFFDPVPEQDLFEALRETLKLWNSQPDWAGDERNVVLTLSRIWYSAITGKIAPKDVAADWAIKRLPAQYQPVLLEAKQAYLGQKEDHLASRADHLEEFIRFVKGEIIKSVGK
>Cluster_9403_Allele_7
MTIEISNQLSEVLSVIERHLESTLLAVHLYGSAVDGGLKPYSDIDLLVTVAVKLDETTRRALLNDLMEASAFPGESETLRAIEVTLVVHDDIIPWRYPAKRELQFGEWQRNDILAGIFEPAMIDIDLAILLTKAREHSVALVGPAAEEFFDPVPEQDLFEALRETLKLWNSQPDWAGDERNVVLTLSRIWYSAITGKIAPKDVAADWAIKRLPAQYQPVLLEAKQAYLGQKEDHLASRADHLEEFIRFVKGEIIKSVGK
>Cluster_9403_Allele_8
MACYDCFFGVQSMPRASKQQARYAVGRCLMLWSSNDVTQQGSRPKTKLDIMRVAVTIEISNQLSEVLSVIERHLESTLLAVHLYGSAVDGGLKPYSDIDLLVTVTVRLDETTRRALINDLLETSASPGESEILRAVEVTIVVHDDIIPWRYPAKRELQFGEWQRNDILAGIFEPATIDIDLAILLTKAREHSVALVGPAAEELFDPVPEQDLFEALNETLTLWNSPPDWAGDERNVVLTLSRIWYSAITGKIAPKDVAADWAIKRLPAQYQPVLLEAKQAYLGQKEDHLASRADHLEEFIRFVKGEIIKSVGK
>Cluster_9403_Allele_9
MDGGLKPHSDIDLLVTVTVRLDETTRRALINDLLETSASPGESEILRAVEVTIVVHDDIIPWRYPAKRELQFGEWQRNDILAGIFEPATIDIDLAILLTKAREHSVALVGPAAEELFDPVPEQDLFEALNETLTLWNSPPDWAGDERNVVLTLSRIWYSAVTGKIAPKDVAADWAMERLPAQYQPVILEARQAYLGQEEDRLASRADQLEEFVHYVKGEITKVVGK
>Cluster_9403_Allele_10
MIAEVSTQLSEVVGVIERHLEPTLLAVHLYGSAVDGGLKPHSDIDLLVTVTVRLDETTRRALINDLLETSASPGESEILRAVEVTIVVHDDIIPWRYPAKRELQFGEWQRNDILAGIFEPATIDIDLAILLTKAREHSVALVGPAAEELFDPVPEQDLFEALNETLTLWNSPPDWAGDERNVVLTLSRIWYSAVTGKIAPKDVAADWAMERLPAQYQPVILEARQAYLGQEDRLASRADQLEEFVHYVKGEITKVVGK
>Cluster_9403_Allele_11
MRSRNWSRTLTERSGGNGAVAVFMACYDCFFVQSMPRASKQQARYAVGRCLMLWSSNDVTQQGSRPKTKLDIMRVAVTIEISNQLSEVLSVIERHLESTLLAVHLYGSAVDGGLKPYSDIDLLVTVAVKLDETTRRALLNDLMEASAFPGESETLRAIEVTLVVHDDIIPWRYPAKRELQFGEWQRNDILAGIFEPAMIDIDLAILLTKAREHSVALVGPAAEEFFDPVPEQDLFEALRETLKLWNSQPDWAGDERNVVLTLSRIWYSAITGKIAPKDVAADWAIKRLPAQYQPVLLEAKQAYLGQKEDHLASRADHLEEFIRFVKGEIIKSVGK
>Cluster_9403_Allele_12
MAPLAGARRPLFQTLNIMREVVIAEVSTQLSEVVGVIERHLEPTLLAVHLYGSAVDGGLKPHSDIDLLVTVTVRLDETTRRALINDLLETSASPGESEILRAVEVTIVVHDDIIPWRYPAKRELQFGEWQRNDILAGIFEPATIDIDLAILLTKAREHSVALVGPAAEELFDPVPEQDLFEALNETLTLWNSPPDWAGDERNVVLTLSRIWYSAVTGKIAPKDVAADWAMERLPAQYQPVILEARQAYLGQEEDRLASRADQLEEFVHYVKGEITKVVGK
>Cluster_9403_Allele_13
MREAVIAEVSTQLSEVVGVIERHLEPTLLAVHLYGSAVDGGLKPHSDIDLLVTVTVRLDETTRRALINDLLETSASPGESEILRAVEVTIVVHDDIIPWRYPAKRELQFGEWQRNDILAGIFEPATIDIDLAILLTKAREHSVALVGPAAEELFDPVPG
>Cluster_9403_Allele_14
MREVVIAEVSTQLSEVVGVIERHLEPTLLAVHLYGSAVDGGLKPHSDIDLLVTVTVRLDETTRRALINDLLETSASPGESEILRAVEVTIVVHDDIIPWRYPAKRELQFGEWQRNDILAGIFEPATIDIDLAILLTKAREHSVALVGPAAEELFDPVPEQDLFEALNETLTLWNSPPDWAGDERNVVLTLSRIWYSAVTGKIAPKDVAADWAMERLPAQYQPVILEARQAYLGQEEDRLASRADQLEEFVHYVKGEITKVVGK
>Cluster_9403_Allele_15
VFMACYDCFFVQSMPRASKQQARYAVGRCLMLWSSNDVTQQGSRPKTKLDIMRVAVTIEISNQLSEVLSVIERHLESTLLAVHLYGSAVDGGLKPYSDIDLLVTVAVKLDETTRRALLNDLMEASAFPGESETLRAIEVTLVVHDDIIPWRYPAKRELQFGEWQRNDILAGIFEPAMIDIDLAILLTKAREHSVALVGPAAEEFFDPVPEQDLFEALRETLKLWNSQPDWAGDERNVVLTLSRIWYSAITGKIAPKDVAADWAIKRLPAQYQPVLLEAKQAYLGQKEDHLASRADHLEEFIRFVKGEIIKSVGK
>Cluster_9403_Allele_16
MIAEISTQLLEVLSVIERHLEPTLLAVHLYGSAVNGGLKPYSDIDLLVTVTVRLNETTRRALLNDLLEVSTFPGESEALRAIEVTIVVHDDIIPWRYPAKRELQFGEWQRNDILAGIFEPATIDIDLAILLTKAREHSVALVGPAAEELFDPVPEQDLFEALNETLKLWNSQPDWAGDERNVVLTLSRIWYSAVTGKIAPKDVAADWAMERLPAQYQPVLLEARQAYLGQEEDRLALHADQLEEFVHYVKGESTKVVGK
>Cluster_9403_Allele_17
MIAEVSTQLSEVVGVIERHLEPTLLAVHLYGSAVDGGLKPHSDIDLLVTVTVRLDETTRRALINDLLETSASPGESEILRAVEVTIVVHDDIIPWRYPAKRELQFGEWQRNDILAGIFEPATIDIDLAILLTKAREHSVALVGPAAEELFDPVPEQDLFEALNETLTLWNSPPDWAGDERNVVLTLSRIWYSAVTGKIAPKDVAADWAMERLPAQYQPVILEARQAYLGQEEDRLASRADQLEEFVHYVKGEITKVVGK
>Cluster_9403_Allele_18
MRVAVTIEISNQLSEVLSVIERHLESTLLAVHLYGSAVDGGLKPYSDIDLLVTVTVRLDETTRRALINDLLETSASPGESEILRAVEVTIVVHDDIIPWRYPAKRELQFGEWQRNDILAGIFEPATIDIDLAILLTKAREHSVALVGPAAEELFDPVPEQDLFEALNETLTLWNSPPDWAGDERNVVLTLSRIWYSAVTGKIAPKDVAADWAMERLPAQYQPVILEARQAYLGQEEDRLASRADQLEEFVHYVKGEITKVIGK
>Cluster_9403_Allele_19
MREAVIAEVSTQLSEVVGVIERHLEPTLLAVHLYGSAVDGGLKPHSDIDLLVTVTVRLDETTRRALINDLLETSASPGESEILRAVEVTIVVHDDIIPWRYPAKRELQFGEWQRNDILAGIFEPATIDIDLVILLTKAREHSVALVGPAAEELFDPVPEQDLFEALNETLTLWNSPPDWAGDERNVVLTLSRIWYSAVTGRIAPKDVAADWAMERLPAQYQPVILEARQAYLGQEEDRLASRADQLEEFVHYVKGEITKVVGK
>Cluster_9403_Allele_20
MPRASKQQARYAVGRCLMLWSSNDVTQQGSRPKTKLNIMREAVIAEVSTQLSEVVGVIERHLEPTLLAVHLYGSAVDGGLKPHSDIDLLVTVTVRLDETTRRALINDLLETSASPGESEILRAVEVTIVVHDDIIPWRYPAKRELQFGEWQRNDILAGIFEPATIDIDLAILLTKAREHSVALVGPAAEELFDPVPEQDLFEALNETLTLWNSPPDWAGDERNVVLTLSRIWYSAVTGKIAPKDVAADWAMERLPAQYQPVILEARQAYLGQEEDRLASRADQLEEFVHYVKGEITKVVGK
>Cluster_9403_Allele_21
MHDDIIPWRYPAKRELQFGEWQRNDILAGIFEPATIDIDLAILLTKAREHSVALVGPAAEELFDPVPEQDLFEALNETLTLWNSPPDWAGDERNVVLTLSRIWYSAVTGKIAPKDVAADWAMERLPAQYQPVILEARQAYLGQEEDRLASRADQLEEFVHYVKGEITKVVGK
>Cluster_9403_Allele_22
MYQKPRQVCDPLCQALNIMREAVIAEVSTQLSEVVGVIERHLEPTLLAVHLYGFAVDGGLKPHSDIDLLVTVTVRLDETTRRALINDLLETSASPGESEILRAVEVTIVVHDDIIPWRYPAKRELQFGEWQRNDILAGIFEPATIDIDLAILLTKAREHSVALVGPAAEELFDPVPEQDLFEALNETLTLWNSPPDWAGDERNVVLTLSRIWYSAVTGRIAPKDVAADWAMERLPAQYQPVILEARQAYLGQEEDRLASRADQLEEFVHYVKGEITKVVGK
>Cluster_9403_Allele_23
AVTIEISNQLSEVLSVIERHLESTLLAVHLYGSAVDGGLKPYSDIDLLVTVAVKLDETTRRALLNDLMEASAFPGESETLRAIEVTLVVHDDIIPWRYPAKRELQFGEWQRNDILAGIFEPAMIDIDLAILLTKAREHSVALVGPAAEEFFDPVPEQDLFEALRETLKLWNSQPDWAGDERNVVLTLSRIWYSAITGKIAPKDVAADWAIKRLPAQYQPVLLEAKQAYLGQKEDHLASRADHLEEFIRFVKGEIIKSVGK
>Cluster_9403_Allele_24
MACYDCFFGVQSMPRASKQQARYAVGRCLMLWSSNDVTQQGSRPKTKLNIMREAVIAEVSTQLSEVVGVIERHLEPTLLAVHLYGSAVDGGLKPHSDIDLLVTVTVRLDETTRRALINDLLETSASPGESEILRAVEVTIVVHDDIIPWRYPAKRELQFGEWQRNDILAGIFEPATIDIDLAILLTKAREHSVALVGPAAEELFDPVPEQDLFEALNETLTLWNSPPDWAGDERNVVLALLQS
>Cluster_9403_Allele_25
MAALDIMRVAVTIEISNQLSEVLSVIERHLESTLLAVHLYGSAVDGGLKPYSDIDLLVTVAVKLDETTRRALLNDLMEASAFPGESETLRAIEVTLVVHDDIIPWRYPAKRELQFGEWQRNDILAGIFEPAMIDIDLAILLTKAREHSVALVGPAAEEFFDPVPEQDLFEALRETLKLWNSQPDWAGDERNVVLTLSRIWYSAITGKIAPKDVAADWAIKRLPAQYQPVLLEAKQAYLGQKEDHLASRADHLEEFIRFVKGEIIKSVGK
>Cluster_9403_Allele_26
MREAVIAEVSTQLSEVVGVIERHLEPTLLAVHLYGSAVNGGLKPHSDIDLLVTVTVRLNETTRRALLNDLLEVSTFPGESEALRAIEVTIVVHDDIIPWRYPAKRELQFGEWQRNDILAGIFEPATIDIDLAILLTKAREHSVALVGPAAEELFDPVPEQDLFEALNETLKLWNSQPDWAGDERNVVLTLSRIWYSAVTGKIAPKDVAADWAMERLPAQYQPVILEARQAYLGQEEDRLASRADQLEEFVHYVKGEITKVVGK
>Cluster_9403_Allele_27
MYQKPRQVCDPLCQALNIMREAVIAEVSTQLSEVVGVIERHLEPTLLAVHLYGSAVDGGLKPHSDIDLLVTVTVRLDETTRRALINDLLETSASPGESEILRAVEVTIVVHDDIIPWRYPAKRELQFGEWQRNDILAGIFEPATIDIDLAILLTKAREHSVALVGPAAEELFDPVPEQDLFEALNETLTLWNSPPDWAGDERNVVLTLSRIWYSAVTGRIAPKDVAADWAMERLPAQYQPVILEARQAYLGQEEDRLASRADQLEEFVHYVKGEITKVVGK
>Cluster_9403_Allele_28
LWSSNDVTQQGSRPKTKLDIMRDSVTAEISTQLSKVLSVIEHHLEPTLLAVHLYGSAVDGGLKPYSDIDLLVTVTARLDDTTRRALFNDLLEVSAFPGESEILRAIEVTIVVHEDIMPWRYPAKRELQFGEWQRNDILAGIFEPATIDIDLAILLTKAREHSVALVGPAAEELFDPVPEQDLIKALNETLKLWNSQPDWAGDERNVVLTLSRIWYSAATGKIAPKDVAANWAMEHLPAQHQSVLLEARQAYLGQEEDRSVLRADKLEEFIHFMKSEITKVLGNDV
>Cluster_9403_Allele_29
MACYDCFFGVQSMPRASKQQARYAVGRCLMLWSSNDVTQQGSRPKTKLDIMRVAVTIEISNQLSEVLSVIERHLESTLLAVHLYGSAVDGGLKPYSDIDLLVTVTVRLDETTRRALINDLLETSASPGESEILRAVEVTIVVHDDIIPWRYPAKRELQFGEWQRNDILAGIFEPATIDIDLAILLTKAREHSVALVGPAAEELFDPVPEQDLFEALNETLTLWNSPPDWAGDERNVVLTLSRIWYSAVTGKIAPKDVAADWAMERLPAQYQPVILEARQAYLGQEEDRLASRADQLEEFVHYVKGEITKVVGK
>Cluster_9403_Allele_30
MREAVTAEISTQLSEVLSVIERHLESTLLAVHLYGSAVDGGLKPYSDIDLLVTVTVRLNEATRQALLNDLLEASAFPGESETLRAIEVTIVVHDDIIPWRYPAKRELQFGEWQRNDILAGISEPAMIDVDLAILLTKAREHSVALVGPAAEELFDPVPEQDLFEALNETLKLWNSQPDWAGDERNVVLTLSRIWYTEVTGKIVPKDVAADWAMERLPAQHQPVLLEARQAYLGQKEDRLASRADQLEEFVHFVKGEITKVVGK
>Cluster_9703_Allele_0
MNRTNIFFGESHSDWLPVRGGESGDFVFRRGDGHAFAKIAPASRRGELAGERDRLIWLKGRGVACPEVINWQEEQEGACLVITAIPGVPAADLSGADLLKAWPSMGQQLGAVHSLSVDQCPFERRLSRMFGRAVDVVSRNAVNPDFLPDEDKSTPQLDLLARVERELPVRLDQERTDMVVCHGDPCMPNFMVDPKTLQCTGLIDLGRLGTADRYADLALMIANAEENWAAPDEAERAFAVLFNVLGIEAPDRERLAFYLRLDPLTWG
>Cluster_9703_Allele_1
MNRTNIFLGESHSDWLPVRGGESGDFVFRRGDGHAFAKIAPASRRGELAGERDRLIWLKGRGVACPEVINWQEEQEGACLVITAIPGVPAADLSGADLLKAWPSMGQQLGAVHSLSVDQCPFERRLSRMFGRAVDVVSRNAVNPDFLPDEDKSTPQLDLLARVERELPVRLDQERTDMVVCHGDPCMPNFMVDPKTLQCTGLIDLGRLGTADRYADLALMIANAEENWAAPDEAERAFAVLFNVLGIEAPDRERLAFYLRLDPLTWG
>Cluster_9703_Allele_2
GRGVACPEVINWQEEQEGACLVITAIPGVPAADLSGADLLKAWPSMGQQLGAVHSLSVDQCPFERRLSRMFGRAVDVVSRNAVNPDFLPDEDKSTPQLDLLARVERELPVRLDQERTDMVVCHGDPCMPNFMVDPKTLQCTGLIDLGRLGTADRYADLALMIANAEENWAAPDEAERAFAVLFNVLGIEAPDRERLAFYLRLDPLTWG
>Cluster_9703_Allele_3
MNRTNIFFGESHSDWLPVRGGESGDFVFRRGDGHAFAKIAPASRRGELAGERDRLIWLKGRGVACPEVINWQEEQE
>Cluster_9703_Allele_4
MNRTNIFFGKSHSDWLPVRGGESGDFVFRRGDGHAFAKIAPASRRGELAGERDRLIWLKGRGVACPEVINWQEEQEGACLVITAIPGVPAADLSGADLLKAWPSMGQQLGAVHSLSVDQCPFERRLSRMFGRAVDVVSRNAVNPDFLPDEDKSTPQLDLLARVERELPVRLDQERTDMVVCHGDPCMPNFMVDPKTLQCTGLIDLGRLGTADRYADLALMIANAEENWAAPDEAERAFAVLFNVLGIEAPDRERLAFYLRLDPLTWG
>Cluster_9703_Allele_5
MNRTNIFFGESHSDWLPVRGGESGDFVFRRGDGHAFAKIAPASRRGELAGERDRLIWLKGRGVACPEVINWQEEQEGACLVITAIPGVPAADLSGADLLKAWPSMGQQLGAVHSLSVDQCPFERRLSRMFGRAVDVVSRNAVNPDFLPDEDKSTPQLDLLARVERELPVRLDQERTVNPG
>Cluster_9703_Allele_6
MPNFMVDPKTLQCTGLIDLGRLGTADRYADLALMIANAEENWAAPDEAERAFAVLFNVLGIEAPDRERLAFYLRLDPLTWG
>Cluster_9703_Allele_7
MAFIIHAEDIQHSAGNRRWHLRKKPLKMRDRPEHNRCKSIATRFFSQVEPPPRFIRKLKEPPLNRTNIFFGESHSDWLPVRGGESGDFVFRRGDGHAFAKIAPASRRGELAGERDRLIWLKGRGVACPEVINWQEEQEGACLVITAIPGVPAADLSGADLLKAWPSMGQQLGAVHSLSVDQCPFERRLSRMFGRAVDVVSRNAVNPDFLPDEDKSTPQLDLLARVERELPVRLDQERTDMVVCHGDPCMPNFMVDPKTLQCTGLIDLGRLGTADRYADLALMIANAEENWAAPDEAERAFAVLFNVLGIEAPDRERLAFYLRLDPLTWG
>Cluster_9703_Allele_8
GERDRLIWLKGRGVACPEVINWQEEQEGACLVITAIPGVPAADLSGADLLKAWPSMGQQLGAVHSLSVDQCPFERRLSRMFGRAVDVVSRNAVNPDFLPDEDKSTPQLDLLARVERELPVRLDQERTVNPG
>Cluster_9703_Allele_9
MNRTNIFFGESHSDWLPVRGGESGDFVFRRGDGHAFAKIAPASRRGELAGERDRLIWLKGRGVACPEVINWQEEQEGACLVITAIPGVPAADLSG
>Cluster_9703_Allele_10
ACLVITAIPGVPAADLSGADLLKAWPSMGQQLGAVHSLSVDQCPFERRLSRMFGRAVDVVSRNAVNPDFLPDEDKSTPQLDLLARVERELPVRLDQERTDMVVCHGDPCMPNFMVDPKTLQCTGLIDLGRLGTADRYADLALMIANAEENWAAPDEAERAFAVLFNVLGIEAPDRERLAFYLRLDPLTWG
>Cluster_9703_Allele_11
GRGVACPEVINWQEEQEGACLVITAIPGVPAADLSGADLLKAWPSMGQQLGAVHSLSVDQCPFERRLSRMFGRAVDVVSRNAVNPDFLPDEDKSTPQLDLLARVERELPVRLDQERTVNPG
>Cluster_9703_Allele_12
MVVCHGDPCMPNFMVDPKTLQCTGLIDLGRLGTADRYADLALMIANAEENWAAPDEAERAFAVLFNVLGIEAPDRERLAFYLRLDPLTWG
>Cluster_9703_Allele_13
MNRTNIFFGESHSDWLPVRGGESGDFVFRRGDGHAFAKIAPASRRGELAGERDRLIWLKGRGVACPEVINWQEEQEGACLVITAIPGVPAADLSGADLLKAWPSMGQQLGAVHSLSVDQCPFERRLSRMFGRAVDVVSRNAVNPDFLPDEDKSTPQGTVANSRW
>Cluster_9703_Allele_14
MRDRPEHNRCKSIATRFFSQVEPPPRFIRKLKEPPLNRTNIFFGESHSDWLPVRGGESGDFVFRRGDGHAFAKIAPASRRGELAGERDRLIWLKGRGVACPEVINWQEEQEGACLVITAIPGVPAADLSGADLLKAWPSMGQQLGAVHSLSVDQCPFERRLSRMFGRAVDVVSRNAVNPDFLPDEDKSTPQLDLLARVERELPVRLDQERTDMVVCHGDPCMPNFMVDPKTLQCTGLIDLGRLGTADRYADLALMIANAEENWAAPDEAERAFAVLFNVLGIEAPDRERLAFYLRLDPLTWG
>Cluster_9703_Allele_15
VFMACYDCFFVQSMPRASRRAQRPWKACSRTYVATRFFSQVEPPPRFIRKLKEPPLNRTNIFFGESHSDWLPVRGGESGDFVFRRGDGHAFAKIAPASRRGELAGERDRLIWLKGRGVACPEVINWQEEQEGACLVITAIPGVPAADLSGADLLKAWPSMGQQLGAVHSLSVDQCPFERRLSRMFGRAVDVVSRNAVNPDFLPDEDKSTPQLDLLARVERELPVRLDQERTDMVVCHGDPCMPNFMVDPKTLQCTGLIDLGRLGTADRYADLALMIANAEENWAAPDEAERAFAVLFNVLGIEAPDRERLAFYLRLDPLTWG
>Cluster_9703_Allele_16
DMVVCHGDPCMPNFMVDPKTLQCTGLIDLGRLGTADRYADLALMIANAEENWAAPDEAERAFAVLFNVLGIEAPDRERLAFYLRLDPLTWG
>Cluster_9703_Allele_17
MNRTNIFFGESHSDWLPVRGGESGDFVFRRSDGHAFAKIAPASRRGELAGERDRLIWLKGRGVACPEVINWQEEQEGACLVITAIPGVPAADLSGADLLKAWPSMGQQLGAVHSLSVDQCPFERRLSRMFGRAVDVVSRNAVNPDFLPDEDKSTPQLDLLARVERELPVRLDQERTDMVVCHGDPCMPNFMVDPKTLQCTGLIDLGRLGTADRYADLALMIANAEENWAAPDEAERAFAVLFNVLGIEAPDRERLAFYLRLDPLTWG
>Cluster_9703_Allele_18
RFIRKLKEPPLNRTNIFFGESHSDWLPVRGGESGDFVFRRGDGHAFAKIAPASRRGELAGERDRLIWLKGRGVACPEVINWQEEQEGACLVITAIPGVPAADLSGADLLKAWPSMGQQLGAVHSLSVDQCPFERRLSRMFGRAVDVVSRNAVNPDFLPDEDKSTPQLDLLARVERELPVRLDQERTDMVVCHGDPCMPNFMVDPKTLQCTGLIDLGRLGTADRYADLALMIANAEENWAAPDEAERAFAVLFNVLGIEAPDRERLAFYLRLDPLTWG
>Cluster_9703_Allele_19
MRDRPEHNRCKSIATRFFSQVEPPPRFIRKLKEPPLNRTNIFFGESHSDWLPVRGGESGDFVFRRGDGHAFAKIAPASRRGELAGERDRLIWLKGRGVACPEVINWQEEQEGACLVITAIPGVPAADLSGADLLKAWPSMGQQLGAVHSLSVDQCPFERRLSRMFGRAVDVVSRNAVNPDFLPDEDKSTPQLDLLARVEREQPVRLDQERTDMVVCHGDPCMPNFMVDPKTLQCTGLIDLGRLGTADRYADLALMIANAEENWAAPDEAERAFAVLFNVLGIEAPDRERLAFYLRLDPLTWG
>Cluster_9703_Allele_20
MNRTNIFFGKSHSDWLPVRGGESGDFVFRRGDGHAFAKIAPASRRGELAGERDRLIWLKGRGVACPEVINWQEEQEGACLVITAIPGVPAADLSGADLLKAWPSMGQQLGAVHSLSVDQCPFERRLSRMFGRAVDVVSRNAVNPDFLPDEDKSTPQLDLLARVERELPVRLDQERTDMVVCHGDPCMPNFMVDPKTLQCTGLIDLGRLGTADRYADLALMIANAEENWAAPDEAERAFAVLFNVLGIEVPDRERLAFYLRLDPLTWG
>Cluster_9703_Allele_21
MNRTNIFFGESHSDWLPVRGGESGDFVFRRGDGHAFAKIAPASRRGELAGERDRLIWLKGRGVACPEVINWQEEQEGACLVITAIPGVPAADLSGADLLKAWPSMGQQLGAVHSLSVDQCPFERRLSRMFGRAVDVVSRNAVNPDFLPDEDKSTPQLDLLARVERELPVRLDQERT
>Cluster_9703_Allele_22
NRTNIFFGESHSDWLPVRGGESGDFVFRRGDGHAFAKIAPASRRGELAGERDRLIWLKGRGVACPEVINWQEEQEGACLVITAIPGVPAADLSGADLLKAWPSMGQQLGAVHSLSVDQCPFERRLSRMFGRAVDVVSRNAVNPDFLPDEDKSTPQLDLLARVERELPVRLDQERTDMVVCHGDPCMPNFMVDPKTLQCTGLIDLGRLGTADRYADLALMIANAEENWAAPDEAERAFAVLFNVLGIEAPDRERLAFYLRLDPLTWG
>Cluster_9703_Allele_23
ATRFFSQVEPPPRFIRKLKEPPLNRTNIFFGESHSDWLPVRGGESGDFVFRRGDGHAFAKIAPASRRGELAGERDRLIWLKGRGVACPEVINWQEEQEGACLVITAIPGVPAADLSGADLLKAWPSMGQQLGAVHSLSVDQCPFERRLSRMFGRAVDVVSRNAVNPDFLPDEDKSTPQLDLLARVERELPVRLDQERTDMVVCHGDPCMPNFMVDPKTLQCTGLIDLGRLGTADRYADLALMIANAEENWAAPDEAERAFAVLFNVLGIEAPDRERLAFYLRLDPLTWG
>Cluster_9703_Allele_24
ACLVITAIPGVPAADLSGADLLKAWPSMGQQLGAVHSLSVDQCPFERRLSRMFGRAVDVVSRNAVNPDFLPDEDKSTPQLDLLARVERELPVRLDQERTVNPG
>Cluster_9703_Allele_25
MRDRPEHNRCKSIATRFFSQVEPPPRFIRKLKEPPLNRTNIFFGESHSDWLPVRGGESGDFVFRRGDGHAFAKIAPASRRGELAGERDRLIWLKGRGVACPEVINWQEEQEGACLVITAIPGVPAADLSGADLLKAWPSMGQQLGAVHSLSVDQCPFERRLSRMFGRAVDVVSRNAVNPDFLPDEDKSTPQLDLLARVERELPVRLDQERTDMVVCHGDLCMPNFMVDPKTLQCTGLIDLGRLGTADRYADLALMIANAEENWAAPDEAERAFAVLFNVLGIEAPDRERLAFYLRLDPLTWG
>Cluster_9703_Allele_26
MNRTNIFFGESHSDWLPVRGGESGDFVFRRGDGHAFAKIAPASRRGELAGERDRLIWLKGRGVACPEVINWQEEQEGACLVITAIPGVPAADLSGADLLKAWPSMGQQLGAVHSLSVDQCPFERRLSRMFGRAVDVVSRNAVNPDFLPDEDKSTPQLDLLARVKRELPVRLDQERTDMVVCHGDPCMPNFMVDPKTLQCTGLIDLGRLGTADRYADLALMIANAEENWAAPDEAERAFAVLFNVLGIEAPDRERLAFYLRLDPLTWG
>Cluster_9703_Allele_27
MPVRGGESGDFVFRRGDGHAFAKIAPASRRGELAGERDRLIWLKGRGVACPEVINWQEEQEGACLVITAIPGVPAADLSGADLLKAWPSMGQQLGAVHSLSVDQCPFERRLSRMFGRAVDVVSRNAVNPDFLPDEDKSTPQLDLLARVERELPVRLDQERTDMVVCHGDPCMPNFMVDPKTLQCTGLIDLGRLGTADRYADLALMIANAEENWAAPDEAERAFAVLFNVLGIEAPDRERLAFYLRLDPLTWG
