# Supplementary material for: Machine learning with random subspace ensembles identifies antimicrobial resistance determinants from pan-genomes of three pathogens
Source: PLoS Comput Biol. 2020 Mar 2;16(3):e1007608. doi: 10.1371/journal.pcbi.1007608 (PMC7067475; doi:10.1371/journal.pcbi.1007608)
Supplement: S3 Dataset — Files are named <organism>_<antibiotic>_top_hits_seqs.faa, which each contain all protein sequences relevant to the top 50 hits of the corresponding organism-antibiotic case. For selected alleles, the exact protein sequence of the allele is included. For selected genes, the protein sequences of all alleles of that gene observed in the organism’s pan-genome are included. The most commonly observed allele for selected genes is available in S4 Dataset. (ZIP) [file pcbi.1007608.s022.zip › top_hit_seqs/Paeruginosa_AMK_top_hit_seqs.faa]

>Cluster_10629_Allele_3
MRRAEMLLLKSLAETLMADRDNRHDDLQATMRLAHLSSPEMILYMVNRVLELEESIERIAAVLQKLSADEPMPLEETPPEPAFEPALQSRATETAET
>Cluster_11282_Allele_0
MMAMVPRVLVVDDDPVIRELLQAYLGEEGYDVLCAGNAEQAEACLAECAHLGQPVELVLLDIRLPGKDGLTLTRELRVRSEVGIILITGRNDEIDRIVGLECGADDYVIKPLNPRELVSRAKNLIRRVRHAQASAGPARQALRQFGDWLLDADRRRLIDHAGNETLLTHGEFQLLGAFLRNSGHTLSRDQLMDQIRNREWLPSDRSIDVLVGRLRRKLRDDPAEPQLIITIHGAGYLFTAAASDA
>Cluster_11354_Allele_0
MQKYLKKFSYGNQNISGGIDKFWLEGQLRISAVNQVEFLESLFLNKLSASKENQLIVKEALVTEAAPEYLVHSKTGFSGVGTESNPGVAWWVGWVEKGAEVYFFAFNMDIDNENKLPLRKSIPTKIMASEGIIGG
>Cluster_11354_Allele_1
MKTFAAYVIIACLSSTALAGSITENTSWNKEFSAEAVNGVFVLCKSSSKSCATNDLARASKEYLPASTFKIPNAIIGLETGVIKNEHQVFKWDGKPRAMKQWERDLTLRGAIQVSAVPVFQQIAREVGEVRMQKYLKKFSYGNQNISGGIDKFWLEGQLRISAVNQVEFLESLYLNKLSASKENQLIVKEALVTEAAPEYLVHLKTGFSGVGTESNPGVAWWVGWVEKETEVYFFAFNMDIDNESKLPLRKSIPTKIMESEGIIGG
>Cluster_11354_Allele_2
MKTFAAYVIIACLSSTALAGSITENTSWNKEFSAEAVNGVFVLCKSSSKSCATNDLARASKEYLPASTFKIPNAIIGLETGVIKNEHQVFKWDGKPRAMKQWERDLTLRGAIQVSAVPVFQQIAREVGEVRMQKYLKKFSYGNQNISGGIDKFWLEGQLRISAVNQVEFLESLYLNKLSASKENQLIVKEALVTEAAPEYLVHSKTGFSGVGTESNPGVAWWVGWVEKETEVYFFAFNMDIDNESKLPLRKSIPTKIMESEGIIGG
>Cluster_11354_Allele_3
MKQWERDLTLRGAIQVSAVPVFQQIAREVGEVRMQKYLKKFSYGKNISGGIDKFWLEDQLRISAVNQVEFLESLYLNKLSASKENQLIVKEALVTEAAPEYLVHSKTGFSGVGTESNPGVAWWVGWVEKETEVYFFAFNMDIDNESKLPLRKSIPTKIMESEGIIGG
>Cluster_11354_Allele_4
MKQWERDLTLRGAIQVSAVPVFQQIAREVGEVRMQKYLKKFSYGNQNISGGIDKFWLEGQLRISAVNQVEFLESLYLNKLSASKENQLIVKEALVTEAAPEYLVHSKTGFSGVGTESNPGVAWWVGWVEKETEVYFFAFNMDIDNESKLPLRKSIPTKIMESEGIIGG
>Cluster_11354_Allele_5
MKTIAAYLVLVFFAGTALSESISENLAWNKEFSSESVHGVFVLCKSSSNSCTTNNATRASTAYIPASTFKIPNALIGLETGAIKDARQVFKWDGKPRAMKQWEKDLTLRGAIQVSAVPVFQQIARDIGKKRMQKYLNLFSYGNANIGGGIDKFWLEGQLRISAVNQVKFLESLYLNNLPASKANQLIVKEAIVTEATPEYIVHSKTGYSGVGTESNPGVAWWVGWVEKGTEVYFFAFNMDIDNESKLPSRKSIPTKIMASEGIIIGG
>Cluster_11354_Allele_6
MQKYLKKFSYGNQNISGGIDKFWLEDQLRISAVNQVEFLESLFLNKLSASKENQLIVKEALVTEAAPEYLVHSKTGFSGVGTESNPGVAWWVGWVEKGTEVYFFAFNMDIDNENKLPLRKSIPTKIMASEGIIGG
>Cluster_11354_Allele_7
MQKYLKKFSYGNQNISGGIDKFWLEGQLRISAVNQVEFLESLFLNKLSASKENQLIVKEALVTEAAPEYLVHSKTGFSGVGTESNPGVAWWVGWVEKGTEVYFFAFNMDIDNENKLPLRKSIPTKIMASEGIIGG
>Cluster_11354_Allele_8
MKQWERDLTLRGAIQVSAVPVFQQIAREVGEVRMQKYLKKFSYGNQNISGGIDKFWLEDQLRISAVNQVEFLESLYLNKLSASKENQLIVKEALVTEAAPEYLVHSKTGFSGVGTESNPGVAWWVGWVEKETEVYFFAFNMDIDNESKLPLRKSIPTKIMESEGIIGG
>Cluster_11354_Allele_9
MQKYLKKFSYGNQNISGGIDKFWLEGQLRISAVNQVEFLESLYLNKLSASKENQLIVKEALVTEAAPEYLVHSKTGFSGVGTESNPGVAWWVGWVEKETEVYFFAFNMDIDNESKLPLRKSIPTKIMESEGIIGG
>Cluster_11354_Allele_10
MKTFAAYVIIACLSSTALAGSITENTSWNKEFSAEAVNGVFVLCKSSSKSCATNDLARASKEYLPASTFKIPSAIIGLETGVIKNEHQVFKWDGKPRAMKQWERDLTLRGAIQVSAVPVFQQIAREVGEVRMQKYLKKFSYGNQNISGGIDKFWLEGQLRISAVNQVEFLESLYLNKLSASKENQLIVKEALVTEAAPEYLVHSKTGFSGVGTESNPGVAWWVGWVEKETEVYFFAFNMDIDNESKLPLRKSIPTKIMESEGIIGG
>Cluster_11511_Allele_0
MTDFKWRHFQGDVILWAVRWYCRYPISYRDLEEMLAERGISVDHTTIYRWVQRYAPEMEKRLRWFWRRGFDPSWRLDETYVKVRGKWTYLYRAVDKRGDTIDFYLSPTRSAKAAKRFLGKALRGLKHWEKPATLNTDKAPSYGAAITELKREGKLDRETAHRQVKYLNNVIEADHGKLKILIKPVRGFKSIPTAYATIKGFEVMRALRKGQARPWCLQPGIRGEVRLVERAFGIGPSALTEAMGMLNHHFAAAA
>Cluster_11511_Allele_1
MTDFKWRHFQGDVILWAVRWYCRYPISYRDLEEMLAERGISVDHTTIYRWVQCYAPEMEKRLRWFWRRGFDPSWRLDETYVKVRGKWTYLYRAVDKRGDTIDFYLSPTRSAKAAKRFLGKALRGLKHWEKPATLNTDKAPSYGAAITELKREGKLDRETAHRQVKYLNNVIEADHGKLKILIKPVRGFKSIPTAYATIKGFEVMRALRKGQARPWCLQPGIRGEVRLVERAFGIGPSALTEAMGMLNHHFAAAA
>Cluster_11511_Allele_2
MRGKWTYLYRAVDKRGDTIDFYLSPTRSAKAAKRFLGKALRGLKHWEKPATLNTDKAPSYGAAITELKREGKLDRETAHRQVKYLNNVIEADHGKLKILIKPVRGFKSIPTAYATIKGFEVMRALRKGQARPWCLQPGIRGEVRLVERAFGIGPSALTEAMGMLNHHFAAAA
>Cluster_11511_Allele_3
MTDFKWRHFQGDVILWAVRWYCRYPISYRDLEEMLAERGISVDHTTIYRWVQCYAPEMEKRLRWFWRRGFDPSWRLDETYVKVRGKWTYLYRAVDKRGDTIDFYLSPTRSAKAAKRFLGKALRGLKHWEKPATLNTDKAPSYGAAITELKREGKLDRETSHRQVKYLNNVIEADHGKLKILIKPVRGFKSIPTAYATIKGFEVMRALRKGQARPWCLQPGIRGEVRLVERAFGIGPSALTEAMGMLNHHFAAAA
>Cluster_11511_Allele_4
MLGGDWTDGTMTDFKWRHFQGDVILWAVRWYCRYPISYRDLEEMLAERGISVDHTTIYRWVQCYAPEMEKRLRWFWRRGFDPSWRLDETYVKVRGKWTYLYRAVDKRGDTIDFYLSPTRSAKAAKRFLGKALRGLKHWEKPATLNTDKAPSYGAAITELKREGKLDRETAHRQVKYLNNVIEADHGKLKILIKPVRGFKSIPTAYATIKGFEVMRALRKGQARPWCLQPGIRGEVRLVERAFGIGPSALTEAMGMLNHHFAAAA
>Cluster_11511_Allele_5
MLGGDWTDGTMTDFKWRHFQGDVILWAVRWYCRYPISYRDLEEMLAERGISVDHTTIYRWVQRYAPEMEKRLRWFWRRGFDPSWRLDETYVKVRGKWTYLYRAVDKRGDTIDFYLSPTRSAKAAKRFLGKALRGLKHWEKPATLNTDKAPSYGAAITELKREGKLDRETAHRQVKYLNNVIEADHGKLKILIKPVRGFKSIPTAYATIKGFEVMRALRKGQARPWCLQPGIRGEVRLVERAFGIGPSALTEAMGMLNHHFAAAA
>Cluster_11511_Allele_6
MILWAVRWYCRYPISYRDLEEMLAERGISVDHTTIYRWVQCYAPEMEKRLRWFWRRGFDPSWRLDETYVKVRGKWTYLYRAVDKRGDTIDFYLSPTRSAKAAKRFLGKALRGLKHWEKPATLNTDKAPSYGAAITELKREGKLDRETAHRQVKYLNNVIEADHGKLKILIKPVRGFKSIPTAYATIKGFEVMRALRKGQARPWCLQPGIRGEVRLVERAFGIGPSALTEAMGMLNHHFAAAA
>Cluster_11511_Allele_7
MEKRLRWFWRRGFDPSWRLDETYVKVRGKWTYLYRAVDKRGDTIDFYLSPTRSAKAAKRFLGKALRGLKHWEKPATLNTDKAPSYGAAITELKREGKLDRETAHRQVKYLNNVIEADHGKLKILIKPVRGFKSIPTAYATIKGFEVMRALRKGQARPWCLQPGIRGEVRLVERAFGIGPSALTEAMGMLNHHFAAAA
>Cluster_11511_Allele_8
MLAERGISVDHTTIYRWVQCYAPEMEKRLRWFWRRGFDPSWRLDETYVKVRGKWTYLYRAVDKRGDTIDFYLSPTRSAKAAKRFLGKALRGLKHWEKPATLNTDKAPSYGAAITELKREGKLDRETAHRQVKYLNNVIEADHGKLKILIKPVRGFKSIPTAYATIKGFEVMRALRKGQARPWCLQPGIRGEVRLVERAFGIGPSALTEAMGMLNHHFAAAA
>Cluster_11614_Allele_2
MQLEFHQVDAFSSRPFSGNPAVVYRLDAWLADELMQMIATEHNLSETAFVVREGEAWRIRWFTPSVEVALCGHATLAAAHVLFEVYDEPGERLEFISRSGALRVNREDERLVLDFPAQYPSEVGSTVELEQALGLPPVDVLGSTDKLLVLLESEEAVRACRPDFAALARLPWRGVIVTARGLQKDFVSRFFAPAMGVDEDPVTGSAHCSLIPYWAQRLNKLSLTAQQCSARGGELWCRLEGERVSIAGHAVLVASGRIRLG
>Cluster_11939_Allele_5
MSILGVARSCAVSLLGLGMLLPASGAVPGDGGRPPLRLAVHAFDIPPQSLASALVTYSGVTGMAVLVDGELARGRRSARLQGRFTASDALTRLLGGTGLMARYTSQEAFTLLPAQAVRNAAPLPAEMPKVEQPLDRRYAGAVQAALEEQLCRSPRTRPGTYRAVLQLWIGRFGEVRHSRLLGSTGDPQRDSALVESLRGVRVMQATPATLAQPLTILLLPKTTGKAMECKLTEGMGGS
>Cluster_12346_Allele_0
MPLYKEVELSAGAGRTAVREIKGRKLRFSYATLRNAGVSPSAAFCATVSGNSMEPLIMNGATIGVDRSATRILDGEIYALEHDGMLRVKYLYRLPAGGMRLRSFNTTEHPDEEYSAEQIETQQIRILGWVFWWSTLRKKKGLAFDQ
>Cluster_12346_Allele_1
MPLYKEVELSAGAGRTAVREIKGRKLRFSYATLRNAGVSPSAAFCATVSGNSMEPLIMNGATIGVDKSATRILDGEIYALEHDGMLRVKYLYRLPAGGMRLRSFNTTEHPDEEYSAEQIETQQIRILGWVFWWSTLRKKKGLAFDQ
>Cluster_12346_Allele_2
MNGATIGVDKSATRILDGEIYALEHDGMLRVKYLYRLPAGGMRLRSFNTTEHPDEEYSAEQIETQQIRILGWVFWWSTLRKKKGLAFDQ
>Cluster_12346_Allele_3
MSTSGTRLRSLLDERGIAYSEFAATLGVEPQHINNWFKRGIPKARVFAIADALAVNPRWLSDGTDSEPPSDSLATGGKSSLLSPLEPWDDRTPLDPDEVEVPLYKEVELSAGAGRTAVREIKGRKLRFSYATLRNAGVSPSAAFCATVSGNSMEPLIMNGATIGVDRSATRILDGEIYALEHDGMLRVKYLYRLPAGGMRLRSFNTTEHPDEEYSAEQIETQQIRILGWVFWWSTLRKKKGLAFDQ
>Cluster_12346_Allele_4
MSTSGTRLRGLLDERGIAYSEFAAALGVEPQHVNNWFKRGIPKARVFAIADALAVNPRWLSDGTDSESPSNSLATGGESSLLSPLEPWDDRTPLEPDEVEVPLYKEVELSAGAGRTAVREIKGRKLRFSYATLRNAGVSPSAAFCATVSGNSMEPLIMNGATIGVDKSATRILDGEIYALEHDGMLRVKYLYRLPAGGMRLRSFNTTEHPDEEYSAEQIETQQIRILGWVFWWSTLRKKKGLAFDQ
>Cluster_12346_Allele_5
MSTSGTRLRGLLDERGIAYSEFAAALGVEPQHVNNWFKRGIPKARVFAIADALAVNPRWLSDGTVSESPSNSLATGGESSLLSPLDPWDDRTPLEPDEVEVPLYKEVELSAGAGRTAVREIKGRKLRFSYATLRNAGVSPSAAFCATVSGNSMEPLIMNGATIGVDKSATRILDGEIYALEHDGMLRVKYLYRLPAGGMRLRSFNTTEHPDEEYSAEQIETQQIRILGWVFWWSTLRKKKGLAFDQ
>Cluster_12346_Allele_6
MSTSGTRLRGLLDERGIAYSEFAAALGVEPQHVNNWFKRGIPKARVFAIADALAVNPRWLSDGTDSESPSNSLATGGESSLLSPLDPWDDRTPLEPDEVEVPLYKEVELSAGAGRTAVREIKGRKLRFSYATLRNAGVSPSAAFCATVSGNSMEPLIMNGATIGVDKSATRILDGEIYALEHDGMLRVKYLYRLPAGGMRLRSFNTTEHPDEEYSAEQIETQQIRILGWVFWWSTLRKKKGLAFDQ
>Cluster_12414_Allele_3
MSRITTEEEFFSLVLEICGNYGFEFFSFGARAPFPLTAPKYHFLSNYPGEWKSRYISEDYTSIDPIVRHGLLEYTPLIWNGEDFQENRFFWEEALHHGIRHGWSIPVRGKYGLISMLSLVRSSESIAATEILEKESFLLWITSMLQATFGDLLAPRIVPESNVRLTARETEMLKWTAVGKTYGEIGLILSIDQRTVKFHIVNAMRKLNSSNKAEATMKAYAIGLLN
>Cluster_12495_Allele_3
MKRIVDGFQHFRREVFPEQQALFKKLANSQRPRAMFITCADSRIVPELITQSSPGDLFVTRNVGNVVPPYGQMNGGVSTAIEYAVLALGVHHIIVCGHSDCGAMRAVLDPQTLERMPTVKAWLRHAEVARTVVADNCDCGASHDTLGVLTEENVVAQLDHLRTHPSVASRLASGQLFIHGWVYDIESAQIRAYDAKQGRFLPLDGEHPVPMATPAPRYLNS
>Cluster_13369_Allele_1
MEESAPRGKGRKNNPEKTRQDILRAAIDEFVAQGLSGARVDAIAERTHTSKRMIYYYFGSKEQLYQAVLEKLYSDIRGIEGTLRLGALPPAKAMEKLVEFSFDYHDRHVDFVRIISIENIHKGEHIASSELVQSVNSSIVQSIAEILRRGEAEGVFRAGLEALDVHMLISSFCFYRVSNRYTVSRIFRTDLHDAEVRQRHRRMIGEAVLRYIRA
>Cluster_16086_Allele_0
MDSEEPPNVRVACSGDIDEVVRLMHDAAAWMSAKGTPAWDVARIDRTFAETFVLRSELLVASCSDGIVGCCTLSAEDPEFWPDALKGEAAYLHKLAVRRTHAGRGVSSALIEACRHAARTQGCAKLRLDCHPNLRGLYERLGFTHVDTFNPGWDPTFIAERLELEI
>Cluster_16086_Allele_1
MRLMHDAAAWMSAKGTPAWDVARIDRTFAETFVLRSELLVASCSDGIVGCCTLSAEDPEFWPDALKGEAAYLHKLAVRRTHAGRGVSSALIEACRHAARTQGCAKLRLDCHPNLRGLYERLGFTHVDTFNPGWDPTFIAERLELEI
>Cluster_16086_Allele_2
MDSEEPPNVRVACSGDIDEVVRLMHDAAAWMSAKGTPAWDVARIDRTFAETFVLRSELLVASCSDGIHVSTMPAECLSYS
>Cluster_16086_Allele_3
MDSEEPPNVRVACSGDIDEVVRLMHDAAAWMSAKGTPAWDVARIDRTFAETFVLRSELLVARALLQKS
>Cluster_16086_Allele_4
MDSEEPPNVRVACSGDIDEVVRLMHDAAAWMSAKGTPAWDVARIDRTFAETFVLRSELLVASCSDGIVGCCTLSAEDPEFWPDALKGEAAYLHKLAVRRTHAGRGVSSALIEACRHAARTQGCAKRLCCKNREA
>Cluster_16879_Allele_0
MIDPADKQTQALPLEQPKRGRGRPATGKALSDAERARRYRANKKNRDAHPSQKTPENVDLLKQLAQAQARIAELEAELASRVTKKEEAEAKTWTIQERKGKARWQTISKGLTRKAGERQFDKLLSGLTDPRYTYRMIEE
>Cluster_16879_Allele_1
MIDPTDKQTQPLPLEQPKRGRGRPATGKALTDAERARRYRANKKKRDDQPSRKHAPSIPADGVKEILDGWQRTQEELDQALQRIAELEAELASRVTKKEEAEAKTWAIQERKGKARWQTISKGLTRKAGERQFDKLLSGLTDPRYTYRMIEE
>Cluster_16879_Allele_2
MIDPTDKQTQPLPLEQPKRGRGRPATGKAMSDAERARRYRANKKKRDDQPSRKGAPSIPTDGVKEILDGWQRTQEELNKALQRIAELEAELALRITKNEETEAKTWAIQERKGKARWQTISKGLTRKAGERQFDKLLSGLNDPRYSYRMVEE
>Cluster_16879_Allele_3
MIDPTDKQTQPLPLEQPKRGRGRPATGKALTDAERARRYRANKKKRDDQPSQKVPENVDLLKQLAQAQARIAELEAELASRVTENDKAEAKTWAIQERKGKARWQTISKGLTRKAGERQFDKLLSGLNDPRYSYRMVEE
>Cluster_16879_Allele_4
MIDPTDKQTQPLPLEQPKRGRGRPATGKALSDAERARRYRANKKKRDAQPSQKTPDNVDLLKQLAQAHKRIAELEAELASLVTENDEAEAKTWAIQERKGKARWQTISKGLTRKAGERQFDKLLSGLTDPRYTYRMIEE
>Cluster_16879_Allele_5
MIDPADKQTQALPLEQPKRGRGRPATGKALSDAERARRYRANKKNRDAQSSRKEAPSIPADGVNEILDGWQRTQEELDQALQRIAELEAELASRVTKKEEAEAKTWAIQERKGKARWQTISKGLTRKAGERQFDKLLSGLTDPRYTYRMIEE
>Cluster_16879_Allele_6
MIDPTDKQTQPLPLEQPKRGRGRPATGKALTDAERARRYRANKKKRDDQPSRKDAPSIPADGVKEILDGWQRTQDELDQALQRIAELEAELASRVTKKEEAEAKTWAIQERKGKARWQTISKGLTRKAGERQFDKLLSGLTDPRYTYRMIEE
>Cluster_16879_Allele_7
MIDPTDKQTQALPLEQPKRGRGRPATGKALSDAERARRYRANKKNRDAQPSRKEAPSIPTDGVKEILDGWQRTQEELDQALQRIAELEAELASRVTKKEEAEAKTWAIQERKGKARWQTISKGLTRKAGERQFDKLLSGLTDPRYTYRMIEE
>Cluster_16879_Allele_8
MIDPADKQTQALPLEQPKRGRGRPTTGKALSDAERARRYRANKKNRDAQPSRKEAPSIPADGVKEILDGWQRTQEELDQALQRIAELEAELASRVTKKEEAEAKTWAIQERKGKARWQTISKGLTRKAGERQFDKLLSGLTDPRYTYRMIEE
>Cluster_16879_Allele_9
MIDPADKQTQALPLEQPKRGRGRPATGKALSDAERARRYRANKKNRDAQPSRKEAPSIPTDGVKEILDGWQRTQEELDQALQRIAELEAELASRVTKKEEAEAKTWAIQERKGKARWQTISKGLTRKAGERQFDKLLSGLTDPRYTYRMIEE
>Cluster_16879_Allele_10
MIDPTDKQTQPLPLEQPKRGRGRPATGKAMSDAERARRYRANKKKRDDQPSRKGAPSIPTDGVKEILDGWQRTQEELDKALQRIAELEAELALRITKNEEAEAKTWAIQERKGKARWQTISKGLTRKAGERQFDKLLSGLNDPRYSYRMVEE
>Cluster_16879_Allele_11
MIDPTDKQTQPLPLEQPKRGRGRPATGKALTDAERARRYRANKKKRDDQPSRKDAPSIPADGVKEILDGWQRTQDELDQALQRIAELEAELASRVTKKEEAEAKTWAIQERKGKARWQTISKGLTRKAGERQFDKLLSGLTNPRYTYRMIEE
>Cluster_16879_Allele_12
MIDPTDKQTQPLPLEPKRGRGRPATGKALSDAERARRYRANKKNRDAQPSQKTPNNVDLLKQLTQAHKRIAELEAELASLVTENDETEAKTWAIQERKGKARWQTISKGLTRKAGERQFDKLLSGLNDPRYSYRMVEE
>Cluster_1774_Allele_0
METPTTPRSTLNPPVFYTSAALILALVLFTVLLQEEAQSLFNHVQQWIITNASWFYVLAVALILISVVFLAVSRYGDIKLGPDHSRPDYRNTTWFAMLFSAGMGIGLMFFGVAEPVMHFTTPPVGEPNTVQAAKEAMKLTFFHWGLHAWAIYAIVALILAFFSYRHGLPLTLRSALYPLIGERIYGPIGHAVDIFAIIGTVFGVATSLGYGVLQINSGLHHLFGWPVNQTVQIALIAATCGLATLSVASGLDRGIRILSELNLSLAVILLLFVLVLGPTVFLLQTYVQNTGAYLSDIVNKTFNLYAYEPTDWIGGWTLLYWGWWLSWSPFVGLFIARISRGRTIREFVCGVLFVPAGFTLLWMTVFGDTAIHMVLQEGFTQLAEVVNQDSSVALFAFLEHFPLGSVISLVAVLMVVVFFVTSADSGALVVDMLASSGKDHSPLWQRIFWSVLMGVVAIALLLADGLKALQTATIASALPFSIVLLASIWGLFKALHLDATKRGIRYQALTFSRPTTRSGASEGDGWQRRLRNIAMFPRRSHVNRFITDVARPACEDVAAELRKQGYEVQVQDGEDGRVRLEVSHGGEVDFIYEVRPRAFTTPSFVMRDTEDSSESRKYFRAEVHLQEGGQDYDIMGWSRDGVIGDILDQYERHMHFLHVVR
>Cluster_17935_Allele_0
MTNTDLKPLLDNLRNATEFFNSADGDLASICNGTKQIAAEWLETAALALGDALIAQRKAVGGDHE
>Cluster_17935_Allele_1
MTNTDLKPLLDNLRNATEFFNSVDGDLASISNGTKQIAAEWLETAALALGDALIAQRKAVGGDHE
>Cluster_17935_Allele_2
MTNTDLKPLFDNLRNATEFFNSVDGDLASISNGTKQIAAEWLETAALALGDALIAQRKAVGGDHE
>Cluster_17935_Allele_3
MTNTDLKPLFDNLRNATEFFNSVDGDLASICNGTKQIAAEWLETAALALGNALIAQREAAGGDHE
>Cluster_17935_Allele_4
MTNTDLKPLLDNLRNATEFFNSVDGDLASICNGTKQIAAEWLETAALALGDALIAQHEAEPQDLEPIQVEAVAVTRENDAGELYLDWLLEGGIAELEVPGTLLVVAHGQITDDEGSGAVYAAHVAHPADGGGDHE
>Cluster_17935_Allele_5
MTNTDLKPLLDNLRNATEFFNSADGDLASICNGTKQIAAEWLETAALALGDALIAQRKAVGGDYE
>Cluster_18001_Allele_0
MNASQPLTHELARVCGPFDLASTTAHQDFLHCWRRGARLLGLPLLQLPPARHWEIPVIEDAHLPQLLKAFRTLDTSRQVLLLTMLSLAGFKRSAWLSQEVGLEFGQLAACRLGNEVFQVVVGLLAHHRETPSN
>Cluster_18001_Allele_1
MNASQPLTHELARVCGPFDLASTTAHQDFLHCWRRGAKLLGLPLLQLPPARHWEIPVIEDAHLPQLLKAFRTLDTSRQVLLLTMLSLAGFKRSAWLSQEVGLEFGQLAACRLGNEVFQVVVGLLAHHRETPSN
>Cluster_18001_Allele_2
MNASQPLTHELARVCGPFDLASTTAHQDFLHCWRRGAKLLGLPLLQLPPARHWEIPVIEDAHLPQLLKAFRTLDTSRQVLLLTMLSLAGFKRSAWLSQEVGLEFGQLAACRLGNEVFQVVVGLLAHHREIPSN
>Cluster_18001_Allele_3
MNASQPLTHELARVCGPFDLASTTAPQDFLHCWRRGAKLLGLPLLQLPPARHWEIPVIEDAHLPQLLKAFRTLDTSRQVLLLTMLSLAGFKRSAWLSQEVGLEFGQLAACRLGNEVFQVVVGLLANHRETPSN
>Cluster_18001_Allele_4
MNASQPLTHELARVCGPFDLASTTAHQDFLHCWRRGAKLLGLPLLQLPPARHWEIPVIEDAHLPQLLKAFRTLDMSRQVLLLTMLSLAGFKRSAWLSQEVGLEFGQLAACRLGNEVFQVVVGLLAHHREIPSN
>Cluster_18001_Allele_5
MNASQPLIHELARVCGPFDLASTTAHQDFLHCWRRGAKLLGLPLLQLPPARHWEIPVIEDAHLPQLLKAFRTLDTSRQVLLLTMLSLAGFKRSAWLSQEVGLEFGQLAACRLGNEVFQVVVGLLAHHRETPSN
>Cluster_18123_Allele_6
MAFVSAWFLLGGLGHFVFTDFFVGIVPPYVPWPLAAVWVSGVFELLGAAALLVPAWRRLAACGLFILTLCVTPANLYMWQHPDLFPSFPSTLLAARLALQAFLLGCILALMLARDEAPLARR
>Cluster_1968_Allele_10
MIDVFGEHAWLFITAPVIAIPLFIRFGMYRAVMRYLGNDALIAIAKAVTISALVLSLVVYWYRGAPAPVPRSLVFNYWWLSMLLIGGLRLAMRQYFMGDWYSAVQSVPFLNRQDGLPRVAIYGAGAAGNQLVAALRLGRAMRPVAFIDDDKQIANRVIAGLRVYTAKHIRQMIDETGAQEVLLAIPSATRARRREILESLEPFPLHVRSMPGFMDLASGRVKVDDLQEVDIADLLGRDSVAPRKELLERCIRGQVVMVTGAGGSIGSELCRQIMSCSPSVLILFEHSEYNLYSIHQELERRIKRESLSVNLLPILGSVRNPERLVDVMRTWKVNTVYHAAAYKHVPIVEHNIAEGVLNNVIGTLHAVQAAVQVGVQNFVLISTDKAVRPTNVMGSTKRLAEMVLQALSNESAPVLFGDRKDVHHVNKTRFTMVRFGNVLGSSGSVIPLFREQIKRGGPVTVTHPSITRYFMTIPEAAQLVIQAGSMGQGGDVFVLDMGPPVKILELAEKMIHLSGLSVRSERSPHGDIAIEFSGLRPGEKLYEELLIGDNVNPTDHPMIMRANEEHLSWEAFKVVLEQLLAAVEKDDYSRVRQLLRETVSGYAPDGEIVDWIYRQRRREP
>Cluster_19687_Allele_0
MKMPDKPDTWAALLAWLSQHAPIIYASLLSWAMAMARIIYGGGTRRQALLEGALCGGLALTIISGFEFFGVPQSMATFIGGWIGFLGVEKIRDLADRYAGIKLPRRGSGE
>Cluster_19687_Allele_1
MKMPDKPDTWAALLAWLSQHAPIIYASLLSWAMAMARIIYGGGTRRQALLEGALCGGLALTIISSFEFFGVPQSMATFIGGWIGFLGVEKIRDLADRYAGIKLPRRGSGE
>Cluster_19687_Allele_2
MKMPDKPDTWAALFAWLSQHAPIIYASLLSWAMAMARIIYGGGTRRQALLEGALCGGLALTIISGFEFFGVPQSMATFIGGWIGFLGVEKIRDLADRYAGIKLPRRGSGE
>Cluster_19687_Allele_3
MKMPDKPDTWAAVLAWLSQHAPIIYASLLSWAMAMARIIYGGGTRRQALLEGALCGGLALTIISGFEFFGVPQSMATFIGGWIGFLGVEKIRDLADRYAGIKLPRRGSGE
>Cluster_19687_Allele_4
MEGALCGGLALTVISGFEFFGVPQSMATFIGGWIGFLGVEKIRDLADRYAGIKLPRRGAGE
>Cluster_19687_Allele_5
MKMPDKPDTWAALLAWLSQHAPIIYASLLSWAMAMARIIYGGGTRRQALLEGALCGGLALTIISGFEFFGVPQSMATFIGGWIGFLGVEKIRDLADRYAGIRLPRRGSGE
>Cluster_19687_Allele_6
MPQSMATFIGGWIGFLGVEKIRDLADRYAGIKLPRRGSGE
>Cluster_19687_Allele_7
MKMPDKPDTWAAVLAWLSQHAPIIYASLLSWAMAMARIIYGGGTRRQALLEGALCGGLALTIISGFEFFGVPQSMATFIGGWIGFLGVEKIRDLADRYAGIRLPRRGSGE
>Cluster_19906_Allele_1
MAWIYLLLAGVFEIVWATAMKESAGFTRLWPSLVTLLFMILSFGLLAVSMKTLPLGTAYTIWVGIGAVGAFALGILLFGESPSPLRLLAVGLIVAGIVILKLATRQG
>Cluster_22323_Allele_0
MVGSGQGIGLDLRLVVALGLLGHGGDRLGGLLDGGLQVITLGGHVIEAPEHKRAYQGDHQPGPPGHWSILRPTLNMNVCS
>Cluster_22323_Allele_1
MVCAGQGVGLSLGLAIALGLLGHCGDRLGGLLDGGLQVITLGGHVIEAPEHQRSYQGDHQPWPPGHWSILRPTLNMNVGS
>Cluster_22323_Allele_2
MVCAGHCVGLSLCLAIALGLLGHSGDRLGGLLDGGLQVITLSGHVIETPEHQRSYQGDHQPWPPGH
>Cluster_22323_Allele_3
MVVALGLLGHGSDRLGGLFDGGLQVITLGGHVIEAPEHKRAYQGDHQPGPPGHWSILRPTLNMNVCS
>Cluster_22323_Allele_4
MVGSGQGVGLDLRLGVALGLLGHGGNRLGGLLDGGLQVITLGGHVIEAPEHHRGYQGDHQPWPPGHWSILRPTLNMNVCS
>Cluster_22323_Allele_5
MVGSSQGIGLDLRLDVALGLLGHRGDRLGGLLDSGLEVVTLSGHVIETPEHQRGYQGDHQPWPPGHWSILRPTLNMNVGS
>Cluster_22323_Allele_6
MVGSGQGIGLGLCLGVALGLLGHCGDRLGGLLDGGLQVITLGGHVIEAPEHKRAYQGDHQPGPPGHWSILRPTLNMNVCS
>Cluster_22323_Allele_7
MVGSGQGIGLGLRLVVALGLLGHGSDRLGGLLDGGLQVITLGGHVIEAPEHKRAYQGDHQPGPPGHWSILRPTLNMNVGS
>Cluster_22323_Allele_8
MVGSGQGIGLGLRLGVALGLLGHGGDRLGGLLDGGLQVITLGGHVIEAPEHKRAYQGDHQPGPPGHWPILRPTLNMNVCS
>Cluster_22323_Allele_9
MVGSSQGIGLDLRLVVALGLLGHGGDRLGGLLDGGLQVVTLSGHVIEAPEHKRAYQGDHQPGPPGHWSILRPILNMNVCS
>Cluster_22323_Allele_10
MVGSGQGIGLDLRLVVALGLLGHGSDRLGGLFDGGLQVITLGGHVIEAPEHKRAYQGDHQPGPPGHWSILRPTLNMNVCS
>Cluster_22323_Allele_11
MVGSGQGVGLDLRLGVALGLLGHGGNRLGGLLDGGLQVITLGGHVIEAPEHKRAYQGDHQPGPPGHWSILRPTLNMNVCS
>Cluster_22323_Allele_12
MVCAGQGVGLSLGLAIALGLLGHSGDRLGGLLDGGLQVITLSGHVIETPEHQRSYQGDHQPWPPGH
>Cluster_22323_Allele_13
MVCAGQGVGLSLCLGVALGLLGHSGDRLSGLLDGGLQVITLGGYVIEAPKHQRGYQGDHQPWPPGH
>Cluster_22323_Allele_14
MVGSGQGIGLGLRLGVALGLLSHGGDRLGGLLDGGLQVITLGGHVIEAPEHKRAYQGDHQPGPPGHWSILRPTLNMNVCS
>Cluster_22323_Allele_15
MVGSGQGVGLGLRLGVALGLLGHGGDRLGGLLDGGLEVVTLSGHVIETPEHQRGYQGDHQPWPPGHWSILRPTLNMNVGS
>Cluster_22323_Allele_16
MVGSGQGIGLGLRLDVALGLLGHGGDRLGGLLDGGLQVITLGGHVIEAPEHQRAYQGDHQPGPPSHWSILRPTLNMNVCS
>Cluster_22323_Allele_17
MVGSGQGIGLGLRLGVALGLLGHCGDRLGGSLDGGLQVITLGSHVIEAPEHKRGYQGDHQPGPPGHWSILRPTLNMNVCS
>Cluster_22749_Allele_0
MKQLKQLFSLGKREAVIGGSLLMTSGLSMAAEGDIDTTKALAYIAGGLAAAAAVTGAMFGLVALIGAAKKAMRAGT
>Cluster_22749_Allele_1
MKQLKQLFSLGKREAVIGGSLLMTSGLSMAAEGDIDTTKALAYIAGGLTAAAAVTGAMFGLVALIGAAKKAQRAGT
>Cluster_22749_Allele_2
MKQLKQLFSLGKREAVIGGSLLMASGLSMAAEGDIDTTKALAYIAGGLAAAAAVTGAMFGLVALIGAAKKAMRAGT
>Cluster_22749_Allele_3
MKQLFSLGKREAVIGGSLLMTSGLSMAAEGDIDTTKALAYIAGGLAAAAAVTGAMFGLVALIGAAKKAMRAGT
>Cluster_22749_Allele_4
MKQLKQLFSLGKREAVIGGSLLMTSGLSMAAEGDIDTTKALAYIAGGLAAAAAVTGAMFGLVALIGAAKKAQRAGT
>Cluster_22749_Allele_5
MKQLKQLFSLGKREAVIGGSLLMTSGLSMAAEGDIDITKALAYIAGGLTAAAAVTGAMFGLVALIGAAKKAQRAGT
>Cluster_22749_Allele_6
MKQLKQLFSLGKREAVIGGSLLMMSGLSMAAEGDIDTTKALAYIAGGLTAAAAVTGAMFGLVALIGAAKKAQRAGT
>Cluster_23134_Allele_0
MSKLLKNFIFYILIAPGKNIINMGMINESLYRLDIIF
>Cluster_23134_Allele_1
MSKLLKNFIFYILTTPGKNVINMSMINKSLYRLDIIFESCHPAIKLFCLIVHLQYYRPPIQDKIRKNQFPQDQ
>Cluster_23602_Allele_0
MLGQVMLFAKEHGQAAPGCVGGDPYTVDATADHGDIVDFGEWSGGGVRLTHVKGPEVESERSFVRIRK
>Cluster_23602_Allele_1
MLFAKEHGQAAPGCVGGDPYTVDATADHGDIVDFGEWSGGGVRLTHVKGPEVESERSFVRIRK
>Cluster_23602_Allele_2
MLGQVVLFAKEHGQAAPGCVGGDPYTVDATADHGDIVDFGEWSGGGVRLTHVKGPEVESERSFVRIRK
>Cluster_23602_Allele_3
MLFAKEHGQAAPGCVGGDPYTVDATADHGDIVDFGEWSGGGVRLTHVKGPEVESERNFVRIRK
>Cluster_23602_Allele_4
MLGQVVLFAKEHGQAAPGCVGGDPYTVDATADHGDIVDFGEWSGGGVRLTHVKGPEVESERNFVRIRK
>Cluster_23602_Allele_5
MPGQVVLFAKEHRQAAPGCVGGDPYTVDATADHGDIVDFGEWSGGGVRLTHVKGPEVESERRFVRIRK
>Cluster_23608_Allele_0
MKITNDTTTYEVAELMGSEADELDGRIMMGLLSRECVVDTDDLSEDQWLALIDESQKVRREQEAE
>Cluster_23608_Allele_1
MKITNDTTTYEVAELMGSEADELDGRIMMGLLSRECVVDTDDLSEDQWLALIDESQKVRREQFESDEA
>Cluster_23608_Allele_2
MKITNDTTTYEVAELMGSEADELDGRIMLGLLSRECVVDTDELSEDQWLALIDESQKVRREQEAE
>Cluster_25225_Allele_0
MWLGLADIAARYAPYGGAAIRFAGRASEVEENAWDLADIADRYFSSRGNP
>Cluster_25225_Allele_1
MWLGLADIAARYAPYGGAAIRFAGRASEVEENAWDLADIAARYFSSRGKP
>Cluster_25225_Allele_2
MWLGLADIAARYAPYGGAAIRFAGRASEVEENAWDLANIADRYFSSRGNP
>Cluster_25225_Allele_3
MWLGMADIAARYAPYGGAAIRFAGRASEVEENAWDLANIADRYFSSRGNP
>Cluster_25225_Allele_4
MADIAARYAPYGGAAIRFAGRASEVEENAWDLADIAARYFSSRGKP
>Cluster_25225_Allele_5
MWLGLADIAARYAPYGGAAIRFAGRASEVEENAWDLADIAARYFSSGANPDAR
>Cluster_25225_Allele_6
MADIAARYAPYGGAAIRFAGRASEVEENAWDLANIADRYFSSRGNP
>Cluster_25225_Allele_7
MWLGLADIAARYAPYGGAAIRFAGRASEVEESAWDLADIADRYFSSRGNP
>Cluster_25225_Allele_8
MWLGLADIAARYAPYGGVAIRFAGRASEVEENAWDLANIADRYFSSRGNP
>Cluster_25225_Allele_9
MADIAARYAPYGGAAIRFAGRASEVEENAWDLADIADRYFSSRGNP
>Cluster_25225_Allele_10
MWLGLADIAARYAPYGGAAIRFAGRASEVEENAWDLADIADRYFSSRGNL
>Cluster_25225_Allele_11
MWLGLADFAARYAPYGGAAIRFAGRASEVEENAWDLANIADRYFSSRGNP
>Cluster_25225_Allele_12
MWLGLADIAARYAPYAGAAIRFAGRASEVEENAWDLADIAARYFSSRGKP
>Cluster_25225_Allele_13
MADIAARYAPYGGAAIRFAGRASEVEENTWDLADIAAR
>Cluster_25225_Allele_14
MWLGLADNAARYAPYGGAAIRFAGRASEVEENAWDLADIADRYFSSRGNP
>Cluster_25225_Allele_15
MWLGLADIAARYAPYGGAAIRFAGRASEVEENAWDLADIAARYFSSRGNP
>Cluster_25225_Allele_16
MADIAARYAPYGEAAIRFAGRASEVEENAWDLANIADRYFSSRGNP
>Cluster_25225_Allele_17
MADIAARYAPYGGAAIRFVGRASEVEENAWDLADIAARYFSSRGKP
>Cluster_25225_Allele_18
MADIAARYAPYGGAAIRFAGRASEVEENAWDLADIAAR
>Cluster_25225_Allele_19
MWLGLVDIAARYAPYGGAAIRFAGRASEVEENAWDLADIAARYFSSRGKP
>Cluster_26815_Allele_0
MMLVHHSCSRACSVSFQEKNYMTDSFVADLMVGLSLV
>Cluster_26815_Allele_1
MLVHHSCSRACSVSFQEKNYMTDSFVTDLMVGLSSVQEVGT
>Cluster_27469_Allele_0
MRYRQNGKTWERQLKSGEHESLILTEKLKGWRSKSRQ
>Cluster_27469_Allele_1
MRYRQNGKTWERQLKSGEHESLILTVKLKHWRSKSRQ
>Cluster_27469_Allele_2
MRYRQNGKTWERQLKSGEQEFLILTVKLKHWRSKSRQ
>Cluster_3028_Allele_0
MATDTPRIPEQGVATLPDEAWERARRRAEIISPLAQSETVGHEAADMAAQALGLSRRQVYVLIRRARQGSGLVTDLVPGQSGGGKGKGRLPEPVERVIHELLQKRFLTKQKRSLAAFHREVTQVCKAQKLRVPARNTVALRIASLDPRKVIRRREGQDAARDLQGVGGEPPAVTAPLEQVQIDHTVIDLIVVDDRDRQPIGRPYLTLAIDVFTRCVLGMVVTLEAPSAVSVGLCLVHVACDKRPWLEGLNVEMDWQMSGKPLLLYLDNAAEFKSEALRRGCEQHGIRLDYRPLGQPHYGGIVERIIGTAMQMIHDELPGTTFSNPDQRGDYDSENKAALTLRELERWLTLAVGTYHGSVHNGLLQPPAARWAEAVARVGVPAVVTRATSFLVDFLPILRRTLTRTGFVIDHIHYYADALKPWIARRERWPSFLIRRDPRDISRIWVLEPEGQHYLEIPYRTLSHPAVTLWEQRQALAKLRQQGREQVDESALFRMIGQMREIVTSAQKATRKARRDADRRQHLKTSARPDKPVPPDTDIADPQADNLPPAKPFDQIEEW
>Cluster_3028_Allele_1
MLNTRVHQSDVSMATDTAPITEHGVATLPEQAWERARRRAEIIGPLAQSETVGHEAADAAAQELGLSRRQVYVLIRRARQGSGLVTDLALGQSSGGKGKGRLPESVERIIRELLQKRFLTKQKRSLAAFHREVALACKLQKLRVPARNTVALRIAGLDPLKTTRLREGQDASRTLQGVGGVPPPISTPLEQVQIDHTVIDLIVVDERDRQPIGRPYLTLAIDVFTRCVVGMVVTLEAPSAVSVGLCLAHAGCDKRPWLEGLDVEMDWPMSGKPRLLYLDNAAEFKSEALRRGCEQHGIRLDYRPLGQPHYGGIVERIIGTAMQMIHDELPGTTFSNPNQRGEYASEKMAALTLRELERWLTLAVGTYHGSVHNGLLQPPAARWAGAIARTGVPTVITRTTAFLVDFLPIIRRTLTRTGFVIDHIHYYADALKPWIARRDRLPAFLIRRDPRDISRVWVLEPEGQHYLEIPYRTLSHPAVTLWEQRQALAKLRQQGREQVDESALFRMIGQMREIVTSAQKATRKARRDADRRQHLKTSARPDKPVPPDTDIADPQADNLPPAKPFDQIEEW
>Cluster_3028_Allele_2
MGTDTAPITEHGVATLPEQAWERARRRAEIIGPLAQSETVGHEAADAAAQALGLSRRQVYVLIRRARQGSGLVTDLALGQSSGGKGKGRLPESVERIIRELLQKRFLTKQKRSLAAFHREVARACKLQKLRVPTRNTVALRIASLDPLKTTRLREGQDASRNLQGVGGVPPPVSVPLDQVQIDHTVIDLIVVDERDRQPIGRPYLTLAIDVFTRCVVGMVVTLEAPSAVSVGLCLVHAGCDKRPWLEALDVEMDWPMSGKPRLLYLDNAAEFKSEALRRGCEQHGIRLDYRPLGQPHYGGIVERIIGTAMQMIHDELPGTTFSNPDQRGEYASEKMAALTLRELERWLTLAVGTYHGSVHNGLLQPPAARWAEAIARTGMPTVITRATAFLVDFLPIIRRTLTRTGFVIDHIHYYADALKPWIARRDRLPAFLIRRDPRDISRIWLLEPEGQHYLEIPYRTLSHPAVTLWEQRQALMKLRQQGREQVDESALFRMIGQMREIVTTAQKATRKARRDADRRQHLKATAPPVKTTPPPDADMADPQADTLPPAKPFDQIEEW
>Cluster_3028_Allele_3
MTSDTPPIAAQGVATLPDEAWAQARHRTEIIGPLAALEVVGHEAADEAAQALGLSRRQVYVLIRRARQGTGLVTDLTPGRSGGGKGKGRLPEPVERIIRELLQKRFLTKQKRSLAAFHREVAQACKTQKLPVPARNTVAQRIAGLHPAKIARSRGGQDAARPLQGAGGIPPEVTMPLEQVQIDHTVIDLIVVDERDRQPIGRPYLTLAIDVFTRCVLGMVVTLEAPSAVSVGLCLAHAACDKRPWLEGLNVEMDWPMSGKPRLLYLDNAAEFKSEALRRGCEQHGIRLDYRPPGQPHYGGIVERIIGTAMQMIHDELPGTTFSNPGQRGEYDSEKMATLTLRELERWLALAVGTYHGSVHNGLLQPPAARWAEAVERVGVPAVVTRPTAFLVDFLPVIRRTLTRTGFVIDHIHYYADALKPWIARRERLPAFLIRRDPRDISRIWVLEPEGQHYLEIHYRTLSHPAVTLWEQRQALAKLRQLGREQVDESALFRMIGQMREIVTTAQKATRKARRDADRRQHLKTSEPPAKPIPPDVDMADPQADNLPPAKPFDQIEEW
>Cluster_3028_Allele_4
MPESVERIIRELLQKRFLTKQKRSLAAFHREVARACKLQKLRVPTRNTVALRIASLDPLKTTRLREGQDASRNLQGVGGVPPPVSVPLDQVQIDHTVIDLIVVDERDRQPIGRPYLTLAIDVFTRCVVGMVVTLEAPSAVSVGLCLVHAGCDKRPWLEALDVEMDWPMSGKPRLLYLDNAAEFKSEALRRGCEQHGIRLDYRPLGQPHYGGIVERIIGTAMQMIHDELPGTTFSNPDQRGEYASEKMAALTLRELERWLTLAVGTYHGSVHNGLLQPPAARWAEAIARTGMPTVITRATAFLVDFLPIIRRTLTRTGFVIDHIHYYADALKPWIARRDRLPAFLIRRDPRDISRIWLLEPEGQHYLEIPYRTLSHPAVTLWEQRQALMKLRQQGREQVDESALFRMIGQMREIVTTAQKATRKARRDADRRQHLKATAPPVKTTPPPDADMADPQADTLPPAKPFDQIEEW
>Cluster_3028_Allele_5
MASDTSLIADQGVATLPDAAWVQARQRAEFIGPLAALDVVGHEAADAAAHALGLSRRQVYVLIRRARQGSGLVTDLARSRSGGGKGKGRLPESVERIIRELLQKRYLTKQKRSLAAFHREVARACKAQKLRVPARNTIALRIANLDPLKTALHREGQDAARCLQGVGGEPPAVTAPLEQVQIDHTVIDLIVVDERDRQPIGRPYLTIAIDVFTRCVLGMVITLEAPSAVSVGLCLTHIACDKRPWLEGLNVEMDWSMSGKPKQLYLDNAAEFKSEALRRGCEQHGIRLDYRPPGQPHYGGIVERIIGTAMQMIHDELPGTTFSNPDQRGDYDSENKAALTLRELERWLTLAVGTYHGSVHNGLLQPPAARWSEAVARVGVPAVVTRATTFLVDFLPIIRRTLTRTGFVIDHIHYYADALKPWIARRNRWPAFLIRRDPRDISRIWVLEPEGQHYLEIPYRTLSHPAATLWEQRQALAKLRQQGREQVDESALFRMIGQMREIVSGAQKATRKARRDADRRQHLKVSVPPAKPTPPETDVANPQADNLPPAKPFDQIEEW
>Cluster_3028_Allele_6
MIRRTLTRTGFVIDHIHYYADALKPWIARRERLPAFLIRRDPRDISRIWVLEPEGQHYLEIHYRTLSHPAVTLWEQRQALAKLRQLGREQVDESALFRMIGQMREIVTTAQKATRKARRDADRRQHLKTSEPPAKPIPPDVDMADPQADNLPPAKPFDQIEEWSPSMNIRGLAMECSRT
>Cluster_3028_Allele_7
MTSDTPPIAAQGVATLPDEAWAQARHRTEIIGPLAALEVVGHEAADEAAQALGLSRRQVYVLIRRARQGTGLVTDLTPGRSGGGKGKGRLPEPVERIIRELLQKRFLTKQKRSLAAFHREVAQACKTQKLPVPARNTVAQRIAGLHPAKIARSRGGQDAARPLQGAGGIPPEVTMPLEQVQIDHTVIDLIVVDERDRQPIGRPYLTLAIDVFTRCVLGMVVTLEAPSAVSVGLCLAHAACDKRPWLEGLNVEMDWPMSGKPRLLYLDNAAEFKSEALRRGCEQHGIRLDYRPPGQPHYGGIVERIIGTAMQMIHDELPGTTFSNPGQRGEYDSEKMATLTLRELERWLALAVGTYHGSVHNGLLQPPAARWAEAVERVGVPAVVTRPTAFLVDFRLCCKNREA
>Cluster_3028_Allele_8
MPEPVERVIHELLQKRFLTKQKRSLAAFHREVTQVCKAQKLRVPARNTVALRIASLDPRKVIRRREGQDAARDLQGVGGEPPAVTAPLEQVQIDHTVIDLIVVDDRDRQPIGRPYLTLAIDVFTRCVLGMVVTLEAPSAVSVGLCLVHVACDKRPWLEGLNVEMDWQMSGKPLLLYLDNAAEFKSEALRRGCEQHGIRLDYRPLGQPHYGGIVERIIGTAMQMIHDELPGTTFSNPDQRGDYDSENKAALTLRELERWLTLAVGTYHGSVHNGLLQPPAARWAEAVARVGVPAVVTRATSFLVDFLPILRRTLTRTGFVIDHIHYYADALKPWIARRERWPSFLIRRDPRDISRIWVLEPEGQHYLEIPYRTLSHPAVTLWEQRQALAKLRQQGREQVDESALFRMIGQMREIVTSAQKATRKARRDADRRQHLKTSARPDKPVPPDTDIADPQADNLPPAKPFDQIEEW
>Cluster_3028_Allele_9
MASDTSLIAEQGVATLPDAAWAQARQRAEIIGPLAALDVVGHEAADAAAHALGLSRRQVYVLIRRARQGAGLVTDLARSRSGGGKGKGRLPESVERIIRELLQKRFLTKQKRSLAAFHREVAQACKAQKLRAPARNTVALRIAGLDPLKATRRREGQDASRSLQGVGGEPPAVTAPLEQVQIDHTVIDLIVVDERDRQPIGRPYLTIAIDVFTRCVLGMVVTLEAPSSVSVGLCLVHVACDKRPWLEGLNIEMEWPMSGKPRLLYLDNAAEFKSEALRRGCEQHGIRLDYRPLGQPHYGGIVERIIGTAMQMIHDELPGTTFSNPDQRGDYDSENKAALTLRELERWLTLAVGTYHGSVHNGLLQPPAARWAEAIARTGVPTVITRTTAFLVDFLPIIRRTLTRTGFVIDHIHYYADALKPWIARRDRLPAFLIRRDPRDISRIWVLEPEGQHYLEIPYRTLSHPAVTLWEQRQALAKLRQQGREQVDESALFRMIGQMREIVSTAQKATRKARRDADRRQHLKATAVLFKTTPPPDADMADPQADNQPPAKPFDQIEEW
>Cluster_3028_Allele_10
MTSDTPPIAAQGVATLPDEAWAQARHRTEIIGPLAALEVVGHEAADEAAQALGLSRRQVYVLIRRARQGTGLVTDLTPGRSGGGKGKGRLPEPVERIIRELLQKRFLTKQKRSLAAFHREVAQACKTQKLPVPARNTVAQRIAGLHPAKIARSRGGQDAARPLQGAGGIPPEVTMPLEQVQIDHTVIDLIVVDERDRQPIGRPYLTLAIDVFTRCVLGLVVTLEAPSAVSVGLCLAHAACDKRPWLEGLNVEMDWPMSGKPRLLYLDNAAEFKSEALRRGCEQHGIRLDYRPPGQPHYGGIVERIIGTAMQMIHDELPGTTFSNPGQRGEYDSEKMATLTLRELERWLALAVGTYHGSVHNGLLQPPAARWAEAVERVGVPAVVTRPTAFLVDFLPVIRRTLTRTGFVIDHIHYYADALKPWIARRERLPAFLIRRDPRDISRIWVLEPEGQHYLEIHYRTLSHPAVTLWEQRQALAKLRQLGREQVDESALFRMIGQMREIVTTAQKATRKARRDADRRQHLKTSEPPAKPIPPDVDMADPQADNLPPAKPFDQIEEW
>Cluster_3028_Allele_11
MATLPDEAWAQARHRTEIIGPLAALEVVGHEAADEAAQALGLSRRQVYVLIRRARQGTGLVTDLTPGRSGGGKGKGRLPEPVERIIRELLQKRFLTKQKRSLAAFHREVAQACKTQKLPVPARNTVAQRIAGLHPAKIARSRGGQDAARPLQGAGGIPPEVTMPLEQVQIDHTVIDLIVVDERDRQPIGRPYLTLAIDVFTRCVLGMVVTLEAPSAVSVGLCLAHAACDKRPWLEGLNVEMDWPMSGKPRLLYLDNAAEFKSEALRRGCEQHGIRLDYRPPGQPHYGGIVERIIGTAMQMIHDELPGTTFSNPGQRGEYDSEKMATLTLRELERWLALAVGTYHGSVHNGLLQPPAARWAEAVERVGVPAVVTRPTAFLVDFLPVIRRTLTRTGFVIDHIHYYADALKPWIARRERLPAFLIRRDPRDISRIWVLEPEGQHYLEIHYRTLSHPAVTLWEQRQALAKLRQLGREQVDESALFRMIGQMREIVTTAQKATRKARRDADRRQHLKTSEPPAKPIPPDVDMADPQADNLPPAKPFDQIEEW
>Cluster_3028_Allele_12
MASDTSLIAEQGVATLPDAAWAQARQRAEIIGPLAALDVVGHEAADAAAHALGLSRRQVYVLIRRARQGAGLVTDLARSRSGGGKGKGRLPESVERIIRELLQKRFLTKQKRSLAAFHREVAQACKAQKLRAPARNTVALRIAGLDPLKATRRREGQDASRSLQGVGGEPPAVTAPLEQVQIDHTVIDLIVVDERDRQPIGRPYLTIAIDVFTRCVLGMVVTLEAPSSVSVGLCLVHVACDKRPWLEGLNIEMEWPMSGKPRLLYLDNAAEFKSEALRRGCEQHGIRLDYRPLGQPHYGGIVERIIGTAMQMIHDELPGTTFSNPDQRGDYDSENKAALTLRELERWLTLAVGTYHGSVHNGLLQPPAARWAEAIARTGVPTVITRTTAFLVDFLPIIRRTLTRTGFVIDHIHYYADALKPWIARRDRLPALLIRRDPRDISRIWVLEPEGQHYLEIPYRTLSHPAVTLWEQRQALAKLRQQGREQVDESALFRMIGQMREIVSTAQKATRKARRDADRRQHLKATAVLFKTTPPPDADMADPQADNQPPAKPFDQIEEW
>Cluster_3028_Allele_13
MATDTPRIPEQGVATLPDEAWERARRRAEIISPLAQSETVGHEAADMAAQALGLSRRQVYVLIRRARQGSGLVTDLVPGQSGGGKGKGRLPEPVERVIHELLQKRFLTKQKRSLAAFHREVTQVCKAQKLRVPARNTVALRIASLDPRKVIRRREGQDAARDLQGVGGEPLAVTAPLEQVQIDHTVIDLIVVDDRDRQPIGRPYLTLAIDVFTRCVLGMVVTLEAPSAVSVGLCLVHVACDKRPWLEGLNVEMDWQMSGKPLLLYLDNAAEFKSEALRRGCEQHGIRLDYRPLGQPHYGGIVERIIGTAMQMIHDELPGTTFSNPDQRGDYDSENKAALTLRELERWLTLAVGTYHGSVHNGLLQPPAARWAEAVARVGVPAVVTRATSFLVDFLPILRRTLTRTGFVIDHIHYYADALKPWIARRERWPSFLIRRDPRDISRIWVLEPEGQHYLEIPYRTLSHPAVTLWEQRQALAKLRQQGREQVDESALFRMIGQMREIVTSAQKATRKARRDADRRQHLKTSARPDKPVPPDTDIADPQADNLPPAKPFDQIEEW
>Cluster_3028_Allele_14
MATDTPRIPEQGVATLPDEAWERARRRAEIISPLAQSETVGHEAADMAAQALGLSRRQVYVLIRRARQGSGLVTDLVPGQSGGGKGKGRLPEPVERVIHELLQKRFLTKQKRSLAAFHREVTQVCKAQKLRVPARNTVALRIASLDPRKVIRRREGQDAARDLQGVGGEPPAVTAPLEQVQIDHTVIDLIVVDDRDRQPIGRPYLTLAIDVFTRCVLGMVVTLEAPSAVSVGLCLVHVACDKRPWLEGLNVEMDWQMSGKPLLLYLDNAAEFKSEALRRGCEQHGIRLDYRPLGQPHYGGIVERIIGTAMQMIHDELPGTTFSNPDQRGDYDSENKAALTLRELERWLTLAVGTYHGSVHNGLLQPPAARWAEAVARVGVPAVVTRATSFLVDFLPILRRTLTRTGFVIDHIHYYADALKPWIARRERWPSFLIRRDPRDISRIWVLEPEGQHYLEIPYRTLSHPAVTLWEQRQALAKLRQQGREQVDESALFRMIGQMREIVTTAQKATRKARRDADRRQHLKSTEQPVKTTPPADTDMADPQADNQPPAKPFDQIEEW
>Cluster_3028_Allele_15
MSHPAVTLWEQRQALAKLRQQGREQVDESALFRMIGQMREIVTSAQKATRKARRDADRRQHLKTSARPDKPVPPDTDIADPQADNLPPAKPFDQIEEW
>Cluster_3028_Allele_16
MSHPAVTLWEQRQALAKLRQQGREQVDESALFRMIGQMREIVTTAQKATRKARRDADRRQHLKSTEQPVKTTPPADTDMADPQADNQPPAKPFDQIEEW
>Cluster_3028_Allele_17
MTTDTPRIPEQGVATLPDKAWERARRRAEIIGPLAQSETVGHEAADMAAQALGLSRRQVYVLIRRARQGSGLVTDLVPGQSGGGKGKGRLPEPVERIIRELLQKRFLTKQKRTLAAFHREVAQTCKTQKLRVPARNTVALRIAGLDPRKVTRRREGQDASRGLQGAGGEPPAVTAPLEQVQIDHTVIDVIVVDERDRQPIGRPYLTIAIDVFTRCVLGMVVTLEAPSAVSVGLCLAHVACDKRPWLEGLNVKMEWPMSGKPRLLYLDNAAEFKSEALRRGCEQHGIRLDYRPLGQPHYGGIVERIIGTAMQMIHDELPGTTFSNPDQRGDYDSENKAALTLRELERWLTLAVGTYHGSVHNGLLQPPEARWAEAVARIGVPAVVTRATAFLVDFLPILRRTLTRTGFVIDHIHYYADALKPWIARRERWPSFLIRRDPRDISRIWVLEPEGQHYLEVPYRTLSHPAVTLWEQRQALAKLRQQGREQVDESALFRMIGQMREIVTTAQKATRKARRDADRRQHLKALVPPDKLTPPETDVAAAQADNLPPAKPFDQIEEW
>Cluster_3028_Allele_18
MTAPLEQVQIDHTVIDLIVVDDRDRQPIGRPYLTLAIDVFTRCVLGMVVTLEAPSAVSVGLCLVHVACDKRPWLEGLNVEMDWQMSGKPLLLYLDNAAEFKSEALRRGCEQHGIRLDYRPLGQPHYGGIVERIIGTAMQMIHDELPGTTFSNPDQRGDYDSENKAALTLRELERWLTLAVGTYHGSVHNGLLQPPAARWAEAVARVGVPAVVTRATSFLVDFLPILRRTLTRTGFVIDHIHYYADALKPWIARRERWPSFLIRRDPRDISRIWVLEPEGQHYLEIPYRTLSHPAVTLWEQRQALAKLRQQGREQVDESALFRMIGQMREIVTSAQKATRKARRDADRRQHLKTSARPDKPVPPDTDIADPQADNLPPAKPFDQIEEW
>Cluster_3028_Allele_19
MLNTRVHQSEVSMATDTPRIPEQGVATLPDEAWERARRRAEIISPLAQSETVGHEAADMAAQALGLSRRQVYVLIRRARQGSGLVTDLVPGQSGGGKGKGRLPEPVERVIHELLQKRFLTKQKRSLAAFHREVTQVCKAQKLRVPARNTVALRIASLDPRKVIRRREGQDAARDLQGVGGEPPAVTAPLEQVQIDHTVIDLIVVDDRDRQPIGRPYLTLAIDVFTRCVLGMVVTLEAPSAVSVGLCLVHVACDKRPWLEGLNVEMDWQMSGKPLLLYLDNAAEFKSEALRRGCEQHGIRLDYRPLGQPHYGGIVERIIGTAMQMIHDELPGTTFSNPDQRGDYDSENKAALTLRELERWLTLAVGTYHGSVHNGLLQPPAARWAEAVARVGVPAVVTRATSFLVDFLPILRRTLTRTGFVIDHIHYYADALKPWIARRERWPSFLIRRDPRDISRIWVLEPEGQHYLEIPYRTLSHPAVTLWEQRQALAKLRQQGREQVDESALFRMIGQMREIVTSAQKATRKARRDADRRQHLKTSARPDKPVPPDTDIADPQADNLPPAKPFDQIEEW
>Cluster_3028_Allele_20
MATDTAPITEHGVATLPEQAWERARRRAEIIGPLAQSETVGHEAADAAALALGLSRRQVYVLIRRARQGSGLVTDLALGQSSGGKGKGRLPESVERIIRELLQKRFLTKQKRSLAAFHREVARACKLQKLQVPARNTVALRIASLDPLKTTRLREGLDASRTLQGVGGVPPPVSAPLEQVQIDHTVIDLIVVDERDRQPIGRPYLTLAIDVFTRCVVGMVVTLEAPSAVSVGLCLAHAGGDKRPRLEGLDLEMDWPMSGKPRLLYLDNAAEFKSEALRRGCEQHGIRLDYRPLGLPHYGGIVERIIGTAMQMIHDELPGTTFSNPDQRGEYASEKMAALTLRELERWLALAVGTYHGSVHNGLLQPPAARWSEATARTGAPAIITHATAFLVDFLPIIRRTLTRTGFVIDHIHYYADALKPWIARRDRLPAFLIRRDPRDISRIWVLEPEGQHYLEISYRTLSHPAVTLWEQRQALARLRQQGREQVDESALFRMIGQMREIVTTAQKATRKARRDADRRQHLKATALLVKTMPPPDADMDDPQADNQPSAKPFDQIEEW
>Cluster_3028_Allele_21
MTDLARSRSGGGKGKGRLPESVERIIRELLQKRFLTKQKRSLAAFHREVAQACKAQKLRAPARNTVALRIAGLDPLKATRRREGQDASRSLQGVGGEPPAVTAPLEQVQIDHTVIDLIVVDERDRQPIGRPYLTIAIDVFTRCVLGMVVTLEAPSSVSVGLCLVHVACDKRPWLEGLNIEMEWPMSGKPRLLYLDNAAEFKSEALRRGCEQHGIRLDYRPLGQPHYGGIVERIIGTAMQMIHDELPGTTFSNPDQRGDYDSENKAALTLRELERWLTLAVGTYHGSVHNGLLQPPAARWAEAIARTGVPTVITRTTAFLVDFLPIIRRTLTRTGFVIDHIHYYADALKPWIARRDRLPAFLIRRDPRDISRIWVLEPEGQHYLEIPYRTLSHPAVTLWEQRQALAKLRQQGREQVDESALFRMIGQMREIVSTAQKATRKARRDADRRQHLKATAVLFKTTPPPDADMADPQADNQPPAKPFDQIEEW
>Cluster_3028_Allele_22
MERIIGTAMQMIHDELPGTTFSNPGQRGEYDSEKMATLTLRELERWLALAVGTYHGSVHNGLLQPPAARWAEAVERVGVPAVVTRPTAFLVDFLPVIRRTLTRTGFVIDHIHYYADALKPWIARRERLPAFLIRRDPRDISRIWVLEPEGQHYLEIHYRTLSHPAVTLWEQRQALAKLRQLGREQVDESALFRMIGQMREIVTTAQKATRKARRDADRRQHLKTSEPPAKPIPPDVDMADPQADNLPPAKPFDQIEEW
>Cluster_3028_Allele_23
MTAPLEQVQIDHTVIDLIVVDDRDRQPIGRPYLTLAIDVFTRCVLGMVVTLEAPSAVSVGLCLVHVACDKRPWLEGLNVEMDWQMSGKPLLLYLDNAAEFKSEALRRGCEQHGIRLDYRPLGQPHYGGIVERIIGTAMQMIHDELPGTTFSNPDQRGDYDSENKAALTLRELERWLTLAVGTYHGSVHNGLC
>Cluster_3028_Allele_24
MPEPVERVIHELLQKRFLTKQKRSLAAFHREVTQVCKAQKLRVPARNTVA
>Cluster_3028_Allele_25
MPAFLIRRDPRDISRIWVLEPEGQHYLEIPYRTLSHPAVTLWEQRQALAKLRQQGREQVDESALFRMIGQMREIVSTAQKATRKARRDADRRQHLKATAVLFKTTPPPDADMADPQADNQPPAKPFDQIEEW
>Cluster_3790_Allele_7
MRLRTGSRRRTPFWLLLPVLLLALLASLPLLYVAAKAWDAGWHSAWQLLWRPYVFRLLGNTLWLMFGVTLLSALLGLALAWCVERSDLPARRFWNVVLCLPFAIPAFVSSFTWVSLSPMYEGLGGAILVMTMSKYPLVYLPVAATLRGIDPSLEESARMLGLSRRQVFLRVTLPLLRPTLAATGLLVALHMLVEFGALSILRYQTFTTAIYQEFELEFSNATAAMLSSVLLALCFLLLWLELRMRGRGRLVRTGQGSARRAERVRLGLGKWPLQALLATLVLVGTGIPLVMLGYWLYEGSSASFPLMEIASTLLSSLSLAFGGALLSCLLALPVSILVVRYPGALARWTQRLPYLLQALPGLVIALSLVYFSLHYLPATYQTTGLLLVAYALLFMPLTQAPIRVALEKASPQLEEAARTLGQTPLMAFLRITLPIISPAIGAGFVLVFLDTMKELTATLVLGPTGLSTLATSVWVHTANLEYAAAAPYAALLILISGLPVYLLTTRAHLSTH
>Cluster_4296_Allele_4
MNRWGLGVLWLVAALPVAASVNPALSPDVPSMAREQGRSVLLSEQVIDLSLSDAVYLGLRNNRGIRSAYLQRIAQKFDLRVAADAFNPKLVVRGDYRANRATEDRTRTSNVSPTATLLGEYGTRFSLAWVKQFRTADEAGRYRSDGLDLTVVQPLLRDAGWDVTTAPLRLARLSEDANRLQLKASVSQTISQVIGAYRELLRAQEQARIAREALARTQELLEVNRAMIRAGRMAEFEIVQTEADVASQELNVEESTNQVDSARLALLQLLALDLSTQIRASDALAATPIEVDRQQAIRTALQQQPEYLQRLIGSRQADLNLVLAKNQRLWDVSLVGGASQIRDRYSEGGGDNSRSWDSYAGVQVEIPIGDLSRRQAEVRAQVDVENQKILIEDARQTLEQNVIDAVRDLGTRWRQYQIAQRATALSRRKLEIEREKLRVGRSSNFQVLSFETDLRNVENTQLNALISFLNAQTQLDLIVGMTLDSWEISLNDH
>Cluster_4355_Allele_0
MFALTAYRLRCAAWLLATGIFLLLAGCSEAKAPTALERVQKEGVLRVITRNSPATYFQDRNGETGFEYELAKRFAERLGVELKIETADNLDDLYAQLSREGGPALAAAGLTPGREDDASVRYSHTYLDVTPQIIYRNGQQRPTRPEDLVGKRIMVLKGSSHAEQLAELKKQYPELKYEESDAVEVVDLLRMVDVGDIDLTLVDSNELAMNQVYFPNVRVAFDFGEARGLAWALPGGDDDSLMNEVNAFLDQAKKEGLLQRLKDRYYGHVDVLGYVGAYTFAQHLQQRLPRYESHFKQSGKQLDTDWRLLAAIGYQESLWQPGATSKTGVRGLMMLTNRTAQAMGVSNRLDPKQSIQGGSKYFVQIRSELPESIKEPDRSWFALAAYNIGGAHLEDARKMAEKEGLNPNKWLDVKKMLPRLAQKQWYAKTRYGYARGGETVHFVQNVRRYYDILTWVTQPQMEGSQIAESGLHLPGVNKTRPEEDSGDEKL
>Cluster_4421_Allele_0
MNRSGAIAMQGDGKKRLWTLPLLLGAGLMASAVAEENAERSKEGFIEGSEVNLLLRNFYFNRDFRKGQSSPAGGGYTEEWVQGFMANFSSGFTQGTLGVGIDAFAQLGVRLDSGGGRSGAGGSVDLLPYDDQGRPQDDYSRAGGAVKLRWYGTVLRVGDVFPETPVIQYGNSRLFPSSFRGFTLVNDSLAKGLTLQAGKLNSMTQPNSTSGSDDFYSFYTGRRIDSPWVAYAGGDYQATEHWSVSLYGSRQKDAWDQYYAGTSFNYPLDDKLSLLGGANYYKVKDQGRQVMGELDNDIWSVRGGFAYGPHQVLLSYQRNNGDDDFDYLRQTDSIYLDNSIQYSDFNSPKERSLMLRYDLDMAAFGVPGLSFMTRYGKGWDADYSNANSVYMRTDANGNPLTNQGRWERDVEVKYVVQGGAAKDLAFRVRQATVRSDSFESDLDEVRLIVEYPLQVL
>Cluster_4424_Allele_0
MRIKKCISALKISLFMACLLPSLFFAQGARAEYYYWYLSALSKQVSSPSVGCDLYFSTISDKSGLSFVMEPSPNNPGKTFYCVARAVSTGRAIWTTDVYLKGDRCPEGQSLDLKDGMCKPPPPECESGVPNLFRSSNYPIIVINGKNTVPSSPPSGCLNGCAYEADSSRPQKCFRSPGSETEGFCNYLLKTNGQNCSADSGNLGATGPSLDDPSTPDPDPNPDPNDPGCPKGYSWSGTTCVKTPTDPTDPTDPTDPKDPGDGGGDGGGTGGGGTGGTGGGGDGGTGGGDGGTGGGDGNGGTGGGDGDGGGTGGGGDGGGDGQCDPAKDPNKCGSGSSISGDGDCKVAIQCNGDAIQCAIVRQEKLARCADEEFRTVDEKKIQDLKNTLAGEFSGPEYEPIKATGENTHDLSRLLDTSGRFSKACPVIPDFSFPWFGSTQTVSLSSVSSDLCTYLQWFGYLLVAFAMRAAAEIIARGLN
>Cluster_4424_Allele_1
MRIKKCISALKISLFMACLLPSLFFAQGASAEYYQWRVSPPGQASRAFPDPYSACEWGYTFISTNWSRKIEVISRESVACKYSGNGLYWEVMYASLRGTECPDNGKYDEDARMCKTPPPECESGTPNLFRSSNYPIIVINGKNTVPSSPPSGCLNGCAYEADSSRPQKCFRSPGSETEGFCNYLLKTNGQNCSTDSGNLGATGPSLDDPSTPDPDPNPDPNDPGCPKGYSWSGTTCVKTPTDPTDPTDPKDPGGDGGGTGGGDGGGTGGGTGGGGDGGTGGGDGGTGGGDGNGGTGGGDGDGGGTGGGGDGGGDGQCDPAKDPNKCGSGSSISGDGDCKVAIQCNGDAIQCAIVRQEKASRCADEEFRTVDDKKIQDLKNTLAGEFSGPEYEPIKATGENTHDLSRLLDTSGRFSKACPVIPDFSFPWFGSTQTVSLSSVSSDLCTYLQWFGYLLVAFAMRAAAEIIARGLN
>Cluster_4424_Allele_2
MRIKKCISALKISLFMACLLPSLFFAQGARAEYYYWYMGHFDKKVSSPSAGCDLYFTGISRDPGRVFVMEPSSNPSEAGKVFYCVVRSGDWVLFNTTVVLKGDRCPEGQSLDLKDGLCKPPPPECESGVPNLFRSSNYPIIVINGKNTVPSSPPSGCLNGCAYEADSSRPQKCFRSPGSETEGFCNYLLKTNGQNCSADSGNLGATGPSLDDPSTPDPDPNPDPNDPGCPKGYSWSGTTCVKTPTDPTDPTDPKDPGGDGGGTGGGDGGGTGGGTGGGTGGGGDGGTGGGDGGTGGGDGNGGTGGGDGDGGGTGGGGDGGGDGQCDPAKDPNKCGSGSSISGDGDCKVAIQCNGDAIQCAIVRQEKLARCADEEFRTVDDKKIQDLKNTLAGEFSGPEYEPIKATGENTHDLSKLLDTSGRFSKACPVIPDVSFPWFGSTQTVSLSSVSSDLCTYLQWFGYLLVAFAMRSAAEIIARGLN
>Cluster_4424_Allele_3
MRIKKCISALKISLFMACLLPSLFFAQGASAEYYQWRVSPPGQASRAFPDPYSACEWGYTFISTNWSRKIEVISRESVACKYSGNGLYWEVMYASLRGTECPDNGKYDEDARMCKTPPPECESGTPNLFRSSNYPIIVINGKNTVPSSPPSGCLNGCAYEADSSRPTSCYRTPGSTTEGFCNYTLKSNGQNCSADSGNLGGTGPSLSEPNQPPVTDPPSDPNDPGCPKGYSWSGTTCVKTPTDPTDPTDPKDPGGDGGGTGGGDGGGTGGGTGGGGDGGTGGGDGGTGGGDGNGGTGGGDGDGSGTGGGGDGGGDGQCDPAKDPNKCGSGSSISGDGDCKVAIQCNGDAIQCAIVRQEKLARCADEEFRTVDDKKIQDLKNTLAGEFSGPEYEPIKATGENTHDLSRLLDTSGRFSKACPVIPDVSFPWFGSTQTVSLSSVSSDLCTYLQWFGYLLVAFAMRAAAEIIARGLN
>Cluster_4424_Allele_4
MRIKKCISALKISLFMACLLPSLFFAQGASAEYYQWRVSPPGQASRAFPDPYSACEWGYTFISTNWSRKIEVISRESVACKYSGNGLYWEVMYASLRGTECPDNGKYDEDARMCKTPPPECESGTPNLFRSSNYPIIVINGKNTVPSSPPSGCLNGCAYEADSSRPQKCFRSPGSETEGFCNYLLKTNGQNCSADSGNLGATGPSLDDPSTPDPDPNPDPNDPGCPKGYSWSGTTCVKTPTDPTDPTDPKDPGGDGGGTGGGGGGDGGTGGGGDGGTGGGDGGTGGGDGQCDPAKDPNKCQGSGGGGSGQCDPAKDPNKCQGTGGGGSGQCDPAKDPNKCQGTGSSISGDGDCKVAIQCNGDAIQCAIVRQEKLARCADEEFRTVDDKKIQDLKNTLAGEFSGPEYEPIKATGENTHDLSRLLDTSGRFSKACPVIPDFSFPWFGSTQTVSLSSVSSDLCTYLQWFGYLLVAFAMRAAAEIIARGLN
>Cluster_5345_Allele_3
MTQSVDAFLERLKRRDPDQPEFHQAVEEVLRSLWPFLEANPHYLEAGIIERIVEPERAILFRVPWVDDQGRVRVNRGYRVQMSSAIGPYKGGLRFHPSVNLGVLKFLAFEQVFKNSLTTLPMGGGKGGSDFDPKGKSDAEVMRFCQSFMSELYRHVGADLDVPAGDIGVGAREIGYLFGQYKRLSNQFTSVLTGKGLSYGGSLIRPEATGFGCVYFAQEMLKDRGRGFDGQRVAISGSGNVAQYAARKVMEMGGKVISLSDSEGTLYAEAGLSDEQWEYLMELKNVRRGRIREMAEQFSLQFLEGRRPWGLACDIALPCATQNELDAEDARRLLANGCVCVAEGANMPSTLEAVDLFLEAGILYAPGKASNAGGVAVSGLEMSQNAMRLRWSEGEVDTKLHGIMQSIHHACLLYGEEQGRVNYVKGANIAGFVKVADAMLAQGVV
>Cluster_5381_Allele_11
MPRSIVIVHGWSDDSKSFRRLAEQLEAWFGSAPTQIRLADWISLQDDVTYADLAAALDRAWTAQGLSRAPRTVDVVVHSTGALVLRDWLTRHFDPASAPVKRFLMLAPANFGSPLAHKGRSFIGRVLKGWNRFVGQTGTQVLKGLELGSPYSWQLAERDLFGAEAWYGAGRLLATVLVGNVGYSGVEAIANEVGGDGTVRIATANLNACRLSLELDVRQRARPGWRLEESRGEIAFAIVDGENHASVALKDRGPKNPHTLELIRAALEVEDADYRSSGASFPWQRRIDQLDPGIERRSPRYLNLVSHVCDDLDQEVRDYFIQFFRKLNSDRRFEQRFYEQVIADVHPYEDNPAYRSLYLSIESLDDLLAGFAVDTLSLSVSAQPPFDPPRQPVGYTAVGPGDSEGLAIPLAQVPRFLAAHRTLLLRIRLTRLVDSGVFVFRNP
>Cluster_5412_Allele_0
MHHIGIVLHRDSPATLAAAHGMAKIGHRGSIGVVRNVNFQASKTSIYIHYRDTFKSR
>Cluster_5412_Allele_1
MHHIGIVLHRDSPATLAAAHGMAKFGHRGSIGVVRNVNFQASKTSIYIHYRDTFESR
>Cluster_5412_Allele_2
MATAAEEGLVEQGHLEHRDLHPTDQGLQRIRQGAVVENEFEQHRHQVDDVIVHLADHPRTAALVADPLEQLIDPVADVELRGARARQVLLQVGKQAHQVVAGNRRGILRRFATVEGRIVADLRQQFLQRAEDFLLAAVEQRSLCLQGPGIAYRFGTDSGLTPRQRGFEFRQHARSDQDLVGLGVQLVAMGQDVLLEQLENDQLDLDLDAEPLAGIEESRGQRTRSEGIALLVDLPADQGVQAGAQVGQRGGIAAHHPRHHRVHRDGLLQFLVLYQAEAVEGHGIQGRHGFAGLYLVERRELLEDLLQVDPLDTLALEAQVAHGFEESVLFEVTGGSVGHFEEGVVGVVEQRLQRLFQLQRRLVAHLHEDDRQAPRSGVRRRLGSDPGQVHHIGIVLHRDSPATLAAAHGMAKIGHRGSIGVVRNVNFQASKTSIYIHYRDTFKSR
>Cluster_5412_Allele_3
MHHIGIVLHRDSPATLAAAHGMAKIGHRGTIGVVRNVNFQASKTSIYIHYRDTFKSR
>Cluster_5412_Allele_4
MHHIGIVLHRDSPATLAAAHGMAKIGHRGSIGVVRNVNFQASKTNIYIHYRDTFKSR
>Cluster_5412_Allele_5
MHHIGIVLHRDSPATLAAAHGMAKIGHRGSIGVVRNVNFQASKTSIYIHYRDT
>Cluster_5482_Allele_4
MTLRKIAGLGALLSLALPGVALAAEEPVLNSGDTAWMLISTALVLLMTIPGLALFYGGMVRAKNVLSIMMQCFAITGLITILWVVYGYSLAFDTAGMEKGVLNFNSFVGGLDKAFLSGLTADGLTSATALFPESVFITFQMTFAIITPALIVGAFAERMKFSAMLIFMAVWFTVVYAPIAHMVWSGDGALMWDWGVLDFAGGTVVHINAGIAGLVACLVLGKRKGYPTTPMAPHNLGYTLVGAAMLWIGWFGFNAGSAAAANGTAGMAMLVTQIATAAAALAWMFAEWITHGKPSALGIASGVVAGLVAITPAAGTAGPMGALVIGLASGVICFFAATSLKRALKYDDSLDAFGVHAVGGIVGALLTGIFAAPSLGGFGSVEDIGAQFFVQFKGVAFTVVYTAVVTFVILKVLDLVMGLRVTEEEEAVGLDLALHNERGYNL
>Cluster_5644_Allele_2
MGTSVMGKNVVVLGTQWGDEGKGKIVDLLTEQAAAVVRYQGGHNAGHTLVIDGEKTVLHLIPSGILREGVQCLIGNGVVLAPDALLREITKLEEKGVPVRERLRISPSCPLILSYHVALDQAREKARGEAKIGTTGRGIGPAYEDKVARRGLRVGDLFHRERFAAKLGELLDYHNFVLQHYYKEPAIDFQKTLDEAMEYAELLKPMMADVAATLHDLRKHGKDIMFEGAQGSLLDIDHGTYPYVTSSNTTAGGTATGSGFGPLYLDYVLGITKAYTTRVGSGPFPTELFDDVGAYLAKRGHEFGATTGRARRCGWFDAVILRRAIEINSISGLCLTKLDVLDGLDVVRLCVGYKNADGDVLEAPTDADSYIGLQPVYEEMPGWSESTVGAKTLEELPANARAYIKRVEELVGAPIDIISTGPDRNETIILRHPFA
>Cluster_640_Allele_0
MRWKLPWPKLAAVSAEDTAADEQPDGWQRHVEALQQAGIPEPGAAVQGRKPATVADEQALYDVAPSFVELLPWVEFLPESKSMLLEDGQSVAAFYELVPLGTEGREPGWLAHARDALENALQDSFDELDENPWVLQLYAQDEPSFDQYMQTLRDYVQPRARGSAFTEFYLRFFGHHLRAVAKPGGLFEDTVVTRLRWRGQTRRVRMVVYRRASGQGQANRRGQTPEQMLGIVCDRLCGGLANAGIQARRMVAADVHDWLLRWFNPRPTLLGPGVEDRERFYALARYPDSTEESEAGEIELASGRDFSQRLFFGQPRSDVAQGAWYFDGMPHRVLITDRLRMPPGTGHLTGETRKGDAINTLFDQMPEDTLMCLTMVATPQDVLESDLNHLAKKAVGETLASEQTLKDVHEARSLIGSAHKLYRGTLAFYLRGRDEAELDRRGLDLANVMLNAGLQPVREDDEVAPLNSYLRWLPCCYNPGKDRRRWYTQLMFAQHAANLSPVWGRAQGTGHPGITMFNRGGGPITFDPLNRLDRQMNAHLFLFGPTGSGKSATLNNLLNQVTAIYRPRLFIVEAGNSFGLFSDFARRLGLTVNRVKLAPGSGISLAPFADARRLIETPSDVQTLDADALDEDLPSDASAMEADEQRDVLGELEITARLMITGGEDKEEARMTRADRSLIRQCILDAAEHCVAEKRTVLTRDVRNALRARGQDPTLPEMRRVRLLEMADAMDMFCQGTDGEMFDRDGTPWPEADITLVDLATYAREGYNAQLSIAYISLISTVNNIAERDQYLGRPIVNVTDEGHIITKNPLLAPYVVKITKMWRKLGAWFWLATQNIDDLPRAAEPMLNMIEWWVCLSMPPDEVEKIARFRELSPAQKALMLSARKEAGKFTEGVILSKSMEVLFRAVPPSLYLALAQTEPEEKAERYQLMQQHGVSELDAAFKVAEKIDRARGIESPTLDLP
>Cluster_640_Allele_1
MRWKLPWPKLTASDADDDEQPDGWQRHVEALRQAGIPEPGTAVHGHRPATVADEQALYDVAPSFAEFLPWVEFLPQSKSMLLEDGQSVAAFYELVPLGTEGREPGWLAHARDALENALQDSFDELDENPWVLQLYAQDEPSFDQYMQTLRDYVQPRARNTAFTEFYLRFFGHHLRAVAKPGGLFEDTVVTRLRWRGQTRRVRMVVYRRATGQANRRGQTPEQMLNIVCDRLCGGLANAGIQARRMAAADVHDWLLRWFNPRPTLLGPGIEDRERFYALARYPDETEDGEIELASGRDFSQRLFFSQPRSDADHGTWHFDGMPHRVLVTDRLRMPPGTGHLTGETRKGDAINTLFDQMPEDTTMCLTMVATPQDILESHLNHLAKKAVGETLASEQTLKDVQEARSLIGSAHKLYRGTLAFYLRGRDEAELDRRGLDLANVMLNAGLQPVREDDEVAPLNSYLRWLPCCYNPSQDRRNWFTQLMFAQHVANLSPAWGRSQGTGHPGNTFFNRGGGPITFDPLNRLDRQMNAHLFLFGPTGSGKSATLNNLLNQVTAIYRPRLFIVEAGNSFGLFSDFAKRLGLTVNRVKLAPGSGISLAPFADARRLIETPSDVQTLDADVLDEDMPPDASAMEADEQRDVLGELEITARLMITGGEDKEEARMTRADRSLIRQCILDAAEHCVAEKRTVLTRDVRNALRERGQDPTLPEMRRVRLLEMADAMDMFCQGTDGEMFDRDGSPWPEADITLVDLATYAREGYNAQLSIAYISLISTVNNIAERDQYLGRPIINVTDEGHIITKNPLLAPYVVKITKMWRKLGAWFWLATQNIDDLPRAAEPMLNMIEWWICLSMPPDEVEKIARFRELSPAQKALMLSARKEAGKFTEGVILSKSLEVLFRAVPPSLYLALAQTEPEEKAERYQLMQQHGISELDAAFKVAEKIDQARGIESPALGLPQ
>Cluster_640_Allele_2
MRWKLPWPKLAAVSAEDTAADEQPDGWQRHVEALQQAGIPEPGAAVQGRKPATVADEQALYDVAPSFVELLPWVEFLPESKSMLLEDGQSVAAFYELVPLGTEGREPGWLAHARDALENALQDSFDELDENPWVLQLYAQDEPSFDQYMQTLRDYVQPRARGSAFTEFYLRFFGHHLRAVAKPGGLFEDTVVTRLRWRGQTRRVRMVVYRRASGQGQANRRGQTPEQMLGIVCDRLCGGLANAGIQARRMVAADVHDWLLRWFNPRPTLLGPGVEDRERFYALARYPDSTEESEAGEIELASGRDFSQRLFFGQPRSDVAQGAWYFDGMPHRVLITDRLRMPPGTGHLTGETRKGDAINTLFDQMPEDTLMCLTMVATPQDVLESDLNHLAKKAVGETLASEQTLKDVHEARSLIGSAHKLYRGTLAFYLRGRDEAELDRRGLDLANVMLNAGLQPVREDDEVAPLNSYLRWLPCCYNPGKDRRRWYTQLMFAQHAANLSPVWGRAQGTGHPGITMFNRGGGPITFDPLNRLDRQMNAHLFLFGPTGSGKSATLNNLLNQVTAIYRPRLFIVEAGNSFGLFSDFARRLGLTVNRVKLAPGSGISLAPFADARRLIETPSDVQTLDADALDEDLPPDASAMEADEQRDVLGELEITARLMITGGEDKEEARMTRADRSLIRQCILDAAEHCVAEKRTVLTRDVRNALRARGQDPTLPEMRRVRLLEMADAMDMFCQGTDGEMFDRDGTPWPEADITLVDLATYAREGYNAQLSIAYISLISTVNNIAERDQYLGRPIVNVTDEGHIITKNPLLAPYVVKITKMWRKLGAWFWLATQNIDDLPRAAEPMLNMIEWWVCLSMPPDEVEKIARFRELSPAQKALMLSARKEAGKFTEGVILSKSMEVLFRAVPPSLYLALAQTEPEEKAERYQLMQQHGVSELDAAFKVAEKIDRARGIESPTLDLP
>Cluster_640_Allele_3
MRWKLPWPKLAASGIGDEEKPDGWQLHVQALHQAGIPEPGAAVQGRRPATVADEQALYDVAPSFAELLPWVEFLPQSKSMLLEDGQSVAAFYELVPLGTEGREPGWLAHARDALENALQDSFDELDENPWVLQLYAQDEPSFDQYMQALRDYVQPRARDTAFTEFYLRFFGHHLRAVAKPGGLFEDTVVTRLRWRGQTRRVRMVVYRRVSGQGQGQASRRGQTPEQMLNIVCDRLCGGLANAGIQARRMVAADVHDWLLRWFNPRPAMLGPGAEDRERFYALARYPDSTEESEAGEIELASGRDFSQRLFFGQPRSDVEHGTWYFDGMPHRVLISDRLRMPPGTGHLTGETRKGDAINTLFDQMPEDTLLCLTMVATPQDVLEADLNHLAKKAVGETLASEQTLKDVQEARSLIGSAHKLYRGTLAFYLRGRDEAELDRRGLDLANVMLNAGLQPVREDDEVAPLNSYLRWLPCCYNPGQDRRKWYTQLMFAQHAANLAPVWGRAQGTGHPGITMFNRGGGPITFDPLNRLDRQMNAHLFLFGPTGSGKSATLNNLLNQVTAIYRPRLFIVEAGNSFGLFSDFAKRLGLTVNRVKLAPGSGISLAPFADARRLIETPSDVQTLDADALDEDLPPDASAMESDEQRDVLGELEITARLMITGGEDKEEARMTRADRSLIRQCILDAAEHCHGGGGSEKRTVLTRDVRNALRTRGQDPTLPEMRRVRLLEMADAMDMFCQGTDGEMFDRDGTPWPEADITLVDLATYAREGYNAQLSIAYISLISTVNNIAERDQYLGHPIINVTDEGHIITKNPLLAPYVVKITKMWRKLGAWFWLATQNIDDLPRAAEPMLNMIEWWICLSMPPDEVEKIARFRELSPAQKALMLSARKEAGKFTEGVILSKSMEVLFRAVPPSLYLALAQTEPEEKAERYQLMQQYGCTELEAAFKVAEKIDQARGIESPALELS
>Cluster_640_Allele_4
MRWELPWPKLAASGTGDEEKPDGWQRHVEALRQAGVPEPGAAVQGRRPATVADEQALYDVAPSFAELLPWVEFLPQSKSMLLEDGQSVAAFYELVPLGTEGREPGWLAHARDALENALQDSFDELDENPWVLQLYAQDEPSFDQYMQTLRDYVQPRARGTAFTEFYLRFFGHHLRAVAKPGGLFEDTVVTRLRWRGQTRRVRMVIYRRATGQASRRGQTPEQMLNIVCDRLCGGLANAGIQARRMVAADVHDWLLRWFNPRPAMLGPSAEDRERFYALARYPDSTEESEAGEIELASGRDFSQRLFFGQPRSDVEHGTWYFDGMPHRVLITDRLRMPPGTGHLTGETRKGDAINTLFDQMPEDTLLCLTMVATPQDVLEADLNHLAKKAVGETLASEQTLKDVQEARSLIGSAHKLYRGTLAFYLRGRDEAELDRRGLDLANVMLNAGLQPVREDDEVAPLNSYLRWLPCCYNPGQDRRKWYTQLMFAQHAANLSPVWGRAQGTGHPGITMFNRGGGPITFDPLSRLDRQMNAHLFLFGPTGSGKSATLNNLLNQVTAIYRPRLFIVEAGNSFGLFSDFARMLGLTVNRVKLAPGSGISLAPFADARRLIETPSDVQTLDADALDEDPPPDASAMEADEQRDVLGELEITARLMITGGEDKEEARMTRADRSLIRQCILDAAEHCVADKRTVLTRDVRNALRARGQDPTLPEMRRVRLLEMADAMDMFCQGTDGEMFDRDGTPWPEADITLVDLATYAREGYNAQLSIAYISLISTVNNIAERDQYLGRPIINVTDEGHIITKNPLLAPYVVKITKMWRKLGAWFWLATQNIDDLPRAAEPMLNMIEWWICLSMPPDEVEKIARFRELSPAQKALMLSARKEAGKFTEGVILSKSMEVLFRAVPPSLYLALAQTEPEEKAERYQLMQQYGCTELEAAFKVAEKIDQARGIESPALELS
>Cluster_640_Allele_5
MRWKLPWPKLAASDGGNDEQPDGWQRHVEALRQAGIAEPGATIQGRKPATVADEQALYDVAQSFAELLPWVEFLPPSKSMLLEDGQSVAAFYELVPLGTEGREPGWLAHARDALENALQDSFDELDENPWVLQLYAQDEPSFDQYMQTLRNYVQPRARGTAFTEFYLRFFGHHLRAVAKPGGLFEDTVVTRLRWRGQTRRVRMVVYRRATGQANRRGQTPEQMLNIVCDRLCGGLANAGIQARRMVAADVHDWLLRWFNPRPTMLGPSAENRERFYALARYPDEVEEGEIELASGRDFSQRLFFGQPRSDAGHGTWYFDGMPHRVLVTDRLRMPPGTGHLTGETRKGDAINTLFDQMPEDTTMCLTMVATPQDILESHLNHLAKKAVGETLASEQTLKDVQEARSLIGSAHKLYRGTLAFYLRGRDEAELDRRGLDLANVMLNAGLQPVREDDEVAPLNSYLRWLPCCYNPAQDRRNWFTQLMFAQHVANLSPAWGRSQGTGHPGNTFFNRGGGPITFDPLNRLDRQMNAHLFLFGPTGSGKSATLNNLLNQVTAIYRPRLFIVEAGNSFGLFSDFAKRLGLTVNRVKLAPGSGISLAPFADARRLIVTPSNVQTLDADALDEELPADSSVMEEDEQRDVLGELEITARLMITGGEDKEEARMTRADRSLIRQCILDAAEHCVAEKRTVLTRDVRNALRTRGQDPTLPEMRRVRLLEMADAMDMFCQGTDGEMFDRDGTPWPEADITLVDLATYAREGYNAQLSIAYISLISTVNNIAERDQYLGRPIINVTDEGHIITKNPLLAPYVVKITKMWRKLGAWFWLATQNIDDLPRAAEPMLNMIEWWICLSMPPDEVEKIARFRELSPAQKALMLSARKEAGKFTEGVILSKSMEVLFRAVPPSLYLALAQTEPEEKAERYQLMQHYGCTELEAAFKVAEKIDQARGIESPALELS
>Cluster_640_Allele_6
MAWSLPWRRRAPDDAAPTKDRQDGWTRYVRALCEAGIPEPGAAVAQDRPATAADEQALYDVAPSFVALLPWVEYLPDSQCMLLEDGVSVAAFFELTPLGTEGREAAWLAQARDALENALQDSFDELDANPWVLQLYAQDEANFDQYLDTLRGYVQPRAEGSHFTEFYLTSFAHHLRAVSKAGGLFEDSVVTRLPWRGQSRRVRMVVYRRAEGQTGRRGQTPEQALNVVCDRLIGGLSNAGIQTRRMGAPQIHDWLLRWFNPRPTMLGPTAQDRERFYRLATYPDASEPDEIELASGKDFSQRVFFGQPRSDAEQGLWYFDGLPHRVMVTDRLRTPPAVGHLTGETRKGDAINTLFDQLPEGAVMCLTLVATPQDVLEAHLNHLAKKAVGETLASEQALQDVQEARSLIGSAHKLYRGSLVFYLCGEDENELDRRGLQLTNVMLNAGLQPVREEDEVAPLNSYLRWLPCVYHPGADRKQWYTQLMFAQHAANLSPAWGRSQGTGRPGITLFNRGGGVITFDPFSRLDRQMNAHLFLFGPTGSGKSATLNNILNQVAAIYRPRMFIVEAGNSFGLLADFAARLGLSVNRVKLAPGSGVSLAPFADARRLIEAPGDVQTLDADALDEEKSADQSAVDADEQRDVLGELEITARLMITGGEDKEEARLTRADRSLIRQCILDAARHCVAQDRDVLTRDVRDALRDRGNDSSLPDSRRTRLLEMADAMDIFTQGSDGEMFDRPGTPWPEADITVVDLATYAREGYNAQLSIAYISLINTVNNIAERDQFLGRPILNVTDEGHVVTKNPLLAPYVVKITKMWRKLGAWYWLATQNIDDLPRAAEPMLNMIEWWLCLSMPPDEVEKIARFRELNPAQKALMLSARKEAGKFTEGVILSKNMEVLFRAVPPSLYLALAQTEPEEKAERYRLMQQFGISELEAALKVSENIDRARGIEPLPYADLLS
>Cluster_640_Allele_7
MQWKLPWRKNAAAVTSGPAGNAQPDGWQRHVEALRQAGIPEPGAAVQGRRPATLADEQALYDVAPSFVELLPWVEFLPGLKSMLLEDGQSVAAFYELVPLGTEGREPGWLAHARDALENALQDSFDELDENPWVLQLYAQDEPSFDQYMQTLRDYVQPRARDTAFTEFYLRFFGHHLRAVAKPGGLFEDTVVTRLRWRGQTRRVRMVIYRRATGQASRRGQTPEQMLNIVCDRLCGGLANAGIQARRMVAADVHDWLLRWFNPRPAMLGSGAEDRERFYALARYPDETEEGEIELASGRDFSQRLFFGQPRSDVGHGTWYFDGMPHRVLITDRLRMPPGTGHLTGETRKGDAINTLFDQMPEDTLLCLTMVATPQDVLEADLNHLAKKAVGETLASEQTLKDVQEARSLIGSAHKLYRGTLAFYLRGRDEAELDRRGLHLANVMLNAGLQPVREDDEVAPLNSYLRWLPCCYNPGQDRRRWYTQLMFAQHIANVSPVWGRAQGTGHPGITMFNRGGGPITFDPLNRLDRQMNAHLFLFGPTGSGKSATLNNLLNQVTAIYRPRLFIVEAGNSFGLFSDFAKRLGLTVNRVKLAPGSGISLAPFADARRLIETPSDVQTLDADALDEDLPPDASAMEADEQRDVLGELEITARLMITGGEDKEEARMTRADRSLIRQCILDAAEHCVAEKRTVLTRDVRNALRTRGQDPTLPEMRRVRLLEMADAMDMFCQGTDGEMFDRDGTPWPEADITLVDLATYAREGYNAQLSIAYISLISTVNNIAERDQYLGRPIINVTDEGHIITKNPLLAPYVVKITKMWRKLGAWFWLATQNIDDLPRAAEPMLNMIEWWICLSMPPDEVEKIARFRELSPAQKALMLSARKEAGKFTEGVILSKSMEVLFRAVPPSLYLALAQTEPEEKAERYQLMQQYGCTELEAAFKVAEKIDQARGIESPALELS
>Cluster_640_Allele_8
MRWRLPWPKLAAPKLDASGAGADEQPDGWQRHVEALRQAGIPEPGATVQGRRPATLADEQKLYEVAPSFVELLPWVEFLPQSKAMLLEDGQSVAAFYELVPLGTEGREPGWLAQARDALENALQDSFDELDENPWVLQLYAQDEPSFDQYMQTLRDYVQPRARDTAFTEFYLRFFGHHLRAVAKPGGLFEDTVVTRLRWRGQTRRVRMVVYRRVTGQGQNSRRGQTPEQMLNIVCDRLCGGLANAGIQARRMVAADVHDWLLRWFNPRPTLLGPGAEDRERFYALARYPESTEAGEDGEIELASGRDFSQRLFFGQPRSDVAHGTWHFDGMPHRVLITDRLRMPPGTGHLTGETRKGDAINTLFDQMPEDTTLCLTMVATPQDVLEADLNHLAKKAVGETLASEQTLKDVHEARSLIGSAHKLYRGTLAFYLRGRDETELDRRGLDLANVMLNAGLQPVREDDEVAPLNSYLRWLPCCYNPGQDRRKWYTQLMFAQHAANLSPVWGRAQGTGHPGITMFNRGGGPITFDPLNRLDRQMNAHLFLFGPTGSGKSATLNNLLNQVTAIYRPRLFIVEAGNSFGLFSDFARRLGLTVNRVKLAPGSGVTLAPFADARRLIETPSDVQTLDADALDEDLPPDAVAMEADEQRDVLGELEITARLMITGGEDKEEARMTRADRSLIRQCILDAAEHCHSKDDEKRTVLTRDVRNALRTRSQDSTLPEMRRVRLLEMADAMDMFCQGTDGEMFDRDGSPWPEADITLVDLATYAREGYNAQLSIAYISLISTVNNIAERDQYLGRPIINVTDEGHIITKNQLLAPYVVKITKMWRKLGAWFWLATQNIDDLPRAAEPMLNMIEWWICLSMPPDEVEKIARFRELSPAQKALMLSARKEAGKFTEGVILSKSLEVLFRAVPPSLYLALAQTEPEEKAERYQLMQQHGISELDAAFKVAEKIDQARGIESPALGLPQ
>Cluster_640_Allele_9
MRWKLPWPKLAASDGGNDEQPDGWQRHVEALRQAGIAEPGATIQGRKPATVADEQALYDVAQSFAELLPWVEFLPPSKSMLLEDGQSVAAFYELVPLGTEGREPGWLAHARDALENALQDSFDELDENPWVLQLYAQDEPSFDQYMQTLRNYVQPRARGTAFTEFYLRFFGHHLRAVAKPGGLFEDTVVTRLRWRGQTRRVRMVVYRRATGQANRRGQTPEQMLNIVCDRLCGGLANAGIQARRMVAADVHDWLLRWFNPRPTMLGPSAENRERFYALARYPDEVEEGEIELASGRDFSQRLFFGQPRSDAGHGTWYFDGMPHRVLVTDRLRMPPGTGHLTGETRKGDAINTLFDQMPEDTTMCLTMVATPQDILESHLNHLAKKAVGETLASEQTLKDVQEARSLIGSAHKLYRGTLAFYLRGRDEAELDRRGLDLANVMLNAGLQPVREDDEVAPLNSYLRWLPCCYNPAQDRRNWFTQLMFAQHVANLSPAWGRSQGTGHPGNTFFNRGGGPITFDPLNRLDRQMNAHLFLFGPTGSGKSATLNNLLNQVTAIYRPRLFIVEAGNSFGLFSDFAKRLGLTVNRVKLAPGSGISLAPFADARRLIETPSNVQTLDADALDEELPADSSVMEEDEQRDVLGELEITARLMITGGEDKEEARMTRADRSLIRQCILDAAEHCVAEKRTVLTRDVRNALRTRGQDPTLPEMRRVRLLEMADAMDMFCQGTDGEMFDRDGTPWPEADITLVDLATYAREGYNAQLSIAYISLISTVNNIAERDQYLGRPIINVTDEGHIITKNPLLAPYVVKITKMWRKLGAWFWLATQNIDDLPRAAEPMLNMIEWWICLSMPPDEVEKIARFRELSPAQKALMLSARKEAGKFTEGVILSKSMEVLFRAVPPSLYLALAQTEPEEKAERYQLMQHYGCTELEAAFKVAEKIDQARGIESPALELS
>Cluster_640_Allele_10
MRWKLPWHKSAAPKLAASGAGDDERPEGWQRHVEALRQAGIPEPGTAVHGRRPATVADEQALYDVAPSFAEFLPWVEFLPDSKSMLLEDGQSVAAFYELVPLGTEGREPGWLAHARDALENALQDSFDELDENPWVLQLYAQDEPSFDQYMQTLRDYVQPRARNTAFTEFYLRFFGHHLRAVAKPGGLFEDTVVTRLRWRGQTRRVRMVVYRRATGQASRRGQTPEQMLNIVCDRLCGGLANAGIQARRMVAADVHDWLLRWFNPRPTLLGPGVEDRERFYALARYPDETEDGEIELASGRDFSQRLFFSQPRSDAEHGTWHFDGMPHRVLVTDRLRMPPGTGHLTGETRKGDAINTLFDQMPEDTTMCLTMVATPQDILESHLNHLAKKAVGETLASEQTLKDVQEARSLIGSAHKLYRGTLAFYLRGRDEAELDRRGLDLANVMLNAGLQPVREDDEVAPLNSYLRWLPCCYNPSQDRRNWFTQLMFAQHVANLSPAWGRSQGTGHPGNTFFNRGGGPITFDPLNRLDRQMNAHLFLFGPTGSGKSATLNNLLNQVTAIYRPRLFIVEAGNSFGLFSDFAKRLGLTVNRVKLAPGSGISLAPFADARRLIETPSDVQTLDADVLDEDMPPDASAMEADEQRDVLGELEITARLMITGGEDKEEARMTRADRSLIRQCILDAAEHCVAEKRTVLTRDVRNALRERGQDPTLPEMRRVRLLEMADAMDMFCQGTDGEMFDRDGTPWPEADITLVDLATYAREGYNAQLSIAYISLISTVNNIAERDQYLGRPIINVTDEGHIITKNPLLAPYVVKITKMWRKLGAWFWLATQNIDDLPRAAEPMLNMIEWWICLSMPPDEVEKIARFRELSPAQKALMLSARKEAGKFTEGVILSKSMEVLFRAVPPSLYLALAQTEPEEKAERYQLMQQYGCTELEAAFKVAEKIDQARGIESPALELS
>Cluster_640_Allele_11
MAWSLPWSRKPDASPADAADAADDAWARHVTALAAQGVAEPGSALGRGRRRPATQADHDALYGVAPSFADLLPWVEYLPGSKCMLLEDGQSVAAFFELAPVGTEGREMAWLWQARDALENALQDSFDELDDNPWVVQLYAQDEADWDNYLRSLANYLQPRAQGSAFSDFYLRFFAHHLRAIAKPGGLFEDTTVTRLPWRGQVRRVRMVVYRSTSAAPASRRGQSPEQALTTICDRLAGGLANAGVKARRLGAADIHAWLLRWFNPNPTLLGTTAEDRERFYALTRYPEEQEEGEIELASGTDFAQRLFFGQPRSDVPNGLWFFDGMPHRVIVMDRLRTPPVTGHLTGETRKGGDAMNALFDQMPEDTVMCLTLVATPQDVLEAHLNHLARKAVGETLASEQTRQDVQQARGLIGSAHKLYRGALAFYLRGRDLAQLDARGLQLVNVMLNAGLQPVREEDEVAPLNSYLRWLPCVFDPAADKRQWYTQLMFAQHAANLAPVWGRSQGTGHPGITFFNRGGGPITFDPLNRLDRQMNAHLFLFGPTGSGKSATLNNILNQVTAIYRPRLFIVEAGNSFGLFGDFAARLGLTVHRVKLAPGAGVSLAPFADAWRLVDTPSQVQTLDADALDEDQTDAGMAVEGDEQRDVLGELEITARLMITGGEDKEEARMTRADRSLIRQCILDAAQHCVAEKRTVLTRDVRDALRERARDATLPEMRRARLLEMADAMDMFCQGVDGEMFDRSGTPWPEADITIVDLATFAREGYNAQLSIAYISLINTVNNIAERDQFLGRPIINVTDEGHIITKNPLLAPYVVKITKMWRKLGAWFWLATQNLDDLPKAAEPMLNMIEWWICLSMPPDEVEKIARFRELNASQKALMLSARKEAGKFSEGVILSKSMEVLFRAVPPSLYLAMAMTEPEEKAERFQLMQQHGISELDAAFRVAEKVDRARGIEPLALDTLA
>Cluster_640_Allele_12
MRWKLPWPKLAASDGGNDEQPDGWQRHVEALRQAGIAEPGATIQGRKPATVADEQALYDVAQSFAELLPWVEFLPPSKSMLLEDGQSVAAFYELVPLGTEGREPGWLAHARDALENALQDSFDELDENPWVLQLYAQDEPSFDQYMQTLRNYVQPRARGTAFTEFYLRFFGHHLRAVAKPGGLFEDTVVTRLRWRGQTRRVRMVVYRRATGQANRRGQTPEQMLNIVCDRLCGGLANAGIQARRMVAADVHDWLLRWFNPRPTMLGPSAEDRERFYALARYPDEVEEGEIELASGRDFSQRLFFGQPRSDAGHGTWYFDGMPHRVLVTDRLRMPPGTGHLTGETRKGDAINTLFDQMPEDTTMCLTMVATPQDILESHLNHLAKKAVGETLASEQTLKDVQEARSLIGSAHKLYRGTLAFYLRGRDEAELDRRGLDLANVMLNAGLQPVREDDEVAPLNSYLRWLPCCYNPAQDRRNWFTQLMFAQHVANLSPAWGRSQGTGHPGNTFFNRGGGPITFDPLNRLDRQMNAHLFLFGPTGSGKSATLNNLLNQVTAIYRPRLFIVEAGNSFGLFSDFAKRLGLTVNRVKLAPGSGISLAPFADARRLIETPSNVQTLDADALDDELPADSSVMEEDEQRDVLGELEITARLMITGGEDKEEARMTRADRSLIRQCILDAAEHCVAEKRTVLTRDVRNALRTRGQDPTLPEMRRVRLLEMADAMDMFCQGTDGEMFDRDGTPWPEADITLVDLATYAREGYNAQLSIAYISLISTVNNIAERDQYLGRPIINVTDEGHIITKNPLLAPYVVKITKMWRKLGAWFWLATQNIDDLPRAAEPMLNMIEWWICLSMPPDEVEKIARFRELSPAQKALMLSARKEAGKFTEGVILSKSMEVLFRAVPPSLYLALAQTEPEEKAERYQLMQHYGCTELEAAFKVAEKIDQARGIESPALELS
>Cluster_640_Allele_13
MRWKLPWPKLAAVSAEDTAADEQPDGWQRHVEALQQAGIPEPGAAVQGRKPATVADEQALYDVAPSFVELLPWVEFLPESKSMLLEDGQSVAAFYELVPLGTEGREPGWLAHARDALENALQDSFDELDENPWVLQLYAQDEPSFDQYMQTLRDYVQPRARGSAFTEFYLRFFGHHLRAVAKPGGLFEDTVVTRLRWRGQTRRVRMVVYRRASGQGQANRRGQTPEQMLGIVCDRLCGGLANAGIQARRMVAADVHDLLLRWFNPRPTLLGPGVEDRERFYALARYPDSTEESEAGEIELASGRDFSQRLFFGQPRSDVAQGAWYFDGMPHRVLITDRLRMPPGTGHLTGETRKGDAINTLFDQMPEDTLMCLTMVATPQDVLESDLNHLAKKAVGETLASEQTLKDVHEARSLIGSAHKLYRGTLAFYLRGRDEAELDRRGLDLANVMLNAGLQPVREDDEVAPLNSYLRWLPCCYNPGKDRRRWYTQLMFAQHAANLSPVWGRAQGTGHPGITMFNRGGGPITFDPLNRLDRQMNAHLFLFGPTGSGKSATLNNLLNQVTAIYRPRLFIVEAGNSFGLFSDFARRLGLTVNRVKLAPGSGISLAPFADARRLIETPSDVQTLDADALDEDLPPDASAMEADEQRDVLGELEITARLMITGGEDKEEARMTRADRSLIRQCILDAAEHCVAEKRTVLTRDVRNALRARGQDPTLPEMRRVRLLEMADAMDMFCQGTDGEMFDRDGTPWPEADITLVDLATYAREGYNAQLSIAYISLISTVNNIAERDQYLGRPIVNVTDEGHIITKNPLLAPYVVKITKMWRKLGAWFWLATQNIDDLPRAAEPMLNMIEWWVCLSMPPDEVEKIARFRELSPAQKALMLSARKEAGKFTEGVILSKSMEVLFRAVPPSLYLALAQTEPEEKAERYQLMQQHGVSELDAAFKVAEKIDRARGIESPTLDLP
>Cluster_640_Allele_14
MRWKLPWPKLAASDGGNDEQPDGWQRHVEALRQAGIAEPGATVQGRRPATVADEQAMYDVAQSFAELLPWVEFLPPSKSMLLEDGQSVAAFYELVPLGTEGREPGWLAHARDALENALQDSFDELDENPWVLQLYAQDEPSFDQYMQTLRDYVQPRARSTAFTEFYLRFFGHHLRAVAKPGGLFEDTVVTRLRWRGQTRRVRMVVYRRAAGQANRRGQTPEQMLNIVCDRLCGGLANAGIQARRMVAADVHDWLLRWFNPRPTMLGPGAEERERFYALARYPDEVEEGEIELASGRDFSQRLFFGQPRSDAEHGTWYFDGMPHRVLVTDRLRMPPGTGHLTGETRKGDAINTLFDQMPEDTTMCLTMVATPQDILESHLNHLAKKAVGETLASEQTLKDVQEARSLIGSAHKLYRGTLAFYLRGRDEAELDRRGLDLANVMLNAGLQPVREDDEVAPLNSYLRWLPCCYNPAQDRRNWFTQLMFAQHVANLSPAWGRSQGTGHPGNTFFNRGGGPITFDPLNRLDRQMNAHLFLFGPTGSGKSATLNNLLNQVTAIYRPRLFIVEAGNSFGLFSDFAKRLGLTVNRVKLAPGSGISLAPFADARRLIETPGNVQTLDADALDEELPADSSVMEEDEQRDVLGELEITARLMITGGEDKEEARMTRADRSLIRQCILDAAEHCVAEKRTVLTRDVRNALRTRGQDPTLPEMRRVRLLEMADAMDMFCQGTDGEMFDRDGTPWPEADITLVDLATYAREGYNAQLSIAYISLISTVNNIAERDQYLGRPIINVTDEGHIITKNPLLAPYVVKITKMWRKLGAWFWLATQNIDDLPRAAEPMLNMIEWWICLSMPPDEVEKIARFRELSPAQKALMLSARKEAGKFTEGVILSKSMEVLFRAVPPSLYLALAQTEPEEKAERYQLMQHYGCTELEAAFKVAEKIDQARGIESPALELS
>Cluster_640_Allele_15
MRWKIPRPKPTAPKLAASDADDDEQPDGWQRHVEALRQAGIPEPGTAVQGRRPATLADEQALYEVAPSFVELLPWVEFLAQSKAMLLEDGQSVAAFYELVPLGTEGREPGWLAQARDALENALQDSFDELDENPWVLQLYAQDEPSFDQYMQTLRDYVQPRARETAFTEFYLRFFGHHLRAVAKPGGLFEDTVVTRLRWRGQTRRVRMVVYRRVTGQGQNSRRGQTPEQMLNIVCDRLCGGLANAGIQARRMVAADVHDWLLRWFNPRPTLLGPGAEDRERFYALARYPDSTEAGEDGEIELASGRDFSQRLFFGQPRSDVAQGTWHFDGLPHRVLITDRLRMPPGTGHLTGETRKGDAINTLFDQMPEDTTLCLTMVATPQDVLEADLNHLAKKAVGETLASEQTLKDVHEARSLIGSAHKLYRGTLAFYLRGRDEAELDRRGLDLANVMLNAGLQPVREDDEVAPLNSYLRWLPCCYNPGQDRRKWYTQLMFAQHAANLSPVWGRAQGTGHPGITMFNRGGGPITFDPLNRLDRQMNAHLFLFGPTGSGKSATLNNLLNQVTAIYRPRLFIVEAGNSFGLFSDFARRLGLTVNRVKLAPGSGVTLAPFADARRLIETPSDVQTLDADALDEDLPPDAVAMEADEQRDVLGELEITARLMITGGEDKEEARMTRADRSLIRQCILDAAEHCHSKDGEKRTVLTRDVRNALRTRSQDPTLPEMRRVRLLEMADAMDMFCQGTDGEMFDRDGSPWPEADITLVDLATYAREGYNAQLSIAYISLISTVNNIAERDQYLGRPIINVTDEGHIITKNPLLAPYVVKITKMWRKLGAWFWLATQNIDDLPRAAEPMLNMIEWWICLSMPPDEVEKIARFRELSPAQKALMLSARKEAGKFTEGVILSKSLEVLFRAVPPSLYLALAQTEPEEKAERYQLMQQHGISELDAAFKVAEKIDQARGIESPALGLPQ
>Cluster_640_Allele_16
MRWKLPRPKPTAPKLAASDADDDEQPDGWQRHVEALRQVGIPEPGTAVQGRRPATLADEQALYEVAPSFVELLPWVEFLAQSKAMLLEDGQSVAAFYELVPLGTEGREPGWLAQARDALENALQDSFDELDENPWVLQLYAQDEPSFDQYMQTLRDYVQPRARETAFTEFYLRFFGHHLRAVAKPGGLFEDTVVTRLRWRGQTRRVRMVVYRRVTGQGQNSRRGQTPEQMLNIVCDRLCGGLANAGIQARRMVAADVHDWLLRWFNPRPTLLGPGAEDRERFYALARYPDSTEAGEDGEIELASGRDFSQRLFFGQPRSDVAQGTWHFDGLPHRVLITDRLRMPPGTGHLTGETRKGDAINTLFDQMPEDTTLCLTMVATPQDVLEADLNHLAKKAVGETLASEQTLKDVHEARSLIGSAHKLYRGTLAFYLRGRDEAELDRRGLDLANVMLNAGLQPVREDDEVAPLNSYLRWLPCCYNPGQDRRKWYTQLMFAQHAANLSPVWGRAQGTGHPGITMFNRGGGPITFDPLNRLDRQMNAHLFLFGPTGSGKSATLNNLLNQVTAIYRPRLFIVEAGNSFGLFSDFARRLGLTVNRVKLAPGSGVTLAPFADARRLIETPSDVQTLDADALDEDLPPDAVAMEADEQRDVLGELEITARLMITGGEDKEEARMTRADRSLIRQCILDAAEHCHSKDGEKRTVLTRDVRNALRTRSQDPTLPEMRRVRLLEMADAMDMFCQGTDGEMFDRDGSPWPEADITLVDLATYAREGYNAQLSIAYISLISTVNNIAERDQYLGRPIINVTDEGHIITKNPLLASYVVKITKMWRKLGAWFWLATQNIDDLPRAAEPMLNMIEWWICLSMPPDEVEKIARFRELSPAQKAVMLSARKEAGKFTEGVILSKSLEVLFRAVPPSLYLALAQTEPEEKAERYQLMQQHGISELDAAFKVAEKIDQARGIESPALGLPQ
>Cluster_640_Allele_17
MRWKLPWPKLAGAGSSSPASDEQPDSWQRHVEALRQAGIPEPGSAVHGRKPATVADEQALYDVAPSFVELLPWVEFMPESKSMLLEDGQSVAAFYELVPLGTEGREPGWLAHARDALENALQDSFDELDENPWVLQLYAQDEPSFDQYMQTLRDYVQPRARGSAFTEFYLRFFGHHLRAVAKPGGLFEDTVVTRLRWRGQTRRVRMVVYRRASGQGQANRRGQTPEQMLGIVCDRLCGGLANAGIQARRMVAADVHDWLLRWFNPRPTLLGPGVEDRERFYALARYPDSTEESEAGEIELASGRDFSQRLFFGQPRSDVAQGAWYFDGMPHRVLITDRLRMPPGTGHLTGETRKGDAINTLFDQMPEDTLMCLTMVATPQDVLESDLNHLAKKAVGETLASEQTLKDVHEARSLIGSAHKLYRGTLAFYLRGRDEAELDRRGLDLANVMLNAGLQPVREDDEVAPLNSYLRWLPCCYNPGQDRRRWYAQLMFAQHAANLSPVWGRAQGTGHPGITMFNRGGGPITFDPLNRLDRQMNAHLFLFGPTGSGKSATLNNLLNQVTAIYRPRLFIVEAGNSFGLFSDFARRLGLTVNRVKLAPGSGISLAPFADARRLIETPSDVQTLDADALDEDLPPDASAMEADEQRDVLGELEITARLMITGGEDKEEARMTRADRSLIRQCILDAAEHCVAEKRTVLTRDVRNALRTRGQDPTLPEMRRARLLEMADAMDMFCQGTDGEMFDRDGTPWPEADITLVDLATYAREGYNAQLSIAYISLISTVNNIAERDQYLGRPIVNVTDEGHIITKNPLLAPYVVKITKMWRKLGAWFWLATQNIDDLPRAAEPMLNMIEWWVCLSMPPDEVEKIARFRELSPAQKALMLSARKEAGKFTEGVILSKSMEVLFRAVPPSLYLALAQTEPEEKAERYQLMQQHGVSELDAAFKVAEKIDRARGIESPTLDLP
>Cluster_640_Allele_18
MRWKLPWAKLAASDGGNDEQPDGWQRHVEALRQAGIAEPGATVQGRRPATVADEQALYDVAQSFAELLPWVEFLPPSKSMLLEDGQSVAAFYELVPLGTEGREPGWLAHARDALENALQDSFDELDENPWVLQLYAQDEPSFDQYMQTLRDYVQPRARSTAFTEFYLRFFGHHLRAVAKPGGLFEDTVVTRLRWRGQTRRVRMVVYRRAAGQANRRGQTPEQMLNIVCDRLCGGLANAGIQARRMVAADVHDWLLRWFNPRPTMLGPGAEERERFYALARYPDEVEEGEIELASGRDFSQRLFFGQPRSDAEHGTWYFDGMPHRVLVTDRLRMPPGTGHLTGETRKGDAINTLFDQMPEDTTMCLTMVATPQDILESHLNHLAKKAVGETLASEQTLKDVQEARSLIGSAHKLYRGTLAFYLRGRDEAELDRRGLDLANVMLNAGLQPVREDDEVAPLNSYLRWLPCCYNPAQDRRNWFTQLMFAQHVANLSPAWGRSQGTGHPGNTFFNRGGGPITFDPLNRLDRQMNAHLFLFGPTGSGKSATLNNLLNQVTAIYRPRLFIVEAGNSFGLFSDFAKRLGLTVNRVKLAPGSGISLAPFADARRLIETPSNVQTLDADALDEELPADSSVMEEDEQRDVLGELEITARLMITGGEDKEEARMTRADRSLIRQCILDAAEHCVAEKRTVLTRDVRNALRTRGQDPTLPEMRRVRLLEMADAMDMFCQGTDGEMFDRDGTPWPEADITLVDLATYAREGYNAQLSIAYISLISTVNNIAERDQYLGRPIINVTDEGHIITKNPLLAPYVVKITKMWRKLGAWFWLATQNIDDLPRAAEPMLNMIEWWICLSMPPDEVEKIARFRELSPAQKALMLSARKEAGKFTEGVILSKSMEVLFRAVPPSLYLALAQTEPEEKAERYQLMQHYGCTELEAAFKVAEKIDQARGIKSPALELS
>Cluster_640_Allele_19
MRWKLPWPKLAASDGGNDEQPDGWQRHVEALRQAGIAEPGATVQGRRPATVADEQAMYDVAQSFAELLPWVEFLPPSKSMLLEDGQSVAAFYELVPLGTEGREPGWLAHARDALENALQDSFDELDENPWVLQLYAQDEPSFDQYMQTLRDYVQPRARSTAFTEFYLRFFGHHLRAVAKPGGLFEDTVVTRLRWRGQTRRVRMVVYRRAAGQANRRGQTPEQMLNIVCDRLCGGLANAGIQARRMVAADVHDWLLRWFNPRPTMLGPGAEERERFYALARYPDEVEEGEIELASGRDFSQRLFFGQPRSDAEHGTWYFDGMPHRVLVTDRLRMPPGTGHLTGETRKGDAINTLFDQMPEDTTMCLTMVATPQDILESHLNHLAKKAVGETLASEQTLKDVQEARSLIGSAHKLYRGTLAFYLRGRDEAELDRRGLDLANVMLNAGLQPVREDDEVAPLNSYLRWLPCCYNPAQDRRNWFTQLMFAQHVANLSPAWGRSQGTGHPGNTFFNRGGGPITFDPLNRLDRQMNAHLFLFGPTGSGKSATLNNLLNQVTAIYRPRLFIVEAGNSFGLFSDFAKRLGLTVNRVKLAPGSGISLAPFADARRLIETPSNVQTLDADALDEELPADSSVMEEDEQRDVLGELEITARLMITGGEDKEEARMTRADRSLIRQCILDAAEHCVAEKRTVLTRDVRNALRTRGQDPTLPEMRRVRLLEMADAMDMFCQGTDGEMFDRDGTPWPEADITLVDLATYAREGYNAQLSIAYISLISTVNNIAERDQYLGRPIINVTDEGHIITKNPLLAPYVVKITKMWRKLGAWFWLATQNIDDLPRAAEPMLNMIEWWICLSMPPDEVEKIARFRELSPAQKALMLSARKEAGKFTEGVILSKSMEVLFRAVPPSLYLALAQTEPEEKAERYQLMQHYGCTELEAAFKVAEKIDQARGIESPALELS
>Cluster_640_Allele_20
MRWKLPWPKLAAVSAEDTAADEQPDGWQRHVEALQQAGIPEPGAAVQGRKPATVADEQALYDVAPSFVELLPWVEFLPDSKSMLLEDGQSVAAFYELVPLGTEGREPGWLAHARDALENALQDSFDELDENPWVLQLYAQDEPSFDQYMQTLRDYVQPRARGSAFTEFYLRFFGHHLRAVAKPGGLFEDTVVTRLRWRGQTRRVRMVVYRRASGQGQANRRGQTPEQMLGIVCDRLCGGLANAGIQARRMVAADVHDWLLRWFNPRPTLLGPGVEDRERFYALARYPDSTEESEAGEIELASGRDFSQRLFFGQPRSDVAQGAWYFDGMPHRVLITDRLRMPPGTGHLTGETRKGDAINTLFDQMPEDTLMCLTMVATPQDVLESDLNHLAKKAVGETLASEQTLKDVHEARSLIGSAHKLYRGTLAFYLRGRDEAELDRRGLDLANVMLNAGLQPVREDDEVAPLNSYLRWLPCCYNPGKDRRRWYTQLMFAQHAANLSPVWGRAQGTGHPGITMFNRGGGPITFDPLNRLDRQMNAHLFLFGPTGSGKSATLNNLLNQVTAIYRPRLFIVEAGNSFGLFSDFARRLGLTVNRVKLAPGSGISLAPFADARRLIETPSDVQTLDADALDEDLPPDASAMEADEQRDVLGELEITARLMITGGEDKEEARMTRADRSLIRQCILDAAEHCVAEKRTVLTRDVRNALRARGQDPTLPEMRRVRLLEMADAMDMFCQGTDGEMFDRDGTPWPEADITLVDLATYAREGYNAQLSIAYISLISTVNNIAERDQYLGRPIVNVTDEGHIITKNPLLAPYVVKITKMWRKLGAWFWLATQNIDDLPRAAEPMLNMIEWWVCLSMPPDEVEKIARFRELSPAQKALMLSARKEAGKFTEGVILSKSMEVLFRAVPPSLYLALAQTEPEEKAERYQLMQQHGVSELDAAFKVAEKIDRARGIESPTLDLP
>Cluster_640_Allele_21
MAWSLPWSRKPDASPADAVDATDDAWARHVAALVAQGVAEPGSALGRGRRRPATQADHDALYGVAPSFADLLPWVEYLPGSKCMLLEDGQSVAAFFELAPVGTEGREMAWLWQARDALENALQDSFDELDDNPWVVQLYAQDEANWDNYLRSLANYLQPRAQGSAFSDFYLRFFAHHLRAIAKPGGLFEDTAVTRLPWRGQVRRVRMVVYRSTSAAPASRRGQSPEQALTTICDRLVGGLANAGVKARRLGAADIHAWLLRWFNPNPTLLGATAEDRERFYALTRYPEEREEGEIELASGTDFAQRLFFGQPRSDVPNGLWFFDGMPHRVIVMDRLRTPPATGHLTGETRKGGDAMNALFDQMPEDTVMCLTLVATPQDVLEAHLNHLARKAVGETLASEQTRQDVQQARGLIGSAHKLYRGALAFYLRGRDLAQLDARGLQLVNVMLNAGLQPVREEDEVAPLNSYLRWLPCVFDPAADKRQWYTQLMFAQHAANLAPVWGRSQGTGHPGITFFNRGGGPITFDPLNRLDRQMNAHLFLFGPTGSGKSATLNNILNQVTAIYRPRLFIVEAGNSFGLFGDFAARLGLTVHRVKLAPGAGVSLAPFADAWRLVDTPSQVQTLDADALDEDQTDAGMAVEGDEQRDVLGELEITARLMITGGEDKEEARMTRADRSLIRQCILDAAQHCVADRRTVLTRDVREALRERARDATLPEMRRARLLEMADAMDMFCQGVDGEMFDRSGTPWPEADITIVDLATFAREGYNAQLSIAYISLINTVNNIAERDQFLGRPIINVTDEGHIITKNPLLAPYVVKITKMWRKLGAWFWLATQNLDDLPKAAEPMLNMIEWWICLSMPPDEVEKIARFRELNASQKALMLSARKEAGKFSEGVILSKSMEVLFRAVPPSLYLAMAMTEPEEKAERFQLMQQHGISELDAAFRVAEKIDRARGIEPLALDTLA
>Cluster_640_Allele_22
MPEPGAAVRGDKPATLADEQRLYDVTPSFVGMLPWVEYLPRSKSLLLEDGQSVAAFFELTPLGTEGREAAWLGQARDALENALQDSFDELDVNPWVVQLYAQDETNFDLYLDTLRGYIQPRAQGSAFTDFYLRFFAHHLRAVAKPGGLFEDTTVTRLPWRGQTRRVRMVVYRRVAGESQRRGLTPELALENVCDRLVGGLSNAGIRAQRLEGAQIHGWLLKWFNPHPSLLGPTEEDRERFYRQTAYPSDEEGADDIELASGQDFGQRLFFGQPRSNAEQGLWYFDGLPHRVMVVDRLRTPPAIGHLTGENRRGDAVNTLFDQLPEDTILCLTLVATPQDVLEAHLNHLAKKAVGETLASEQTLKDVQEARSLIGSSHKLYRGTLAFFMRGNDEADLDRRGLQLANVMLNAGLQPVREQDEVAPLNSYLRWLPCVYNPALDRRQWYTQLMFAQHAANVAPVWGRNQGTGNPGLTVFNRGGGLITFDPLNRLDRQMNAHLFLFGPTGSGKSATLNNLLNQVTAVYRPRLFIVEAGNSFGLFGDFARRLGLTVNRVKLAPGSGVSLAPFADARRLIETPGDVQTLDADALDEEQPTQVDSAEADEQRDVLGELEITARLMITGGEEREEARMTRADRSLIRQCILHAAQQCVPQGRTVLTSDVRDALRERGGDPTLPEVRRIRLLEMADAMDMFCQGADGEMFDRDGTPWPEADITIVDLATYAREGYNAQLSIAYISLINTVNNIAERDQYLGRPIINVTDEGHIITKNPLLSPYVVKVTKMWRKLGAWFWLATQNIDDLPKAAEPMLNMIEWWICLSMPPDEVEKIARFRELTPAQKALMMSARKEAGKFSEGVILSKSMEVLFRAVPPSLYLAMAMTEPEEKAERFRLMQEHGISELDAALKVAEAIDSKRGITPLALDVRI
>Cluster_640_Allele_23
MRWKLPWPKLAGAGTSGTAGDEQPNRWQCHIEALRQAGIPEPGSAVRGRKPATEADEQALYDVAPSFVELLPWVEFLPESKSMLLEDGQSVAAFYELVPLGTEGREPGWLAHARDALENALQDSFDELDENPWVLQLYAQDEPSFDQYMQTLGEYVQPRARDTAFTEFYLRFFGHHLRAVAKPGGLFEDTVVTRLRWRGQTRRVRMVVYRRATGQASRRGQTPEQMLNIVCDRLCGGLANAGIQARRMVAADVHDWLLRWFNPRPTLLGSGAGDRERFYELARYPDETEAGEIELASGRDFSQRLFFGQPRSDVAQGAWYFDGMPHRVLITDRLRMPPGTGHLTGETRKGDAINTLFDQMPEDTLMCLTMVATPQDVLESDLNHLAKKAVGETLASEQTLKDVHEARSLIGSAHKLYRGTLAFYLRGRDEAELDRHGLDLANVMLNAGLQPVREDDEVAPLNSYLRWLPCCYNPGKDRRRWYTQLMFAQHAANLSPVWGRAQGTGHPGITMFNRGGGAITFDPLNRLDRQMNAHLFLFGPTGSGKSATLNNLLNQVTAIYRPRLFIVEAGNSFGLFSDFARRLGLTVNRVKLAPGSGISLAPFADARRLIETPSDVQTLDADALDEDLPPDASAMEADEQRDVLGELEITARLMITGGEDKEEARMTRADRSLIRQCILDAAEQCVAEKRTVLTRDVRNALRTRGQDPTLPEMRRARLLEMADAMDMFCQGTDGEMFDRDGTPWPEADITLVDLATYAREGYNAQLSIAYISLISTVNNIAERDQYLGRPIVNVTDEGHIITKNPLLAPYVVKITKMWRKLGAWFWLATQNIDDLPRAAEPMLNMIEWWVCLSMPPDEVEKIARFRELSPAQKALMLSARKEAGKFTEGVILSKSMEVLFRAVPPSLYLALAQTEPEEKAERYQLMQQHGVSELDAAFKVAEKIDRARGIESPTLDLP
>Cluster_640_Allele_24
MAWSLPWARKAATPAGPDLDADDAWAQHVSTLAAHGIPEPGSAVGGQPRRPATEADLQALYGVAPSFADLLPWVEYLPDSKSVLLEDGQSVAAFFELAPVGTEGREMAWLWQARDALENALQDSFDELDENPWVVQLYAQDEATWDNYLRGLTNYVRPRAQGSAFTEFYLRFFGHHLRAIAKPGGLFEDTTVTRLPWRGQVRRVRMVVYRRASASGASRRGQSPEQALTTICDRLAGGLANTGVKARRMEASDIHDWLLRWFNPHPTMLGPAAADRERFYALTRYPEEAEQGEIELASGDFAQRLFFGQPRSDVANGTWVFDGMPHRVIVMDRLRMPPATGHVTGETRKGGDAVNALFDQMPEDTVMCLTVVATPQDVLEAHLNHLSKKSVGETLASEQTRRDVQEARGLIGSAHKLYRGALAFYLRGRDLVQLDARGLQLVNVMLNAGLQPVREEDEVAPLNSYLRWLPCVFDPAADKRQWYTQLMFAQHAANLAPVWGRSQGTGNPGITFFNRGGGPITFDPLNRLDRQMNAHLFLFGPTGSGKSATLNNILNQVTAIYRPRLFIVEAGNSFGLFGDFATRLGLKVHRVKLAPGAGVSLAPFADAHRLVDTPSQVQTLDADALDEDQEPAVQAASRSEEVDEQRDVLGELEITARLMITGGEDKEEARMTRADRSLIRQCILDAAQRCVAEQRTVLTRDVRDALRERARDTSLPEVRRARLLEMADAMDMFCQGVDGEMFDRPGTPWPEADITIVDLATFAREGYNAQLSIAYISLINTVNNIAERDQFLGRPIINVTDEGHIITKNPLLAPYVVKITKMWRKLGAWYWLATQNIDDLPKAAEPMLNMIEWWICLSMPPDEVEKIARFRELNAAQKALMLSARKEAGKFTEGVILSKSMEVLFRAVPPSLYLALAQTEPEEKAERFQLMQQYGIGELDAAFKIAEKIDRARSIEPLALDALA
>Cluster_640_Allele_25
MRWKLPWPKLAGAGSSSPASDEQPDSWQRHVEALRQAGIPEPGSAVHGRKPATVADEQALYDVAPSFVELLPWVEFMPESKSMLLEDGQSVAAFYELVPLGTEGREPGWLAHARDALENALQDSFDELDENPWVLQLYAQDEPSFDQYMQTLRDYVQPRARGSAFTEFYLRFFGHHLRAVAKPGGLFEDTVVTRLRWRGQTRRVRMVVYRRASGQGQANRRGQTPEQMLGIVCDRLCGGLANAGIQARRMVAADVHDWLLRWFNPRPTLLGPGVEDRERFYALARYPDSTEESEAGEIELASGRDFSQRLFFGQPRSDVAQGAWYFDGMPHRVLITDRLRMPPGTGHLTGETRKGDAINTLFDQMPEDTLMCLTMVATPQDVLESDLNHLAKKAVGETLASEQTLKDVHEARSLIGSAHKLYRGTLAFYLRGRDEAELDRRGLDLANVMLNAGLQPVREDDEVAPLNSYLRWLPCCYNPGQDRRRWYTQLMFAQHAANLSPVWGRAQGTGHPGITMFNRGGGPITFDPLNRLDRQMNAHLFLFGPTGSGKSATLNNLLNQVTAIYRPRLFIVEAGNSFGLFSDFARRLGLTVNRVKLAPGSGISLAPFADARRLIETPSDVQTLDADALDEDLPPDASAMEADEQRDVLGELEITARLMITGGEDKEEARMTRADRSLIRQCILDAAEHCVAEKRTVLTRDVRNALRTRGQDPTLPEMRRARLLEMADAMDMFCQGTDGEMFDRDGTPWPEADITLVDLATYAREGYNAQLSIAYISLISTVNNIAERDQYLGRPIVNVTDEGHIITKNPLLAPYVVKITKMWRKLGAWFWLATQNIDDLPRAAEPMLNMIEWWVCLSMPPDEVEKIARFRELSPAQKALMLSARKEAGKFTEGVILSKSMEVLFRAVPPSLYLALAQTEPEEKAERYQLMQQHGVSELDAAFKVAEKIDRARGIESPTLDLP
>Cluster_640_Allele_26
MAWSLPWSRKPGASPAAAVDAADDAWARHVTALAAQGVAEPGSALRRGRRRPATQADHDALYGVAPSFADLLPWVEYLPDTKCMLLEDGQSVAAFFELAPVGTEGREMAWLWQARDALENALQDSFDELDDNPWVVQLYAQDEADWDNYLRSLANYLQPRAQGSAFSDFYLRFFAHHLRAIAKPGGLFEDTTVTRLPWRGQVRRVRMVVYRRTSAAPTPRRGQAPEQALTTICDRLVGGLANAGVRARRLGAADIHAWLLRWFNPNPTLLGATAEDRERFYALTRYPEEREEGEIELASGTDFAQRLFFGPPRSDVPNGLWFFDGMPHRVIVMDRLRTPPVTGHLTGETRKGGDAMNALFDQMPEDTVMCLTLVATPQDVLEAHLNHLARKAVGETLASEQTRQDVQQARGLIGSAHKLYRGALAFYLRGRDQVQLDARGLQLVNVMLNAGLQPVREEDEVAPLNSYLRWLPCVFDPAADKRQWYTQLMFAQHAANLAPVWGRSQGTGHPGITFFNRGGGPITFDPLNRLDRQMNAHLFLFGPTGSGKSATLNNILNQVTAIYRPRLFIVEAGNSFGLFGDFAARLGLTVHRVKLAPGAGVSLAPFADAWRLVDTPSQVQTLDADALDEDQTDAGMAVEGDEQRDVLGELEITARLMITGGEDKEEARMTRADRSLIRQCILDAAQHCVADRRTVLTRDVRDALRERARDATLPEMRRARLLEMADAMDMFCQGVDGEMFDRSGTPWPEADITIVDLATFAREGYNAQLSIAYISLINTVNNIAERDQFLGRPIINVTDEGHIITKNPLLAPYVVKITKMWRKLGAWFWLATQNLDDLPKAAEPMLNMIEWWICLSMPPDEVEKIARFRELNASQKALMLSARKEAGKFSEGVILSKSMEVLFRAVPPSLYLAMAMTEPEEKAERFQLMQQHGISELDAAFRVAEKIDRARGIEPLALDTLA
>Cluster_640_Allele_27
MAWIPRWWRASRVLPKPDVHDQPDGWQRHVHALGEAGLPEPGAAVRGDKPATLADEQRLYDVTPSFVGMLPWVEYLPRSKSLLLEDGQSVAAFFELTPLGTEGREAAWLGQARDALENALQDSFDELDVNPWVVQLYAQDETNFDQYLDTLRGYIQPRAQGSAFTDFYLRFFAHHLRAVAKPGGLFEDTTVTRLPWRGQTRRVRMVVYRRVAGESQRRGLTPELALENVCDRLVGGLSNAGIRAQRLEGAQIHGWLLKWFNPHPSLLGPTEEDRERFYRQTAYPSDEEGADDIELASGQDFGQRLFFGQPRSNAEQGLWYFDGLPHRVMVVDRLRTPPAIGHLTGENRRGDAVNTLFDQLPEDTILCLTLVAMPQDVLEAHLNHLAKKAVGETLASEQTLKDVQEARSLIGSSHKLYRGTLAFFMRGNDEADLDRRGLQLANVMLNAGLQPVREQDEVAPLNSYLRWLPCVYNPALDRRQWYTQLMFAQHAANVAPVWGRNQGTGNPGLTVFNRGGGLITFDPLNRLDRQMNAHLFLFGPTGSGKSATLNNLLNQVTAVYRPRLFIVEAGNSFGLFGDFARRLGLTVNRVKLAPGSGVSLAPFADARRLIETPGDVQTLDADALDEEQPTQVDSAEADEQRDVLGELEITARLMITGGEEREEARMTRADRSLIRQCILHAAQQCVPQGRTVLTSDVRDALRERGGDPTLPEVRRIRLLEMADAMDMFCQGADGEMFDRDGTPWPEADITIVDLATYAREGYNAQLSIAYISLINTVNNIAERDQYLGRPIINVTDEGHIITKNPLLSPYVVKVTKMWRKLGAWFWLATQNIDDLPKAAEPMLNMIEWWICLSMPPDEVEKIARFRELTPAQKALMMSARKEAGKFSEGVILSKSMEVLFRAVPPSLYLAMAMTEPEEKAERFRLMQEHGISELDAALKVAEAIDSKRGITPLALDVRI
>Cluster_640_Allele_28
MRWKLPWSKLTGASISGPAGDEQPDGWQRHVDALQQVGIPEPGAPVQGRRPATVAEEQALYDVAPSFVELLPWVEFLPESKAMLLEDGQSVAAFFELVPLGTEGREPGWLAHARDALENALQDSFDELDENPWVLQLYAQDEPSFDQYMQTLRDYVQSRARGSAFTEFYLRFFGHHLRAVAKPGGLFEDTVVTRLRWRGQTRRVRMVVYRRASGQGQANRRGQTPEQMLGIVCDRLCGGLANAGIQARRMVAADVHDWLLRWFNPRPTLLGPGAEDRERFYSLARYPDETEAGEIELASGRDFSQRLFFGQPRSDVAQGAWYFDGMPHRVLITDRLRMPPGTGHLTGETRKGDAINTLFDQMPEDTLMCLTMVATPQDVLESDLNHLAKKAVGETLASEQTLKDVHEARSLIGSAHKLYRGTLAFYLRGRDEAELDRRGLDLANVMLNAGLQPVREDDEVAPLNSYLRWLPCCYNPGKDRRRWYTQLMFAQHAANLSPVWGRAQGTGHPGITMFNRGGGPITFDPLNRLDRQMNAHLFLFGPTGSGKSATLNNLLNQVTAIYRPRLFIVEAGNSFGLFSDFARRLGLTVNRVKLAPGSGISLAPFADARRLIETPSDVQTLDADALDEDQPPDASAMEADEQRDVLGELEITARLMITGGEDKEEARMTRADRSLIRQCILDAAEHCVAEKRTVLTRDVRNALRIRGQDPTLPEMRRARLLEMADAMDMFCQGTDGEMFDRDGTPWPEADITLVDLATYAREGYNAQLSIAYISLISTVNNIAERDQYLGRPIVNVTDEGHIITKNPLLAPYVVKITKMWRKLGAWFWLATQNIDDLPRAAEPMLNMIEWWVCLSMPPDEVEKIARFRELSPAQKALMLSARKEAGKFTEGVILSKSMEVLFRAVPPSLYLALAQTEPEEKAERYQLMQQHGVSELDAAFKVAEKIDRARGIESPTLDLP
>Cluster_640_Allele_29
MRWKLPWSKFAASGAGDDEQPDGWQRHVDALHQAGIPEPGAALQGRRPATVANEQALYDVAPSFAELLPWVEFLPQSKSMLLEDGQSVAAFYELVPLGTEGREPGWLAHARDALENALQDSFDELDENPWVLQLYAQDEPSFDQYMENLRNYVQPRARGTAFTEFYLRFFSHHLRAVAKPGGLFEDTVVTRLRWRGQTRRVRMVVYRRATGQANRRGQTPEQMLNIVCDRLCGGLANAGIQARRMVAADVHDWLLRWFNPRPAMLGPSAEDRERFYALARYPDEAEDGEIELASGRDFSQRLFFGQPRSDVEHGTWYFDGMPHRVLITDRLRMPPGTGHLTGETRKGDAINTLFDQMPEDTLMCLTMVATPQDVLEADLNHLAKKAVGETLASEQTLKDVQEARSLIGSAHKLYRGTLAFYLRGRDEAELDRRGLDLANVMLNAGLQPVREDDEVAPLNSYLRWLPCCYNPGQDRRKWYTQLMFAQHIANVSPVWGRAQGTGHPGITMFNRGGGPITFDPLNRLDRQMNAHLFLFGPTGSGKSATLNNLLNQVTAIYRPRLFIVEAGNSFGLFSDFARKLGLTVNRVKLAPGSGISLAPFADARRLIETPSDVQTLDADALDEDVPPDASAMEADEQRDVLGELEITARLMITGGEDKEEARMTRADRSLIRQCILDAAEHCHGGGGSEKRTVLTRDVRNALRTRGQDPTLPEMRRVRLLEMADAMDMFCQGTDGEMFDRDGTPWPEADITLVDLATYAREGYNAQLSIAYISLISTVNNIAERDQYLGRPIINVTDEGHVITKNPLLAPYVVKITKMWRKLGAWFWLATQNIDDLPRAAEPMLNMIEWWICLSMPPDEVEKIARFRELSPAQKALMLSARKEAGKFTEGVILSKSMEVLFRAVPPSLYLALAQTEPEEKAERYQLMQQYGCTELEAAFKVAEKIDQARGIESQALELS
>Cluster_640_Allele_30
MAWTLPWRRRKVPGASPTEQAQPDGWQRHVQALRDAGLLMPGEAVQGLHAATTADEQALYDVAPSFVSLLPWVEFLPESQCMLLEDGQSVAAFFELRPLGTEGREAAWLAQARDALENALQDSFDELDENPWVVQLYAQDEASFDHYLDALRHYIQPRAQGSRFSEFYLKFFAHHLRAVAKPGGLFEDTVVTRLRWRGQSRRVRMVVYRRAMGQSSRRGQTPEQTLNTVCDRLTGGLSNAGIQARRLDAPAIHGWLLRWFNPRPTTLGSEAQDRERFYQLATYPETIEADEIELASGTDFSQRLFFGQPRSNVDQGLWYFDGMPHRVMVTDRLRTPPVTGHLTGETRKGDAINTLFDQMPEDTTLCLTLVATPQDVLEAHLNHLAKKAVGETLASEQTLKDVHEARSLIGSSHKLYRGTLAFYLRGRDEAELDRRGLQLANVMLNAGLQPVREEDEVAPLNSYLRWLPCVYNPGADRRQWYTQLMFAQHAANLSPVWGRSQGTGHPGITFFNRGGGVITFDPFNRLDRQMNAHLFLFGPTGSGKSATLNNILNQVAAIYRPRMFIVEAGNSFGLFGDFAKRLGLTVNRVKLAPGSGVSLAPYADARRLIETPSDVQTLDADALDEEQTPAVEANEADEQRDVLGELEITARLMITGGEDKEEARMTRADRSLIRQCILEAAQRCVTDNRTVLTRDVRDALRERGRDTTLPETRRSRLLEMADAMDMFCQGTDGEMFDRPGTPWPEADITVVDLATYAREGYNAQLSIAYISLISTVNNIAERDQFLGRPIVNVTDEGHIITKNPLLSPYVVKITKMWRKLGAWFWLATQNVDDLPKSAEPMLNMIEWWICLSMPPDEVEKIARFRELNPAQKALMLSARKEAGKFSEGVILSKSMEVLFRAVPPSLYLALAQTEPEEKAERFQLMQQHGVGELEAAFKVAEKIDRARGIDPLPYDDVFPSQRP
>Cluster_640_Allele_31
MRWKLPWPKPAAPKLAASGAGDDEQPDGWQRHVEALRQVGIPEPGSAVRGRKPATEADEQALYDVAPSFVELLPWVEFLPESKSMLLEDGQSVAAFFELVPLGTEGREPGWLAHARDALENALQDSFDELDENPWVLQLYAQDEPSFDQYMQTLRDYVQPRARGTVFTEFYLRFFAHHLRAVAKPGGLFQDTVVTRLRWRGQTRRVRMVVYRRVTGQGQGQANRRGQTPEQMLNIVCDRLCGGLANAGIQARRLGAADVHDWLLRWFNPRPTLLGPGVEDRERFYAFARYPADTEAGEIELASGRDFSQRLFFSQPRSDVEHGTWHFDGIPHRVLVTDRLRMPPGTGHLTGETRKGDAINTLFDQMPEDTTMCLTMVATPQDILESHLNHLAKKAVGETLASEQTLKDVQEARSLIGSAHKLYRGTLAFYLRGRDEAELDRRGLDLANVMLNAGLQPVREDDEVAPLNSYLRWLPCCYNPAQDRRNWFTQLMFAQHVANLSPAWGRSQGTGHPGNTFFNRGGGPITFDPLNRLDRQMNAHLFLFGPTGSGKSATLNNLLNQVTAIYRPRLFIVEAGNSFGLFSGFARRLGLTVNRVKLAPGSGISLAPFADARRLIETPSDVQTLDADALDEDLPPDASVMEADEQRDVLGELEITARLMITGGEDKEEARMTRADRSLIRQCILDAAEHCVAEKRTVLTRDVRNALRARGQDSTLPEMRRMRLLEMADAMDMFCQGTDGEMFDRDGTPWPEADITLVDLATYAREGYNAQLSIAYISLISTVNNIAERDQYLGRPIINVTDEGHIITKNPLLAPYVVKITKMWRKLGAWFWLATQNIDDLPRAAEPMLNMIEWWICLSMPPDEVEKIARFRELSPAQKALMLSARKEGGKFTEGVILSKSMEVLFRAVPPSLYLALAQTEPEEKAERYQLMQQYGCTELEAAFKVAEKIDQARGIESPALELS
>Cluster_640_Allele_32
MRWKLSWPKLAAPKLDASGAGDDEQPDGWQRHVEALRQAGIPEPGTAVQARRSATLADEQALYEVAPSFVELLPWVEFLPQSKAMLLEDGQSVAAFYELVPLGTEGREPGWLAQARDALENALQDSFDELDENPWVLQLYAQDEPSFDQYMQTLRDYVQPRARDTAFSEFYLRFFGHHLRAVAKPGGLFEDTVVTRLRWRGQTRRVRMVVYRRVTGQGQNSRRGQTPEQMLNIVCDRLCGGLANAGIQARRMVAADVHDWLLRWFNPRPTLLGPGAEDRERFYALARYPESTEAGEDGEIELASGRDFSQRLFFGQPRSDVAHGTWHFDGMPHRVLITDRLRMPPGTGHLTGETRKGDAINTLFDQMPEDTTLCLTMVATPQDVLEADLNHLAKKAVGETLASEQTLKDVHEARSLIGSAHKLYRGTLAFYLRGRDETELDRRGLDLANVMLNAGLQPVREDDEVAPLNSYLRWLPCCYNPGQDRRKWYTQLMFAQHAANLSPVWGRAQGTGHPGITMFNRGGGPITFDPLNRLDRQMNAHLFLFGPTGSGKSATLNNLLNQVTAIYRPRLFIVEAGNSFGLFSDFARRLGLTVNRVKLAPGSGVTLAPFADARRLIETPSDVQTLDADALDEDLPPVAVAMEADEQRDVLGELEITARLMITGGEDKEEARMTRADRSLIRQCILDAAEHCHSKDDEKRTVLTRDVRNALRTRSQDSTLPEMRRVRLLEMADAMDMFCQGTDGEMFDRDGSPWPEADITLVDLATYAREGYNAQLSIAYISLISTVNNIAERDQYLGRPIINVTDEGHIITKNQLLAPYVVKITKMWRKLGAWFWLATQNIDDLPRAAEPMLNMIEWWICLSMPPDEVEKIARFRELSPAQKALMLSARKEAGKFTEGVILSKSLEVLFRAVPPSLYLALAQTEPEEKAERYQLMQQHGISELDAAFKVAEKIDQARGIESPALGLPQ
>Cluster_640_Allele_33
MADEQALYDVAPSFAEFLPWVEFLPQSKSMLLEDGQSVAAFYELVPLGTEGREPGWLAHARDALENALQDSFDELDENPWVLQLYAQDEPSFDQYMQTLRDYVQPRARNTAFTEFYLRFFGHHLRAVAKPGGLFEDTVVTRLRWRGQTRRVRMVVYRRATGQANRRGQTPEQMLNIVCDRLCGGLANAGIQARRMAAADVHDWLLRWFNPRPTLLGPGIEDRERFYALARYPDETEDGEIELASGRDFSQRLFFSQPRSDADHGTWHFDGMPHRVLVTDRLRMPPGTGHLTGETRKGDAINTLFDQMPEDTTMCLTMVATPQDILESHLNHLAKKAVGETLASEQTLKDVQEARSLIGSAHKLYRGTLAFYLRGRDEAELDRRGLDLANVMLNAGLQPVREDDEVAPLNSYLRWLPCCYNPSQDRRNWFTQLMFAQHVANLSPAWGRSQGTGHPGNTFFNRGGGPITFDPLNRLDRQMNAHLFLFGPTGSGKSATLNNLLNQVTAIYRPRLFIVEAGNSFGLFSDFAKRLGLTVNRVKLAPGSGISLAPFADARRLIETPSDVQTLDADVLDEDMPPDASAMEADEQRDVLGELEITARLMITGGEDKEEARMTRADRSLIRQCILDAAEHCVAEKRTVLTRDVRNALRERGQDPTLPEMRRVRLLEMADAMDMFCQGTDGEMFDRDGSPWPEADITLVDLATYAREGYNAQLSIAYISLISTVNNIAERDQYLGRPIINVTDEGHIITKNPLLAPYVVKITKMWRKLGAWFWLATQNIDDLPRAAEPMLNMIEWWICLSMPPDEVEKIARFRELSPAQKALMLSARKEAGKFTEGVILSKSLEVLFRAVPPSLYLALAQTEPEEKAERYQLMQQHGISELDAAFKVAEKIDQARGIESPALGLPQ
>Cluster_640_Allele_34
MRWKLPWPKLAASDGGNDEQPDGWQRHVEALRQAGIAEPGATIQGRKPATVADEQALYDVAQSFAELLPWVEFLPPSKSMLLEDGQSVAAFYELVPLGTEGREPGWLAHARDALENALQDSFDELDENPWVLQLYAQDEPSFDQYMQTLRNYVQPRARGTAFTEFYLRFFGHHLRAVAKPGGLFEDTVVTRLRWRGQTRRVRMVVYRRATGQANRRGQTPEQMLNIVCDRLCGGLANAGIQARRMVAADVHDWLLRWFNPRPTMLGPSAEDRERFYALARYPDEVEEGEIELASGRDFSQRLFFGQPRSDAGHGTWYFDGMPHRVLVTDRLRMPPGTGHLTGETRKGDAINTLFDQMPEDTTMCLTMVATPQDILESHLNHLAKKAVGETLASEQTLKDVQEARSLIGSAHKLYRGTLAFYLRGRDEAELDRRGLDLANVMLNAGLQPVREDDEVAPLNSYLRWLPCCYNPAQDRRNWFTQLMFAQHVANLSPAWGRSQGTGHPGNTFFNRGGGPITFDPLNRLDRQMNAHLFLFGPTGSGKSATLNNLLNQVTAIYRPRLFIVEAGNSFGLFSDFAKRLGLTVNRVKLAPGSGISLAPFADARRLIETPSNVQTLDADALDEELPADSSVMEEDEQRDVLGELEITARLMITGGEDKEEARMTRADRSLIRQCILDAAEHCVAEKRTVLTRDVRNALRTRGQDPTLPEMRRVRLLEMADAMDMFCQGTDGEMFDRDGTPWPEADITLVDLATYAREGYNAQLSIAYISLISTVNNIAERDQYLGRPIINVTDEGHIITKNPLLAPYVVKITKMWRKLGAWFWLATQNIDDLPRAAEPMLNMIEWWICLSMPPDEVEKIARFRELSPAQKALMLSARKEAGKFTEGVILSKSMEVLFRAVPPSLYLALAQTEPEEKAERYQLMQHYGCTELEAAFKVAEKIDQARGIESPALELS
>Cluster_640_Allele_35
MRWKLPWPKLAGAGSSSPASDEQPDSWQRHVEALRQAGIPEPGSAVHGRKPATVADEQALYDVAPSFVELLPWVEFLPGSKSMLLEDGQSVAAFYELVPLGTEGREPGWLAHARDALENALQDSFDELDENPWVLQLYAQDEPSFDQYMQTLRDYVQPRARGSAFTEFYLRFFGHHLRAVAKPGGLFEDTVVTRLRWRGQTRRVRMVVYRRASGQGQANRRGQTPEQMLGIVCDRLCGGLANAGIQARRMVAADVHDWLLRWFNPRPTLLGPGVEDRERFYALARYPDSTEESEAGEIELASGRDFSQRLFFGQPRSDVAQGAWYFDGMPHRVLITDRLRMPPGTGHLTGETRKGDAINTLFDQMPEDTLMCLTMVATPQDVLESDLNHLAKKAVGETLASEQTLKDVHEARSLIGSAHKLYRGTLAFYLRGRDEAELDRRGLDLANVMLNAGLQPVREDDEVAPLNSYLRWLPCCYNPGKDRRRWYTQLMFAQHAANLSPVWGRAQGTGHPGITMFNRGGGPITFDPLNRLDRQMNAHLFLFGPTGSGKSATLNNLLNQVTAIYRPRLFIVEAGNSFGLFSDFARRLGLTVNRVKLAPGSGISLAPFADARRLIETPSDVQTLDADALDEDLPPDASAMEADEQRDVLGELEITARLMITGGEDKEEARMTRADRSLIRQCILDAAEHCVAEKRTVLTRDVRNALRTRGQDPTLPEMRRVRLLEMADAMDMFCQGTDGEMFDRDGTPWPEADITLVDLATYAREGYNAQLSIAYISLISTVNNIAERDQYLGRPIINVTDEGHVITKNPLLAPYTVKITKMWRKLGAWYWLATQNIDDLPRAAEPMLNMIEWWICLSMPPDEVEKIARFRELSQAQKALMLSARKEAGKFTEGVILSKSMEVLFRAVPPSLYLALAQTEPEEKAERYQLMQQHGVSELDAAFKVAEKIDRARGIESPALDLP
>Cluster_640_Allele_36
MWRKLGAWYWLATQNIDDLPRAAEPMLNMIEWWICLSMPPDEVEKIARFRELSQAQKALMLSARKEAGKFTEGVILSKSMEVLFRAVPPSLYLALAQTEPEEKAERYQLMQQHGVSELDAAFKVAEKIDRARGIESPALDLP
>Cluster_640_Allele_37
MRWKLPWPKLAGAGSSSPASDEQPDSWQRHVEALRQAGIPEPGSAVHGRKPATVADEQALYDVAPSFVELLPWVEFMPESKSMLLEDGQSVAAFYELVPLGTEGREPGWLAHARDALENALQDSFDELDENPWVLQLYAQDEPSFDQYMQTLRDYVQPRARGSAFTEFYLRFFGHHLRAVAKPGGLFEDTVVTRLRWRGQTRRVRMVVYRRASGQGQANRRGQTPEQMLGIVCDRLCGGLANAGIQARRMVAADVHDWLLRWFNPRPTLLGPGVEDRERFYALARYPDSTEESEAGEIELASGRDFSQRLFFGQPRSDVAQGAWYFDGMPHRVLITDRLRMPPGTGHLTGETRKGDAINTLFDQMPEDTLMCLTMVATPQDVLESDLNHLAKKAVGETLASEQTLKDVHEARSLIGSAHKLYRGTLAFYLRGRDEAELDRRGLDLANVMLNAGLQPVREDDEVAPLNSYLRWLPCCYNPGKDRRRWYTQLMFAQHAANLSPVWGRAQGTGHPGITMFNRGGGPITFDPLNRLDRQMNAHLFLFGPTGSGKSATLNNLLNQVTAIYRPRLFIVEAGNSFGLFSDFARRLGLTVNRVKLAPGSGISLAPFADARRLIETPSDVQTLDADALDEDLPPDASAMEADEQRDVLGELEITARLMITGGEDKEEARMTRADRSLIRQCILDAAEHCVAEKRTVLTRDVRNALRTRGQDPTLPEMRRARLLEMADAMDMFCQGTDGEMFDRDGTPWPEADITLVDLATYAREGYNAQLSIAYISLISTVNNIAERDQYLGRPIVNVTDEGHIITKNPLLAPYVVKITKMWRKLGAWFWLATQNIDDLPRAAEPMLNMIEWWVCLSMPPDEVEKIARFRELSPAQKALMLSARKEAGKFTEGVILSKSMEVLFRAVPPSLYLALAQTEPEEKAERYQLMRQHGVSELDAAFKVAEKIDRARGIESPTLDLP
>Cluster_640_Allele_38
MAWSLPWSRKSDASPVDAADATDDAWARHVTALAAQGVAEPGSALVRGRRRPATQDDHDALYGVAPSFADLLPWVEYLPDTKCMLLEDGQSVAAFFELAPVGTEGREMAWLWQARDALENALQDSFDELDDKPWVVQLYAQDEADWDNYLRSLANHLQPRAQGSAFSDFYLRFFAHHLRAIAKPGGLFEDTTVTRLPWRGQVRRVRMVVYRRTSAAPAPRRGQSPEQALTTICDRLAGGLANAGVKARRLGAADIHAWLLRWFNPNPTLLGATAEDRERFYALTRYPEEREEGELELASGTDFAQRLFFGQPRSDVPNGLWFFDGMPHRVIVMDRLRTPPVTGHLTGETRKGGDAMNALFDQMPEDTVMCLTLVATPQDVLEAHLNHLARKAVGETLASEQARQDVQQARGLIGSAHKLYRGALAFYLRGRDLAQLDARGLQLVNVMLNAGLQPVREEDEVAPLNSYLRWLPCVFDPAADKRQWYTQLMFAQHAANLAPVWGRSQGTGHPGITFFNRGGGPITFDPLNRLDRQMNAHLFLFGPTGSGKSATLNNILNQVTAIYRPRLFIVEAGNSFGLFGDFAARLGLTVHRVKLAPGAGVSLAPFADAWRLVDTPSQVQTLDADALDEDQPDAGMAVEGDEQRDVLGELEITARLMITGGEDKEEARMTRADRSLIRQCILDAAQHCVADKRTVLTRDVRDALRERARDATLPEMRRARLLEMADAMDMFCQGVDGEMFDRSGTPWPEADITIVDLATFAREGYNAQLSIAYISLINTVNNIAERDQFLGRPIINVTDEGHIITKNPLLAPYVVKITKMWRKLGAWFWLATQNLDDLPKAAEPMLNMIEWWICLSMPPDEVEKIARFRELNASQKALMLSARKEAGKFSEGVILSKSMEVLFRAVPPSLYLAMAMTEPEEKAERFQLMQQHGISELDAAFRVAEKIDRARGIEPLALDTLA
>Cluster_640_Allele_39
MRWKLPRPKPTAPKLAASDADDDEQPDGWQRHVEALRQVGIPEPGTAVQGRRPATLADEQALYEVAPSFVELLPWVEFLAQSKAMLLEDGQSVAAFYELVPLGTEGREPGWLAQARDALENALQDSFDELDENPWVLQLYAQDEPSFDQYMQTLRDYVQPRARETAFTEFYLRFFGHHLRAVAKPGGLFEDTVVTRLRWRGQTRRVRMVVYRRVTGQGQNSRRGQTPEQMLNIVCDRLCGGLANAGIQARRMVAADVHDWLLRWFNPRPTLLGPGAEDRERFYALARYPDSTEAGEDGEIELASGRDFSQRLFFGQPRSDVAQGTWHFDGLPHRVLITDRLRMPPGTGHLTGETRKGDAINTLFDQMPEDTTLCLTMVATPQDVLEADLNHLAKKAVGETLASEQTLKDVHEARSLIGSAHKLYRGTLAFYLRGRDEAELDRRGLDLANVMLNAGLQPVREDDEVAPLNSYLRWLPCCYNPGQDRRKWYTQLMFAQHAANLSPVWGRAQGTGHPGITMFNRGGGPITFDPLNRLDRQMNAHLFLFGPTGSGKSATLNNLLNQVTAIYRPRLFIVEAGNSFGLFSDFARRLGLTVNRVKLAPGSGVTLAPFADARRLIETPSDVQTLDADALDEDLPPDAVAMEADEQRDVLGELEITARLMITGGEDKEEARMTRADRSLIRQCILDAAEHCHSKDGEKRTVLTRDVRNALRTRSQDPTLPEMRRVRLLEMADAMDMFCQGTDGEMFDRDGSPWPEADITLVDLATYAREGYNAQLSIAYISLISTVNNIAERDQYLGRPIINVTDEGHIITKNPLLAPYVVKITKMWRKLGAWFWLATQNIDDLPRAAEPMLNMIEWWICLSMPPDEVEKIARFRELSPAQKALMLSARKEAGKFTEGVILSKSLEVLFRAVPPSLYLALAQTEPEEKAERYQLMQQHGISELDAAFKVAEKIDQARGIESPALGLPQ
>Cluster_640_Allele_40
MAWSLPWSRKPDASPADAVDATDDAWARHVAALVAQGVAEPGSALGRGRRRPATQADHDALYGVAPSFADLLPWVEYLPGSKCMLLEDGQSVAAFFELAPVGTEGREMAWLWQARDALENALQDSFDELDDNPWVVQLYAQDEANWDNYLRSLANYLQPRAQGSAFSDFYLRFFAHHLRAIAKPGGLFEDTAVTRLPWRGQVRRVRMVVYRSTSAAPASRRGQSPEQALTTICDRLVGGLANAGVKARRLGAADIHAWLLRWFNPNPTLLGATAEDRERFYALTRYPEEREEGEIELASGTDFAQRLFFGQPRSDVPNGLWFFDGMPHRVIVMDRLRTPPATGHLTGETRKGGDAMNALFDQMPEDTVMCLTLVATPQDVLEAHLNHLARKAVGETLASEQTRQDVQQARGLIGSAHKLYRGALAFYLRGRDLAQLDARSLQLINVMLNAGLQPVREEDEVAPLNSYLRWLPCVFDPAADKRQWYTQLMFAQHAANLAPVWGRSQGTGHPGITFFNRGGGPITFDPLNRLDRQMNAHLFLFGPTGSGKSATLNNILNQVTAIYRPRLFIVEAGNSFGLFGDFAARLGLSVHRVKLAPGAGVSLAPFADAWRLVDTPSQVQTLDADALDEDQTDADMAVEGDEQRDVLGELEITARLMITGGEDKEEARMTRADRSLIRQCILDAAQHCVAEKRTVLTRDVRDALRARARDATLPEMRRARLLEMADAMDMFCQGVDGEMFDRSGTPWPEADITIVDLATFAREGYNAQLSIAYISLINTVNNIAERDQFLGRPIINVTDEGHIITKNPLLAPYVVKITKMWRKLGAWFWLATQNLDDLPKAAEPMLNMIEWWICLSMPPDEVEKIARFRELNASQKALMLSARKETGKFSEGVILSKSMEVLFRAVPPSLYLAMAMTEPEEKAERFQLMQQHGISELDAALRVAEKIDRARGIEPLALDTSA
>Cluster_640_Allele_41
MAWSLPWSRKPDASPADAADAADDAWAQHVTALAAQGVAEPGSALGRGRRRPATQADHDALYGVAPSFADLLPWVEYLPDTKCMLLEDGQSVAAFFELAPVGTEGREMAWLWQARDALENALQDSFDELDDNPWVVQLYAQDEADWDNYLRSLANYLQPRAQGSAFSDFYLRFFAHHLRAIAKPGGFFEDTTVTRLPWRGQVRRVRMVVYRRTPATPTLRRGQSPEQALTTICDRLAGGLGNAGVKARRLGAADIHAWLLRWFNPNPTLLGATAEDRERFYALTRYPEEREEGEIELASGTDFAQRLFFGQPRSDVPNGLWFFDGMPHRVIVMDRLRTPPVTGHLTGETRKGGDAMNALFDQMPEDTVMCLTLVATPQDVLEAHLNHLARKAVGETLASEQTRQDVQQARGLIGSAHKLYRGALAFYLRGRDLAQLDARGLQLVNVMLNAGLQPVREEDEVAPLNSYLRWLPCVFDPAADKRQWYTQLMFAQHAANLAPVWGRSQGTGHPGITFFNRGGGPITFDPLNRLDRQMNAHLFLFGPTGSGKSATLNNILNQVTAIYRPRLFIVEAGNSFGLFGDFAARLGLTVHRVKLAPGAGVSLAPFADAWRLVDTPSQVQTLDADALDEDQTDAGMAVEGDEQRDVLGELEITARLMITGGEDKEEARMTRADRSLIRQCILDAAQHCVADRRTVLTRDVREALRERARDATLPEMRRARLLEMADAMDMFCQGVDGEMFDRSGTPWPEADITIVDLATFAREGYNAQLSIAYISLINTVNNIAERDQFLGRPIINVTDEGHIITKNPLLAPYVVKITKMWRKLGAWFWLATQNLDDLPKAAEPMLNMIEWWICLSMPPDEVEKIARFRELNASQKALMLSARKEAGKFSEGVILSKSMEVLFRAVPPSLYLAMAMTEPEEKAERFQLMQQHGISELDAAFRVAEKIDRARGIEPLALDTLA
>Cluster_640_Allele_42
MRWKLPWPKLAGAGSSSPASDEQPDSWQRHVEALRQAGIPEPGSAVHGRKPATVADEQALYDVAPSFVELLPWVEFMPESKSMLLEDGQSVAAFYELVPLGTEGREPGWLAHARDALENALQDSFDELDENPWVLQLYAQDEPSFDQYMQTLRDYVQPRARGSAFTEFYLRFFGHHLRAVAKPGGLFEDTVVTRLRWRGQTRRVRMVVYRRASGQRQANRRGQTPEQMLGIVCDRLCGGLANAGIQARRMVAADVHDWLLRWFNPRPTLLGPGVEDRERFYALARYPDSTEESEAGEIELASGRDFSQRLFFGQPRSDVAQGAWYFDGMPHRVLITDRLRMPPGTGHLTGETRKGDAINTLFDQMPEDTLMCLTMVATPQDVLESDLNHLAKKAVGETLASEQTLKDVHEARSLIGSAHKLYRGTLAFYLRGRDEAELDRRGLDLANVMLNAGLQPVREDDEVAPLNSYLRWLPCCYNPGQDRRRWYAQLMFAQHAANLSPVWGRAQGTGHPGITMFNRGGGPITFDPLNRLDRQMNAHLFLFGPTGSGKSATLNNLLNQVTAIYRPRLFIVEAGNSFGLFSDFARRLGLTVNRVKLAPGSGISLAPFADARRLIETPSDVQTLDADALDEDLPPDASAMEADEQRDVLGELEITARLMITGGEDKEEARMTRADRSLIRQCILDAAEHCVAEKRTVLTRDVRNALRTRGQDPTLPEMRRARLLEMADAMDMFCQGTDGEMFDRDGTPWPEADITLVDLATYAREGYNAQLSIAYISLISTVNNIAERDQYLGRPIVNVTDEGHIITKNPLLAPYVVKITKMWRKLGAWFWLATQNIDDLPRAAEPMLNMIEWWVCLSMPPDEVEKIARFRELSPAQKALMLSARKEAGKFTEGVILSKSMEVLFRAVPPSLYLALAQTEPEEKAERYQLMQQHGVSELDAAFKVAEKIDRARGIESPTLDLP
>Cluster_640_Allele_43
MRWKLPWPKLAGAGSSSPASDEQPDSWQRHVEALRQAGIPEPGSAVHGRKPATVADEQALYDVAPSFVELLPWVEFLPGSKSMLLEDGQSVAAFYELVPLGTEGREPGWLAHARDALENALQDSFDELDENPWVLQLYAQDEPSFDQYMQTLRDYVQPRARGSAFTEFYLRFFGHHLRAVAKPGGLFEDTVVTRLRWRGQTRRVRMVIYRRATGQASRRGQTPEQMLNIVCDRLCGGLANAGIQARRMVAADVHDWLLRWFNPRPAMLGPSAEDRERFYALARYPDSTEESEAGEIELASGRDFSQRLFFGQPRSDVEHGTWYFDGMPHRVLITDRLRMPPGTGHLTGETRKGDAINTLFDQMPEDTLLCLTMVATPQDVLEADLNHLAKKAVGETLASEQTLKDVQEARSLIGSAHKLYRGTLAFYLRGRDEAELDRRGLDLANVMLNAGLQPVREDDEVAPLNSYLRWLPCCYNPGQDRRKWYTQLMFAQHAANLSPVWGRAQGTGHPGITMFNRGGGPITFDPLSRLDRQMNAHLFLFGPTGSGKSATLNNLLNQVTAIYRPRLFIVEAGNSFGLFSDFARMLGLTVNRVKLAPGSGISLAPFADARRLIETPSDVQTLDADALDEDPPPDASAMEADEQRDVLGELEITARLMITGGEDKEEARMTRADRSLIRQCILDAAEHCVADKRTVLTRDVRNALRARGQDPTLPEMRRVRLLEMADAMDMFCQGTDGEMFDRDGTPWPEADITLVDLATYAREGYNAQLSIAYISLISTVNNIAERDQYLGRPIINVTDEGHIITKNPLLAPYVVKITKMWRKLGAWFWLATQNIDDLPRAAEPMLNMIEWWICLSMPPDEVEKIARFRELSPAQKALMLSARKEAGKFTEGVILSKSMEVLFRAVPPSLYLALAQTEPEEKAERYQLMQQYGCTELEAAFKVAEKIDQARGIESPALELS
>Cluster_640_Allele_44
MRWKLSWPKLAASGAADDEQPDGWQRHVEALHQAGLPEPGAVVQGRRPATMADEQALYEVATSFVELLPWVEFLPQSKAMLLEDGQSVAAFYELVPLGTEGREPGWLAQARDALENALQDSFDELDENPWVLQLYAQDEPSFDQYMQTLRDYVQPRARDTAFSEFYLRFFGHHLRAVAKPGGVFEDTVVTRLRWRGQTRRVRMVVYRRVTGQGQNSRRSQTPEQMLNIVCDRLCGGLANAGIQARRMVAADVHDWLLRWFNPRPTLLGPGAEDRERFYALARYPESTEAGEDGEIELASGRDFSQRLFFGQPRSDVAHGTWHFDGMPHRVLITDRLRMPPGTGHLTGETRKGDAINTLFDQMPEDTTLCLTLVATPQDVLEADLNHLAKKAVGETLASEQTLKDVHEARSLIGSAHKLYRGTLAFYLRGRDEAELDRRGLDLANVMLNAGLQPVREDDEVAPLNSYLRWLPCCYNPGQDRRKWYTQLMFAQHAANLSPVWGRAQGTGHPGITMFNRGGGPITFDPLNRLDRQMNAHLFLFGPTGSGKSATLNNLLNQVTAIYRPRLFIVEAGNSFGLFSDFARRLGLTVNRVKLAPGSGVTLAPFADARRLIETPSDVQTLDADALDEDLPPDAVAMEADEQRDVLGELEITARLMITGGEDKEEARMTRADRSLIRQCILDAAEHCHSKDGEKRTVLTRDVRNALRTRSQDPTLPEMRRVRLLEMADAMDMFCQGTDGEMFDRDGSPWPEADITLVDLATYAREGYNAQLSIAYISLISTVNNIAERDQYLGRPIINVTDEGHIITKNPLLAPYVVKITKMWRKLGAWFWLATQNIDDLPRAAEPMLNMIEWWICLSMPPDEVEKIARFRELSPAQKALMLSARKEAGKFTEGVILSKSLEVLFRAVPPSLYLALAQTEPEEKAERYQLMQQHGISELDAAFKVAEKIDQARGIESPALGLPQ
>Cluster_640_Allele_45
MRWKLPWPKPAAPKLAASGAGDDEQPDGWQRHVEALRQVGIPEPGSAVRGRKPATEADEQALYDVAPSFVELLPWVEFLPESKSMLLEDGQSVAAFFELVPLGTEGREPGWLAHARDALENALQDSFDELDENPWVLQLYAQDEPSFDQYMQTLRDYVQPRARGTVFTEFYLRFFAHHLRAVAKPGGLFQDTVVTRLRWRGQTRRVRMVVYRRVTGQGQGQANRRGQTPEQMLNIVCDRLCGGLANAGIQARRLGAADVHDWLLRWFNPRPTLLGPGVEDRERFYAFARYPADTEAGEIELASGRDFSQRLFFSQPRSDVEHGTWHFDGIPHRVLVTDRLRMPPGTGHLTGETRKGDAINTLFDQMPEDTTMCLTMVATPQDILESHLNHLAKKAVGETLASEQTLKDVQEARSLIGSAHKLYRGTLAFYLRGRDEAELDRRGLDLANVMLNAGLQPVREDDEVAPLNSYLRWLPCCYNPAQDRRNWFTQLMFAQHVANLSPAWGRSQGTGHPGNTFFNRGGGPITFDPLNRLDRQMNAHLFLFGPTGSGKSATLNNLLNQVTAIYRPRLFIVEAGNSFGLFSDFARRLGLTVNRVKLAPGSGISLAPFADARRLIETPSDVQTLDADALDEDLPPDASVMEADEQRDVLGELEITARLMITGGEDKEEARMTRADRSLIRQCILDAAEHCVAEKRTVLTRDVRNALRARGQDSTLPEMRRMRLLEMADAMDMFCQGTDGEMFDRDGTPWPEADITLVDLATYAREGYNAQLSIAYISLISTVNNIAERDQYLGRPIINVTDEGHIITKNPLLAPYVVKITKMWRKLGAWFWLATQNIDDLPRAAEPMLNMIEWWICLSMPPDEVEKIARFRELSPAQKALMLSARKEGGKFTEGVILSKSMEVLFRAVPPSLYLALAQTEPEEKAERYQLMQQYGCTELEAAFKVAEKIDQARGIESPALELS
>Cluster_640_Allele_46
MAWSLPCSRKPGASPADAVDAADDAWARHVTALAAQGVAEPGSALGRGRRRSATQADHDALYGVAPSFADLLPWVEYLPGSKCMLLEDGQSVAAFFELAPVGTEGREMAWLWQARDALENALQDSFDELDDNPWVVQLYAQDEADWDNYLRSLANYLQPRAQGSAFSDFYLRFFAHHLRAIAKPGGLFEDTTVTRLPWRGQVRRVRMVVYRRTSAAPTPRRGQSPEQALTTICDRLVGGLANAGVKARRLGAADIHAWLMRWFNPNPTLLGATAEDRERFYALTRYPEEREEGEIELASGTDFAQRLFFGQPRSDVPNGLWFFDGMPHRVIVMDRLRTPPVTGHLTGETRKGGDAMNALFDQMPEDTVMCLTLVATPQDVLEAHLNHLARKAVGETLASEQTRQDVQQARGLIGSAHKLYRGALAFYLRGRDLAQLDARGLQLVNVMLNAGLQPVREEDEVAPLNSYLRWLPCVFDPAADKRQWYTQLMFAQHAANLAPVWGRSQGTGHPGITFFNRGGGPITFDPLNRLDRQMNAHLFLFGPTGSGKSATLNNILNQVTAIYRPRLFIVEAGNSFGLFGDFAARLGLTVHRVKLAPGAGVSLAPFADAWRLVDTPSQVQTLDADALDEDQTDAGMAVDGDEQRDVLGELEITARLMITGGEDKEEARMTRADRSLVRQCILDAAQHCVADRRTVLTRDVRDALRERARDATLPEMRRARLLEMADAMDMFCQGVDGEMFDRSGTPWPEADITIVDLATFAREGYNAQLSIAYISLINTVNNIAERDQFLGRPIINVTDEGHIITKNPLLAPYVVKITKMWRKLGAWFWLATQNLDDLPKAAEPMLNMIEWWICLSMPPDEVEKIARFRELNASQKALMLSARKEAGKFSEGVILSKSMEVLFRAVPPSLYLAMAMTEPEEKAERFQLMQQHGISELDAAFRVAEKIDRARGIEPLALDTLA
>Cluster_640_Allele_47
MRWRLPWPKLAAPKLDASGAGADEQPDGWQRHVEALRQAGIPEPGATVQGRRPATLADEQTLYEVAPSFVELLPWVEFLPQSKAMLLEDGQSVAAFYELVPLGTEGREPGWLAQARDALENALQDSFDELDENPWVLQLYAQDEPSFDQYMQTLRDYVQPRARDTAFTEFYLRFFGHHLRAVAKPGGLFEDTVVTRLRWRGQTRRVRMVVYRRVTGQGQNSRRGQTPEQMLNIVCDRLCGGLANAGIQARRMVAADVHDWLLRWFNPRPTLLGPGAEDRERFYALARYPESTEAGEDGEIELASGRDFSQRLFFGQPRSDVAHGTWHFDGMPHRVLITDRLRMPPGTGHLTGETRKGDAINTLFDQMPEDTTLCLTMVATPQDVLEADLNHLAKKAVGETLASEQTLKDVHEARSLIGSAHKLYRGTLAFYLRGRDETELDRRGLDLANVMLNAGLQPVREDDEVAPLNSYLRWLPCCYNPGQDRRKWYTQLMFAQHAANLSPVWGRAQGTGHPGITMFNRGGGPITFDPLNRLDRQMNAHLFLFGPTGSGKSATLNNLLNQVTAIYRPRLFIVEAGNSFGLFSDFARRLGLTVNRVKLAPGSGVTLAPFADARRLIETPSDVQTLDADALDEDLPPDAVAMEADEQRDVLGELEITARLMITGGEDKEEARMTRADRSLIRQCILDAAEHCHSKDDEKRTVLTRDVRNALRTRSQDSTLPEMRRVRLLEMADAMDMFCQGTDGEMFDRDGSPWPEADITLVDLATYAREGYNAQLSIAYISLISTVNNIAERDQYLGRPIINVTDEGHIITKNPLLAPYVVKITKMWRKLGAWFWLATQNIDDLPRAAEPMLNMIEWWICLSMPPDEVEKIARFRELSPAQKALMLSARKEAGKFTEGVILSKSLEVLFRAVPPSLYLALAQTEPEEKAERYQLMQQHGISELDAAFKVAEKIDQARGIESPALGLPQ
>Cluster_640_Allele_48
MRWKLPWPKPAAPKLDTSGAGGDEQPDGWQRHVEALRQAGIPEPGAAVGSRKPATMADEQALYDVAPSFVELLPWVEFLPQSKSMLLEDGQSVAAFYELVPLGTEGREPGWLAHARDALENALQDSFDELDENPWVLQLYAQDEPSFDQYMQTLRDYVQPRARDTAFTEFYLRFFGHHLRAVAKPGGLFEDTVVTRLRWRGQTRRVRMVIYRRATGQASRRGQTPEQMLNIVCDRLCGGLANAGIQARRMVAADVHDWLLRWFNPRPMMIGPGAEDREHFYALTRYPDETEAGEIELASGQDFSQRLFFGQPRSDVAHGTWYFDGMPHRVLVTDRLRMPPATGHLTGETRKGDAINTLFDQMPEDTLMCLTMVATPQDVLEADLNHLAKKAVGETLASEQTLKDVQEARSLIGSAHKLYRGTLAFYLRGRDEAELERRGLDLANVMLNAGLQPVREDDEVAPLNSYLRWLPCCYNPGQDRRKWYTQLMFAQHAANLSPVWGRAQGTGHPGITMFNRGGGPITFDPLNRLDRQMNAHLFLFGPTGSGKSATLNNLLNQVTAIYRPRLFIVEAGNSFGLFSDFAKRLGLTVNRVKLAPGSGISLAPFADARRLIETPSDVQTLDADALDEDLQPDASALDADEQRDVLGELEITARLMITGGEDKEEARMTRADRSLIRQCILDAAERCVAEKRTVLTRDVRDALRTRGQDPTLPEMRRVRLLEMADAMDMFCQGTDGEMFDRDGTPWPEADITLVDLATYAREGYNAQLSIAYISLISTVNNIAERDQYLGRPIINVTDEGHVITKNPLLAPYTVKITKMWRKLGAWYWLATQNIDDLPRAAEPMLNMIEWWICLSMPPDEVEKIARFRELSQAQKALMLSARKEAGKFTEGVILSKSMEVLFRAVPPSLYLALAQTEPEEKAERYQLMQQFGCTELEAAFKVAEKIDQARGIESPALKLS
>Cluster_640_Allele_49
MRWKLPWPKPATFGAGDDEQPDGWQRHVEALRQAGIPEPGTTVQGRRPATVADEQALYHVAPSFAELLPWVEFLPQSKSMLLEDGQSVAAFYELVPLGTEGREPGWLAHARDALENALQDSFDELDENPWVLQLYAQDEPSFDQYMQTLRDYVQPRARSTAFTEFYLRFFGHHLRAVAKPGGLFEDTVVTRLRWRGQTRRVRMVVYRRAAGQANRRGQTPEQMLNIVCDRLCGGLANAGIQARRMVAADVHDWLLRWFNPRPTMLGPGAEERERFYALARYPDEVEEGEIELASGRDFSQRLFFGQPRSDAEHGTWYFDGMPHRVLVTDRLRMPPGTGHLTGETRKGDAINTLFDQMPEDTTMCLTMVATPQDILESHLNHLAKKAVGETLASEQTLKDVQEARSLIGSAHKLYRGTLAFYLRGRDEAELDRRGLDLANVMLNAGLQPVREDDEVAPLNSYLRWLPCCYNPAQDRRNWFTQLMFAQHVANLSPAWGRSQGTGHPGNTFFNRGGGPITFDPLNRLDRQMNAHLFLFGPTGSGKSATLNNLLNQVTAIYRPRLFIVEAGNSFGLFSDFAKRLGLTVNRVKLAPGSGISLAPFADARRLIETPSNVQTLDADALDEELPADSSVMEEDEQRDVLGELEITARLMITGGEDKEEARMTRADRSLIRQCILDAAEHCVAEKRTVLTRDVRNALRTRGQDPTLPEMRRVRLLEMADAMDMFCQGTDGEMFDRDGTPWPEADITLVDLATYAREGYNAQLSIAYISLISTVNNIAERDQYLGRPIINVTDEGHIITKNPLLAPYVVKITKMWRKLGAWFWLATQNIDDLPRAAEPMLNMIEWWICLSMPPDEVEKIARFRELSPAQKALMLSARKEAGKFTEGVILSKSMEVLFRAVPPSLYLALAQTEPEEKAERYQLMQHYGCTELEAAFKVAEKIDQARGIESPALELS
>Cluster_640_Allele_50
MRWKLPWPKPAAPKLAASGAGDDEQPDGWQRHVEALRQVGIPEPGSAVRGRKPATEADEQALYDVAPSFVELLPWVEFLPESKSMLLEDGQSVAAFFELVPLGTEGREPGWLAHARDALENALQDSFDELDENPWVLQLYAQDEPSFDQYMQTLRDYVQPRARGTVFTEFYLRFFAHHLRAVAKPGGLFQDTVVTRLRWRGQTRRVRMVVYRRVTGQGQGQANRRGQTPEQMLNIVCDRLCGGLANAGIQARRLGAADVHDWLLRWFNPRPTLLGPGVEDRERFYAFARYPADTEAGEIELASGRDFSQRLFFSQPRSDVEHGTWHFDGIPHRVLVTDRLRMPPGTGHLTGETRKGDAINTLFDQMPEDTTMCLTMVATPQDILESHLNHLAKKAVGETLASEQTLKDVQEARSLIGSAHKLYRGTLAFYLRGRDEAELDRRGLDLANVMLNAGLQPVREDDEVAPLNSYLRWLPCCYNPAQDRRNWFTQLMFAQHVANLSPAWGRSQGTGHPGNTFFNRGGGPITFDPLNRLDRQMNAHLFLFGPTGSGKSATLNNLLNQVTAIYRPRLFIVEAGNSFGLFSDFARRLGLTVNRVKLAPGSGISLAPFADARRLIETPSDVQTLDADALDEDLPPDASVMEADEQRDVLGELEITARLMITGGEDKEEARMTRADRSLIRQCILDAAEHCVAEKRTVLTRDVRNALRARGQDSTLPEMRRMRLLEMADAMDMFCQGTDGEMFDRDGTPWPEADITLVDLATYAREGYNAQLSIAYISLISTVNNIAERDQYLGRPIINVTDEGHIITKNPLLAPYVVKITKMWRKLGAWFWMATQNIDDLPRAAEPMLNMIEWWICLSMPPDEVEKIARFRELSPAQKALMLSARKEGGKFTEGVILSKSMEVLFRAVPPSLYLALAQTEPEEKAERYQLMQQYGCTELEAAFKVAEKIDQARGIESPALELS
>Cluster_640_Allele_51
MLNMIEWWICLSMPPDEVEKIARFRELSQAQKALMLSARKEAGKFTEGVILSKSMEVLFRAVPPSLYLALAQTEPEEKAERYQLMQQHGVSELDAAFKVAEKIDRARGIESPALDLP
>Cluster_640_Allele_52
MRWKLPWPKLAGAGSSSPASDEQPDSWQRHVEALRQAGIPEPGSAVHGRKPATVADEQALYDVAPSFVELLPWVEFLPGSKSMLLEDGQSVAAFYELVPLGTEGREPGWLAHARDALENALQDSFDELDENPWVLQLYAQDEPSFDQYMQTLRDYVQPRARGSAFTEFYLRFFGHHLRAVAKPGGLFEDTVVTRLRWRGQTRRVRMVVYRRASGQGQANRRGQTPEQMLGIVCDRLCGGLANAGIQARRMVAADVHDWLLRWFNPRPTLLGPGVEDRERFYALARYPDSTEESEAGEIELASGRDFSQRLFFGQPRSDVAQGAWYFDGMPHRVLITDRLRMPPGTGHLTGETRKGDAINTLFDQMPEDTLMCLTMVATPQDVLESDLNHLAKKAVGETLASEQTLKDVHEARSLIGSAHKLYRGTLAFYLRGRDEAELDRHGLDLANVMLNAGLQPVREDDEVAPLNSYLRWLPCCYNPGKDRRRWYTQLMFAQHAANLSPVWGRAQGTGHPGITMFNRGGGPITFDPLNRLDRQMNAHLFLFGPTGSGKSATLNNLLNQVTAIYRPRLFIVEAGNSFGLFSDFARRLGLTVNRVKLAPGSGISLAPFADARRLIETPSDVQTLDADALDEDLPPDASAMEADEQRDVLGELEITARLMITGGEDKEEARMTRADRSLIRQCILDAAEHCVAEKRTVLTRDVRNALRTRGQDPTLPEMRRVRLLEMADAMDMFCQGTDGEMFDRDGTPWPEADITLVDLATYAREGYNAQLSIAYISLISTVNNIAERDQYLGRPIINVTDEGHVITKNPLLAPYTVKITKMWRKLGPGTG
>Cluster_640_Allele_53
MAWSLPWSRKSDASPVDAADATDDAWARHVTALAAQGVAEPGSALVRGRRRPATQDDHDALYGVAPSFADLLPWVEYLPGSKCMLLEDGQSVAAFFELAPVGTEGREMAWLWQARDALENALQDSFDELDDNPWVVQLYAQDEADWDNYLRSLANYLQPRAQGSAFSDFYLRFFAHHLRAIAKPGGLFEDTTVTRLPWRGQVRRVRMVVYRRTSAAPAPRRGQSPEQALTTICDRLAGGLANAGVKARRLGAADIHAWLLRWFNPNPTLLGATAEDRERFYALTRYPEEREEGEIELASGTDFAQRLFFGEPRSDVPNGLWFFDGMPHRVIVMDRLRTPPVTGHLTGETRKGGDAMNALFDQMPEDTVMCLTLVATPQDVLEAHLNHLARKAVGETLASEQARQDVQQARGLIGSAHKLYRGVLAFYLRGRDLAQLDARGLQLVNVMLNAGLQPVREEDEVAPLNSYLRWLPCVFDPAADKRQWYTQLIFAQHAANLAPVWGRSQGTGHPGITFFNRGGGPITFDPLNRLDRQMNAHLFLFGPTGSGKSATLNNILNQVTAIYRPRLFIVEAGNSFGLFGDFAARLGLTVHRVKLAPGAGVSLAPFADAWRLVDTPSQVQTLDADALDEDQSDAGMAVEGDEQRDVLGELEITARLMITGGEDKEEARMTRADRSLIRQCILDAAQHCVADKRTVLTRDVRDALRERARDATLPEMRRARLLEMADAMDMFCQGVDGEMFDRSGTPWPEADITIVDLATFAREGYNAQLSIAYISLINTVNNIAERDQFLGRPIINVTDEGHIITKNPLLAPYVVKITKMWRKLGAWFWLATQNLDDLPKAAEPMLNMIEWWVCLSMPPDEVEKIARFRELNASQKALMLSARKEAGKFSEGVILSKSMEVLFRAVPPSLYLAMAMTEPEEKAERFQLMQQHGISELDAAFRVAEKIDRARGIEPLALDTLA
>Cluster_640_Allele_54
MRWKLPWPKLAGAGSSSPASDEQPDSWQRHVEALRQAGIPEPGSAVHGRKPATVADEQALYDVAPSFVELLPWVEFLPGSKSMLLEDGQSVAAFYELVPLGTEGREPGWLAHARDALENALQDSFDELDENPWVLQLYAQDEPSFDQYMQTLRDYVQPRARGSAFTEFYLRFFGHHLRAVAKPGGLFEDTVVTRLRWRGQTRRVRMVVYRRASGQGQANRRGQTPEQMLGIVCDRLCGGLANAGIQARRMVAADVHDWLLRWFNPRPTLLGPGVEDRERFYALARYPDSTEESEAGEIELASGRDFSQRLFFGQPRSDVAQGAWYFDGMPHRVLITDRLRMPPGTGHLTGETRKGDAINTLFDQMPEDTLMCLTMVATPQDVLESDLNHLAKKAVGETLASEQTLKDVHEARSLIGSAHKLYRGTLAFYLRGRDEAELDRHGLDLANVMLNAGLQPVREDDEVAPLNSYLRWLPCCYNPGKDRRRWYTQLMFAQHAANLSPVWGRAQGTGHPGITMFNRGGGPITFDPLNRLDRQMNAHLFLFGPTGSGKSATLNNLLNQVTAIYRPRLFIVEAGNSFGLFSDFARRLGLTVNRVKLAPGSGISLAPFADARRLIETPSDVQTLDADALDEDLPPDASAMEADEQRDVLGELEITARLMITDGEDKEEARMTRADRSLIRQCILDAAEHCVAEKRTVLTRDVRNALRTRGQDPTLPEMRRVRLLEMADAMDMFCQGTDGEMFDRDGTPWPEADITLVDLATYAREGYNAQLSIAYISLISTVNNIAERDQYLGRPIINVTDEGHVITKNPLLAPYTVKITKMWRKLGPGTG
>Cluster_640_Allele_55
MAWSLPWSRKSDASPVDAADATDDAWARHVTALAAQGVAEPGSALGRGRRRLATQADHDALYGVAPSFADLLPWVEYLPGSKCMLLEDGQSVAAFFELAPVGTEGREMAWLWQARDALENALQDSFDELDDNPWVVQLYAQDEADWDNYLRSLANYLQPRAQGSAFSDFYLRFFAHHLRAIAKPGGLFEDTTVTRLPWRGQVRRVRMVVYRRTSAAPTSRRGQSPEQALTTICDRLAGGLANAGVKARRLGAADIHAWLLRWFNPNPTLLGATAEDRERFYALTRYPEEREEGEIELASGTDFAQRLFFGQPRSDVPNGLWFFDGMPHRVIVMDRLRTPPVTGHLTGETRKGGDAMNALFDQMPEDTVMCLTLVATPQDVLEAHLNHLARKAVGETLASEQTRQDVQQARGLIGSAHKLYRGALAFYLRGRDLAQLDARGLQLVNVMLNAGLQPVREEDEVAPLNSYLRWLPCVFDPAADKRQWYTQLMFAQHAANLAPVWGRSQGTGHPGITFFNRGGGPITFDPLNRLDRQMNAHLFLFGPTGSGKSATLNNILNQVTAIYRPRLFIVEAGNSFGLFGDFATRLGLTVHRVKLAPGAGVSLAPFADAWRLVDTPSQVQTLDADALDEDQTDAGMALEGDEQRDVLGELEITARLMITGGEDKEEARMTRADRSLIRQCILDAAQHCVADRRTVLTRDVRDALRERARDATLPEMRRARLLEMADAMDMFCQGVDGEMFDRSGTPWPEADITIVDLATFAREGYNAQLSIAYISLINTVNNIAERDQFLGRPIINVTDEGHIITKNPLLAPYVVKITKMWRKLGAWFWLATQNLDDLPKAAEPMLNMIEWWICLSMPPDEVEKIARFRELNASQKALMLSARKEAGKFSEGVILSKSMEVLFRAVPPSLYLAMAMTEPEEKAERFQLMQQHGISELDAAFRVAEKIDRARGIEPLALDTLA
>Cluster_640_Allele_56
MRWKLPWPKLAAVSAEDTAADEQPDGWQRHVEALQQAGIPEPGAAVQGRKPATVADEQALYDVAPSFVELLPWVEFLPESKSMLLEDGQSVAAFYELVPLGTEGREPGWLAHARDALENALQDSFDELDENPWVLQLYAQDEPSFDQYMQTLRDYVQPRARGSAFTEFYLRFFGHHLRAVAKPGGLFEDTVVTRLRWRGQTRRVRMVVYRRASGQGQANRRGQTPEQMLGIVCDRLCGGLANAGIQARRMVAADVHDWLLRWFNPRPTLLGPGVEDRERFYALARYPDSTEESEAGEIELASGRDFSQRLFFGQPRSDVAQGAWYFDGMPHRVLITDRLRMPPGTGHLTGETRKGDAINTLFDQMPEDTLMCLTMVATPQDVLESDLNHLAKKAVGETLASEQTLKDVHEARSLIGSAHKLYRGTLAFYLRGRDEAELDRRGLDLANVMLNAGLQPVREDDEVAPLNSYLRWLPCCYNPGKDRRRWYTQLMFAQHAANLSPVWGRAQGTGHPGITMFNRGGGPITFDPLNRLDRQMNAHLFLFGPTGSGKSATLNNLLNQVTAIYRPRLFIVEAGNSFGLFSDFARRLGLTVNRVKLAPGSGISLAPFADARRLIETPSDVQTLDADALDEDLPPDASAMEADEQRDVLGELEITGRLMITGGEDKEEARMTRADRSLIRQCILDAAEHCVAEKRTVLTRDVRNALRARGQDPTLPEMRRVRLLEMADAMDMFCQGTDGEMFDRDGTPWPEADITLVDLATYAREGYNAQLSIAYISLISTVNNIAERDQYLGRPIVNVTDEGHIITKNPLLAPYVVKITKMWRKLGAWFWLATQNIDDLPRAAEPMLNMIEWWVCLSMPPDEVEKIARFRELSPAQKALMLSARKEAGKFTEGVILSKSMEVLFRAVPPSLYLALAQTEPEEKAERYQLMQQHGVSELDAAFKVAEKIDRARGIESPTLDLP
>Cluster_640_Allele_57
MAWSLPWSRKPDASPADAADATEDAWARHVTALAAQGVAEPGSALGRGRRRPATQADHDALYGVAPSFADLLPWVECLPGSKCMLLEDGQSVAAFFELAPVGTEGREMAWLWQARDALENALQDSFDELDDNPWVVQLYAQDEADWDNYLRSLANYLQPRAQGSAFSDFYLRFFAHHLRAIAKPGGLFEDTTVTRLPWRGQVRRVRMVVYRRTSAASASRRGQSPEQALTTICDRLAGGLANAGVKARRLGAADIHAWLLRWFNPNPTLLGATAEDRERFYALTRYPEELDDGEIELASGTDFAQRLFFGQPRSDVPSGLWFFDGMPHRVIVMDRLRTPPVTGHLTGETRKGGDAMNALFDQMPEDTVMCLTLVATPQDVLEAHLNHLARKAVGETLASEQTRQDVQQARGLIGSAHKLYRGALAFYLRGRDLAQLDARGLQLVNVMLNAGLQPVREDDEVAPLNSYLRWLPCVFDPAADKRQWYTQLMFAQHAANLAPVWGRSQGTGHPGITFFNRGGGPITFDPLNRLDRQMNAHLFLFGPTGSGKSATLNNILNQVTAIYRPRLFIVEAGNSFGLFGDFAARLGLTVHRVKLAPGAGVSLAPFADAWRLVDTPSQVQTLDADALDEDQADAGMAVEGDEQRDVLGELEITARLMITGGEDKEEARMTRADRSLIRQCILDAAQRCVAEKRTVLTRDVRDALRERARDATLPEMRRARLLEMADAMDMFCQGVDGEMFDRSGTPWPEADITIVDLATFAREGYNAQLSIAYISLINTVNNIAERDQFLGRPIINVTDEGHIITKNPLLAPYVVKITKMWRKLGAWFWLATQNLDDLPKAAEPMLNMIEWWICLSMPPDEVEKIARFRELNASQKALMLSARKEAGKFSEGVILSKSMEVLFRAVPPSLYLAMAMTEPEEKAERFQLMQQHGISELDAAFRVAEKIDRARGIEPLALDTLA
>Cluster_640_Allele_58
MRWKLPWPKLAASGTGDEEKPDGWQRHVEALRQAGVPEPGAAVQGRRPATVADEQALYDVAPSFAELLPWVEFLPQSKSMLLEDGQSVAAFYELVPLGTEGREPGWLAHARDALENALQDSFDELDENPWVLQLYAQDEPSFDQYMQTLRDYVQPRARDTAFTEFYLRFFGHHLRAVAKPGGLFEDTVVTRLRWRGQTRRVRMVIYRRATGQASRRGQTPEQMLNIVCDRLCGGLANAGIQARRMVAADVHDWLLRWFNPRPAMLGPSAEDRERFYALARYPDEAEDGEIELASGRDFSQRLFFGQPRSDVEHGTWYFDGMPHRVLITDRLRMPPGTGHLTGETRKGDAINTLFDQMPEDTLLCLTMVATPQDVLEADLNHLAKKAVGETLASEQTLKDVQEARSLIGSAHKLYRGTLAFYLRGRDEAELDRRGLDLANVMLNAGLQPVREDDEVAPLNSYLRWLPCCYNPGQDRRRWYTQLMFAQHIANVSPVWGRAQGTGHPGITMFNRGGGPITFDPLNRLDRQMNAHLFLFGPTGSGKSATLNNLLNQVTAIYRPRLFIVEAGNSFGLFSDFAKRLGLTVNRVKLAPGSGISLAPFADARRLIETPSDVQTLDADALDEDLPPDASAMEADEQRDVLGELEITARLMITGGEDKEEARMTRADRSLIRQCILDAAEHCVAEKRTVLTRDVRNALRTRGQDPTLPEMRRVRLLEMADAMDMFCQGTDGEMFDRDGSPWPEADITLVDLATYAREGYNAQLSIAYISLISTVNNIAERDQYLGRPIINVTDEGHVITKNPLLAPYVVKITKMWRKLGAWFWLATQNIDDLPRAAEPMLNMIEWWVCLSMPPDEVEKIARFRELSPAQKALMLSARKEAGKFTEGVILSKSMEVLFRAVPPSLYLALAQTEPEEKAERYQLMQQYGCTELEASFRIAEKIDQARGIESPALELS
>Cluster_640_Allele_59
MAWSLPWSRKPDASPADAVDGADDAWARHVTALAAQGVAEPGSALGRGRRRPATQADHDALYGVAPSFADLLPWVEYLPGSKCLLLEDGQSVAAFFELAPVGTEGREMAWLWQARDALENALQDSFDELDDNPWVVQLYAQDEADWDNYLRSLANYLQPRAQGSAFSDFYLRFFAHHLRAIAKPGGLFEDTTVTRLPWRGQVRRVRMVVYRRTSAAPTPRRGQSPEQALTTICDRLAGGLANAGVKARRLGAADIHAWLLRWFNPNPTLLGATAEDRERFYALTRYPEEREEGEIELASGTDFAQRLFFGQPRSDVPNGLWFFDGMPHRVIVMDRLRAPPVTGHLTGETRKGGDAMNALFDQMPEDTVMCLTLVATPQDVLEAHLNHLARKAVGETLASEQTRQDVQQARGLIGSAHKLYRGALAFYLRGRGLAQLDARGLQLVNVMLNAGLQPVREDDEVAPLNSYLRWLPCVFDPAADKRQWYTQLMFAQHAANLAPVWGRSQGTGHPGITFFNRGGGPITFDPLNRLDRQMNAHLFLFGPTGSGKSATLNNILNQVTAIYRPRLFIVEAGNSFGLFGDFAARLGLTVHRVKLAPGAGVSLAPFADAWRLVDTPSQVQTLDADALDEDQPDAGMVVEGDEQRDVLGELEITARLMITGGEDKEEARMTRADRSLIRQCILDAAQRCMADKRTVLTRDVRDALRERARDATLPEMRRARLLEMADAMDMFCQGVDGEMFDRSGTPWPEADITIVDLATFAREGYNAQLSIAYISLINTVNNIAERDQFLGRPIINVTDEGHIITKNPLLAPYVVKITKMWRKLGAWFWLATQNLDDLPKAAEPMLNMIEWWICLSMPPDEVEKIARFRELNASQKALMLSARKEAGKFSEGVILSKSMEVLFRAVPPSLYLAMAMTEPEEKAERFQLMQQHGISELDAAFRVAEKIDRARGIEPLALDTLA
>Cluster_640_Allele_60
MAWSLPWSRKPGASPVDAADATDDAWARHVTALAAQGVAEPGSALGRGRRRPATQADHDALYGVAPSFADLLPWVEYLPGSKCMLLEDGQSVAAFFELAPVGTEGREMAWLWQARDALENALQDSFDELDDNPWVVQLYAQDEAGWDNYLRSLANYLQPRAQDSAFSDFYLRFFAHHLRAIAKPGGLFEDTTVTRLPWRGQVRRVRMVVYRRTSAAPAPRRGQSPEQALTTICDRLAGGLANAGVKARRLGAADIHAWLLRWFNPNPTLLGATAEDRERFYALTRYPEEREEGEIELASGTDFAQRLFFGQPCSDVPNGLWFFDGMPHRVIVMDRLRTPPVTGHLTGETRKGGDAMNALFDQMPEDTVMCLTLVATPQDVLEAHLNHLARKAVGETLASEQTRQDVQQARGLIGSAHKLYRGALAFYLRGRDLAQLDARGLQLVNVMLNAGLQPVREEDEVAPLNSYLRWLPCVFDPASDKRQWYTQLMFAQHVANLAPVWGRSQGTGHPGITFFNRGGGPITFDPLNRLDRQMNAHLFLFGPTGSGKSATLNNILNQVTAIYRPRLFIVEAGNSFGLFGDFAARLGLTVHRVKLAPGAGVSLAPFADAWRLVDTPSQVQTLDADALDEDQTDAGMAVEGDEQRDVLGELEITARLMITGGEDKEEARMTRADRSLIRQCILDAAQRCVAEKRTVLTRDVRDALRERARDATLPEMRRARLLEMADAMDMFCQGVDGEMFDRSGTPWPEADITIVDLATFAREGYNAQLSIAYISLINTVNNIAERDQFLGRPIINVTDEGHIITKNLLLAPYVVKITKMWRKLGAWFWLATQNLDDLPKAAEPMLNMIEWWICLSMPPDEVEKIARFRELNASQKALMLSARKEAGKFSEGVILSKSMEVLFRAVPPSLYLAMAMTEPEEKAERFQLMQQHGISELDAAFRVAEKIDRARGIEPLALDTLA
>Cluster_640_Allele_61
MRWKLPWSKLTGASISGPAGDEQPDGWQRHVDALQQVGIPEPGAPVQGRRPATVAEEQALYDVAPSFVELLPWVEFLPESKAMLLEDGQSVAAFFELVPLGTEGREPGWLAHARDALENALQDSFDELDENPWVLQLYAQDEPSFDQYMQTLRDYVQSRARGSAFTEFYLRFFGHHLRAVAKPGGLFEDTVVTRLRWRGQTRRVRMVVYRRASGQRQANRRGQTPEQMLGIVCDRLCGGLANAGIQARRMVAADVHDWLLRWFNPRPTLLGPGAEDRERFYSLARYPDETEAGEIELASGRDFSQRLFFGQPRSDVAQGAWYFDGMPHRVLITDRLRMPPGTGHLTGETRKGDAINTLFDQMPEDTLMCLTMVATPQDVLESDLNHLAKKAVGETLASEQTLKDVHEARSLIGSAHKLYRGTLAFYLRGRDEAELDRRGLDLANVMLNAGLQPVREDDEVAPLNSYLRWLPCCYNPGKDRRRWYTQLMFAQHAANLSPVWGRAQGTGHPGITMFNRGGGPITFDPLNRLDRQMNAHLFLFGPTGSGKSATLNNLLNQVTAIYRPRLFIVEAGNSFGLFSDFARRLGLTVNRVKLAPGSGISLAPFADARRLIETPSDVQTLDADALDEDLPPDASAMEADEQRDVLGELEITARLMITGGEDKEEARMTRADRSLIRQCILDAAEHCVAEKRTVLTRDVRNALRARGQDPTLPEMRRVRLLEMADAMDMFCQGTDGEMFDRDGTPWPEADITLVDLATYAREGYNAQLSIAYISLISTVNNIAERDQYLGRPIVNVTDEGHIITKNPLLAPYVVKITKMWRKLGAWFWLATQNIDDLPRAAEPMLNMIEWWVCLSMPPDEVEKIARFRELSPAQKALMLSARKEAGKFTEGVILSKSMEVLFRAVPPSLYLALAQTEPEEKAERYQLMQQHGVSELDAAFKVAEKIDRARGIESPTLDLP
>Cluster_640_Allele_62
MAWSLPWSRKPDASPADAMDAADDAWARHVTALAAQGVAEPGSAFGRGRRRPATQADHDALYGVAPSFADLLPWVEYLPGSKCMLLEDGQSVAAFFELAPVGTEGREMAWLWQARDALENALQDSFDELDDNPWVVQLYAQDEADWDNYLRSLANYLQPRAQGSAFSDFYLRFFAHHLRAIAKPGGLFEDTTVTRLPWRGQVRRVRMVVYRRTSAAPTPRRGQSPEQALTTICDRLAGGLANAGVKARRLGAADIHAWLLRWFNPNPTLLGATAEDRERFYALTRYPEEREEGEIELASGTDFAQRLFFGQPRSDVPNGLWFFDGMPHRVIVMDRLRTPPVTGHLTGETRKGGDAMNALFDQMPEGTVMCLTLVATPQDVLEAHLNHLARKAVGETLASEQTRQDVQQARGLIGSAHKLYRGTLAFYLRGRDLAQLDARGLQLVNVMLNAGLQPVREEDEVAPLNSYLRWLPCVFDPAADKRQWYTQLMFAQHAANLAPVWGRSQGTGHPGITFFNRGGGPITFDPLNRLDRQMNAHLFLFGPTGSGKSATLNNILNQVTAIYRPRLFIVEAGNSFGLFGDFAARLGLTVHRVKLAPGAGVSLAPFADAWRLVDTPSQVQTLDADALDEDQTDAGMAVEGDEQRDVLGELEITARLMITGGEDKEEARMTRADRSLIRQCILDAAQHCVAEKRTVLTRDVREALRERARDATLPEMRRARLLEMADAMDMFCQGVDGEMFDRSGTPWPEADITIVDLATFAREGYNAQLSIAYISLINTVNNIAERDQFLGRPIINVTDEGHIITKNPLLAPYVVKITKMWRKLGAWFWLATQNLDDLPKAAEPMLNMIEWWICLSMPPDEVEKIARFRELNASQKALMLSARKEAGKFSEGVILSKSMEVLFRAVPPSLYLAMAMTEPEEKAERFQLMQQHGISELDAAFRVADKIDRARGIEPLALDTLA
>Cluster_640_Allele_63
MTWTLPWRRRTEPGASSSEQAQPDGWQRHIHALRDGGVQPPGEAVQGVRAATTTDEQALYDVAPSFVSLLPWVEYLPESGCMLLEDGQSVAAFFELTPLGTEGREAAWLAQARDALENALQDSFDELDENPWVVQLYAQDEASFAQYLDALRRYIQPRAQDSRFSEFYLKFFAHHLSAVAKPGGLFEDTVVTRLRWRGQSRRVRLVVYRRAVGPSSRRGQTPEQAINTVCDRLAGGLSNAGIQARRLNAPAIHAWLLRWFNPYPTILGPDSQDRERFYQLAAYPETPEADEIELASGTDFSQRLFFGQPRSDVDQGLWYFDGMPHRVLVTDRLRTPPVTGHLTGETRKGDAINTLFDQMPEDTTLCLTLVATPQDVLEAHLNHLAKKAVGETLASEQTLKDVHEARSLIGSSHKLYRGTLAFYLRGRDEAELDQRGLQLANVMLNAGLQPVREEDEVAPLNSYLRWLPCLYNPSADRRQWYTQLMFAQHAANLSPVWGRSQGTGHPGITFFNRGGGVITFDPFNRLDRQMNAHLFLFGPTGSGKSATLNNILNQVAAIYRPRMFIVEAGNSFGLFGDFAKRLGLTVNRVKLSPGSGVSLAPFADARRLIETPSAVQTLDADALDEEQPGPTTNEADEQRDVLGELEITARLMITGGEDKEEARMTRADRSLIRQCILEAAQRCVADNRTVLTRDVRDALRERGRDTTLPETRRSRLLEMADAMDMFCQGTDGEMFDRPGTPWPEADVTVVDLATYAREGYNAQLSIAYISLISTVNNIAERDQFLGRPIVNVTDEGHIITKNPLLSPYVVKITKMWRKLGAWFWLATQNVDDLPKSAEPMLNMIEWWICLSMPPDEVEKIARFRELKPAQKALMLSARKEAGKFSEGVILSKSMEVLFRAVPPSLYLALAQTEPEEKAERFQLMQQHGIGELEAAFKIAEKIDRARGINPLPYDDVFAGEAG
>Cluster_640_Allele_64
MAWSLPWSRKPGASPAAAVDAADDAWARHVTALAAQGVAEPGSALRRGRRRPATQADHDALYGVAPSFADLLPWVEYLPDTKCMLLEDGQSVAAFFELAPVGTEGREMAWLWQARDALENALQDSFDELDDNPWVVQLYAQDEADWDNYRRSLANYLQPRAQGSAFSDFYLRFFAHHLRAIAKPGGLFEDTTVTRLPWRGQVRRVRMVVYRRTSAASASRRGQSPEQALTTICDRLAGGLANAGVKARRLGAADIHAWLLRWFNPNPTLLGATAEDRERFYALTRYPEEREEGEIELASGTDFAQRLFFGQPRSDVPNGLWFFDGMPHRVIVMDRLRTPPVTGHLTGETRKGGDAMNALFDQMPEDTVMCLTLVATPQDVLEAHLNHLARKAVGETLASEQTRQDVQQARGLIGSAHKLYRGALAFYLRGRDLAQLDARGLQLVNVMLNAGLQPVREEDEVAPLNSYLRWLPCVFDPAVDKRQWYTQLMFAQHAANLAPVWGRSQGTGHPGITFFNRGGGPITFDPLNRLDRQMNAHLFLFGPTGSGKSATLNNILNQVTAIYRPRLFIVEAGNSFGLFGDFAARLGLTVHRVKLAPGAGVSLAPFADAWRLVDTPSQVQTLDADALDEDQTDAGMAVEGDEQRDVLGELEITARLMITGGEDKEEARMTRADRSLIRQCILDAAQNCVADRRTVLTRDVRDALRERARDATLPEMRRARLLEMADAMDMFCQGVDGEMFDRSGTPWPEADITIVDLATFAREGYNAQLSIAYISLINTVNNIAERDQFLGRPIINVTDEGHIITKNPLLAPYVVKITKMWRKLGAWFWLATQNLDDLPKAAEPMLNMIEWWICLSMPPDEVEKIARFRELNASQKALMLSARKEAGKFSEGVILSKSMEVLFRAVPPSLYLAMAMTEPEEKAERFQLMQQHGISELDAAFRVAEKIDRARGIEPLALDTLA
>Cluster_640_Allele_65
MRWRLPWPKLAAPKLDASGAGADEQPDGWQRHVEALRQAGIPEPGATVQGRRPATLADEQTLYEVAPSFVELLPWVEFLPQSKAMLLEDGQSVAAFYELVPLGTEGREPGWLAQARDALENALQDSFDELDENPWVLQLYAQDEPSFDQYMQTLRDYVQPRARDTAFTEFYLRFFGHHLRAVAKPGGLFEDTVVTRLRWRGQTRRVRMVVYRRVTGQGQNSRRGQTPEQMLNIVCDRLCGGLANAGIQARRMVAADVHDWLLRWFNPRPTLLGPGAEDRERFYALARYPESTEAGEDGEIELASGRDFSQRLFFGQPRSDVAHGTWHFDGMPHRVLITDRLRMPPGTGHLTGETRKGDAINTLFDQMPEDTTLCLTMVATPQDVLEADLNHLAKKAVGETLASEQTLKDVHEARSLIGSAHKLYRGTLAFYLRGRDETELDRRGLDLANVMLNAGLQPVREDDEVAPLNSYLRWLPCCYNPGQDRRKWYTQLMFAQHAANLSPVWGRAQGTGHPGITMFNRGGGPITFDPLNRLDRQMNAHLFLFGPTGSGKSATLNNLLNQVTAIYRPRLFIVEAGNSFGLFSDFARRLGLTVNRVKLAPGSGVTLAPFADARRLIETPSDVQTLDADALDEDLPPDAVAMEADEQRDVLGELEITARLMITGGEDKEEARMTRADRSLIRQCILDAAEHCHSKDDEKRTVLTRDVRNALRTRSQDSTLPEMRRVRLLEMADAMDMFCQGTDGEMFDRDGSPWPEADITLVDLATYAREGYNAQLSIAYISLISTVNNIAERDQYLGRPIINVTDEGHIITKNQLLAPYVVKITKMWRKLGAWFWLATQNIDDLPRAAEPMLNMIEWWICLSMPPDEVEKIARFRELSPAQKALMLSARKEAGKFTEGVILSKSLEVLFRAVPPSLYLALAQTEPEEKAERYQLMQQHGISELDAAFKVAEKIDQARGIESPALGLPQ
>Cluster_640_Allele_66
MRWKLPWPKLAASGTGDEEKPDGWQRHVEALRQAGVPEPGAAVQGRRPATVADEQALYDVAPSFAELLPWVEFLPQSKSMLLEDGQSVAAFYELVPLGTEGREPGWLAHARDALENALQDSFDELDENPWVLQLYAQDEPSFDQYMQTLRDYVQPRARDTAFTEFYLRFFGHHLRAVAKPGGLFEDTVVTRLRWRGQTRRVRMVIYRRATGQASRRGQTPEQMLNIVCDRLCGGLANAGIQARRMVAADVHDWLLRWFNPRPAMLGPGAEDQERFYALARYPDSTEESEAGEIELASGRDFSQRLFFGQPRSDVEHGTWYFDGMPHRVLITDRLRMPPGTGHLTGETRKGDAINTLFDQMPEDTLLCLTMVATPQDVLEADLNHLAKKAVGETLASEQTLKDVQEARSLIGSAHKLYRGTLAFYLRGRDEAELDRRGLDLANVMLNAGLQPVREDDEVAPLNSYLRWLPCCYNPGQDRRKWYTQLMFAQHAANLSPVWGRAQGTGHPGITMFNRGGGPITFDPLSRLDRQMNAHLFLFGPTGSGKSATLNNLLNQVTAIYRPRLFIVEAGNSFGLFSDFARRLGLTVNRVKLAPGSGISLAPFADARRLIETPSDVQTLDADALDEDPPPDASAMEADEQRDVLGELEITARLMITGGEDKEEARMTRADRSLIRQCILDAAEHCVADKRTVLTRDVRNALRARGQDPTLPEMRRVRLLEMADAMDMFCQGTDGEMFDRDGTPWPEADITLVDLATYAREGYNAQLSIAYISLISTVNNIAERDQYLGRPIINVTDEGHIITKNPLLAPYVVKITKMWRKLGAWFWLATQNIDDLPRAAEPMLNMIEWWICLSMPPDEVEKIARFRELSPAQKALMLSARKEAGKFTEGVILSKSMEVLFRAVPPSLYLALAQTEPEEKAERYQLMQQYGCSELEAAFKVAEKIDQARGIDSPALELPY
>Cluster_640_Allele_67
MAWSLPWSRKPDASPADAADAADDAWARHVTALAAQGVAEPGSALGRGWRRPATQADHDALYGVAPSFADLLPWVEYLPGSKCMLLEDGQSVAAFFELAPVGTEGREMAWLWQARDALENALQDSFDELDDNPWVVQLYAQDEADWDNYLRSLANYLQPRAQGSAFSDFYLRFFAHHLRAIAKPGGLFEDTTVTRLPWRGQVRRVRMVVYRSTSAAPASRRGQSPEQALTTICDRLVGGLANAGVKARRLGAADIHAWLLRWFNPNPTLLGATAEDRERFYALTRYPEEREEGEIELASGTDFAQRLFFGQPRSDVPNGLWFFDGMPHRVIVMDRLRTPPVTGHLTGETRKGGDAMNALFDQMPEDTVMCLTLVATPQDVLEAHLNHLARKAVGETLASEQTRQDVQQARGLIGSAHKLYRGALAFYLRGRDLAQLDARGLQLVNVMLNAGLQPVREEDEVAPLNSYLRWLPCVFDSAADKRQWYTQLMFAQHAANLAPVWGRSQGTGHPGITFFNRGGGPITFDPLNRLDRQMNAHLFLFGPTGSGKSATLNNILNQVTAIYRPRLFIVEAGNSFGLFGDFAARLGLTVHRVKLAPGAGVSLAPFADAWRLVDTPSQVQTLDADALDEDQTDAGMAVEGDEQRDVLGELEITARLMITGGEDKEEARMTRADRSLIRQCILDAAQHCVADRRTVLTRDVRDALRERARDATLPEMRRARLLEMADAMDMFCQGVDGEMFDRSGTPWPEADITIVDLATFAREGYNAQLSIAYISLINTVNNIAERDQFLGRPIINVTDEGHIITKNPLLAPYVVKITKMWRKLGAWFWLATQNLDDLPKAAEPMLNMIEWWICLSMPPDEVEKIARFRELNASQKALMLSARKEAGKFSEGVILSKSMEVLFRAVPPSLYLAMAMTEPEEKAERFQLMQQHGISELDAAFRVAEKIDRARGIEPLTLDTLA
>Cluster_640_Allele_68
MRWKLPWPKLAASDGGNDEQPDGWQRHVEALRQAGIAEPGATVQGRRPATVADEQAMYDVAQSFAELLPWVEFLPPSKSMLLEDGQSVAAFYELVPLGTEGREPGWLAHARDALENALQDSFDELDENPWVLQLYAQDEPSFDQYMQTLRDYVQPRARSTAFTEFYLRFFGHHLRAVAKPGGLFEDTVVTRLRWRGQTRRVRMVVYRRAAGQANRRGQTPEQMLNIVCDRLCGGLANAGIQARRMVAADVHDWLLRWFNPRPTMLGPGAEERERFYALARYPDEVEEGEIELASGRDFSQRLFFGQPRSDAEHGTWYFDGMPHRVLVTDRLRMPPGTGHLTGETRKGDAINTLFDQMPEDTTMCLTMVATPQDILESHLNHLAKKAVGETLASEQTLKDVQEARSLIGSAHKLYRGTLAFYLRGRDEAELDRRGLDLANVMLNAGLQPVREDDEVAPLNSYLRWLPCCYNPAQDRRNWFTQLMFAQHVANLSPAWGRSQGTGHPGNTFFNRGGGPITFDPLNRLDRQMNAHLFLFGPTGSGKSATLNNLLNQVTAIYRPRLFIVEAGNSFGLFSDFAKRLGLTVNRVKLAPGSGISLAPFADARRLIETPSNVQTLDADALDEELPADSSVMEEDEQRDVLGELEITARLMITGGEDKEEARMTRADRSLIRQCILDAAEHCVAEKRTVLTRDVRNALRTRGQDPTLPEMRRVRLLEMADAMDMFCQGTDGEMFDRDGTPWPEADITLVDLATYAREGYNAQLSIAYISLISTVNNIAERDQYLGRPIINVTDEGHIITKNPLLAPYVVKITKMWRKLGAWFWLATQNIDDLPRAAEPMLNMIEWWICLSMPPDEVEKIARFRELSPAQKALMLSARKEAGKFTEGVILSKSMEVLFRAVPPSLYLALAQTEPEEKAERYQLMQHYGCNELEAAFKVAEKIDQARGIESPALELS
>Cluster_640_Allele_69
MAWSLPWSRKPDASPADAMDAADDAWARHVTALAAQGVAEPGSAFGRGRRRPATQADHDALYGVAPSFADLLPWVEYLPGSKCMLLEDGQSVAAFFELAPVGTEGREMAWLWQARDALENALQDSFDELDDNPWVVQLYAQDEADWDNYLRSLANYLQPRAQGSAFSDFYLRFFAHHLRAIAKPGGLFEDTTVTRLPWRGQVRRVRMVVYRRTSAAPTPRRGQSPEQALTTICDRLAGGLANAGVKARRLGAADIHAWLLRWFNPNPTLLGATAEDRERFYALTRYPEEREEGEIELASGTDFAQRLFFGQPRSDVPNGLWFFDGMPHRVIVMDRLRTPPVTGHLTGETRKGGDAMNALFDQMPEDTVMCLTLVATPQDVLEAHLNHLARKAVGETLASEQTRQDVQQARGLIGSAHKLYRGALAFYLRGRDLAQLDARGLQLVNVMLNAGLQPVREEDEVAPLNSYLRWLPCVFDPAADKRQWYTQLMFAQHAANLAPVWGRSQGTGHPGITFFNRGGGPITFDPLNRLDRQMNAHLFLFGPTGSGKSATLNNILNQVTAIYRPRLFIVEAGNSFGLFGDFAARLGLTVHRVKLAPGAGVSLAPFADAWRLVDTPSQVQTLDADALDEDQTDAGMAVEGDEQRDVLGELEITARLMITGGEDKEEARMTRADRSLIRQCILDAAQHCVAEKRTVLTRDVREALRERARDATLPEMRRARLLEMADAMDMFCQGVDGEMFDRSGTPWPEADITIVDLATFAREGYNAQLSIAYISLINTVNNIAERDQFLGRPIINVTDEGHIITKNPLLAPYVVKITKMWRKLGAWFWLATQNLDDLPKAAEPMLNMIEWWICLSMPPDEVEKIARFRELNASQKALMLSARKEAGKFSEGVILSKSMEVLFRAVPPSLYLAMAMTEPEEKAERFQLMQQHGISELDAAFRVAEKIDRARGIEPLALDTLA
>Cluster_640_Allele_70
MRWKLPWHKSAAPKLAASGAGDDERPEGWQRHVEALRQAGIPEPGTAVHGRRPATVADEQALYDVAPSFAEFLPWVEFLPDSKSILLEDGQSVAAFYELVPLGTEGREPGWLAHARDALENALQDSFDELDENPWVLQLYAQDEPSFDQYMQTLRDYVQPRARNTAFTEFYLRFFGHHLRAVAKPGGLFEDTVVTRLRWRGQTRRVRMVVYRRATGQASRRGQTPEQMLNIVCDRLCGGLANAGIQARRMVAADVHDWLLRWFNPRPTLLGPGVEDRERFYALARYPDETEDGEIELASGRDFSQRLFFSQPRSDAEHGTWHFDGMPHRVLVTDRLRMPPGTGHLTGETRKGDAINTLFDQMPEDTTMCLTMVATPQDILESHLNHLAKKAVGETLASEQTLKDVQEARSLIGSAHKLYRGTLAFYLRGRDEAELDRRGLDLANVMLNAGLQPVREDDEVAPLNSYLRWLPCCYNPSQDRRNWFTQLMFAQHVANLSPAWGRSQGTGHPGNTFFNRGGGPITFDPLNRLDRQMNAHLFLFGPTGSGKSATLNNLLNQVTAIYRPRLFIVEAGNSFGLFSDFAKRLGLTVNRVKLAPGSGISLAPFADARRLIETPSDVQTLDADVLDEDMPPDASAMEADEQRDVLGELEITARLMITGGEDKEEARMTRADRSLIRQCILDAAEHCVAEKRTVLTRDVRNALRERGQDPTLPEMRRVRLLEMADAMDMFCQGTDGEMFDRDGTPWPEADITLVDLATYAREGYNAQLSIAYISLISTVNNIAERDQYLGRPIINVTDEGHIITKNPLLAPYVVKITKMWRKLGAWFWLATQNIDDLPRAAEPMLNMIEWWICLSMPPDEVEKIARFRELSPAQKALMLSARKEAGKFTEGVILSKSMEVLFRAVPPSLYLALAQTEPEEKAERYQLMQQYGCTELEAAFKVAEKIDQARGIESPALELS
>Cluster_640_Allele_71
MAWSLSWSRKGDASPADAVDATDDAWARHVAALVAQGVAEPGSALGRGRRRPATQADHDALYGVAPSFADLLPWVEYLPGSKCMLLEDGQSVAAFFELAPVGTEGREMAWLWQARDALENALQDSFDELDDNPWVVQLYAQDEADWDNYLRSLANYLQPRAQGSAFSDFYLRFFAHHLRAIAKPGGLFEDTTVTRLPWRGQVRRVRMVVYRRTSAAPASRRGQSPEQALTTICDRLVGGLANAGVKARRLGAADIHAWLLRWFNPNPTLLGATAEDRERFYALTRYPEEREEGEIELASGTDFAQRLFFGQPRSDVPNGLWFFDGMPHRVIVMDRLRTPPVTGHLTGETRKGGDAMNALFDQMPEDTVMCLTLVATPQDVLEAHLNHLARKAVGETLASEQTRQDVQQARGLIGSAHKLYRGALAFYLRGRDLAQLDARGLQLVNVMLNAGLQPVREEDEVAPLNSYLRWLPCVFDPAADKRQWYTQLMFAQHAANLAPVWGRSQGTGHPGITFFNRGGGPITFDPLNRLDRQMNAHLFLFGPTGSGKSATLNNILNQVTAIYRPRLFIVEAGNSFGLFGDFAARLGLTVHRVKLAPGAGVSLAPFADAWRLVDTPSQVQTLDADALDEDQTDAGMAVEGDEQRDVLGELEITARLMITGGEDKEEARMTRADRSLIRQCILDAAQHCVAEKRTVLTRDVREALRERARDATLPEMRRARLLEMADAMDMFCQGVDGEMFDRSGTPWPEADITIVDLATFAREGYNAQLSIAYISLINTVNNIAERDQFLGRPIINVTDEGHIITKNPLLAPYVVKITKMWRKLGAWFWLATQNLDDLPKAAEPMLNMIEWWICLSMPPDEVEKIARFRELNASQKALMLSARKEAGKFSEGVILSKSMEVLFRAVPPSLYLAMAMTEPEEKAERFQLMQQHGISELDAAFRVAEKIDRARGIEPLALDTLA
>Cluster_640_Allele_72
MAWSLPWSRKSDASPADAVDATDDAWARHVTALAAQDVAEPGSALGRGRRRPATQADHDALYGVAPSFADLLPWVEYLPDTKCMLLEDGQSVAAFFELAPVGTEGREMAWLWQARDALENALQDSFDELDDNPWVVQLYAQDEADWDNYRRSLANYLQPRAQGSAFSDFYLRFFAHHLRAIAKPGGLFEDTTVTRLPWRGQVRRVRMVVYRRTSAASASRRGQSPEQALTTICDRLAGGLANAGVKARRLGAADIHAWLLRWFNPNPTLLGATAEDRERFYALTRYPEEREEGEIELASGTDFAQRLFFGQPRSDVPNGLWFFDGMPHRVIVMDRLRTPPVTGHLTGETRKGGDAMNALFDQMPEDTVMCLTLVATPQDVLEAHLNHLARKAVGETLASEQTRQDVQQARGLIGSAHKLYRGALAFYLRGRDLAQLDARGLQLVNVMLNAGLQPVREEDEVAPLNSYLRWLPCVFDPAADKRQWYTQLMFAQHVANLAPVWGRSQGTGHPGITFFNRGGGPITFDPLNRLDRQMNAHLFLFGPTGSGKSATLNNILNQVTAIYRPRLFIVEAGNSFGLFGDFAARLGLTVHRVKLAPGAGVSLAPFADAWRLVDTPSQVQTLDADALDEDQTDAGMAVEGDEQRDVLGELEITARLMITGGEDKEEARMTRADRSLIRQCILDAAQQCVAEKRTVLTRDVRDALRERARDATLPEMRRARLLEMADAMDMFCQGVDGEMFDRSGTPWPEADITIVDLATFAREGYNAQLSIAYISLINTVNNIAERDQFLGRPIINVTDEGHIITKNPLLAPYVVKITKMWRKLGAWFWLATQNLDDLPKAAEPMLNMIEWWICLSMPPDEVEKIARFRELNASQKALMLSARKEAGKFSEGVILSKSMEVLFRAVPPSLYLAMAMTEPEEKAERFQLMQQHGISELDAAFRVAEKIDRARGIEPLALDTLA
>Cluster_640_Allele_73
MRWKLPWPKLAAPKLAASGAGDDEQPDGWQRHVEALHQAGIPEPGTAVQGHRPATMADEQTLYEVAPSFVELLPWVEFLPQSKAMLLEDGQSVAAFYELVPLGTEGREPGWLAQARDALENALQDSFDELDETPWVLQLYAQDEPSFDQYMQTLRDYVQPRARDTAFSEFYLRFFGHHLRAVAKPGGLFEDTVVTRLRWRGQTRRVRMVVYRRVTGQGQNSRRGQTPEQMLNIVCDRLCGGLANAGIQARRMVAADVHDWLLRWFNPRPTLLGPGAEDRERFYTLARYPDSAEEGEDGEIELASGRDFSQRLFFGQPRSDVAHGTWHFDGMPHRVLITDRLRMPPGTGHLTGETRKGDAINTLFDQMPEDTILCLTLVATPQDVLEADLNHLAKKAVGETLASEQTLKDVHEARSLIGSAHKLYRGTLAFYLRGRDEAELDRRGLDLANVMLNAGLQPVREDDEVAPLNSYLRWLPCCYNPGQDRRKWYTQLMFAQHAANLSPVWGRAQGTGHPGITMFNRGGGPITFDPLNRLDRQMNAHLFLFGPTGSGKSATLNNLLNQVTAIYRPRLFIVEAGNSFGLFSDFARRLGLTVNRVKLAPGSGVTLAPFADARRLIETPSDVQTLDADALDEDLPPDAVAMEADEQRDVLGELEITARLMITGGEDKEEARMTRADRSLIRQCILDAAEHCHSKDGEKRTVLTRDVRNALRTRSQDPTLPEMRRVRLLEMADAMDMFCQGTDGEMFDRDGSPWPEADITLVDLATYAREGYNAQLSIAYISLISTVNNIAERDQYLGRPIINVTDEGHIITKNPLLAPYVVKITKMWRKLGAWFWLATQNIDDLPRAAEPMLNMIEWWICLSMPPDEVEKIARFRELSPAQKALMLSARKEAGKFTEGVILSKSLEVLFRAVPPSLYLALAQTEPEEKAERYQLMQQHGISELDAAFKVAERIDQARGIKSPAVGLPQ
>Cluster_640_Allele_74
MGWSLPWRKPAAARADLAEAEQPNGWQRHVDALRQGGIPEPGAAVQGRRPATQADEQALYEAAPSLVELLPWVEYLPESQSMLLEDGISVAAFFELTPLGTEGRESAWLAQARDSLENALQDSFDEFDDNPWVLQLYAQDETNFDQYLQTLRSYVQPRAQGSSFTDFYLRSMAHHLRAVAKPGGLFEDTTVTRLPWRGQSRRVRMVVYRRAAGSTARRGQTPEQALNVVCDRLTGGLANAGIRTQRLAAPQIHEWLLQWFNPRPTLLGASAEDRERFYRLIAYPDTTEADEIELASGRDFSQRLFFGQPRSDVVQGLWHFDGMPHRVMVTDRLRTPPGTGHLTGETRKGDAINTLFDQMPEDTILCLTIVATPQDVLEAHLNHLAKKAVGETLASEQTLADVHEARSLIGSAHKLYRGSLTFYLRGRDETEIDRRGLQLANVMLGAGLQPVREEDEVAPLNTYLRWLPCMYNPAQDRKQWYTQLMFAQHAANISPTWGRSRGTGHPGITMFNRGGGLLTFDPFNRSDRQMNAHLFLFGPTGSGKSATLNNLLTQVTAIYRPRLFIVEAGNSFGLFCELARRLGLTVNHVKLAPGAGVSLAPFADARRLIETPSDVQTLDADALDEEQPADTASADADEQRDVLGELEITARLMITGGEDKEEARMTRADRSLIRQCILDAAGRCVAEQRTVLTHDVRDALRERGRDVTLPETRRARLLEMADAMDMFCQGSDGEMFDRDGTPWPEADITLVDLATYAREGYNSQLSIAYISLINTVNNLAERDQFLGRPILNVTDEGHVITKNPLLSPYVVKVTKMWRKLGAWFWLATQNIDDLPLAAEPMLNMIEWWVCLSMPPDEVEKIARFRKLTPAQKALMLSARKESGKFSEGVILSKSMEVLFRAVPPSLYLALAQTEPEEKAERYQLMRQFGITELEAAFKVAEQIDRARGIESLPLDALN
>Cluster_640_Allele_75
MRWKLPWPKLAAVSAEDTAADEQPDGWQRHVEALQQAGIPEPGAAVQGRKPATVADEQALYDVAPSFVELLPWVEFLPGSKSMLLEDGQSVAAFYELVPLGTEGREPGWLAHARDALENALQDSFDELDENPWVLQLYAQDEPSFDQYMQTLRDYVQPRARGSAFTEFYLRFFGHHLRAVAKPGGLFEDTVVTRLRWRGQTRRVRMVIYRRATGQASRRGQTPEQMLNIVCDRLCGGLANAGIQARRMVAADVHDWLLRWFNPRPAMLGPSAEDRERFYALARYPDSTEESEAGEIELASGRDFSQRLFFGQPRSDVEHGTWYFDGMPHRVLITDRLRMPPGTGHLTGETRKGDAINTLFDQMPEDTLLCLTMVATPQDVLEADLNHLAKKAVGETLASEQTLKDVQEARSLIGSAHKLYRGTLAFYLRGRDEAELDRRGLDLANVMLNAGLQPVREDDEVAPLNSYLRWLPCCYNPGQDRRKWYTQLMFAQHAANLSPVWGRAQGTGHPGITMFNRGGGPITFDPLSRLDRQMNAHLFLFGPTGSGKSATLNNLLNQVTAIYRPRLFIVEAGNSFGLFSDFARMLGLTVNRVKLAPGSGISLAPFADARRLIETPSDVQTLDADALDEDPPPDASAMEADEQRDVLGELEITARLMITGGEDKEEARMTRADRSLIRQCILDAAEHCVADKRTVLTRDVRNALRARGQDPTLPEMRRVRLLEMADAMDMFCQGTDGEMFDRDGTPWPEADITLVDLATYAREGYNAQLSIAYISLISTVNNIAERDQYLGRPIINVTDEGHIITKNPLLAPYVVKITKMWRKLGAWFWLATQNIDDLPRAAEPMLNMIEWWICLSMPPDEVEKIARFRELSPAQKALMLSARKEAGKFTEGVILSKSMEVLFRAVPPSLYLALAQTEPEEKAERYQLMQQYGCTELEAAFKVAEKIDQARGIESPALELS
>Cluster_640_Allele_76
MRWKLPWPKLAGAGSSSPASDEQPDSWQRHVEALRQAGIPEPGSAVHGRKPATVADEQALYDVAPSFVELLPWVEFLPDSKSMLLEDGQSVAAFYELVPLGTEGREPGWLAHARDALENALQDSFDELDENPWVLQLYAQDEPSFDQYMQTLRDYVQPRARGSAFTEFYLRFFGHHLRAVAKPGGLFEDTVVTRLRWRGQTRRVRMVVYRRASGQGQANRRGQTPEQMLGIVCDRLCGGLANAGIQARRMVAADVHDWLLRWFNPRPTLLGPGVEDRERFYALARYPDSTEESEAGEIELASGRDFSQRLFFGQPRSDVAQGAWYFDGMPHRVLITDRLRMPPGTGHLTGETRKGDAINTLFDQMPEDTLMCLTMVATPQDVLESDLNHLAKKAVGETLASEQTLKDVHEARSLIGSAHKLYRGTLAFYLRGRDEAELDRRGLDLANVMLNAGLQPVREDDEVAPLNSYLRWLPCCYNPGKDRRRWYTQLMFAQHAANLSPVWGRAQGTGHPGITMFNRGGGPITFDPLNRLDRQMNAHLFLFGPTGSGKSATLNNLLNQVTAIYRPRLFIVEAGNSFGLFSDFARRLGLTVNRVKLAPGSGISLAPFADARRLIETPSDVQTLDADALDEDLPPDASAMEADEQRDVLGELEITARLMITGGEDKEEARMTRADRSLIRQCILDAAEHCVAEKRTVLTRDVRNALRARGQDPTLPEMRRVRLLEMADAMDMFCQGTDGEMFDRDGTPWPEADITLVDLATYAREGYNAQLSIAYISLISTVNNIAERDQYLGRPIVNVTDEGHIITKNPLLAPYVVKITKMWRKLGAWFWLATQNIDDLPRAAEPMLNMIEWWVCLSMPPDEVEKIARFRELSPAQKALMLSARKEAGKFTEGVILSKSMEVLFRAVPPSLYLALAQTEPEEKAERYQLMQQHGVSELDAAFKVAEKIDRARGIESPTLDLP
>Cluster_640_Allele_77
MRWKLPWPKPAAPKLAASGAGDDEQPDGWQRHVEALRQVGIPEPGSAVRGRKPATEADEQALYDVAPSFVELLPWVEFLPESKSMLLEDGQSVAAFFELVPLGTEGREPGWLAHARDALENALQDSFDELDENPWVLQLYAQDEPSFDQYMQTLRDYVQPRARGTVFTEFYLRFFAHHLRAVAKPGGLFQDTVVTRLRWRGQTRRVRMVVYRRVTGQGQGQANRRGQTPEQMLNIVCDRLCGGLANAGIQARRLGAADVHDWLLRWFNPRPTLLGPGVEDRERFYAFARYPADTEAGEIELASGRDFSQRLFFSQPRSDVEHGTWHFDGIPHRVLVTDRLRMPPGTGHLTGETRKGDAINTLFDQMPEDTTMCLTMVATPQDILESHLNHLAKKAVGETLASEQTLKDVQEARSLIGSAHKLYRGTLAFYLRGRDEAELDRRGLDLANVMLNAGLQPVREDDEVAPLNSYLRWLPCCYNPAQDRRNWFTQLMFAQHVANLSPAWGRSQGTGHPGNTFFNRGGGPITFDPLNRLDRQMNAHLFLFGPTGSGKSATLNNLLNQVTAIYRPRLFIVEAGNSFGLFSDFARRLGLTVNRVKLAPGSGISLAPFADARRLIETPSDVQTLDADALDEDLPPDASVMEADEQRDVLGELEITARLMITGGEDKEEARMTRADRSLIRQCILDAAEHCVAEKRTVLTRDVRNALRARGQDSTLPEMRRMRLLEMADAMDMFCQGTDGEMFDRDGTPWPEADITLVDLATYAREGYNAQLSIAYISLISTVNNIAERDQYLGRPIINVTEEGHIITKNPLLAPYVVKITKMWRKLGAWFWLATQNIDDLPRAAEPMLNMIEWWICLSMPPDEVEKIARFRELSPAQKALMLSARKEGGKFTEGVILSKSMEVLFRAVPPSLYLALAQTEPEEKAERYQLMQQYGCTELEAAFKVAEKIDQARGIESPALELS
>Cluster_640_Allele_78
MRWKLPWPKLAASGTGDEEKPDGWQRHVEALRQAGVPEPGAAVQGRRPATVADEQALYDVAPSFAELLPWVEFLPQSKSMLLEDGQSVAAFYELVPLGTEGREPGWLAHARDALENALQDSFDELDENPWVLQLYAQDEPSFDQYMQTLRDYVQPRACGTAFTEFYLRFFGHHLRSVAKPGGLFEDTVVTRLRWRGQTRRVRMVVYRRATGQGQANRRGQTPEQMLSIVCDRLCGGLANAGIQARRMVAADVHDWLLRWFNPRPTLLGPGAEDRERFYALARYPDETEDGEIELASGRDFSQRLFFGQPRSDVAQGAWYFDGMPHRVLVTDRLRMPPGTGHLTGETRKGDAINTLFDQMPEDTVMCLTMVATPQDVLESDLNHLAKKAVGETLASEQTLKDVHEARSLIGSAHKLYRGTLAFYLRGRDEAELDRRGLDLANVMLNAALQPVREDDEVAPLNSYLRWLPCCYNPSKDRKKWYTQLMFAQHAANLSPVWGRAQGTGHPGITMFNRGGGPITFDPLNRLDRQMNAHLFLFGPTGSGKSATLNNLLNQITAIYRPRLFIVEAGNSFGLFSDFAKRLGLTVNRVKLAPGSGISLAPFADARRLIETPSDVQTLDADALDEDLPPDASAMDADEQRDVLGELEITARLMITGGEDKEEARMTRADRSLIRQCILDTAEHCVAEKRTVLTRDVRNALRNRGQDPTLPEMRRVRLLEMADAMDMFCQGTDGEMFDRDGTPWPEADITLVDLATYAREGYNAQLSIAYISLISTVNNIAERDQYLGRPIVNVTDEGHVITKNPLLAPYTVKITKMWRKLGAWYWLATQNIDDLPRAAEPMLNMIEWWICLSMPPDEVEKIARFRELSQAQKALMLSARKEAGKFTEGVILSKSMEVLFRAVPPSLYLALAQTEPEEKAERYQLMQQHGVSELDAAFKVAEKIDRARGIESPALDLP
>Cluster_6443_Allele_0
MAPFDILASLAMDIYLPVVPAMPGVLNTTPSIIQLTLSLYMVMLGVGQVIFGPLSDRVGRRPILLVGATAFVAASLGAACSSTALAFVAFRLVQAVGASAMLVATFATVRDVYANRPEGAVIYGLFSSMLAFVPALGPIAGALIGEFWGWQAIFITLAALASLALLNASFRWHETRPLDQARTQRSVLPIFASPAFWVYTVGFSAGMGTFFVFFSTAPRVLIGQAGYSEIGFSLAFATVALVMVTTTRFAKSFVAKWGIAGCVARGMALLVSGAILLGIGQLFGSPSFFSFILPMWVVAVGIVFTVSVTANGALAQFDDIAGSAVAFYFCIQSLIVSIVGTLAVTLLNGDTAWPVICYATAMAVLVSLGLALLRSRDAATEKSPVV
>Cluster_6443_Allele_1
MALLVSGAILLGIGQLFGSPSFFSFILPMWVVAVGIVFTVSVTANGALAQFDDIAGSAVAFYFCIQSLIVSIVGTLAVTLLNGDTAWPVICYATAMAVLVSLGLALLRSRDAATEKSPVV
>Cluster_6443_Allele_2
MAPFDILASLAMDIYLPVVPAMPGVLNTTPSIIQLTLSFYMVMLGVGQVIFGPLSDRVGRRPILLVGATAFVAASLGAACSSTALAFVAFRLVQAVGASAMLVATFATVRDVYANRPEGAVIYGLFSSMLAFVPALGPIAGALIGEFWGWQAIFITLAALASLALLNASFRWHETRPLDQARTQRSVLPIFASPAFWVYTVGFSAGMGTFFVFFSTAPRVLIGQAGYSEIGFSLAFATVALVMVTTTRFAKSFVAKWGIAGCVARGMALLVSGAILLGIGQLFGSPSFFSFILPMWVVAVGIVFTVSVTANGALAQFDDIAGSAVAFYFCIQSLIVSIVGTLAVTLLNGDTAWPVICYATAMAVLVSLGLALLRSRDAATEKSPVV
>Cluster_6443_Allele_3
MTTTRPAWAYTLPAALLLMAPFDILASLAMDIYLPVVPAMPGVLNTTPSIIQLTLSLYMVMLGVGQVIFGPLSDRVGRRPILLVGATAFVAASLGAACSSTALAFVAFRLVQAVGASAMLVATFATVRDVYANRPEGAVIYGLFSSMLAFVPALGPIAGALIGEFWGWQAIFITLAALASLALLNASFRWHETRPLDQARTQRSVLPIFASPAFWVYTVGFSAGMGTFFVFFSTAPRVLIGQAGYSEIGFSLAFATVALVMVTTTRFAKSFVAKWGIAGCVARGMALLVSGAILLGIGQLFGSPSFFSFILPMWVVAVGIVFTVSVTANGALAQFDDIAGSAVAFYFCIQSLIVSIVGTLAVTLLNGDTAWPVICYATAMAVLVSLGLALLRSRDAATEKSPVV
>Cluster_6443_Allele_4
MVMLGVGQVIFGPLSDRVGRRPILLVGATAFVAASLGAACSSTALAFVAFRLVQAVGASAMLVATFATVRDVYANRPEGAVIYGLFSSMLAFVPALGPIAGALIGEFWGWQAIFITLAALASLALLNASFRWHETRPLDQARTQRSVLPIFASPAFWVYTVGFSAGMGTFFVFFSTAPRVLIGQAGYSEIGFSLAFATVALVMVTTTRFAKSFVAKWGIAGCVARGMALLVSGAILLGIGQLFGSPSFFSFILPMWVVAVGIVFTVSVTANGALAQFDDIAGSAVAFYFCIQSLIVSIVGTLAVTLLNGDTAWPVICYATAMAVLVSLGLALLRSRDAATEKSPVV
>Cluster_6443_Allele_5
MTITRPAWAYTLPAALLLMAPFDILASLAMDIYLPVVPAMPGILNTTPSMIQLTLSLYMVMLGVGQVIFGPISDRIGRRPILLAGGALFIVASLGAAWSSTAAAFVAFRLLQAVGASAALVATFATVRDVYASRPEGVVIYGLFSSMLAFVPALGPIAGALIGEFFGWRAIFVTLAALALPALLNAGFRWHETRPSDEVNTRRSVLPIFVSPNFWVYTVGFSAGMGTFFVFFSTAPRVLIGQADYSEIGFSLAFATVALAMIVTTRFAKSFVARWGIAGCAARGMALLVCGAILLGIGELFGSPSFLSFILPMWVMAVGIVFTVSVTANGALAQFDDIAGSAVAFYFCVQSLIVSIVGTLAVTLLNGDTAWPVICYATTMAMLVSTGLALLRFREVHAERSPVV
>Cluster_667_Allele_0
MPRRVTLTDRQKDALLRLPTSQTDLLKHYTLSDEDLGHIRLRRRAHNRFGFALQLCVLRYPGRVLAPGELIPAEVIEFIGAQLGLGADDLVDYAAREETRHEHLAELRGLYGFRTFSGRGASELKEWLFREAEMAVSNEDIARRFVAECRRTRTVLPATSTIERLCAAALVDAERRIETRIASRLPMSIREQLLALLEETADDRVTRFVWLRQFEPGSNSSSANRLLDRLEYLQRIDLPEDLLAGVPAHRVTRLRRQGERYYADGMRDLPEDRRLAILAVCVSEWQAMLADAVVETHDRIVGRLYRASERICHAKVADEAGVVRDTLKSFAEIGGALVDAQDDGQPLGDVIASGSGWDGLKTLVAMATRLTATMADDPLNHVLDGYHRFRRYAPRMLRLLDLRAAPVALPLLEAVTALRTGLNDAAMTSFLRPSSKWHRHLRAQRAGDARLWEIAVLFHLRDAFRSGDVWLTRSRRYGDLKHALVPAQSIAEGGRLAVPLRPEEWLADRQARLDMRLRELGRAARAGTIPGGSIENGVLHIEKLEAAAPTGAEDLVLDLYKQIPPTRITDLLLEVDAATGFTEAFTHLRTGAPCADRIGLMNVILAEGINLGLRKMADATNTHTFWELIRIGRWHVEGEAYDRALAMVVEAQAALPMARFWGMGTSASSDGQFFVATEQGEAMNLVNAKYGNTPGLKAYSHVSDQYAPFATQVIPATASEAPYILDGLLMNDAGRHIREQFTDTGGFTDHVFAACAILGYRFAPRIRDLPSKRLYAFNPSAAPAHLRALIGGKVNQAMIERNWPDILRIAATIAAGTVAPSQILRKLASYPRQNELATALREVGRVERTLFMIDWILDAELQRRAQIGLNKGEAHHALKRAISFHRRGEIRDRSAEGQHYRIAGMNLLAAIIIFWNTMKLGEVVANQKRDGKLLSPDLLAHVSPLGWEHINLTGEYRWPKP
>Cluster_667_Allele_1
MPRRVTLTDRQKDALLRLPTSQADLLKHYTLSDEDLGHIRQRRRAHNRFGFALQLCVLRYPGRVLAPGELIPAEVVEFIGAQLGLGADDLVDYASREETRHEHLAELRALYGFRTFSGRGARELKDWLFREAELAVSNEDIARSFVTECRRTRTVLPATSTIERLCATALVDAERQIETRIAGRLPIPIREQLLALLEETADDRVTRFVWLRQFEPGSNSSSANRLLDRLEYLQRVDLPEDLLAGVPAHRVTRLRRQGERYYADGMRDLPEDRRLAILAVCASEWQAMLADAMVETHDRIVGRLYRASERICQAKITNEANAVRDTLKSFAEIGGALVDAQDDGQPLGDVIASGSGWDGFKTLVAIATRLTATMADDPLNHVLDGYHRFRRYAPRMLRLLDLRAAPVAQQLLEAVTALRTGLNNAPHTAFLRPSSKWHRHLRGQAAGDTRLWEIAVLFHLRDAFRSGDVWLARSRRYGDLKHALVPAQAVAESGRLAVPLRPEEWLADRQARLDIRLRELGRATRAGTIPGGSIENGILHIEKLEAAAPPGAEDMVLDLYKAIPPTRITDLLLEVDAATGFCEAFTHLRTGAPCADRIGLMNVILAEGINLGLRKMADATNTHTFWELIRIGRWHVEGEAYDRALAMVVEAQAALPMAQFWGAGISASSDGQFFAATEQGEAMNLVNAKYGNTPGLKAYSHVSDQYAPFATQVIPATASEAPYILDGLLMNDAGRHIREQFADTGGFTDHVFAACAILGYRFAPRIRDLPSKRLYAFNPSSAPAHLRALIGGKINQAMIERNWPDILRIAATIAAGSVAPSQILRKLASYPRQNELATALREVGRVERTLFMIDWILDAELQHRTQIGLNKGEAHHALKRAISFHRRGEIRDRSAEGQHYRIAGMNLLAAIIIFWNTMKLGEVVASQKRDGKLLSPDMLAHVSPLGWEHINLTGEYRWPKP
>Cluster_667_Allele_2
MAEGINLGLRKMADATNTHTFWELIRIGRWHVEGEAYDRALAMVVEAQAALPMARFWGMGTSASSDGQFFVATEQGEAMNLVNAKYGNTPGLKAYSHVSDQYAPFATQVIPATASEAPYILDGLLMNDAGRHIREQFTDTGGFTDHVFAACAILGYRFAPRIRDLPSKRLYAFNPSAAPAHLRALIGGKVNQAMIERNWPDTLRIAATIAAGTVAPSQILRKLASYPRQNELATALREVGRVERTLFMIDWILDAELQRRAQIGLNKGEAHHALKRAISFHRRGEIRDRSAEGQHYRIAGMNLLAAIIIFWNTMKLGEVVANQKRDGKLLSPDLLAHVSPLGWEHINLTGEYRWPKP
>Cluster_667_Allele_3
MPRRVTLTDRQKDALLRLPTSQTDLLKHYTLSDEDLGHIRLRRRAHNRFGFALQLCVLRYPGRVLAPGELIPAEVIEFIGAQLGLGADDLVDYAAREETRHEHLAELRGLYGFRTFSGRGASELKEWLFREAEMAVSNEDIARRFVAECRRTRTVLPATSTIERLCAAALVDAERRIETRIAIRLPMSIREQLLALLEETADDRVTRFVWLRQFEPGSNSSSANRLLDRLEYLQRVDLPEDLLAGVPAHRVTRLRRQGERYYADGMRDLPEDRRLAILAVCVSEWQAMLADAVVETHDRIVGRLYRASERICHAKVADEAGVVRDTLKSFAEIGGALVDAQDDGQPLGDVIASGSGWDGFKTLVAMATRLTATMADDPLNHVLDGYHRFRRYAPRMLRLLDLRAAPVALPLLEAVTALRTGLNDAAMTSFLRPSSKWHRHLRAQRAGDARLWEIAVLFHLRDAFRSGDVWLTRSRRYGDLKHALVPAQAIAEGGRLAVPLRPEEWLADRQARLDMRLRELGRAARAGTIPGGSIENGVLHIEKLEAAAPTGAEDLVLDLYKQIPPTRITDLLLEVDAATGFTEAFTHLRTGAPCADRIGLMNVILAEGINLGLRKMADATNTHTFWELIRIGRWHVEGEAYDRALAMVVEAQAALPMARFWGMGTSASSDGQFFVATEQGEAMNLVNAKYGNTPGLKAYSHVSDQYAPFATQVIPATASEAPYILDGLLMNDAGRHIREQFTDTGGFTDHVFAACAILGYRFAPRIRDLPSKRLYAFNPSAAPAHLRALIGGKVNQAMIERNWPDTLRIAATIAAGTVAPSQILRKLASYPRQNELATALREVGRVERTLFMIDWILDAELQRRAQIGLNKGEAHHALKRAISFHRRGEIRDRSAEGQHYRIAGMNLLAAIIIFWNTMKLGEVVANQKRDGKLLSPDLLAHVSPLGWEHINLTGEYRWPKP
>Cluster_667_Allele_4
MIVLLSLGLGADDLVDYAAREETRHEHLAELRGLYGFRTFSGRGASELKEWLFREAEMAVSNEDIARRFVAECRRTRTVLPATSTIERLCAAALVDAERRIETRIASRLPMSIREQLLALLEETADDRVTRFVWLRQFEPGSNSSSANRLLDRLEYLQRIDLPEDLLAGVPAHRVTRLRRQGERYYADGMRDLPEDRRLAILAVCVSEWQAMLADAVVETHDRIVGRLYRASERICHAKVADEAGVVRDTLKSFAEIGGALVDAQDDGQPLGDVIASGSGWDGLKTLVAMATRLTATMADDPLNHVLDGYHRFRRYAPRMLRLLDLRAAPVALPLLEAVTALRTGLNDAAMTSFLRPSSKWHRHLRAQRAGDARLWEIAVLFHLRDAFRSGDVWLTRSRRYGDLKHALVPAQSIAEGGRLAVPLRPEEWLADRQARLDMRLRELGRAARAGTIPGGSIENGVLHIEKLEAAAPTGAEDLVLDLYKQIPPTRITDLLLEVDAATGFTEAFTHLRTGAPCADRIGLMNVILAEGINLGLRKMADATNTHTFWELIRIGRWHVEGEAYDRALAMVVEAQAALPMARFWGMGTSASSDGQFFVATEQGEAMNLVNAKYGNTPGLKAYSHVSDQYAPFATQVIPATASEAPYILDGLLMNDAGRHIREQFTDTGGFTDHVFAACAILGYRFAPRIRDLPSKRLYAFNPSAAPAHLRALIGGKVNQAMIERNWPDILRIAATIAAGTVAPSQILRKLASYPRQNELATALREVGRVERTLFMIDWILDAELQRRAQIGLNKGEAHHALKRAISFHRRGEIRDRSAEGQHYRIAGMNLLAAIIIFWNTMKLGEVVANQKRDGKLLSPDLLAHVSPLGWEHINLTGEYRWPKP
>Cluster_667_Allele_5
MPRRVTLTDRQKDALLRLPTSQTDLLKHYTLSDEDLGHIRLRRRAHNRFGFALQLCVLRYPGRVLAPGELIPAEVIEFIGAQLGH
>Cluster_667_Allele_6
MFREAEMAVSNEDIARRFVAECRRTRTVLPATSTIERLCAAALVDAERRIETRIASRLPMSIREQLLALLEETADDRVTRFVWLRQFEPGSNSSSANRLLDRLEYLQRIDLPEDLLAGVPAHRVTRLRRQGERYYADGMRDLPEDRRLAILAVCVSEWQAMLADAVVETHDRIVGRLYRASERICHAKVADEAGVVRDTLKSFAEIGGALVDAQDDGQPLGDVIASGSGWDGLKTLVAMATRLTATMADDPLNHVLDGYHRFRRYAPRMLRLLDLRAAPVALPLLEAVTALRTGLNDAAMTSFLRPSSKWHRHLRAQRAGDARLWEIAVLFHLRDAFRSGDVWLTRSRRYGDLKHALVPAQSIAEGGRLAVPLRPEEWLADRQARLDMRLRELGRAARAGTIPGGSIENGVLHIEKLEAAAPTGAEDLVLDLYKQIPPTRITDLLLEVDAATGFTEAFTHLRTGAPCADRIGLMNVILAEGINLGLRKMADATNTHTFWELIRIGRWHVEGEAYDRALAMVVEAQAALPMARFWGMGTSASSDGQFFVATEQGEAMNLVNAKYGNTPGLKAYSHVSDQYAPFATQVIPATASEAPYILDGLLMNDAGRHIREQFTDTGGFTDHVFAACAILGYRFAPRIRDLPSKRLYAFNPSAAPAHLRALIGGKVNQAMIERNWPDILRIAATIAAGTVAPSQILRKLASYPRQNELATALREVGRVERTLFMIDWILDAELQRRAQIGLNKGEAHHALKRAISFHRRGEIRDRSAEGQHYRIAGMNLLAAIIIFWNTMKLGEVVANQKRDGKLLSPDLLAHVSPLGWEHINLTGEYRWPKP
>Cluster_667_Allele_7
MQQSLLKHYTLSDEDLGHIRLRRRAHNRFGFALQLCVLRYPGRVLAPGELIPAEVIEFIGAQLGLGADDLVDYAAREETRHEHLAELRGLYGFRTFSGRGASELKEWLFREAEMAVSNEDIARRFVAECRRTRTVLPATSTIERLCAAALVDAERRIETRIASRLPMSIREQLLALLEETADDRVTRFVWLRQFEPGSNSSSANRLLDRLEYLQRIDLPEDLLAGVPAHRVTRLRRQGERYYADGMRDLPEDRRLAILAVCVSEWQAMLADAVVETHDRIVGRLYRASERICHAKVADEAGVVRDTLKSFAEIGGALVDAQDDGQPLGDVIASGSGWDGLKTLVAMATRLTATMADDPLNHVLDGYHRFRRYAPRMLRLLDLRAAPVALPLLEAVTALRTGLNDAAMTSFLRPSSKWHRHLRAQRAGDARLWEIAVLFHLRDAFRSGDVWLTRSRRYGDLKHALVPAQSIAEGGRLAVPLRPEEWLADRQARLDMRLRELGRAARAGTIPGGSIENGVLHIEKLEAAAPTGAEDLVLDLYKQIPPTRITDLLLEVDAATGFTEAFTHLRTGAPCADRIGLMNVILAEGINLGLRKMADATNTHTFWELIRIGRWHVEGEAYDRALAMVVEAQAALPMARFWGMGTSASSDGQFFVATEQGEAMNLVNAKYGNTPGLKAYSHVSDQYAPFATQVIPATASEAPYILDGLLMNDAGRHIREQFTDTGGFTDHVFAACAILGYRFAPRIRDLPSKRLYAFNPSAAPAHLRALIGGKVNQAMIERNWPDILRIAATIAAGTVAPSQILRKLASYPRQNELATALREVGRVERTLFMIDWILDAELQRRAQIGLNKGEAHHALKRAISFHRRGEIRDRSAEGQHYRIAGMNLLAAIIIFWNTMKLGEVVANQKRDGKLLSPDLLAHVSPLGWEHINLTGEYRWPKP
>Cluster_667_Allele_8
MPRRVTLTDRQKDALLRLPTSQTDLLKHYTLSDEDLGHIRLRRRAHNRFGFALQLCVLRYPGRVLAPGELIPAEVIEFIGAQLGLGADDLVDYAAREETRHEHLAELRGLYGFRTFSGRGASELKEWLFREAEMAVSNEDIARRFVAECRRTRTVLPATSTIERLCAAALVDAERRIETRIAIRLPMSIREQLLALLEETADDRVTRFVWLRQFEPGSNSSSANRLLDRLEYLQRVDLPEDLLAGVPAHRVTRLRRQGERYYADGMRDLPEDRRLAILAVCVSEWQAMLADAVVETHDRIVGRLYRASERICHAKVADEAGVVRDTLKSFAEIGGALVDAQDDGQPLGDVIASGSGWDGFKTLVAMATRLTATMADDPLNHVLDGYHRFRRYAPRMLRLLDLRAAPVALPLLEAVTALRTGLNDAAMTSFLRPSSKWHRHLRAQRAGDARLWEIAVLFHLRDAFRSGDVWLTRSRRYGDLKHALVPAQAIAEGGRLAVPLRPEEWLADRQARLDMRLRELGRAARAGTIPGGSIENGVLHIEKLEAAAPTGAEDLVLDLYKQIPPTRITDLLLEVDAATGFTEAFTHLRTGAPCADRIGLMNVILAEGINLGLRKMADATNTHTFWELIRIGRWHVEGEAYDRALAMVVEAQAALPMARFWGMGTSASSDGQFFVATEQGEAMNLVNAKYGNTPGLKAYSHVSDQYAPFATQVIPATASEAPYILDGLLMNDAGRHIREQFTDTGGFTDHVFAACAILGYRFAPRIRDLPSKRLYAFNPSAAPAHLRALIGGKVNQAMIERNWPDILRIAATIAAGTVAPSQILRKLASYPRQNELATALREVGRVERTLFMIDWILDAELQRRAQIGLNKGEAHHALKRAISFHRRGEIRDRSAEGQHYRIAGMNLLAAIIIFWNTMKLGEVVANQKRDGKLLSPDLLAHVSPLGWEHINLTGEYRWPKP
>Cluster_667_Allele_9
MPRRVTLTDRQKDALLRLPTSQTDLLKHYTLSDEDLGHIRLRRRAHNRFGFALQLCVLRYPGRVLAPGELIPAEVIEFIGAQLGLGADDLVDYAAREETRHEHLAELRGLYGFRTFSGRGASELKEWLFREAEMAVSNEDIARRFVAECRRTRTVLPATSTIERLCAAALVDAERRIETRIAIRLPMSIREQLLALLEETADDRVTRFVWLRQFEPGSNSSSANRLLDRLEYLQRVDLPEDLLAGVPAHRVTRLRRQGERYYADGMRDLPEDRRLAILAVCVSEWQAMLADAVVETHDRIVGRLYRASERICHAKVADEAGVVRDTLKSFAEIGGALVDAQDDGQPLGDVIASGSGWDGFKTLVAMATRLTATMADDPLNHVLDGYHRFRRYAPRMLRLLDLRAAPVALPLLEAVTALRTGLNDAAMTSFLRPSSKWHRHLRAQRAGDARLWEIAVLFHLRDAFRSGDVWLTRSRRYGDLKHALVPAQAIAEGGRLAVPLRPEEWLADRQARLDMRLRELGRAARAGTIPGGSIENGVLHIEKLEAAAPTGAEDLVLDLYKQIPPTRITDLLLEVDAATGFTEAFTHLRTGAPCADRIGLMNVILAEGINLGLRKMADATNTHTFWELIRIGRWHVEGEAYDRALAMVVEAQAALPMARFWGMGTSASSDGQFFVATEQGEAMNLVNAKYGNTPGLKAYSHVSDQYAPFATQVIPATASEAP
>Cluster_667_Allele_10
MPRRVTLTDRQKDALLRLPTSQTDLLKHYTLSDEDFGHIRLRRRAHNRFGFALQLCVLRYPGRVLAPGELIPAEVIEFIGAQLGLGADDLVDYAAREETRHEHLAELRGLYGFRTFSGRGASELKEWLFREAEMAVSNEDIARRFVAECRRTRTVLPATSTIERLCAAALVDAERRIETRIASRLPMSIREQLLALLEETADDRVTRFVWLRQFEPGSNSSSANRLLDRLEYLQRVDLPEDLLAGVPAHRVTRLRRQGERYYADGMRDLPEDRRLAILAVCVSEWQAMLADAVVETHDRIVGRLYRASERICHAKVADEAGVVRDTLKSFAEIGGALVDAQDDGQPLGDVIASGSGWDGLKTLVAMATRLTATMADDPLNHVLDGYHRFRRYAPRMLRLLDLRAAPVALPLLEAVTALRTGLNDAAMTSFLRPSSKWHRHLRAQRAGDARLWEIAVLFHLRDAFRSGDVWLTRSRRYGDLKHALVPAQAIAEGGRLAVPLRPEEWLADRQDRLDMRLRELGRAARAGTIPGGSIENGVLHIEKLEAAAPTGAEDLVLDLYKQIPPTRITDLLLEVDAATGFTEAFTHLRTGAPCADRIGLMNVILAEGINLGLRKMADATNTHTFWELIRIGRWHVEGEAYDRALAMVVEAQAALPMARFWGMGTSASSDGQFFVATEQGEAMNLVNAKYGNTPGLKAYSHVSDQYAPFATQVIPATASEAPYILDGLLMNDAGRHIREQFTDTGGFTDHVFAACAILGYRFAPRIRDLPSKRLYAFNPSAAPAHLRALIGGKVNQAMIERNWPDILRIAATIAAGTVAPSQILRKLASYPRQNELATALREVGRVERTLFMIDWILDAELQRRAQIGLNKGEAHHALKRAISFHRRGEIRDRSAEGQHYRIAGMNLLAAIIIFWNTMKLGEVVANQKRDGKLLSPDLLAHVSPLGWEHINLTGEYRWPKP
>Cluster_667_Allele_11
MADDPLNHVLDGYHRFRRYAPRMLRLLDLRAAPVALPLLEAVTALRTGLNDAAMTSFLRPSSKWHRHLRAQRAGDARLWEIAVLFHLRDAFRSGDVWLTRSRRYGDLKHALVPAQAIAEGGRLAVPLRPEEWLADRQARLDMRLRELGRAARAGTIPGGSIENGVLHIEKLEAAAPTGAEDLVLDLYKQIPPTRITDLLLEVDAATGFTEAFTHLRTGAPCADRIGLMNVILAEGINLGLRKMADATNTHTFWELIRIGRWHVEGEAYDRALAMVVEAQAALPMARFWGMGTSASSDGQFFVATEQGEAMNLVNAKYGNTPGLKAYSHVSDQYAPFATQVIPATASEAPYILDGLLMNDAGRHIREQFTDTGGFTDHVFAACAILGYRFAPRIRDLPSKRLYAFNPSAAPAHLRALIGGKVNQAMIERNWPDILRIAATIAAGTVAPSQILRKLASYPRQNELATALREVGRVERTLFMIDWILDAELQRRAQIGLNKGEAHHALKRAISFHRRGEIRDRSAEGQHYRIAGMNLLAAIIIFWNTMKLGEVVANQKRDGKLLSPDLLAHVSPLGWEHINLTGEYRWPKP
>Cluster_7409_Allele_0
MVGGDHKWLAGGDWTIEHYASLAKSVSAARISHAEGYATPLLDWTQVQRLDTAGAALLVEILGPDSILDRPEAAPNLSPDRLALMKALAAAATAQQKTDKAAVSGNPLLRGLGRIGLTVEQGCRACLGLAGFVGQIIETWSRTVRHPRRWRTTSVIAQIQRSAVDAIPIVALLSFMVGMVVAFLGATVLANFGASIFSVHLVAFSFMREFGVLLPAILIAGRTASAYTAQIGSMKANEEIDALRSNALDPIELLVLPRVLALLVSLPLLTLVGILAGIVGGATVCALSLEIPPAQFLAIVQEKIEVRHFLVGMSKSPLFAVMIAAIGCHEGFKVAGSAESVGDHTTSSVVQSIFMVILIDAIAALFFMEMGW
>Cluster_7409_Allele_1
MVGGDHKWLAGGDWTIEHYASLAKSVSAARISHAEGYATPLLDWTQVQRLDTAGAALLVEILGPDSILDRPEAAPNLSSDRLALMRALAAAATDQQKTEKAAVSGNPLLRGLGRIGLTLEQGCRACLGLAGFVGQIIETWSRTVRHPRRWRATSVIAQIQRSAVDAIPIVALLSFMVGMVVAFLGATVLANFGASIFSVHLVAFSFMREFGVLLPAILIAGRTASAYTAQIGSMKANEEIDALRSNALDPIELLVLPRVLALLVSLPLLTLVGILAGIAGGATVCALSLEIPPAQFLAIVQEKIEVRHFLVGMSKSPLFAVMIAAIGCHEGFKVAGSAESVGDHTTSSVVQSIFMVILIDAIAALFFMEMGW
>Cluster_7409_Allele_2
MVGGDHKWLAGGDWTIEHYASLAKSVSAARISHAEGYATPLLD
>Cluster_7409_Allele_3
MVGGDHKWLAGGDWTIEHYASLAKSVSAARISHAEGYATPLLDWTQVQRLDTAGAALLVEILGPDSIIDRPEAAPNLSSDRLALMRALAAAATDQQKTEKAAVSGNPLLRGLGRIGLTLEQGCRACLGLAGFVGQIIETWSRTVRHPRRWRTTSVIAQIQRSAVDAIPIVALLSFMVGMVVAFLGATVLANFGASIFSVHLVAFSFMREFGVLLPAILIAGRTASAYTAQIGSMKANEEIDALRSNALDPIELLVLPRVLALLVSLPLLTLVGILAGIAGGATVCALSLEIPPAQFLAIVQEKIEVRHFLVGMSKSPLFAVMIAAIGCHEGFKVAGSAESVGDHTTSSVVQSIFMVILIDAIAALFFMEMGW
>Cluster_7442_Allele_0
MSIKKLDNGEWLVDCRPDGRDGPRIRRKVKSKNEAMHLERRIMGDGSKGEFEKKPKRDERRLSELVGLWFTMHGNTLKQGDKRRREMLTTVARIGDPMVCTFTAEMFADYRAARIAGKWGRLKTGSGKKKGQAAKPVGAKTLNHELVHLRAMFNELERLEKWTGENPLAKVRALKQDETEMGYLSREQIPLLLAKLDQHPSTVGMVARVCLATGARWSEAMNLTPLQVRDGRIHFVRTKSARNRAVPISAELQKSLEGALPWRSSYSATYKAFELAVAELDLQLPKGQLTHVLRHTFASHYMMNGGDILTLQRVLGHATLQMTMRYAHFSPGHLAEVVNLNPLAQGCGRFVDAEKECESGVDAQGQAVAQV
>Cluster_7442_Allele_1
MAELDLQLPKGQLTHVLRHTFASHYMMNGGDILTLQRVLGHATLQMTMRYAHFSPGHLAEVVNLNPLAQGCGRFVDAEKECEPGVDARDQAVAQV
>Cluster_7442_Allele_2
MAELDLQLPKGQLTHVLRHTFASHYMMNGGDILTLQRVLGHATLQMTMRYAHFSPGHLAEVVNLNPLAQGCGRFVDAEKECESGVDAQGQAVAQV
>Cluster_7442_Allele_3
MSIKKQDNGQWLVDCRPEGRSGPRIRRLVKSKNEAMHLERRIMGDGSKGEFEKKPKRDERRLSELVGLWFTMHGNTLKQGDKRRREMLTTVARIGDPMVCTFTAEMFADYRAARIAGKWGRLKTGSGKKKGQAAKPVGAKTLNHELVHLRAMFNELERLEKWTGENPLAKVRALKQDETEMGYLSREQIPLLLAKLDQHPSTVGMVARVCLATGARWSEAMNLTPLQVRDGRIHFVRTKSARNRAVPISAELQKSLEGALPWRSSYSATYKAFELAVAELDLQLPKGQLTHVLRHTFASHYMMNGGDILTLQRVLGHATLQMTMRYAHFSPGHLAEVVNLNPLAQGCGRFVDAEKECESGVDAQGQAVAQV
>Cluster_7442_Allele_4
MSIKKQDNGQWLVDCRPEGRAGPRIRRLVKSKNEAMHLERRIMGDGSKGEFEKKPKRDERRLSELVGLWFTMHGNTLKQGDKRRREMLTTVARIGDPMVCTFTAEMFADYRAARIAGKWGRLKTGSGKKKGQAAKPVGAKTLNHELVHLRAMFNELERLEKWTGENPLAKVRALKQDETEMGYLSREQIPLLLAKLDQHPSTVGMVARVCLATGARWSEAMNLTPLQVRDGRIHFVRTKSARNRAVPISAELQKSLEGALPWRSSYSATYKAFELAVAELDLQLPKGQLTHVLRHTFASHYMMNGGDILTLQRVLGHATLQMTMRYAHFSPGHLAEVVNLNPLAQGCGRFVDAEKECEPGVDAQGQAVAQV
>Cluster_7442_Allele_5
MAELDLQLPKGQLTHVLRHTFASHYMMNGGDILTLQRVLGHATLQMTMRYAHFSPGHLAEVVNLNPLAQGCGRFVDAEKECEPGVDAQGQAVAQV
>Cluster_752_Allele_4
MGELAKEILPVNIEDELKQSYLDYAMSVIVGRALPDARDGLKPVHRRVLYAMSELGNDWNKPYKKSARVVGDVIGKYHPHGDIAVYDTIVRMAQPFSLRYMLVDGQGNFGSVDGDNAAAMRYTEVRMAKLAHELLADLEKETVDWVPNYDGTEQIPAVMPTKIPNLLVNGSSGIAVGMATNIPPHNLGEVIDGCLALMDNPDLTVDELMQYIPGPDFPTAGIINGRAGIIEAYRTGRGRIYIRARAVVEEMEKGGGREQIIITELPYQLNKARLIEKIAELVKEKKIEGISELRDESDKDGMRVVIELRRGEVGEVVLNNLYAQTQLQSVFGINVVALVDGQPRTLNLKDMLEVFVRHRREVVTRRTVYELRKARERGHILEGQAVALSNIDPVIELIKSSPTPAEAKERLIATAWESSAVEAMVERAGADACRPEDLDPQYGLRDGKYYLSPEQAQAILELRLHRLTGLEHEKLLSEYQEILNLIGELIRILTNPARLMEVIREELEAVKAEFGDARRTEIVASQVDLTIADLITEEDRVVTISHGGYAKSQPLAAYQAQRRGGKGKSATGMKDEDYIEHLLVANSHATLLLFSSKGKVYWLRTFEIPEASRTARGRPLVNLLPLDEGERITAMLQIDLEALQQNGGADDDLDEAEGAVLEGEVVEAAEVEEVEGETAELVAEPTGAYIFMATAFGTVKKTPLVQFSRPRSSGLIALKLEEGDTLIAAAITDGAKEVMLFSSAGKVIRFAESVVRIMGRNARGVRGMRLGKGQQLISMLIPESGAQILTASERGFGKRTPLSKFPRRGRGGQGVIAMVTNERNGALIAAVQVQEGEEIMLISDQGTLVRTRVDEVSLSGRNTQGVTLIKLASDEVLVGLERVQEPSGGDDEDLPEGEEAAESLGESAESESEPAAEAEGNEE
>Cluster_8102_Allele_2
MRKIIHIDCDCFYAALEMRDDPSLRGKALAVGGSPDKRGVVATCSYEARAYGVRSAMAMRTALKLCPDLLVVRPRFDVYRAVSKQIHAIFRDYTDLIEPLSLDEAYLDVSASPHFAGSATRIAQDIRRRVAEELHITVSAGVAPNKFLAKIASDWRKPDGLFVITPEQVDGFVAELPVAKLHGVGKVTAERLARMGIRTCADLRQGSKLSLVREFGSFGERLWGLAHGIDERPVEVDSRRQSVSVECTFDRDLPDLAACLEELPTLLGELDGRLQRLDGSYRPDKPFVKLKFHDFTQTTVEQSGAGRDLESYRQLLGQAFARGNRPVRLIGVGVRLLDLQGAHEQLRLF
>Cluster_8422_Allele_2
MERRRFSAALQGQNLRFTGAGEGGSARARVGFLLLEHFSLPAFTQALDTLVTANLIRSESFAVSNFSLSGEPVTSDLGLLICPDLALASAALQGLDLLVVCGGLRTPLRSSAALREALQDVASRGVALAGLWNGAWFLGDAGLLDGYRCCIHPEHRAALAEIARNSQVTSDSYMVDRDRLTAASPTGAFNLALEWIARRHGRDLVEAVVDILAFEESRYRRVRPALHEKMSEPLREVINLMAANIEEPLSQEQLAHYVGRSRRQIERLFQQQLGTTPVRYYLELRITECRRLLQHSDLTMLEVLVACGFVSPSHFSKCYTAFYGYPPSKEVRYGNVRSTK
>Cluster_8805_Allele_0
MDEYPIIDLSHLLPAAQGLARLPADERIQRLRADRWIGYPRAVEALNRLEALYAWPNKQRMPNLLLVGPTNNGKSMIVEKFRRTHPASSDADQEHIPVLVVQMPSEPSVIRFYVALLAAMGAPLRPRPRLPEMEQLALALLRKVGVRMLVIDELHNVLAGNSVNRREFLNLLRFLGNELRIPLVGVGTRDAYLAIRSDDQLENRFEPMMLPVWEANDDCCSLLASFAASLPLRRPSPIATLDMARYLLTRSEGTIGELAHLLMAAAIVAVESGEEAINHRTLSMAYRQPLAQPRHRGRTASDLEATGPSHPDMDLDARTDVRFRVLGVLR
>Cluster_8805_Allele_1
MDEYPIIDLSHLLPAAQGLARLPSDERIQRLRADRWIGYPRAVEALNRLEALYAWPNKQRMPNLLLVGPTNNGKSMIVEKFRRTHPASSDADQEHIPVLVVQMPSEPSVIRFYVALLAAMGAPLRPRPRLPEMEQLALALLRKVGVRMLVIDELHNVLAGNSVNRREFLNLLRFLGNELRIPLVGVGTRDAYLAIRSDDQLENRFEPMMLPVWEANDDCCSLLASFAASLPLRRPSPIATLDMARYLLTRSEGTIGELAHLLMAAAIVAVESGEEAINHRTLSMAVYTGPSERRRQFERELM
>Cluster_8805_Allele_2
MEEYPIIELSHLLPATQGLARLPADERIQRLRADRWIGYPRAVEALNRLEALYAWPNKQRMPNLLLVGPTNNGKSMIVEKFRRTHPASSDADQEHIPVLVVQMPSEPSVVRFYVALLAAMGAPLRPRPRLPEMEQLALALLRKVGVRMLVIDELHNVLAGNSVNRREFLNLLRFLGNELRIPLVGVGTRDAYLAIRSDDQLENRFEPMMLPVWEANDDCCSLLASFAASLPLRRPSSIATLDMARYLLTRSEGTIGELAHLLMAAAIVAVESGEKAINHRTLSMADYTGPSERRRQFERELM
>Cluster_8805_Allele_3
MDEYPVIDLSHLLPAAQGLARLPADERIQRIRADRWIGYPRAVEALNRLETLYAWPNKQRMPNLLLVGPTNNGKSMIVEKFRRAHPVGTDADQEHIPVLVVQMPSEPSVIRFYVALLAAMGAPLRPRPRLPEMEQLALALLRMVGVRMLVIDELHNVLAGNSVNRREFLNLLRFLGNELRIPLVGVGTREAYLAIRSDDQLENRFEPMLLPPWEANEDCCSLLASFAASLPLRRPSPIATLDMARYLLTRSEGTIGELAHLLVAAAVAAVESGEEAINHRTLSMADYIGPSERRRQFERELM
>Cluster_8805_Allele_4
MDEYPIIDLSHLLPAAQGLARLPADERIQRLRADRWIGYPRAVEALNRLEALYAWPNKQRMPNLLLVGPTNNGKSMIVEKFRRTHPASSDADQEHIPVLVVQMPSEPSVIRFYVALLAAMGAPLRPRPRLPEMEQLALALLRKVGVRMLVIDELHNVLAGNSVNRREFLNLLRFLGNELRIPLVGVGTRDAYLAIRSDDQLENRFEPMMLPVWEANDDCCSLLASFAASLPLRRPSPIATLDMARYLLTRSEGTIGELAHLLMAAAIVAVESGEEAINHRTLSMACRQPLAQPRHRGRTASDLEATGPSHPDMDLDARTDVRFRVLGVLR
>Cluster_8805_Allele_5
MDEYPIIDLSHLLPAAQGLARLPADERIQRLRADRWIGYPCAVEALNRLETLYAWPNKQRMPNLLLIGPTNNGKSMIVEKFRRTHPASADADQEHIPVLVVQMPSEPSVIRFYVALLAAMGAPLRPRPRLPEMEQLALALLRKVGVRMLVIDELHNVLAGNSINRREFLNLLRFLGNELRIPLVGVGTRDAYLAIRSDDQLENRFEPMMLPVWEANDDCCSLLASFSASLPLRRPSTIATLDMARYLLTRSEGTIGELAHLLMAAAIAAVESGEEAINHRTLSMADYSGPSERRRQFERELM
>Cluster_8805_Allele_6
MDEYPVIDLSHLLPAAQGLARLPADERIQRIRADRWIGYPRAVEALNRLETLYAWPNKQRMPNLLLVGPTNNGKSMIVEKFRRAHPVGTDADQEHIPVLVVQMPSEPSVIRFYVALLAAMGAPLRPRPRLPEMEQLALALLRKVGVRMLVIDELHNVLAGNSVNRREFLNLLRFLGNELRIPLVGVGTREAYLAIRSDDQLENRFEPMLLPPWEANEDCCSLLASFAASLPLRRPSPIATLDMARYLLTRSEGTIGELAHLLVAAAVAAVESGEEAINHRTLSMADYIGPSERRRQFERELM
>Cluster_8805_Allele_7
MDEYPIIDLSHLLPAAQGLARLPADERIQRLRADRWIGYPRAVEALNRLEALYAWPNKQRMPNLLLVGPTNNGKSMIVEKFRRTHPASSDADQEHIPVLVVQMPSEPSVIRFYVALLAAMGAPLRPRPRLPEMEQLALAVELHLKLTHLG
>Cluster_8805_Allele_8
MDEYPIIDLSHLLPAAQGLARLPADERIQRLRADRWIGYPRAVEALNRLEALYAWPNKQRMPNLLLVGPTNNGKSMIVEKFRRTHPASSDADQEHIPVLVVQMPSEPSVIRFYVALLAAMGAPLRPRPRLPEMEQLALALLRKVGVRMLVIDELHNVLAGNSVNRREFLNLLRFLGNELRIPLVGVGTRDAYLAIRSDDQLENRFEPMMLPVWEANDDCCSLLASFAASLPLRRPSPIATLDMARYLLTRSEGTIGELAHLLMAAAIVAVESGEEAINHRTLSMAVYTGPSERRRQFERELM
>Cluster_8805_Allele_9
MEEYPIIDLSHLMPVAQGLARLPADERIHRLRADRWIGYPRAVEALNRLEALYAWPNKQRMPNLLLVGPTNNGKSMIVEKFRRTHPASSDADQEHIPVLVVQMPSEPSVIRFYVALLAAMGAPLRPRPRLPEMEQLALALLRKVGVRMLVIDELHNVLAGNSVNRREFLNLLRFLGNELRIPLVGVGTRDAYLAIRSDDQLENRFEPMMLPVWEANDDCCSLLASFAASLPLRRPSSIATLDMARYLLTRSEGTIGELAHLLMAAAVAAVESGEEAINHRTLSMADYTGPSERRRQFERELM
>Cluster_8805_Allele_10
MDEYPIIDLSHLLPAAQGLARLPADERIHRLRADRWIGYPRAVEALNRLEALYTWPNKQRMPNLLLVGPTNNGKSMIVEKFRRAHPASSDADQEHIPVLVVQMPSEPSVIRFYVALLAAMGAPLRPRPRLPEIEQLALTLLRKLGVRLLVIDELHNVLAGNSVNRREFLNLLRFLGNELRIPLVGVGTRDAYLAIRSDDQLENRFEPMMLPVWEANDDCCSLLASFAASLPLRRPSSIATLDMARYLLTRSEGTIGELAHLLMAAAVAAVESSEEAINHRTLSMADYTGPSERRRQFERELM
>Cluster_8805_Allele_11
MDEYPIIDLSHLLPAVQGLARLPADERIQRLRADRWIGYPRAVEALNRLETLYAWPNKQRMPNLLLIGPTNNGKSMIVEKFRRTHPASSDADQEHIPVLVVQMPSEPSVIRFYVALLAAMGAPLRPRPRLPEMEQLALALLRKVGVRMLVIDELHNVLAGNSVNRREFLNLLRFLGNELRIPLVGVGTRDAYLAIRSDDQLENRFEPMMLPLWEANDDCCSLLASFAASLPLRRPSPIATPDMARYLLTRSEGTIGELAHLLMAAAVAALESGEEAINHRTLSMADYTGPGERRRQFERELM
>Cluster_8805_Allele_12
MDEYPIIDLSHLLPAAQGLARLPADERIQRLRADRWIGYPRAVEALNRLEALYAWPNKQRMPNLLLVGPTNNGKSMIVEKFRRTHPASSDADQEHIPVLVVQMPSEPSVIRFYVALLAAMGAPLRPRPRLPEMEQLALALLRKVGVRMLVIDELHNVLAGNSVNRREFLNLLRFLGNELRIPLVGVGTRDAYLAIRSDDQLENRFEPMMLPVWEANDDCCSLLASFAASLPLRRPSPIATLDMARYLLTRSEGTIGELAHLLMAAAIVAVESGEEAINHRTLSMAC
>Cluster_8805_Allele_13
MDEYPIIDLSHLLPAAQGLARLPADERIQRLRADRWIGYPRAVEALNRLEALYAWPNKQRMPNLLLVGPTNNGKSMIVEKFRRTHPASSDADQEHIPVLVVQMPSEPSVIRFYVALLAAMGAPLRPRPRLPEMEQLALALLRKVGVRMLVIDELHNVLAGNSVNRREFLNLLRFLGNELRIPLVGVGTRDAYLAIRSDDQLENRFEPMMLPVWEANDDCCSLLASFAASLPLRRPSPIATLDMARYLLTRSEGTIGELAHLLMAAAIVAVESGEEAINHRTLSMACRQPLAQPRHRGRTASDLEATGPSHP
>Cluster_8805_Allele_14
MDEYSITDLSHLLPTTQGLARLPADERIQRLRADRWIGYPRAVEALNRLEALYAWPNKQRMPNLLLVGPTNNGKSMIVEKFRRTHPTSSDADQEHIPVLVVQMPSEPSVIRFYVALLAAMGAPLRPRPRLPEIEQLALTLLRKLGVRLLVIDELHNVLAGNSVNRREFLNLLRFLGNELRIPLVGVGTRDAYLAIRSDDQLENRFEPMMLSVWEANDDCCSLLASFAASLPLRRPSSIATLDMARYLLTRSEGTIGELAHLLMAAAVAAVESGEEAINHRTLSMADYTGPSERRRQFERELM
>Cluster_8805_Allele_15
GVVAVEEYPIIDLSHLMPVAQGLARLPADERIHRLRADRWIGYPRAVEALNRLEALYAWPNKQRMPNLLLVGPTNNGKSMIVEKFRRTHPASSDADQEHIPVLVVQMPSEPSVIRFYVALLAAMGAPLRPRPRLPEMEQLALALLRKVGVRMLVIDELHNVLAGNSVNRREFLNLLRFLGNELRIPLVGVGTRDAYLAIRSDDQLENRFEPMMLPVWEANDDCCSLLASFAASLPLRRPSSIATLDMARYLLTRSEGTIGELAHLLMAAAVAAVESGEEAINHRTLSMADYTGPSERRRQFERELM
>Cluster_8805_Allele_16
MEEYPIIDLSHLMPVAQGLAR
>Cluster_8805_Allele_17
MDEYPVIDLSHLLPAAQGLARLPADERIQRIRADRWIGYPRAVEALNRLETLYAWPNKQRMPNLLLVGPTNNGKSMIVEKFRRAHPVGTDADQEHIPVLVVQMPSEPSVIRFYVALLAAMGAPLRPRPRLPEMEQLALALLRKVGVRMLVIDELHNVLAGNSVNRREFLNLLHFLGNELRIPLVGVGTREAYLAIRSDDQLENRFEPMLLPPWEANEDCCSLLASFAASLPLRRPSPIATLDMARYLLTRSEGTIGELAHLLVAAAVAAVESGEEAINHRTLSMADYIGPSERRRQFERELM
>Cluster_8805_Allele_18
MDEYPIIDLSHLLPAAQGLARLPADERIQRLRADRWIGYPRAVEALNRLEALYAWPNKQRMPNLLLVGPTNNGKSMIVEKFRRTHPASSDADQEHIPVLVVQMPSEPSVIRFYVALLAAMGAPLRPRPRLPEMEQLALALLRKVGVRMLVIDELHNVLAGNSVNRREFLNLLRFLGNELRIPLVGVGTRDAYLAIRSDDQLENRFEPMMLPVWEANDDCCSLLASFAASLPLRRPSPIATLDMARYLLTRSEGTIGELAHLLMAAAIVAVESGEEAINRYRQPLAQPRHRGRTASDLEATGPSHPDMDLDARTDVRFRVLGVLR
>Cluster_8971_Allele_4
MDRIDMGVLVVLFNPGDDDLEHLGELAAAFPQLRFLAVDNSPHSDPQRNARLRGQGIAVLHHGNRQGIAGAFNQGLDALFRRGVQGVLLLDQDSRPGGAFLAAQWRNLQARNGQACLLGPRIFDRGDRRFLPAIHLDGLTLRQLSLDGLTTPQRTSFLISSGCLLTREAYQRLGHFDEELFIDHVDTEYSLRAQALDVPLYVDPRLVLEHRIGTRKTRRLGGLSLSAMNHAPLRRYYLARNGLLVLRRYARSSPLALLANLPTLTQGLAVLLLERDKLLKLRCLGWGLWDGLRGRGGALETNRPRLLKRLAGPAVASVASGKAKA
>Cluster_9656_Allele_0
MAYFTGTANNPADLLAKVRVHAESLGWVTDRASASEWLCHNADGYWSFNAGANQFQMAGNTGFDNSLAWNAQPGNSVQNNPYSSKGPTVAQLSGGPFTRYHLFATAAYLHLHVEIAAGQFRPVMIGSLNKRGVEYSGGQYVCGSVIYQAGQMLTSSWSCHPFDGYHVRYSDGGCVLRVDGLDGGPSPDWLPFDYTTNIPRRVIGPGRGNYRSQYHPDVGLIDASANELNSSTTTVPCAIYAFGAQQRSRYVGEVPDFGICNMAFLAPGDPLVVGSDTWRVYPLLQRGTATDFDSTSAWVGYCFRVVE
>Cluster_9656_Allele_1
MAYFTGTANNPADLLAKVRVHAESLGWVTDRASASEWICHNADGYWSFNAGANQFQIAGNTGFDNGLAWNAQPGNSVQNNPYSSKEATIAQLSAGPFTRYHLFATAAYLHLHVEIAAGQFRPVMIGSLNKRGVGYTGGQYVCGSFLYSSGQALTNNWSSHPFDGYHIRYSGGGSMLRLDSLDGSPSPDWLPFDYTTNVSRRVVGPGRGNYSSQYHPDVGLIDASANELNSSTNVVPCAIYAFGAQQRSRYIGEAPDFGLCRMDFLAPGDSITIGTDTWRVFPLLQRGTANDFGNTSALVGYAFRVVE
>Cluster_9656_Allele_2
MAYFTGTANSPADLLGKLRTHAETLGWVTDRASASDWLCHNADGYWSFNASSNQWQLAGNTGFDNGLAWNAQPGSSVQNNPYSSKETTIAQLSAGPFTRYHLFATAAYLHLHVEIAAGQFRPVMIGSLNKRGVGYTGGQYVCGSFIYSSGQALTNNWSSHPFDGYHIRYSGGGSVLRLDSLDGGPSPEWLPFDYSTNLPRRVVGPGRGNYSSQYHPDVGLIDASANELNSSTNVVPCAIYAFGAQQRSRYIGEAPDFGLCRMDFLAPGDSITIGTDTWRVFPLLQRGTASDFGNTSALVGYAFRVVE
>Cluster_9656_Allele_3
MDFLAPGDSITIGTDTWRVFPLLQRGTAADFGNTSALVGYAFRVVE
>Cluster_9656_Allele_4
MAYFTGTANNPADLLAKLRVHAESLGWVTDRASASEWLCHNADGYWSFNAGSNQWQLAGNTGFDDGLAWNAQPGNSVQNNPYSSKEATIAQLSAGPFTRYHLFATAAYLHLHVEIAAGQFRPVMIGSLNKRGVGYTGGQYVCGSFLYSSGQALTNNWSSHPFDGYHIRYSGGGSMLRLDSLDGGPSPEWLPFDYTTNVSRRVVGPGRGNYSSQYHPDVGLIDASANELNSSTTPVPCAIYAFGAQQRSRYVGEVPDFGICNMAFLAPGDPLVVGSDTWRVYPLLQRGTATDFGSTSAWVGYCFRVVE
>Cluster_9656_Allele_5
MAYFTGTANNPSDLLGKLRTHAETLGWVTDRASASEWLCHNADGYWSFNAGSNQWQLAGNTGFDNALAWNAQPGNSVQNNPYSSKQPTVAQLSGGPFTRYHLFATAAYLHLHVEIAAGQFRPVMIGSLNKRGVGYTGGQYVCGSVIYAPGQALTNNWSSHPFDGYHIQYSDGGSVLRLDSLDDGPSPEWLPFDYRTNIPRRVVGPGRGNYSSQYHPDVGLIDASANELNSSTTPVPCAIYAFGAQQRSRYVGEVPDFGLCNMAFLAPGDPLVVGSDTWRVYPLLQRGTATDFGATSAWVGYCFRVVE
>Cluster_9656_Allele_6
MAYFTGTANNPADLLAKLRVHAESLGWVTDRASASEWLCHNADGYWSFNAGSNQWQLAGNTGFDDGLAWNAQPGNSVQNNPYSSKEATIAQLSAGPFTRYHLFATAAYLHLHVEIAAGQFRPVMIGSLNKRGVGYTGGQYVCGSFLYSSGQALTNNWSSHPFDGYHIRYSGGGSMLRLDSLDGSPSPDWLPFDYTTNVSRRVVGPGRGNYSSQYHPDVGLIDASANELNSSTTPVPCAIYAFGAQQRSRYVGEVPDFGICNMAFLAPGDPLVIGSDTWRVYPLLQRGSATDFGNTSAWVGYCFRVLE
>Cluster_9656_Allele_7
MAYFTGTANNPSDLLGKLRTHAETLGWVTDRASASEWLCHNADGYWSFNAGSNQWQLAGNTGFDNGLAWNAQPGSSVQNNPYSSKEATIAQLSAGPFTRYHLFATAAYLHLHVEIAAGQFRPVMIGSLNKRGVAYTGGQYVCGSFIYSPGQALTNNWSSHPFDGYHIRYSGGGSVLRLDSLDGSPSPDWLPFDYTTNVSRRVVGPGRGNYSSQYHPDVGLIDASANELNSSTNVVPCAIYAFGAQQRSRYIGEAPDFGLCRMDFLAPGDSITIGTDTWRVFPLLQRGTASDFGNTSALVGYAFRVVE
>Cluster_9656_Allele_8
MDFLAPGDSITIGTDTWRVFPLLQRGTASDFGNTSALVGYAFRVVE
>Cluster_9656_Allele_9
MAYFTGTANNPADLLAKVRVHAESLGWVTDRASASEWLCHNADGYWSFNAGANQFQMAGNTGFDNSLAWNAQPGNSVQNNPYSSKGPTVAQLSGGPFTRYHLFATAAYLHLHVEIAAGQFRPVMIGSLNKRGVGYTGGQYVCGSFIYTPGQALTNNWSSHPFDGYHIQYSNSSCMLRLDGLDGGPSPEWLPFDYTTNVPRRVVGPGRGNYSSQYHPDVGLIDASANELNSSTTPVPCAIYAFGAQQRSRYVGEVPDFGLCNMAFLAPGDPLVVGSDTWRVYPLLQRGTASDFGNTSAWVGYCFRVLE
>Cluster_9656_Allele_10
MAYFTGTANNPSDLLGKLRAHAETLGWVTDRASASEWLCHNADGYWSFNAGTNQWLLTGNTGFDNSKAWNAQPGNSVQNNPYSSKGPTIAQLSGGPFTRYHLFGSAAYLHLHVEIAAGQFRPVMIGSLNKRSVGYTGGQYVCGSFIYTPGQALTNNWSSHPFDGYHIQYSTSSCMLRLDSLDGGPAPEWLPFDYTTNVPRRVVGPGRGNYSSQYHPDVGLIDASANELNSSTNVVPCAIYAFGAQQRSRYIGEAPDFGLCRMDFLAPGDSITIGTDTWRVFPLLQRGTANDFGNTSALVGYAFRVVE
>Cluster_9656_Allele_11
MAYFTGTANNPSDLLGKLRAHAETLGWITDRASASEWLCHNADGYWSFNAGTNQWLLTGNTGFDNALAWNAQPGGSVQNNPYSSKGPTIAQLSGGPFTRYHLFATAAYLHLHVEIAAGQYRPVMIGSLNKRGVGYTGGQYVCGSFIYTPGQALTNNWSSHPFDGYHIQYSTSSCMLRLDGLDGGPAPEWLPFDYTTNIPRRVVGPGRGNYSSQYHPDVGLVDASANELNSSTNVVPCAIYAFGAQQRSRYIGEAPDFGLCRMDFLAPGDSITIGTNTWRVFPLLQRGTANDFGNTSALVGYAFRVVE
>Cluster_9656_Allele_12
MAYFTGTANNPSDLLGKLRTHAETLGWVTDRASASEWLCHNADGYWSFNAGSNQWQLAGNTGFDNGLAWNAQPGSSVQNNPYSSKEATIAQLSAGPFTRYHLFATAAYLHLHVEIAAGQFRPVMIGSLNKRGVAYTGGQYVCGSFIYSPGQALTNNWSSHPFDGYHIRYSGGGSVLRLDSLDGSPSPDWLPFDYTTNVSRRVVGPGRGNYSSQYHPDVGLIDASANELISSTNVVPCAIYAFGAQQRSRYIGEAPDFGLCRMDFLAPGDSITIGTDTWRVFPLLQRGTANDFGNTSALVGYAFRVVE
>Cluster_9656_Allele_13
MAYFTGTANNPADLLAKVRVHAESLGWVTDRASASEWLCHNADGYWSFNAGANQFQMAGNTGFDNSLAWNAQPGNSVQNNPYSSKGPTVAQLSGGPFTRYHLFATAAYLHLHVEIAAGQFRPVMIGSLNKRGVEYSGGQYVCGSVIYHTGQMLTSSWSCHPFDGYHVRYSDGGCVLRVDGLDGGPSPDWLPFDYTTTIPRRVIGPGRGNYRSQYHPDVGLIDASANELNSSTTTVPCAIYAFGAQQRSRYVGEVPDFGICNMAFLAPGDPLVVGSDTWRVYPLLQRGTATDFDSASAWVGYCFRVVE
>Cluster_9656_Allele_14
MAYFTGTANNPADLLAKVRVHAETLGWVTDRASASEWLCHNADGHWSFNAGSNQWQLAGNTGFDNGLAWNAQPGNSVQNNPYSSKEATIAQLSAGPFTRYHLFATAAYLHLHVEIAAGQFRPVMIGSLNKRGVGYTGGQYVCGSFLYTSGQALTSNWSSHPFDGYHIRYSGGGSVLRLDSLDGGPSPEWLPFDYTTNVSRRVVGPGRGNYSSQYHPDVGLIDASANELNSSTTPVPCAIYAFGAQQRSRYVGEVPDFGICNMAFLAPGDPLVIGSDTWRVYPLLQRGSATDFGNTSAWVGYCFRVLE
>Cluster_9656_Allele_15
MAYFTGTANNPSDLLGKLRTHAETLGWVTDRASASEWLCHNADGYWSFNAGSNQWQLAGNTGFDNGLAWNAQPGSSVQNNPYSSKETTIAQLSAGPFTRYHLFATAAYLHLHVEIAAGQFRPVMIGSLNKRGVAYTGGQYVCGSFIYSPGQALTNNWSSHPFDGYHIRYSGGGSVLRLDSLDGGPSPEWLPFDYTTNVSRRVVGPGRGNYSSQYHPDVGLIDASANELNSSTNVVPCAIYAFGAQQRSRYIGEAPDFGLCRMDFLAPGDSITIGTDTWRVFPLLQRGTANDFGNTSALVGYAFRVVE
>Cluster_9656_Allele_16
MGLIDASANELNSSTNVVPCAIYAFGAQQRSRYIGEAPDFGLCRMDFLAPGDSITIGTDTWRVFPLLQRGTANDFGNTSALVGYAFRVVE
>Cluster_9656_Allele_17
MAYFTGTANNPSDLLGKLRTHAETLGWVTDRASASEWLCHNADGYWSFNAGSNQWQLAGNTGFDNGLAWNAQPGSSVQNNPYSSKEATIAQLSAGPFTRYHLFATAAYLHLHVEIAAGQFRPVMIGSLNKRGVAYTGGQYVCGSFIYSPGQALTNNWSSHPFDGYHIRYSGGGSVLRLDSLDGGPSPEWLPFDYTTNVSRRVVGPGRGNYSSQYHPDVGLIDASANELNSSTTAVPCAIYAFGAQQRSRYIGEVPDFGICNMAFLAPGDPLVVGSDTWRVYPLLQRGTATDFGSTSAWVGYCFRVVE
>Cluster_9656_Allele_18
MAYFTGTANNPADLLAKLRVHAESLGWVTDRASASEWLCHNADGYWSFNAGSNQWQLAGNTGFDDGLAWNAQPGNSVQNNPYSSKEATIAQLSAGPFTRYHLFATAAYLHLHVEIAAGQFRPVMIGSLNKRGVGYTGGQYVCGSFLYSSGQALTNNWSSHPFDGYHIRYSGGGSMLRLDSLDGGPSPEWLPFDYTTNVARRVVGPGRGNYSSQYHPDVGLIDASANELNSSTTPVPCAIYAFGAQQRSRYVGEVPDFGICNMAFLAPGDPLVVGSDTWRVYPLLQRGTATDFGSTSAWVGYCFRVVE
>Cluster_9656_Allele_19
MAYFTGTANNPSDLLGKLRAHAETLGWVTDRASASEWLCHNADGYWSFNAGTNQWLLTGNTGFDNSKAWNAQPGNSVQNTPYSSTRPTEAQLSAGPFTRYHLFATAAYLHLHVEIAAGQFRPVMIGSLNKRGVAYTGGQYVCGSFIYSPGQALTNNWSSHPFDGYHIRYSGGGSVLRLDSLDGSPSPDWLPFDYTTNVSRRVVGPGRGNYSSQYHPDVGLIDASANELNSSTNVVPCAIYAFGAQQRSRYIGEAPDFGLCRMDFLAPGDSITIGTDTWRVFPLLQRGTAADFGNTSALVGYAFRVVE
>Cluster_9656_Allele_20
MAYFTGTANNPADLLAKLRVHAESLGWVTDRASASEWLCHNADGYWSFNAGANQFQMAGNTGFDNALAWNAQPGNSVQNNPYSSKQPTVAQLSGGPFTRYHLFATAAYLHLHVEIAAGQFRPVMIGSLNKRGVGYTGGQYVCGSVIYSAGQALTNNWSSHPFDGYHIQYSDGGSVLRLDSLDDGPSPEWLPFDYRTNIPRRVVGPGRGNYSSQYHPDVGLIDASANELNSSTTPVPCAIYAFGAQQRSRYVGEVPDFGLCNMAFLAPGDPLVVGSDTWRVYPLLQRGTASDFGNTSAWVGYCFRVVE
>Cluster_9656_Allele_21
MLRLDSLDGGPSPEWLPFDYTTNVSRRVVGPGRGNYSSQYHPDVGLIDASANELNSSTNVVPCAIYAFGAQQRSRYIGEAPDFGLCRMDFLAPGDSITIGTDTWRVFPLLQRGTANDFGNTSALVGYAFRVVE
>Cluster_9656_Allele_22
MDFLAPGDSITIGTDTWRVFPLLQRGTANDFGNTSALVGYAFRVVE
>Cluster_9656_Allele_23
MAYFTGTANNPSDLLGKLRTHAETLGWVTDRASASEWLCHNADGYWSFNAGSNQWQLAGNSGFDNGLAWNAQPGSSVQNNPYSSKEATIAQLSAGPFTRYHLFATAAYLHLHVEIAAGQFRPVMIGSLNKRGVAYTGGQYVCGSFIYSPGQALTDNWSSHPFDGYHIRYSGGGSVLRLDSLDGGPSPEWLPFDYTTNVSRRVVGPGRGNYSSQYHPDVGLIDASANELNSSTNVVPCAIYAFGAQQRSRYIGEAPDFGLCRMDFLAPGDSITIGTDTWRVFPLLQRGTANDFGKTSALVGYAFRVVE
>Cluster_9656_Allele_24
MAYFTGTANNPADLLGKLRVHAETLGWVTDRASASEWLCHNADGYWSFRAGANQFQMAGNTGFDNGLAWNAQPGNSVQNNPYSSKQPTVAQLSGGPFTRYHLFATAAYLHLHVEIAAGQFRPVMIGSLNKRGVGYTGGQYVCGSVIYSAGQALTNNWSSHPFDGYHIQYSDGGSVLRLDSLDDGPSPEWLPFDYRTNIPRRVVGPGRGNYSSQYHPDVGLIDASANELNSSTTPVPCAIYAFGAQQRSRYVGEVPDFGLCNMAFLAPGDPLVVGSDTWRVYPLLQRGTATDFGSTSAWVGYCFRVLE
>Cluster_9656_Allele_25
MAYFTGTANNPADLLAKLRVHAESLGWVTDRASATEWLCHNADGYWSFNAGSNQWQLAGNTGFDNGLAWNAQPGNSVQNNPYSSKEATIAQLSAGPFTRYHLFATAAYLHLHVEIAAGQFRPVMIGSLNKRGVGYTGGQYVCGSFLYSSGQALTNNWSSHPFDGYHIRYSGGGSMLRLDSLDGGPSPEWLPFDYTTNVARRVVGPGRGNYSSQYHPDVGLIDASANELNSSTTPVPCAIYAFGAQQRSRYVGEVPDFGICNMAFLAPGDPLVVGSDTWRVYPLLQRGTATDFGSTSAWVGYCFRVVE
>Cluster_9656_Allele_26
MAYFTGTANNPADLLAKLRVHAESLGWVTDRASATEWLCHNADGYWSFNAGSNQWQLAGNTGFDNGLAWNAQPGSSVQNNPYSSKEATIAQLSAGPFTRYHLFATAAYLHLHVEIAAGQFRPVMIGSLNKRGVAYTGGQYVCGSFLYSSGQALTNNWSSHPFDGYHIRYSGGGSMLRLDSLDGSPSPDWLPFDYTTNVSRRVVGPGRGNYSSQYHPDVGLIDASANELNSSTTPVPCAIYAFGAQQRSRYVGEVPDFGICNMAFLAPGDPLVIGSDTWRVYPLLQRGSATDFGNTSAWVGYCFRVLE
>Cluster_9656_Allele_27
MAYFTGTANNPADLLAKLRVHAESLGWVTDRASASEWLCHNADGYWSFNAGSNQWQLAGNTGFDDGLAWNAQPGNSVQNNPYSSKEATIAQLSAGPFTRYHLFATAAYLHLHVEIAAGQFRPVMIGSLNKRGVGYTGGQYVCGSFLYSSGQALTNNWSSHPFDGYHIRYSGGGSMLRLDSLDGSPSPDWLPFDYTTNVSRRVVGPGRGNYSSQYHPDVGLIDASANELNSSTNVVPCAIYAFGAQQRSRYVGEVPDFGLCNMAFLAPGDPLVVGSDTWRVYPLLQRGTATDFGNTSAWVGYCFRVLE
>Cluster_9656_Allele_28
MAYFTGTANNPADLLAKLRVHAESLGWVTDRASASEWLCHNADGYWSFNAGSNQWQLAGNTGFDDGLAWNAQPGSSVQNNPYSSKEATIAQLSAGPFTRYHLFATAAYLHLHVEIAAGQFRPVMIGSLNKRGVAYTGGQYVCGSFIYSPGQALTNNWSSHPFDGYHIRYSGGGSVLRLDSLDGGPSPEWLPFDYTTNVSRRVVGPGRGNYSSQYHPDVGLIDASANELNSSTTAVPCAIYAFGAQQRSRYIGEVPDFGICNMAFLAPGDPLVVGSDTWRVYPLLQRGTATDFGSTSAWVGYCFRVVE
>Cluster_9656_Allele_29
MAYFTGAANSPADLLAKVRVHAESLGWVTDRASASEWLCHNADGYWSFNAGANQFQIAGNTGFDNGLAWNAQPGNSVQNNPYSSKGPTVAQLSGGPFTRYHLFATAAYLHLHVEIAAGQFRPVMIGSLNKRGVEYSGGQYVCGSVIYHAGQMLTSNWSCHPFDGYHVRYSDGGCVLRVDGLDGGPSPDWLPFDYTTNIPRRVIGPGRGNYRSQYHPDVGLIDASANELNSSTTTVPCAIYAFGAQQRSRYVGEVPDFGICNMAFLAPGDPLVVGSDTWRVYPLLQRGTATDFDSTSAWVGYCFRVVE
>Cluster_9656_Allele_30
MAYFTGTANNPADLLGKLRVHAESLGWVTDRASASEWLCHNADGYWSFNAGSNQWQLAGNTGFDNALAWNAQPGNSVQNNPYSSKGPTVAQLSGGPFTRYHLFATAAYLHLHVEIAAGQFRPVMIGSLNKRGVEYSGGQYVCGSVIYQAGQMLTSNWSCHPFDGYHVRYSDGGCVLRLDGLDGGPSPEWLPFDYTTNIPRRVIGPGRGNYSSQYHPDVGLIDASANELNSSTTPVPCAIYAFGAQQRSRYVGEVPDFGLCNMAFLAPGDPLVVGSDTWRVYPLLQRGTATDFGATSAWVGYCFRVVE
>Cluster_9656_Allele_31
MGLIDASANELNSSTTPVPCAIYAFGAQQRSRYVGEVPDFGICNMAFLAPGDPLVIGSDTWRVYPLLQRGTATDFGSTSAWVGYCFRVVE
>Cluster_9656_Allele_32
MAYFTGTANNPSDLLGKLRAHAETLGWVTDRASASEWLCHNADGYWSFNAGTNQWLLTGNTGFDNSKAWNAQPGNSVQNTPYSSTGPTEAQLSAGPFTRYHLFATAAYLHLHVEIAAGQFRPVLVGSLNKRGVGYAGGQYVCGSFIYTSGQALTNNWSSHPFDGYHIRYSGGGSVLRLDSLDGGPSPEWLPFDYTTNVPRRVVGPGRGNYSSQYHPDVGLIDASANELNSSTNVVPCAIYAFGAQQRSRYIGEAPDFGLCRMDFLAPGDSITIGTDTWRVFPLLQRGTANDFGNTSALVGYAFRVVE
>Cluster_9656_Allele_33
MDFLAPGDTITVGADTWRVFPLLQRGAEGDWSNTSALVGYAFRVFE
>Cluster_9656_Allele_34
MAYFTGTANNPSDLLAKLRVHAESLGWVTDRASASEWLCHNADGYWSFNADSNQWQLAGNTGFDNGLAWNAQPGNSVQNNPYSSKGPTIAQLSGGPFTRYHLFATTAYLHLHVEIAAGQFRPVMIGSLNKRGVAYTGGQYVCGSFIYFPGQALTNNWSSHPFDGYHIQYTGNSCMLRLDSLDGGPSPEWLPFDYATNLPRRVVGPGRGNYSGQYHPDVGLIDASANELNSSTTPVPCAIYAFGAQQRSRYVGEVPDFGLCNMAFLAPGDPLVVGSDTWRVYPLLQRGTATDFGHTSAWVGYCFRMVE
>Cluster_9656_Allele_35
MAYFTGTANNPADLLAKLRVHAESLGWVTDRASASEWLCHNADGYWSFNAGSNQWQLAGNTGFDDGLAWNAQPGNSVQNNPYSSKEATIAQLSAGPFTRYHLFATAAYLHLHVEIAAGQFRPVMIGSLNKRGVGYTGGQYVCGSFLYSSGQALTNNWSSHPFDGYHIRYSGGGSMLRLDSLDGGPSPEWLPFDYTTNVARRVVGPGRGNYSSQYHPDVGLIDASANELNSSTTPVPCAIYAFGAQQRSRYVGEVPDFGICNMAFLAPGDPLVIGSDTWRVYPLLQRGTATDFGSTSAWVGYCFRVVE
>Cluster_9656_Allele_36
MRLDGLDGGPSPDWLPFDYTTNIPRRVIGPGRGNYRSQYHPDVGLIDASANELNSSTTTVPCAIYAFGAQQRSRYVGEVPDFGICNMAFLAPGDPLVVGSDTWRVYPLLQRGTATDFDSTSAWVGYCFRVVE
>Cluster_9656_Allele_37
MAYFTGTANNPSDLLGKLRTHAETLGWVTDRASASEWLCHNADGYWSFNAGSNQWQLAGNTGFDNGLAWNAQPGSSVQNNPYSSKEATIAQLSAGPFTRYHLFATAAYLHLHVEIAAGQFRPVMIGALNKRGVAYTGGQYVCGSFIYSPGQALTNNWSSHPFDGYHIRYSGGGSVLRLDSLDGGPSPEWLPFDYTTNVSRRVVGPGRGNYSSQYHPDVGLIDASANELNSSTNVVPCAIYAFGAQQRSRYIGEAPDFGLCRMDFLAPGDSITIGTDTWRVFPLLQRGTANDFGNTSALVGYAFRVVE
>Cluster_9656_Allele_38
MAYFTGTANNPSDLLAKLRVHAESLGWVTDRASASEWLCHNADGYWSFNAGANQFQMAGNTGFDNSLAWNAQPGNSVQNNPYSSKGPTVAQLSGGPFTRYHLFATAAYLHLHVEIAAGQFRPVMIGSLNKRGVEYSGGQYVCGSVIYQSGQMLTSNWSCHPFDGYHVRYSDGGCVLRVDGLDGGPSPDWLPFDYATNIPRRVIGPGRGNYRSQYHPDVGLIDASANELNSSTTTVPCAIYAFGAQQRSRYVGEVPDFGICNMAFLAPGDPLVVGSDTWRVYPLLQRGTATDFDSASAWVGYCFRVVE
>Cluster_9656_Allele_39
MAYFTGTANNPADLLAKLRVHAESLGWVTDRASASEWLCHNADGYWSFNAGSNQWQLAGNTGFDNGLAWNAQPGNSVQNNPYSSKEATIAQLSAGPFTRYHLFATAAYLHLHVEIAAGQFRPVMIGSLNKRGVGYTGGQYVCGSFLYSSGQALTNNWSSHPFDGYHIRYSGGGSMLRLDSLDGGPSPEWLPFDYTTNVARRVVGPGRGNYSSQYHPDVGLIDASANELNSSTTPVPCAIYAFGAQQRSRYVGEVPDFGICNMAFLAPGDPLVVGSDTWRVYPLLQRGTATDFGSTSAWVGYCFRVVE
>Cluster_9656_Allele_40
MGLIDASANELNSSTTPVPCAIYAFGAQQRSRYVGEVPDFGLCNMAFLAPGDPLVVGSDTWRVYPLLQRGTATDFGGTSAWVGYCFRVVE
>Cluster_9656_Allele_41
MAYFTGTANNPADLLAKLRVHAESLGWVTDRASATEWLCHNADGYWSFNAGSNQWQLAGNTGFDNGLAWNAQPGNSVQNNPYSSKEATIAQLSAGPFTRYHLFATAAYLHLHVEIAAGQFRPVMIGSLNKRGVGYTGGQYVCGSFLYSSGQALTNNWSSHPFDGYHIRYSGGGSVLRLDSLDGSPSPDWLPFDYTTNVSRRVVGPGRGNYSSQYHPDVGLIDASANELNSSTNVVPCAIYAFGAQQRSRYVGEVPDFGICNMAFLAPGDPLVVGSDTWRVYPLLQRGTATDFGSTSAWVGYCFRVVE
>Cluster_9656_Allele_42
MAYFTGTANNPADLLAKLRVHAESLGWVTDRASASEWLCHNADGYWSFNAGSNQWQLAGNTGFDDGLAWNAQPGNSVQNNPYSSKEATIAQLSAGPFTRYHLFATAAYLHLHVEIAAGQFRPVMIGSLNKRGVGYTGGQYVCGSFLYSSGQALTNNWSSHPFDGYHIRYSGGGSMLRLDSLDGGPSPEWLPFDYTTNVSRRVVGPGRGNYSSQYHPDVGLIDASANELNSSTTPVPCAIYAFGAQQRSRYVGEVPDFGICNMAFLAPGDPLVIGSDTWRVYPLLQRGSATDFGNTSAWVGYCFRVLE
>Cluster_9656_Allele_43
MAYFTGTANNPADLLGKLRVHAETLGWVTDRASASEWLCHNADGYWSFSAGANQFQMAGNTGFDNGLAWNAQPGNSVQNNPYSSKQPTVAQLSGGPFTRYHLFATAAYLHLHVEIAAGQFRPVMIGSLNKRGVGYTGGQYVCGSVIYSAGQALTNNWSSHPFDGYHIQYSDGGSVLRLDSLDDGPSPEWLPFDYRTNIPRRVVGPGRGNYSSQYHPDVGLIDASANELNSSTTPVPCAIYAFGAQQRSRYVGEVPDFGLCNMAFLAPGDPLVVGSDTWRVYPLLQRGTATDFGSTSAWVGYCFRVLE
>Cluster_9656_Allele_44
MAYFTGTANNPADLLAKLRVHAETLGWVTDRASASEWLCHNADGYWSFNAGSNQWQLAGNTGFDNGLAWNAQPGNSVQNNPYSSKEATIAQLSAGPFTRYHLFATAAYLHLHVEIAAGQFRPVMIGSLNKRGVGYTGGQYVCGSFLYSSGQALTNNWSSHPFDGYHIRYSGGGSMLRLDSLDGGPSPEWLPFDYTTNVSRRVVGPGRGNYSSQYHPDVGLIDASANELNSSTTPVPCAIYAFGAQQRSRYVGEVPDFGICNMAFLAPGDPLVIGSDTWRVYPLLQRGSATDFGNTSAWVGYCFRVLE
>Cluster_9656_Allele_45
MAYFTGTANNPSDLLGKLRTHAETLGWVTDRASASEWLCHNADGYWSFNAGSNQWQLAGNTGFDNGLAWNAQPGSSVQNNPYSSKEATIAQLSAGPFTRYHLFATAAYLHLHVEIAAGQFRPVMIGSLNKRGVAYTGGQYVCGSFIYSPGQALTNNWSSHPFDGYHIRYSGGGSVLRLDSLDGSPSPDWLPFDYTTNVSRRVVGPGRGNYRSQYHPDVGLIDASANELNSSTNVVPCAIYAFGAQQRSRYIGEAPDFGLCRMDFLAPGDSITIGTDTWRVFPLLQRGTASDFGNTSALVGYAFRVVE
>Cluster_9656_Allele_46
MAYFTGTANNPADLLAKLRVHAESLGWVTDRASATEWLCHNADGYWSFNAGSNQWQLAGNTGFDNGLAWNAQPGNSVQNNPYSSKEATIAQLSAGPFTRYHLFATAAYLHLHVEIAAGQFRPVMIGSLNKRGVGYTGGQYVCGSFLYTSGQALTSNWSSHPFDGYHIRYSGGGSVLRLDSLDGSPSPDWLPFDYTTNVSRRVVGPGRGNYSSQYHPDVGLIDASANELNSSTNVVPCAIYAFGAQQRSRYVGEVPDFGLCNMAFLAPGDPLVVGSDTWRVYPLLQRGTATDFGSTSAWVGYCFRVIE
>Cluster_9656_Allele_47
MAYFTGTANNPSDLLGKLRTHAETLGWVTDRASASEWLCHNADGYWSFNAGSNQWQLAGNTGFDNGLAWNAQPGSSVQNNPYSSKEATIAQLSAGPFTRYHLFATAAYLHLHVEIAAGQFRPVMIGSLNKRGVAYTGGQYVCGSFIYSPGQALTNNWSSHPFDGYHIRYGGGGSVLRLDSLDGSPSPDWLPFDYTTNVSRRVVGPGRGNYSSQYHPDVGLIDASANELNSSTNVVPCAIYAFGAQQRSRYIGEAPDFGLCRMDFLAPGDSITIGTDTWRVFPLLQRGTASDFGNTSALVGYAFRVVE
>Cluster_9656_Allele_48
MAYFTGTANNPSDLLGKLRTHAETLGWVTDRASASEWLCHNADGYWSFNAGSNQWQLAGNTGFDNGLAWNAQPGSSVQNNPYSSKEATIAQLSAGPFTRYHLFATAAYLHLHVEIAAGQFRPVMIGSLNKRGVAYTGGQYVCGSFIYSPGQALTDNWSSHPFDGYHIRYSGGGSVLRLDSLDGSPSPDWLPFDYTTNVSRRVVGPGRGNYSSQYHPDVGLIDASANELNSSTNVVPCAIYAFGAQQRSRYIGEAPDFGLCRMDFLAPGDSITIGTDTWRVFPLLQRGTASDFGNTSALVGYAFRVVE
>Cluster_9656_Allele_49
MGLIDASANELNSSTNVVPCAIYAFGAQQRSRYIGEAPDFGLCRMDFLAPGDSITIGTDTWRVFPLLQRGTASDFGNTSALVGYAFRVVE
>Cluster_9656_Allele_50
MAYFTGTANNPADLLAKLRVHAETLGWVTDRASASEWLCHNADGYWSFNAGSNQWQLAGNTGFDNGLAWNAQPGNSVQNNPYSSKEATIAQLSAGPFTRYHLFATAAYLHLHVEIAAGQFRPVMIGSLNKRGVGYTGGQYVCGSFLYSSGQALTNNWSSHPFDGYHIRYTGGGSMLRLDSLDGGPSPEWLPFDYTTNVPRRVVGPGRGNYSSQYHPDVGLIDASANELNSSTTPVPCAIYAFGAQQRSRYVGEVPDFGICNMAFLAPGDPLVVGSDTWRVYPLLQRGTATDFGSTSAWVGYCFRVVE
>Cluster_9656_Allele_51
MAYFTGTANSPADLLGKLRTHAETLGWVTDRASASDWLCHNADGYWSFNAGSNQWQLAGNTGFDNGLAWNAQPGSSVQNNPYSSKETTIAQLSAGPFTRYHLFATAAYLHLHVEIAAGQFRPVMIGSLNKRGVGYTGGQYVCGSFIYSSGQALTNNWSSHPFDGYHIRYSGGGSVLRLDSLDGGRSPEWLPFDYSTNLPRRVVGPGRGNYSSQYHPDVGLIDASANELNSSTNVVPCAIYAFGAQQRSRYIGEAPDFGLCRMDFLAPGDSITIGTDTWRVFPLLQRGTASDFGNTSALVGYAFRVVE
>Cluster_9656_Allele_52
MAYFTGTANNPADLLAKLRVHAESLGWVTDRASASEWLCHNADGYWSFNAGANQFQMAGNTGFDNALAWNAQPGNSVQNNPYSSKQPTVAQLSGGPFTRYHLFATAAYLHLHVEIAAGQFRPVMIGSLNKRGVGYTGGQYVCGSVIYSAGQALTNNWSSHPFDGYHIQYSDGGSVLRLDSLDDGPSPEWLPFDYRTNIPRRVVGPGRGNYSSQYHPDVGLIDASANELNSSTTPVPCAIYAFGAQQRSRYVGEVPDFGLCNMAFLAPGDPLVVGSDTWRVYPLLQRGTASDFGNTSAWVGYCFRVLE
>Cluster_9656_Allele_53
MQNNPYSSKGPTIAQLSGGPFTRYHLFATTAYLHLHVEIAAGQFRPVMIGSLNKRGVAYTGGQYVCGSFIYFPGQALTNNWSSHPFDGYHIQYTGNSCMLRLDSLDGGPSPEWLPFDYATNLPRRVVGPGRGNYSGQYHPDVALVDASANELNSSTNVVPCAIYAFGAQQRSRYIGEAPDFGLCRMDFLAPGDSITIGTDTWRVFPLLQRGTANDFGNTSALVGYAFRVVE
>Cluster_9656_Allele_54
MAYFTGTANNPADLLAKVRVHAESLGWVTDRASASEWLCHNADGYWSFNAGANQFQMAGNTGFDNSLAWNAQPGNSVQNNPYSSKGPTVAQLSGGPFTRYHLFATAAYLHLHVEIAAGQFRPVMIGSLNKRGVGYTGGQYVCGSFIYTPGQALTNNWSSHPFDGYHIQYSNSSCMLRLDGLDGGPSPEWLPFDYTTNVPRRVVGPGRGNYSSQYHPDVGLIDASANELNSSTTTVPCAIYAFGAQQRSRYVGEVPDFGICNMAFLAPGDPLVVGSDTWRVYPLLQRGTATDFDSTSAWVGYCFRVVE
>Cluster_9656_Allele_55
MAYFTGTANNPSDLLGKLRAHAETLGWVTDRASASEWLCHNADGYWSFNAGTNQWLLTGNTGFDNSKAWDAQPGNSVQNTPYSSTRPTEAQLSAGPFTRYHLFATAAYLHLHVEIAAGQFRPVMIGSLNKRGVAYTGGQYVCGSFIYSPGQALTNNWSSHPFDGYHIRYSGGGSVLRLDSLDGSPSPDWLPFDYTTNVSRRVVGPGRGNYSSQYHPDVGLIDASANELNSSTNVVPCAIYAFGAQQRSRYIGEAPDFGLCRMDFLAPGDSITIGTDTWRVFPLLQRGTASDFGNTSALVGYAFRVVE
>Cluster_9656_Allele_56
MLRLDSLDGGPSPEWLPFDYTKNVSRRVVGPGRGNYSSQYHPDVGLIDASANELNSSTNVVPCAIYAFGAQQRSRYIGEAPDFGLCRMDFLAPGDSITIGTDTWRVFPLLQRGTANDFGNTSALVGYAFRVVE
>Cluster_9656_Allele_57
MGLIDASANELNSSTNVVPCAIYAFGAQQRSRYVGEVPDFGLCNMAFLAPGDPLVVGSDTWRVYPLLQRGTATDFGNTSAWVGYCFRVLE
>Cluster_9656_Allele_58
MAYFTGTANSPADLLGKLRTHAETLGWVTDRASASDWLCHNADGYWSFNAGSNQWQLAGNTGFDNGLAWNAQPGSSVQNNPYSSKETTIAQLSAGPFTRYHLFATAAYLHLHVEIAAGQFRPVMIGSLNKRGVGYTGGQYVCGSFIYSSGQALTNNWSSHPFDGYHIRYSGGGSVLRLDSLDGGPSPEWLPFDYSTNLPRRVVGPGRGNYSSQYHPDVGLIDASANELNSSTNVVPCAIYAFGAQQRSRYIGEAPDFGLCRMDFLAPGDSITIGTDTWRVFPLLQRGTASDFGNTSALVGYAFRVVE
>Cluster_9656_Allele_59
MAYFTGTANNPSDLLGKLRAHAETLGWVTDRASASEWLCHNADGYWSFNAGTNQWLLTGNTGFDNSKAWNAQPGNSVQNNPYSSKGPTIAQLSGGPFTRYHLFGSAAYLHLHVEIAAGQFRPVMIGSLNKRSVGYTGGQYVCGSFIYTPGQALTNNWSSHPFDGYHVQYSTSSCMLRLDSLDGGPAPEWLPFDYTTNIPRRVVGPGRGNYSSQYHPDVGLIDASANELNSSTNVVPCAIYAFGAQQRSRYIGEAPDFGLCRMDFLAPGDPITIGTDTWRVFPLLQRGTASDFGNTSALVGYAFRVVE
>Cluster_9656_Allele_60
MAYFTGTANNPSDLLGKLRTHAETVGWVTDRASASEWLCHNADGYWSFNAGSNQWQLAGNTGFDNALAWNAQPGNSVQNNPYSSKQPTVAQLSGGPFTRYHLFATAAYLHLHVEIAAGQFRPVMIGSLNKRGVGYTGGQYVCGSVIYAPGQALTSNWSSHPFDGYHIQYSDGGSVLRLDSLDDGPSPEWLPFDYRTNIPRRVVGPGRGNYSSQYHPDVGLIDASANELNSSTTPVPCAIYAFGAQQRSRYVGEVPDFGLCNMAFLAPGDPLVVGSDTWRVYPLLQRGTATDFGATSAWVGYCFRVVE
>Cluster_9656_Allele_61
MAYFTGTANNPADLLAKLRVHAESLGWVTDRASASEWLCHNADGYWSFNAGSNQWQLAGNTGFDNGLAWNAQPGNSVQNNPYSSKGPTVAQLSGGPFTRYHLFATAAYLHLHVEIAAGQFRPVMIGSLNKRGVEYSGGQYVCGSVIYQAGQMLTSSWSCHPFDGYHVRYSDGGCVLRVDGLDGGPSPDWLPFDYTTNIPRRVIGPGRGNYRSQYHPDVGLIDASANELNSSTTTVPCAIYAFGAQQRSRYVGEVPDFGICNMAFLAPGDPLVVGSDTWRVYPLLQRGTATDFDSTSAWVGYCFRVVE
>Cluster_9656_Allele_62
MAYFTGTANNPSDLLGKLRTHAETLGWVTDRASASEWLCHNADGYWSFNAGSNQWQLAGNTGFDNGLAWNAQPGSSVQNNPYSSKEATIAQLSAGPFTRYHLFATAAYLHLHVEIAAGQFRPVMIGALNKRGVAYTGGQYVCGSFIYSPGQALTNNWSSHPFDGYHIRYSGGGSVLRLDSLDGGPSPEWLPFDYTTYVSRRVVGPGRGNYSSQYHPDVGLIDASANELNSSTNVVPCAIYAFGAQQRSRYIGEAPDFGLCRMDFLAPGDSITIGTDTWRVFPLLQRGTANDFGNTSALVGYAFRVVE
>Cluster_9656_Allele_63
MAYFTGTANNPADLLAKLRVHAESLGWVTDRASASEWLCHNADGYWSFNAGSNQWQLAGNTGFDDGLAWNAQPGNSVQNNPYSSKEATIAQLSAGPFTRYHLFATAAYLHLHVEIAAGQFRPVMIGSLNKRGVGYTGGQYVCGSFLYSSGQALTNNWSSHPFDGYHIRYSGGGSMLRLDSLDGSPSPDWLPFDYATNVSRRVVGPGRGNYSSQYHPDVGLIDASANELNSSTTPVPCAIYAFGAQQRSRYVGEVPDFGICNMAFLAPGDPLVIGSDTWRVYPLLQRGSATDFGNTSAWVGYCFRVLE
>Cluster_9656_Allele_64
MAYFTGTANNPADLLAKLRVHAESLGWVTDRASASEWLCHNADGYWSFNAGSNQWQLAGNTGFDDGLAWNAQPGNSVQNNPYSSKEATIAQLSAGPFTRYHLFATAAYLHLHVEIAAGQFRPVMIGSLNKRGVGYTGGQYVCGSFLYSSGQALTNNWSSHPFDGYHIRYSGGGSMLRLDSLDGSPSPDWLPFDYTTNVSRRVVGPGRGNYSSQYHPDVG
>Cluster_9656_Allele_65
MAYFTGTANNPSDLLGKLRTHAETLGWVTDRASASEWLCHNADGYWSFNAGSNQWQLAGNTGFDNGLAWNAQPGNSVQNTPYSSTGPTVAQLSAGPFTRYHLFATAAYLHLHVEIAAGQFRPVLVGSLNKRGVGYAGGQYVCGSFIYTSGQALTNNWSSHPFDGYHIRYSGGGSVLRLDSLDGGPSPEWLPFDYTTNVPRRVVGPGRGNYSSQYHPDVGLIDASANELNSSTNVVPCAIYAFGAQQRSRYIGEAPDFGLCRMDFLAPGDSITIGTDTWRVFPLLQRGTANDFGNTSALVGYAFRVVE
>Cluster_9656_Allele_66
MAYFTGTANNPSDLLAKLRVHAESLGWVTDRASASEWLCHNADGYWSFNADSNQWQLAGNTGFDNGLAWNAQPGNSVQNNPYSSKGPTIAQLSGGPFTRYHLFATTAYLHLHVEIAAGQFRPVMIGSLNKRGVAYTGGQYVCGSFIYFPGQALTNNWSSHPFDGYHIQYTGNSCMLRLDSLDGGPSPEWLPFDYATNLPRRVVGPGRGNYSGQYHPDVGLIDASANELNSSTTPVPCAIYAFGAQQRSRYVGEVPDFGLCNMAFLAPGDPLVVGSDTWRVYPLLQRGTATDFGSTSAWVGYCFRVVE
>Cluster_9656_Allele_67
MAYFTGTANNPSDLLGKLRTHAETLGWVTDRASASEWLCHNADGYWSFNAGSNQWQLAGNTGFDNGLAWNAQPGSSVQNNPYSSKEATIAQLSAGPFTRYHLFATAAYLHLHVEIAAGQFRPVMIGSLNKRGVAYTGGQYVCGSFIYSPGQALTNNWSSHPFDGYHIRYSGGGSVLRLDSLDGSPSPDWLPFDYTTNVSRRVVGPGRGNYSSQYHPDVGLIDASANELNSSTNVVPCAIYAFGAQQRSRYIGEAPDFGLCRMDFLAPGDSITIGTDTWRVFPLLQRGTANDFGNTSALVGYAFRVVE
>Cluster_9656_Allele_68
MAYFTGTANNPADLLAKVRVHAESLGWVTDRASASEWLCHNADGYWSFNAGANQFQMAGNTGFDNSLAWNAQPGNSVQNNPYSSKGPTVAQLSGGPFTRYHLFATAAYLHLHVEIAAGQFRPVMIGSLNKRGVEYSGGQYVCGSVIYQAGQMLTSSWSCHPFDGYHVRYSDGGCVLRVDGLDGGPSPDWLPFDYTTNIPRRVIGPGRGNYRSQYHPDVGLIDASANELNSSTTTVPCAIYAFGAQQRSRYVGEVPDFGICNMAFLAPGDPLVVGSDTWRVYPLLQRGTATAFDSTSAWVGYCFRVVE
>Cluster_9656_Allele_69
MAYFTGTANNPSDLLGKLRAHAETLGWVTDRASASEWLCHNADGYWSFNAGTNQWLLTGNTGFDNSKAWNAQPGNSVQNTPYSSTGPTEAQLSAGPYSRYHLFGTAAYLHLHVEIAAGQFRPVLVGSLNKRSVGYVGGQYVCGSFIYTPGQALTNNWSSHPFDGYHIRYSGGGSVLRLDSLDGGPSPEWLPFDYTTNVSRRVVGPGRGNYSSQYHPDVGLIDASANELNSSTNVVPCAIYAFGAQQRSRYIGEAPDFGLCRMDFLAPGDSITIGTDTWRVFPLLQRGTANDFGNTSALVGYAFRVVE
>Cluster_9656_Allele_70
MAYFTGTANNPSDLLGKLRTHAETLGWVTDRASASEWLCHNADGYWSFNAGSNQWQLAGNTGFDNGLAWNAQPGSSVQNNPYSSKEATIAQLSAGPFTRY
>Cluster_9656_Allele_71
ATIAQLSAGPFTRYHLFATAAYLHLHVEIAAGQFRPVMIGSLNKRGVGYTGGQYVCGSFLYSSGQALTNNWSSHPFDGYHIRYSGGGSMLRLDSLDGGPSPEWLPFDYTTNVARRVVGPGRGNYSSQYHPDVGLIDASANELNSSTTPVPCAIYAFGAQQRSRYVGEVPDFGICNMAFLAPGDPLVVGSDTWRVYPLLQRGTATDFGNTSAWVGYCFRVLE
>Cluster_9656_Allele_72
ATIAQLSAGPFTRYHLFATAAYLHLHVEIAAGQFRPVMIGSLNKRGVAYTGGQYVCGSFIYSPGQALTNNWSSHPFDGYHIRYSGGGSVLRLDSLDGSPSPDWLPFDYTTNVSRRVVGPGRGNYSSQYHPDVGLIDASANELNSSTNVVPCAIYAFGAQQRSRYIGEAPDFGLCRMDFLAPGDSITIGTDTWRVFPLLQRGTASDFGNTSALVGYAFRVVE
>Cluster_9656_Allele_73
YSSQYHPDVGLIDASANELNSSTNVVPCAIYAFGAQQRSRYIGEAPDFGLCRMDFLAPGDSITIGTDTWRVFPLLQRGTANDFGNTSALVGYAFRVVE
>Cluster_9656_Allele_74
ASASEWLCHNADGYWSFNAGTNQWLLTGNTGFDNSKAWNAQPGNSVQNNPYSSKEATIAQLSAGPFTRYHLFATAAYLHLHVEIAAGQFRPVMIGSLNKRGVGYTGGQYVCGSFLYSSGQALTNNWSSHPFDGYHIRYSGGGSMLRLDSLDGSPSPDWLPFDYTTNVSRRVVGPGRGNYSSQY
>Cluster_9656_Allele_75
ASASEWLCHNADGYWSFNAGTNQWLLTGNTGFDNSKAWNAQPGNSVQNTPYSSTGPTEAQLSAGPYSRYHLFGTAAYLHLHVEIAAGQFRPVLVGSLNKRSVGYVGGQYVCGSFIYTPGQALTNNWSSHPFDGYHIRYSGGGSVLRLDSLDGGPSPEWLPFDYTTNVSRRVVGPGRGNYSSQY
>Cluster_9656_Allele_76
MAYFTGTANNPADLLAKLRVHAESLGWVTDRASASEWLCHNADGYWSFNAGSNQWQLAGNTGFDDGLAWNAQPGNSVQNNPYSSKEATIAQLSAGPFTRYHLFATAAYLHLHVEIAAGQFRPVMIGSLNKRGVGYTGGQYVCGSFLYSSGQALTNNWSSHPFDGYHIRYSGGGSVLRLDSLDGGPSPEWLPFDYTTNVSRRVVGPGRGNYSSQYHPDVGLIDASANELNSSTTPVPCAIYAFGAQQRSRYVGEVPDFGICNMAFLAPGDPLVIGSDTWRVYPLLQRGSATDFGNTSAWVGYCFRVVE
>Cluster_9656_Allele_77
MAYFTGTANNPADLLAKVRVHAESLGWVTDRASASEWLCHNADGYWSFNAGANQFQMAGNTGFDNSLAWNAQPGNSVQNNPYSSKGPTVAQLSGGPFTRYHLFATAAYLHLHVEIAAGQFRPVMIGSLNKRGVGYTGGQYVCGSFIYTPGQALTNNWSSHPFDGYHIQYSNSSCMLRLDGLDGGPSPEWLPFDYTTNVPRRVVGPGRGNYSSQYHPDVGLIDASANELNSSTTPVPCAIYAFGAQQRS
>Cluster_9656_Allele_78
TPVPCAIYAFGAQQRSRYVGEVPDFGLCNMAFLAPGDPLVVGSDTWRVYPLLQRGTASDFGNTSAWVGYCFRVLE
>Cluster_9656_Allele_79
MAYFTGTANNPADLLGKLRVHAETLGWVTDRASASEWLCHNADGYWSFRAGANQFQMAGNTGFDNGLAWNAQPGNSVQNNPYSSKQPTVAQLSGGPFTRYHLFATAAYLHLHVEIAAGQFRPVMIGSLNKRGVGYTGGQYVCGSVIYSAGQALTNNWSSHPFDGYHIQYSDGGSVLRLDSLDDGPSPEWLPFDYRTNIPRRVVGPGRGNYSSQYHPDVGLIDASANELNSSTTPVPCAIYAFGAQQRS
>Cluster_9656_Allele_80
MAYFTGTANNPSDLLGKLRTHAETLGWVTDRASASEWLCHNADGYWSFNAGSNQWQLAGNTGFDNGLAWNAQPGSSVQNNPYSSKEVTIAQLSAGPFTRYHLFATAAYLHLHVEIAAGQFRPVMIGSLNKRGVAYTGGQYVCGSFIYSPGQALTNNWSSHPFDGYHIRYSGGGSVLRLDSLDGSPSPDWLPFDYTTNVSRRVVGPGRGNYSSQYHPDVGLIDASANELNSSTNVVPCAIYAFGAQQRSRYIGEAPDFGLCRMDFLAPGDSITIGTDTWRVFPLLQRGTASDFGNTSALVGYAFRVVE
>Cluster_9656_Allele_81
MAYFTGTANNPADLLAKLRVHAESLGWVTDRASASEWLCHNADGYWSFNAGSNQWQLAGNTGFDDGLAWNAQPGNSVQNNPYSSKEATIAQLSAGPFTRYHLFATAAYLHLHVEIAAGKFRPVMIGSLNKRGVGYTGGQYVCGSFLYSSGQALTNNWSSHPFDGYHIRYSGGGSMLRLDSLDGGPSPEWLPFDYTTNVSRRVVGPGRGNYSSQYHPDVGLIDASANELNSSTTPVPCAIYAFGAQQRSRYVGEVPDFGICNMAFLAPGDPLVIGSDTWRVYPLLQRGSATDFGNTSAWVGYCFRVLE
>Cluster_9656_Allele_82
NNWSSHPFDGYHIRYSGGGSMLRLDSLDGSPSPDWLPFDYTTNVSRRVVGPGRGNYSSQYHPDVGLIDASANELNSSTTPVPCAIYAFGAQQRSRYVGEVPDFGICNMAFLAPGDPLVIGSDTWRVYPLLQRGSATDFGNTSAWVGYCFRVLE
>Cluster_9656_Allele_83
MAYFTGTANNPADLLAKLRVHAESLGWVTDRASASEWLCHNADGYWSFNAGSNQWQLAGNTGFDDGLAWNAQPGNSVQNNPYSSKEATIAQLSAGPFTRYHLFATAAYLHLHVEIAAG
>Cluster_9656_Allele_84
AWNAQPGNSVQNNPYSSKGPTVAQLRGGPFTRYHLFATAAYLHLHVEIAAGQFRPVMIGSLNKRGVGYTGGQYVCGSFIYTPGQALTNNWSSHPFDGYHIQYSNSSCMLRLDGLDGGPSPEWLPFDYTTNVPRRVVGPGRGNYSSQYHPDVGLIDASANELNSSTTPVPCAIYAFGAQQRSRYVGEVPDFGLCNMAFLAPGDPLVVGSDTWRVYPLLQRGTASDFGNTSAWVGYCFRVLE
>Cluster_9656_Allele_85
MAYFTGTANNPSDLLGKLRAHAETLGWVTDRASASEWLCHNADGYWSFNAGTNQWLLTGNTGFDNSKAWNAQPGNSVQNNPYSSKGPTVAQL
>Cluster_9656_Allele_86
MAYFTGTANNPADLLAKLRVHAESLGWVTDRASASEWLCHNADGYWSFNAGSNQWQLAGNTGFDNGLAWNAQPGNSVQNNPYSSKGPTVAQLSGGPFTRYHLFATAAYLHLHVEIAAGQFRPVMIGSLNKRGVGYTGGQYVCGSFIYTPGQALTNNWSSHPFDGYHIQYSNSSCMLRLDGLDGGPSPEWLPFDYTTNVPRRVVGPGRGNYSSQYHPDVGLIDASANELNSSTTPVPCAIYAFGAQQRSRYVGEVPDFGLCNMAFLAPGDPLVVGSDTWRVYPLLQRGTASDFGNTSAWVGYCFRVLE
>Cluster_9656_Allele_87
MAYFTGTANNPSDLLGKLRAHAETLGWVTDRASASEWLCHNADGYWSFNAGTNQWLLTGNTGFDNSKAWNAQPGNSVQNTPYSSTGPTEAQLSAGPFTRYHLFATGAYLHLHVEIAAGQFRPVLVGSLNKRGVGYAGGQYVCGSFIYTSGQALTNNWSSHPFDGYHIRYSGGGSVLRLDSLDGGPSPEWLPFDYTTNVSRRVVGPGRGNYSSQYHPDVGLIDASANELNSSTNVVPCAIYAFGAQQRSRYIGEAPDFGLCRMDFLAPGDSITIGTDTWRVFPLLQRGTANDFGNTSALVGYAFRVVE
>Cluster_9656_Allele_88
MAYFTGTANNPADLLAKLRVHAETLGWVTDRASASEWLCHNADGHWSFNAGSNQWQLAGNTGFDNGLAWNAQPGNSVQNNPYSSKEATIAQLSAGPFTRYHLFATAAYLHLHVEIAAGQFRPVMIGSLNKRGVGYTGGQYVCGSFLYTSGQALTSNWSSHPFDGYHIRYSGGGSVLRLDSLDGSPSPDWLPFDYTTNVSRRVVGPGRGNYSSQYHPDVGLIDASANELNSSTNVVPCAIYAFGAQQRSRYVGEVPDFGICNMAFLAPGDPLVIGSDTWRVYPLLQRGSATDFGNTSAWVGYCFRVLE
>Cluster_9656_Allele_89
MAYFTGTANNPSDLLGKLRTHAETLGWVTDRASASEWLCHNADGYWSFNAGSNQWQLAGNTGFDNGLAWNAQPGNSVQNNPYSSKGPTIAQLSGGPFARYHLFATAAYLHLHVEIAAGQFRPVMIGSLNKRGVGYTGGQYVCGSFIYTPGQALTNNWSSHPFDGYHIQYSNGSCMLRLDGLDGGPSPEWLPFDYTTNVPRRVVGPGRGNYSSQYHPDVGLIDASANELNSSTNVVPCAIYAFGAQQRSRYIGEAPDFGLCRMDFLAPGDSITIGTDTWRVFPLLQRGTAADFGNTSALVGYAFRVVE
>Cluster_9656_Allele_90
MAYFTGTANNPSDLLGKLRAHAETLGWITDRASASEWLCHNADGYWSFNAGTNQWLLTGNTGFDNALAWNAQPGGSVQNNPYSSKGPTIAQLSGGPFTRYHLFATAAYLHLHVEIAAGQYRPVMIGSLNKRGVGYTGGQYVCGSFIYTPGQALTNNWSSHPFDGYHIQYSTSSCMLRLDGLDGGPAPEWLPFDYTTNIPRRVVGPGRGNYSSQYHPDVGLIDASANELNSSTNVVPCAIYAFGAQQRSRYIGEAPDFGLCRMDFLAPGDSITIGTDTWRVFPLLQRGTANDFGNTSALVGYAFRVVE
>Cluster_9656_Allele_91
MAYFTGTANNPSDLLAKLRVHAESVGWVTDRASATEWLCHNAEGYWSFSAGANQFQMAGNTGFDNGLAWNAQPGNSVQNNPYSSKQPTVAQLSGGPFTRYHLFATAAYLHLHVEIAAGQFRPVMIGSLNKRGVGYTGGQYVCGSVIYSAGQALTNNWSSHPFDGYHIQYSDGGSVLRLDSLDDGPSPEWLPFDYRTNIPRRVVGPGRGNYSSQYHPDVGLIDAS
>Cluster_9656_Allele_92
MAYFTGTANNPADLLAKVRVHAESLGWVTDRASASEWLCHNADGYWSFNAGANQFQMAGNTGFDNSLAWNAQPGNSVQNNPYSSKGPTVAQLSGGPFTRYHLFATAAYLHLHVEIAAGQFRPVMIGSLNKRGVGYTGGQYVCGSFIYTPGQALTNNWSSHPFDGYHIQYSNSSCMLRLDGLDGGPSPEWLPFDYTTNVPRRVVGPGRGNYSSQYHPDVGLIDAS
>Cluster_9656_Allele_93
RRVVGPGRGNYSSQYHPDVGLIDASANELNSSTTPVPCAIYAFGAQQRSRYVGEVPDFGLCNMAFLAPGDPLVVGSDTWRVYPLLQRGTASDFGNTSAWVGYCFRVLE
>Cluster_9656_Allele_94
MAYFTGTANNPADLLAKVRVHAESLGWVTDRASASEWICHNADGYWSFNAGANQFQIAGNTGFDNGLAWNAQPGNSVQNNPYSSKEVTIAQLSAGPFTRYHLFATAAYLHLHVEIAAGQFRPVMIGSLNKRGVGYTGGQYVCGSFLYSSGQALTNNWSSHPFDGYHIRYSGGGSMLRLDSLDGSPSPDWLPFDYTTNVSRRVVGPGRGNYSSQYHPDVGLIDASANELNSSTNVVPCAIYAFGAQQRSRYIGEAPDFGLCRMDFLAPGDSITIGTDTWRVFPLLQRGTANDFGNTSALVGYAFRVVE
>Cluster_9656_Allele_95
MAYFTGAANSPADLLAKVRVHAESLGWVTDRASASEWLCHNADGYWSFNAGANQFQIAGNTGFDNGLAWNAQPGNSVQNNPYSSKGPTVAQLSGGPFTRYHLFATAAYLHLHVEIAAGQFRPVMIGSLNKRGVEYSGGQYVCGSVIYQAGQMLTSNWSCHPFDGYHVRYSDGGCVLRVDGLDGGPSPDWLPFDYTTNIPRRVIGPGRGNYRSQYHPDVGLIDASANELNSSTTTVPCAIYAFGAQQRSRYVGEVPDFGICNMAFLAPGDPLVVGSDTWRVYPLLQRGTATDFDSTSAWVGYCFRVVE
>Cluster_9656_Allele_96
MAYFTGTANNPSDLLGKLRAHAETLGWITDRASASEWLCHNADGYWSFNAGTNQWLLTGNTGFDNSKAWNAQPGNSVQATPYSSTGPTEAQLSAGPFARYHLFATAAYLHLHVEIAAGQFRPVLVGSLNKRGVGYTGGQYVCGSFIYAPGQALTNNWSSHPFDGYHIRYSGVGSVLRLDSLDGGPSPEWLPFDYRTNIPRRVVGPGRGNYSSQVHPDVGLIDASANELNSSTNVVPCAIYAFGAQQRSRYIGEAPDFGLCRMDFLAPGDSITIGTDTWRVFPLLQRGTANDFGNTSALVGYAFRVVE
>Cluster_9656_Allele_97
MAYFTGTANNPSDLLGKLRTHAETLGWVTDRASASEWLCHNADGYWSFNAGSNQWQLAGNTGFDNGLAWNAQPGSSVQNNPYSSKEATIAQLSAGPFTRYHLFATAAYLHLHVEIAAGQFRPVMIGSLNKRGVAYTGGQYVCGSFIYSPGQALTNNWSSHPFDGYHIRYSGGGSVLRLDSLDGGPSPEWLPFDYTTNVSRRVVGPGRGNYSSQYHPDVGLIDASANELNSSTNVVPCAIYAFGAQQRSRYIGEAPDFGLCRMDFLAPGDSITIGTDTWRVFPLLQRGTANDFGNTSALVGYAFRVVE
>Cluster_9656_Allele_98
MAYFTGTANNPSDLLGKLRVHAESLGWVTDRASASEWLCHNADGYWSFNAGANQFQMAGNTGFDNSLAWNAQPGNSVQNNPYSSKGPTVAQLSGGPFTRYHLFATAAYLHLHVEIAAGQFRPVMIGSLNKRGVEYSGGQYVCGSVIYHAGQMLTSSWSCHPFDGYHVRYSDGGCVLRVDGLDGGPSPDWLPFDYTTTIPRRVIGPGRGNYRSQYHPDVGLIDASANELNSSTTTVPCAIYAFGAQQRSRYVGEVPDFGICNMAFLAPGDPLVVGSDTWRVYPLLQRGTATDFDSASAWVGYCFRVVE
>Cluster_9656_Allele_99
MAYFTGTANNPSDLLGKLRTHAETLGWVTDRASASEWLCHNADGYWSFNAGSNQWQLAGNTGFDNGLAWNAQPGNSVQYNPYSSKGPTIAQLSAGPFTRYHLFATAAYLHLHVEIAAGQFRPVMIGSLNKRGVAYTGGQYVCGSFIYSPGQALTDNWSSHPFDGYHIRYSGGGSVLRLDSLDGSPSPDWLPFDYTTNVSRRVVGPGRGNYSSQYHPDVGLIDASANELNSSTNVVPCAIYAFGAQQRSRYIGEAPDFGLCRMDFLAPGDSITIGTDTWRVFPLLQRGTANDFGNTSALVGYAFRVVE
>Cluster_9656_Allele_100
MAYFTGAANSPADLLAKVRVHAESLGWVTDRASATEWLCHNAEGYWSFSAGANQFQMAGNTGFDNGLAWNAQPGNSVQNNPYSSKGPTVAQLSGGPFTRYHLFATAAYLHLHVEIAAGQFRPVMIGSLNKRGVEYSGGQYVCGSVIYQTGQMLTSNWSCHPFDGYHVRYSDGGCVLRLDGLDGGPSPEWLPFDYTTNIPRRVIGPGRGNYSSQYHPDVGLIDASANELNSSTTAVPCAIYAFGAQQRSRYVGEVPDFGICNMAFLAPGDPLVIGSDTWRVYPLLQRGTATDFGSTSAWVGYCFRVLE
>Cluster_9656_Allele_101
MLRLDGLDGGPSPEWLPFDYTTNVPRRVVGPGRGNYSSQYHPDVGLIDASANELNSSTTPVPCAIYAFGAQQRSRYVGEVPDFGLCNMAFLAPGDPLVVGSDTWRVYPLLQRGTASDFGNTSAWVGYCFRVLE
>Cluster_9656_Allele_102
MAYFTGTANNPSDLLGKLRTHAETLGWVTDRASASEWLCHNADGYWSFNAGSNQWQLAGNTGFDNALAWNAQPGNSVQNNPYSSKQPTVAQLSGGPFTRYHLFATAAYLHLHVEIAAGQFRPVMIGSLNKRGVGYTGGQYVCGSVIYAPGQALTNNWSSHPFDGYHIQYSDGGSVLRLDSLDDGPSPEWLPFDYTTNVSRRVVGPGRGNYSSQYHPDVGLIDASANELNSSTTPVPCAIYAFGAQQRSRYVGEVPDFGICNMAFLAPGDPLVIGSDTWRVYPLLQRGSATDFGNTSAWVGYCFRVLE
>Cluster_9656_Allele_103
MAYFTGTANNPSDLLGKLRTHAETLGWVTDRASASDWLCHNADGYWSFNASSNQWQLAGNTGFDNGLAWNAQPGSSVQNNPYSSKETTIAQLSAGPFTRYHLFATAAYLHLHVEIAAGQFRPVMIGSLNKRGVGYTGGQYVCGSFIYSSGQALTNNWSSHPFDGYHIRYSGGGSVLRLDSLDGGPSPEWLPFDYSTNLPRRVVGPGRGNYSSQDHPDVGLIDASANELNSSTNVVPCAIYAFGAQQRSRYIGEAPDFGLCRMDFLAPGDSITIGTDTWRVFPLLQRGTASDFGNTSALVGYAFRVVE
>Cluster_9656_Allele_104
MAYFTGTANNPSDLLGKLRTHAETLGWVTDRASASEWLCHNADGYWSFNAGSNQWQLVGNTGFDNGLAWNAQPGSSVQNNPYSSKEATIAQLSAGPFTRYHLFATAAYLHLHVEIAAGQFRPVMIGSLNKRGVAYTGGQYVCGSFIYSPGQALTNNWSSHPFDGYHIRYSGVGSVLRLDSLDGGPSPEWLPFDYTTNVSRRVVGPGRGNYSSQYHPDVGLIDASANELNSSTNVVPCAIYAFGAQQRSRYIGEAPDFGLCRMDFLAPGDSITIGTDTWRVFPLLQRGTANDFGNTSALVGYAFRVVE
>Cluster_9656_Allele_105
MLRLDSLDGSPSPDWLPFDYTTNVSRRVVGPGRGNYSSQYHPDVGLIDASANELNSSTNVVPCAIYAFGAQQRSRYIGEAPDFGLCRMDFLAPGDSITIGTDTWRVFPLLQRGTASDFGNTSALVGYAFRVVE
>Cluster_9656_Allele_106
MAYFTGTANNPSDLLAKLRVHAESLGWVTDRASASEWLCHNADGYWSFNAGANQFQMAGNTGFDNSLAWNAQPGNSVQNNPYSSKGPTVAQLRGGPFTRYHLFATAAYLHLHVEIAAGQFRPVMIGSLNKRGVGYTGGQYVCGSFIYTPGQALTNNWSSHPFDGYHIQYSNSSCMLRLDGLDGGPSPEWLPFDYTTNVPRRVVGPGRGNYSSQYHPDVGLIDASANELNSSTTPVPCAIYAFGAQQRSRYVGEVPDFGLCNMAFLAPGDPLVVGSDTWRVYPLLQRGTASDFGNTSAWVGYCFRVLE
>Cluster_9661_Allele_0
MLRHAERWPAPSILRFDVGRGTLLSLVGQGFGITIVGAATALLPTNGIVFLPFTDEPEPVAFSAVWSPSNRSAALRNLLSLANDMGRKVCTDYRSILPRIAKA
>Cluster_9661_Allele_1
MMTLVHTLAVAEYLNFRHAANALGVAQSSVSARVKALEEDLGILLFERHARGVRLTEAGRHFVERIAVGIDQLDHAVKTAGMAAAGESGRLRIGIHALIPHSFLAKLIGQYRKDYPDVEVEIAEGPAREAVVQLRAGRLDVAFVAGTPQPPDCHSRRTWTEPLLAVLPERHPLAKRSAVTWPDLAGETFLAYRKFKRPFRAVCWVGGGRASPVLGTDRTSVSGISASRGHAAALSAAMLR
>Cluster_9661_Allele_2
MMTLVHTLAVAEYLNFRHAANALGVAQSSVSARVKALEEDLGILLFERHARGVRLTEAGRHFVERIAVGIDQLDHAVKTAGMAAAGESGRLRIGIHALIPHSFLAKLIGQYRKDYPDVEVEIAEGPAREAVVQLRAGRLDVAFVAGTPQPPDCHSRRTWTEPLLAVLPERHPLAKRSAVTWPDLAGETFLVRHGGTGPQVHSHIVLRHAERWPAPSILRFDVGRGTLLSLVGQGFGITIVGAATALLPTNGIVFLPFTDEPEPVAFSAVWSPSNRSAALRNLLSLANDMGRKVCTDYRSILPRIAKA
