# Supplementary material for: Machine learning with random subspace ensembles identifies antimicrobial resistance determinants from pan-genomes of three pathogens
Source: PLoS Comput Biol. 2020 Mar 2;16(3):e1007608. doi: 10.1371/journal.pcbi.1007608 (PMC7067475; doi:10.1371/journal.pcbi.1007608)
Supplement: S3 Dataset — Files are named <organism>_<antibiotic>_top_hits_seqs.faa, which each contain all protein sequences relevant to the top 50 hits of the corresponding organism-antibiotic case. For selected alleles, the exact protein sequence of the allele is included. For selected genes, the protein sequences of all alleles of that gene observed in the organism’s pan-genome are included. The most commonly observed allele for selected genes is available in S4 Dataset. (ZIP) [file pcbi.1007608.s022.zip › top_hit_seqs/Paeruginosa_CAZ_top_hit_seqs.faa]

>Cluster_10311_Allele_1
MIAGSMVALVTPFDAQGRLDWDSLAKLVDFHLQEGTNAIVAVGTTGESATLDVEEHIQVIRRVVDQVKGRIPVIAGTGANSTREAVALTEAAKSGGADACLLVTPYYNKPTQEGMYQHFRHIAEAVAIPQILYNVPGRTSCDMLPETVERLSKVPNIIGIKEATGDLQRAKEVIERVGKDFLVYSGDDATAVELMLLGGKGNISVTANVAPRAMSDLCAAAMRGDAAAARAINDRLMPLHKALFIESNPIPVKWALHEMGLIPEGIRLPLTWLSPRCHEPLRQAMRQTGVLA
>Cluster_10598_Allele_2
MQPEQTIPADRDLADATRETVMRYHLSWKHRDIDAVMALYHPEVEYNDFFQNRRMRLADLREYVEATMPKGPDESLEHTDRIRFDGDTAFIQYRLRVTLSGRLASFRASEAITVRDGLIWRINEYASLVHESGGGAQAGGDGRPPASRLGLSAKQLSLLARDLEHYFQQAQPYLDPDLDLTQVANATGYTRNQISYLLNQVLGLSFYQYVNQTRLQHLLGQLSGELPGRVDELAFAAGFNSLSAFYRCFRQHTGQSPREYLKRLSSRR
>Cluster_10991_Allele_0
MSRERELDAWIDGLLADPQFHGHPLHQALARLRQQSLEQLVRLERIARISDGFQSMAREQNLSLSERYHKQLRRLEKVARISDRYQQMMRDLNLALKEASIRDPLTGLPNRRMLLERLREENERSQRHGQSYVLAMLDVDFFKQVNDTWGHDSGDRVLVEIARAMESELREYDLCGRWGGEEFLLLLPQTRLQDAGPVLERVRDSVRTLAVRVGTEALSVTASVGVTEHRIGETYSQTVNRADAALLDAKRSGRDKCVFAALPPLPAPSRPAPAR
>Cluster_11470_Allele_0
MAGLQHARIGASLEVASASLAGHRFEKHSHDEFVISANLCGLEDVWLDGRTFQADSGDLTLYNPGQIQGGGVRDGQPWRFASLYLPAAELASSLDLSSVEFDRPLLRSPALGRELAASIEALLASDRFARERGEERLLDFLGRLLAASGTRLPQRADPGRPAVARLQALLAERLAEPPDLDEMAEQVGLSKYHLLRAFKKATGLSPRQWSMQLRTRRALGLLRRGLAVGEVAHALGFADQSHLTRYFTSAYGISPGRYQRAVRG
>Cluster_11517_Allele_0
MVAIIVVSSLISLSRGFVKEALSLLTWIVAGAVAWMFGGALAQHLGEYIQTPSARIIAACALLFIATLLLGALVNYLIGELIRVTGLSGTDRFLGMVFGGARGVLLVVLLVGLLSLAPVQQDPWWQQSVLMPHFLMVADWSKNFILGFAGQWLPAAPITPPSGIGGLLPSQ
>Cluster_11671_Allele_0
MKKLLAAFSAVAALGLTAAQAAESLTVAATPVPHAEILNVVKPLLAKEGVDLKIKEFTDYVQPNVQVSEKRLDANFFQHQPYLDEFNKAKGTDLVAVTGVHIEPLGAYSSKYKKLDELPSGATVVIPNDATNGGRALLLLDKAGVIKLKDNKSITATPKDIVDNPKNIKIRELEAATLPRVLTQVDMALINTNYALEAKLNPTKDALAIEGSDSPYVNILVARPDNKDSDAMQKLAKALHSAEVKQFIQEKYKGAVVPAF
>Cluster_12078_Allele_0
MHENKNDAPTSKVFYRPLEASIRWAGLLRYEQVILASVSSPMNLPQSLDCPRLGELRLYTDRIYDGILNGELPFGQHGITTRDTTLIESPDLTVRHVDLKCWMRQHYPEQRPGFLFSRSERITHPFISLETGQAMLVERQALKSVLEQTKRQLRELQDKHDALLKQPTVIPACAQCPISDRAEATYLNIVGGLLELMLGQSPSGTPYSSFKTQEAVVSALVAHHSGAMGIAERTLNGKFATARRRLRSASR
>Cluster_12078_Allele_1
MNNNAPTSKVFYRPIEASIRWAGLLRFEQVILASISSPRDLPLSLDCPRWGELRLYTDRIYDGILNGELPFGQNGITTRDTALIDAPDLTVRHVDLKRWMHEHYPEQRPGFLFSRSERIAHPFISLETGQAMLVERLALKSALEQCKHQLRELQDKHDALLKQSTVIPACAQCPISDRAEATYLHIIGTMLELMLGQSPSGTPYSSFNSQEAIATAMIAHHGELMGITDRTLQAKFAQARRKLRSAVS
>Cluster_12078_Allele_2
MHENKNDAPTSKVFYRPIEASIRWAGLLRYEQVILASISSPRRLPQSLDCPRCAELRLCTERIFDGILNGELPFGQNGITTRDSTLIDSPDLTVRHVDLKRWMRQHYPEQRPGFLFSRSERITHPFISLETGQAMLVERLALKSTLDQYKRQLHELQEKHGALLKQMAPSAGAQCLISDRAEATYLNIIGSMLDLMLGQSPSGVPYSSFKTQEAVVSALVAHHSGAMGIAERTLNGKFATARRRLRSATV
>Cluster_12078_Allele_3
MNNNAPTSKVFYRPIEASIRWAGLLRFERVILASISSPRNLPQSLDCPRWGELRLYTDRIYDGILNGELPFGKNGITTRDTALIDSPDLTVRHVDLKRWMRQHYPEQRPGFMFSRSERIAHPFISLETGQAMLVERLALKSALEQCKRQLRELQDKHDALLKQSTVTPACAQCSISDRAEATYLHIIGTMLELMLGKSPSGTPYSSFNSQEAIATAMIAHHGELMGITDRTLQAKFAQARRKLRAAVS
>Cluster_12078_Allele_4
MHENKNDAPTSKVFYRPLEASIRWAGLLRYEQVILASVSSPMNLPQSLDCPRLGELRLYTDRIYDGILNGELPFGQHGITTRDTALIESPDLTVRHVDLKCWMRQHYPEQRPGFLFSRGERITHPFISLETGQAMLVERQALKSVLEQTKRQLRELQDKHDALLKQPTVIPACAQCPISDRAEATYLNIVGGLLELMLGQSPSGTPYSSFKTQEAVVSALVAHHSGAMGIAERTLNGKFATARRRLRSTSL
>Cluster_12078_Allele_5
MHENKNDAPTSKVFYRPIEASIRWAGVLRYEQVILASISSPRRLPQSLDCPRCDELRLCTERIFDGILNGELPFGRNGITTRDSALIDSPDLTVRHVDLKSWMRQHYPEQRPCFLFSRSERIAHPFISVETGQAMLVERLALKSTLDQYKRQLHELQEKHGALLKQMAPSTGAQCLISDRAEATYLNIIGSMLDLMLGQSPSGVPYSSFKTQEAVVSALVAHHSGAMGIAERTLNGKFATARRRLRSATV
>Cluster_12078_Allele_6
MHENKNDAPTSKVFYRPIEASIRWAGLLRYEQVILASISSPRRLPQSLDCPRCAELRLCTERIFDGILNGELPFGQNGITTRDSTLIDSPDLTVRHVDLKRWMRQHYPEQRPGFLFSRSERIAHPFISLETGQAMLVERLALKSTLDQYKRQLHELQEKHGALLKQMAPSAGAQCLISDRAEATYLNIIGSMLDLMLGQSPSGVPYSSFKTQEAVVSALVAHHSGAMGIAERTLNGKFATARRRLRSATV
>Cluster_12078_Allele_7
MHENKNDAPTSKVFYRPLEASIRWAGLLRYEQVILASVSSPMNLPQSLDCPRLGELRLYTDRIYDGILNGELPFGQHGITTRDTALIESPDLTVRHVDLKCWMRQHYPEQRPGFLFSRGERITHPFISLETGQAMLVERQALKSALEQTKRQLRELQDKHDALLKQPTVIPACAQCPISDRAEATYLNIVGGLLELMLGQSPSGTPYSSFKTQEAVVSALVAHHSGAMGIAERTLNGKFATARRRLRSASR
>Cluster_12078_Allele_8
MHENKNDAPTSKVFYRPLEASIRWAGLLRYEQVILASVSSPMNLPQSLDCPRLGELRLYTDRIYDGILNGELPFGQHGITTRDTALIESPDLTVRHVDLKCWMRQHYPEQRPGFLFSRGERITHPSISLETGQAMLVERQALKSALEQTKRQLRDLQDKHDALLKQPTVIPACAQCPISDRAEATYLNIVGGLLELMLGQSPSGTPYSSFKTQEAVVSALVAHHSGAMGIAERTLNGKFATARRRLRSASL
>Cluster_12078_Allele_9
MHENKNDAPTSKVFYRPIEASIRWAGLLRYEQVILASISSPRRLPQSLDCPRCAELRLCTERIFDGILNGELPFGQNGITTRDSTLIDSPDLTVRHVDLKRWMRQHYPEQRPGFLFSRSERIAHPFISLETGQAMLIERLALKSTLDQYKRQLHELQEKHGALLKQMPPSAGAQCLISDRAEATYLNIIGSMLDLMLGQSPSGVPYSSFKTQEAVVSALVAHHSGAMGIAERTLNGKFATARRRLRSAAV
>Cluster_12078_Allele_10
MHENKNDAPTSKVFYRPIEASIRWAGLLRYEQVILASISSPRRLPQSLDCPRCDELRLCTERIFDGILNGELPFGRNGITTRDSALIDSPDLTVRHVDLKRWMRQHYPEQRPCFLFSRSERIAHPFISVETGQAMLVERLALKSTLDQYKRQLHELQEKHGALLKQMAPSAGAQCLISDRAEATYLNIIGSMLDLMLGQSPSGVPYSSFKTQEAVVSALVAHHSGAMGIAERTLNGKFATARRRLRSATV
>Cluster_12078_Allele_11
MDCPRWGELRLYTERIYDGILNAELPFGRNGITTHDTALIDSPDLTVRHVDLKRWMRQHYPEQRPGFLFSRSERIAHPSISLETGQAMLVERLALKSALEQSKRQLRELQDKHDALLKQSKIIPACAQYPISDRAEATYLNIIGGILELMLGQSPSGTPYSSFKTQEAVVSALVAHHHGVMGIAERTLNGKFATARRRLHSATL
>Cluster_12078_Allele_12
MYDKPPLTKVFYRPIEASIRWAGLLRFKHLVLASISSPRNLPKSLDCPRWSELRLYTDRIYDGILNGELPFGENGITTHDPALIDSPDLTVRHVDLKRWMHQHYPEHRPGFLFSRSERIAHPVISLETGQAMLVEQLALKSALEQSRRQLRELQDKHNALLKQSTVIPACAQCPISDRAEATYLNIIGAMLELMLGQSPSGTPYSSFKTQEAVVSALVAHHHGVMGIAERTLNGKFATARRRLHSATL
>Cluster_12078_Allele_13
MDCPRWGELRLYTERIYDGILNAELPFGRNGITTHDTALIDSPDLTVRHVDLKRWMRQHYPEQRPGFLFSRSERIAHPSISLETGQAMLVERLALKSALEQSKRELRELQDKHDALVKQSKIIPACAQCPISDRAEATYLNIIGGMLELMLGQSPSGTPYSSFKTQEAVVSALVAHHSGVMGIAERTLNGKFATARRRLHSATL
>Cluster_12078_Allele_14
MHENKNDAPTSKVFYRPLEASIRWAGLLRYEQVILASVSSPMNLPQSLDCPRLGELRLYTDRIYDGILNGELPFGQHGITTRDTTLIESPDLTVRHVDLKSWMRQHYPEQRPGFLFSRSERITHPFISLETGQAMLVERQALKSVLEQTKRQLRELQDKHDALLKQPTVIPACAQCPISDRAEATYLNIVGGLLELMLGQSPSGTPYSSFKTQEAVVSALVAHHSGAMGIAERTLNGKFATARRRLRSASR
>Cluster_12078_Allele_15
MNNNAPTSKVFYRPIEAPIRWAGLLRFEQVILASISSPRDLPLSLDCPRWGELRLYTDRIYDGILNGELPFGQNGITTRDTALIDAPDLTVRHVDLKRWMHEHYPEQRPGFLFSRSERIAHPFISLETGQAMLVERLALKSALEQCKHQLRELQDKHDALLKQSTVIPACAQCPISDRAEATYLHIIGTMLELMLGQSPSGTPYSSFNSQEAIATAMIAHHGELMGITDRTLQAKFAQARRKLRSAVS
>Cluster_12078_Allele_16
MHENKNDAPTSKVFYRPLEASIRWAGLLRYEQVILASVSSPMNLPQSLDCPRLGELRLYTDRIYDGILNGELPFGQHGITTRDTALIESPDLTVRHVDLKCWMRQHYPEQRPGFLFSRGERITHPFISLETGQAMLVERQALKSALEQTKRQLRDLQDKHDALLKQTTVIPACAQCPISDRAEATYLNIVGGLLELMLGQSPSGTPYSSFKTQEAVVSALVAHHSGAMGIAERTLNGKFATARRRLRSASL
>Cluster_12078_Allele_17
MHENKNDAPTSKVFYRPIEASIRWAGLLRYEQVILASISSPRRLPQSLDCPRCDELRLCTERIFDGILNGELPFGRNGITTRDSALIDSPDLTVRHVDLKSWMRQHYPEQRPCFLFSRSERIAHPFISVETGQAMLVERLALKSTLDQYKRQLHELQEKHGALLKQMAPSTGAQCLISDRAEATYLNIIGSMLDLMLGQSPSGVPYSSFKTQEAVVSALVAHHSGAMGIAERTLNGKFATARRRLRSATV
>Cluster_12078_Allele_18
MHENKNDAPTSKVFYRPLEASIRWAGLLRYEQVILASVSSPMDLPQSLDCPRLGELRLYTDRIYDGILNGELPFGQHGITTRDTALIESPDLTVRHVDLKCWMRQHYPEQRPGFLFSRSERIIHPFISLETGQAMLVERQGLKSALEQTKRQLRELQDKHDALLKQSTVISACAQCPISDRAEATYLNIVGGLLELMLGQSPSGTPYSSFKTQEAVVSALVAHHSGAMGIAERTLNGKFATARRRLRSASR
>Cluster_12078_Allele_19
MHENKNDAPTSKVFYRPIEASIRWAGLLRYEQVILASISSPRRLPQSLDCPRCAELRLCTERIFDGILNGELPFGQNGITTRDSTLIDSPDLTVRHVDLKRWMRQHYPEQRPGFLFSRSERIAHPFISVETGQAMLVERLALKSTLDQYKRQLHELQEKHGALLKQMVPSAGTQRLISDRAEATYLNIIGSMLDLMLGQSPSGVPYSSFKTQEAVVSALVAHHSGAMGIAERTLNGKFATARRRLRSAAV
>Cluster_12078_Allele_20
MHENKNDAPTSKVFYRPLEASIRWAGLLRYEQVILASVSSPMNLPQSLDCPRLGELRLYTDRIYDGILNGELPFGQHGITTRDTTLIESPDLTVRHVDLKCWMRQHYPEQRPGFLFSRSERITHPFISLETGQAMLVERQALKSVLEQTKRQLRELQDKHDALLKQPTVIPACAQCPISDRAEATYLNIVGCLLELMLGQSPSGTPYSSFKTQEAVVSALVAHHSGAMGIAERTLNGKFATARRRLRSASR
>Cluster_12078_Allele_21
MHENKNDAPSSKVFYRPIEASIRWAGLLRYEQVILASISSPRNLPQSLDCPRWGELLLYTDRIYDGILNGELPFGREGITTHDTELIDSLDLTVRHIDLKRWMRQHYPEQRPGFLFSRSERIAHPFISLETGQAMLVERLALKSALEQSKRQLRDLQEKHDALLKQSTAIPACAQCPISDRAEATYLNIIGGMLELMLGQSPSGTPYSSFKTQEAVVSALVAHHSGAMGIAERTLNGKFATARRRVRSAAV
>Cluster_12078_Allele_22
MHENKNDAPTSKVFYRPLEASIRWAGLLRYEQVILASVSSPMNLPQSLDCPRLGELRLYTDRIYDGILNGELPFGQHGITTRDTALIESPDLTVRHVDLKCWMRQHYPEQRPGFLFSRGERITHPFISLETGQAMLVERQALKSALEQTKRQLRDLQDKHDALLKQPTVIPACAQCPISDRAEATYLNIVGGLLELMLGQSPSGTPYSSFKTQEAVVSALVAHHSGAMGIAERTLNGKFATARRRLRSASL
>Cluster_12078_Allele_23
MHENKNDAPTSKVFYRPLEASIRWAGLLRYEQVILASVSSPMNLPQSLDCPRLGELRLYTDRIYDGILNGELPFGQHGITTRDTALIESPDLTVRHVDLKCWMRQHYPEQRPGFLFSRGERITHPFISLETGQAMLVERQALKSVLEQTKRQLRELQDKHDALLKQPTVIPACAQCPISDRAEATYLNIVGGLLELMLGQSPSGTPYSSFKTQEAVVSALVAHHSGAMGIAERTLNGKFATARRRLRSASR
>Cluster_12078_Allele_24
MHENKNDAPTSKVFYRPIEASIRWAGLLRYEQVILASVSSPRNLPQSLDCPRWGELRLYTDRIYDGILNGELPFGQNGITARDIALIESPDLTVRHVDLKRWMRQHYPEQRPGFLFCRSERIAHPFISLETGQAMLVERLALKSALEQCKRQLRELQDQHDALLKQSTVIPACAQCPISDRAEATYLHIIGTMLELMLGQSPSGTPYSSFNSQESIATAMIAHHGELMGITDRTLQAKFAQARRKLRAAVS
>Cluster_12078_Allele_25
MNHNAPASKVFYRPIEASLRWAGLLRFEHVILTSVSSSRNLPQSLDCPRWGELRLYTERIYDGILNAELPFGRNGITTHDTALIDSPDLTVRHVDLKRWMRQHYPEQRPGFLFSRSERIAHPSISLETGQAMLVERLALKSALEQSKRQLRELQDKHDALLKQSKIIPACAQYPISDRAEATYLNIIGGILELMLGQSPSGTPYSSFKTQEAVVSALVAHHHGVMGIAERTLNGKFATARRRLHSATL
>Cluster_12078_Allele_26
MHENKNDAPTSKVFYRPLEASIRWAGLLRYEQAILASVSSPMNLPQSLDCPRLGELRLYTDRIYDGILNGELPFGQHGITTRDTALIESPDLTVRHVDLKCWMRQHYPEQRPGFLFSRSERITHPFISLETGQAMLVERQALKSVLEQTKRQLRELQDKHDALLKQPTVIPACAQSPISDRAEATYLNIVGGLLELMLGQSPSGTPYSSFKTQEAVVSALVAHHSGAMGIAERTLNGKFATARRRLRSASR
>Cluster_12078_Allele_27
MHENKNDAPSSKVFYRPIEASIRWAGLLRYEQVILASISSPRNLPQSLDCPRWGELRLYTDRIYDGILNGELPFGQNGITSRDTALIDAPDLTVRHVDLKRWMRQHYPEQRPGFLFSRSERIAHPFISLETGQAMLVERLALKSALEQSKRQLRDLQEKHDGLLKQSTAVPACSQCPISDRAEATYLNIIGGMLELMLGQSPSGKPYSSFKTQEAVVSALVAHHRGAMGIAERTLNGKFATARRRVRSAAV
>Cluster_12325_Allele_1
MFQYSARPDLLKDRVILVTGAGRGIGAAAAKTFAAHGATVLLLGKTEEYLNEVYDAIEAAGHPQAAVIPFNLETAQPHQFEELAATLENEFGRIDGLLHNASILGPRSPMQQISGENFMRVMQVNVNAMFMLTTAMLPLMKLSSDASIIFTSSSVGRKGRAYWGAYSVSKFATEGLMQTLADELDGTSAIRANSVNPGATRTSMRALAYPGENPLNNPTGEEIMPVYLYLMGPDSAGVNGQAFDAQ
>Cluster_12819_Allele_68
MNGGWWRMLGVGALSLSLCVQAQADDGRGGRGGAGGERGVAHGQPGPGRGEAHGGSWGPHPDWRPGRVVEALPRGHLRVPYRGGEYFFDDGYWYRPDGPRYVLVVPPRGVRVRSLPPYAEQVWLGSVLYFLAAGTYYLWHADTREYEVVSPPPRAAGPVYPVSGPAASYDVVAYPARGQGPDQQGRDRYECHRWAVGESGFDPAGATYAPAAEVANDYRRAMAACLSGRGYSVN
>Cluster_13215_Allele_2
MLRRLYDWTLRLAGHPRAELALGGVTFAESSFFPIPPDALLVPMVLANRAKAWRYAAICAISSVLGGIAGYFIGLLLFESVAMPILAFYGLLENFEQVAERYNELGWLMVLLGGGFTPLPYKVITITSGVTQLDLWLFVGLSLVARSLRFAATCALLFWAGPRLKTLIERRLGMAFVLMAVMVVGGLMLGKYVL
>Cluster_1425_Allele_6
MSLANPSRRGFLKAGGLLLVTVNLPAPLLALAEQGATDLPLDQVDSFIAIAADGKVTAFCGHVDLGTGIRTALAQIVAEELDVAFEQVEMILGDTRRTPDQGPTIASASIQVSAVPLRQAAAEARRFLLRQAGSHFPVHPDSLRSENGQVFAAANPQRRIGYGELLRGQRFNLNIDGKAPLKPRSEYRLVGKPVRRVDIPAKLTGQLTYVHDMRLPGMLHGRVVRPPYTGADVSAPLGSGLLAVDESSVAGLPGLVKVVVIGDFVGVVCEREEQAIRAARQLKVRWKDWQGLPPLEPDRLEDTLRRHPKKPRTLHDSPGLEQHLAGIARPLSATYVWPYQLHASIGPSCALAEVDAQRARVWSGTQNPHDLRNDLARLLQRETGDIEVIRMEAAGCYGRNGADDVSADAVLLAQAVGRPVRVQLMREQEHGWEPKGTAQLIEVRGGLDEQGRVAAYDFATCYPSNGAPTLALLLTGRIPATPQVADMGDRTAIPQYRYPRMRVVANDAAPIVRASWMRGVSALPNVFAHESYVDELAHLAGIDPIAFRRRYLDDQRALALIDALVARAGWQPRTSPNPEARRDGLLKGRGFAYARYFHSKFPGFGAAWAAWIVDVEVNPENGAVRVAKVWVAHDCGQMVNPDGVRHQVHGNVIQSTSRVLKEFATFDRRGVTSLEWGGYPILGFPELPEIDVLLLDRPEQPPMGAGESASVPSAAAIANAIFDATGARLRQVPFTPERVLAALRSAQA
>Cluster_15065_Allele_0
MDHYLDIRLRPDPEFPPAQLMSVLFGKLHQALVAQGGDRIGVSFPDLDESRSRLGERLRIHASADDLRAMLARPWLEGLRDHLQFGEPAVVPHPTPYRQVSRVQAKSNPERLRRRLMRRHDLSEEEARKRIPDTVARALDLPFVTLRSQSTGQHFRLFIRHGPLQATAEEGGFTCYGLSKGGFVPWF
>Cluster_15065_Allele_1
MDHYLDIRLRPDPEFPPAQLMSVLFGKLHQALVAQGGDRIGVSFPDLDESRSRLGERLRIHASADDLRALLARPWLEGLRDHLQFGEAAVVPHPTPYRQVSRVQAKSNPERLRRRLMRRHDLSEEEARKRIPDTVARTLDLPFVTLRSQSTGQHFRLFIRHGPLQATAEEGGFTCYGLSKGGFVPWF
>Cluster_15065_Allele_2
MDHYLDIRLRPDPEFPPAQLMSVLFGKLHQALVAQGGDRIGVSFPDLDESRSRLGERLRIHASADDLHALLARPWLEGLRDHLQFGEAAVVPHPTPYRQVSRVQAKSNPERLRRRLMRRHDLSEEEARKRIPDTVARTLDLPFVTLRSQSTGQHFRLFIRHGPLQATAEEGGFTCYGLSKGGFVPWF
>Cluster_15065_Allele_3
MDHYLDIRLRPDPEFPPAQLMSVLFGKLHQALVAQGGDRIGVSFPDLDESRSRLGERLRIHASADDLRALLARPWLEGLRDHLQFGEPAVVPHPTPYRQVSRVQAKSNPERLRRRLMRRHDLSEEEARKRIPDTVARTLDLPFVTLRSQSTGQHFRLFIRHGPLQATAEEGGFTCYGLSKGGSVPWF
>Cluster_15065_Allele_4
MDHYLDIRLRPDPEFPPAQLMSVLFGKLHQALVAQGGDRIGVSFPDLDESRSRLGERLRIHASADDLRALLARPWLEGLRDHLQFGEPAVVPHPTPYRQVSRVQVKSNPERLRRRLMRRHDLSEEEARKRIPDTVARALDLPFVTLRSQSTGQHFRLFIRHGPLQVTAEEGGFTCYGLSKGGFVPWF
>Cluster_15065_Allele_5
MDHYLDIRLRPDPEFPPAQLMSVLFGKLHQALVAQGGDRIGVSFPDLDESRSRLGERLRIHASADDLRALLARPWLEGLRDHLQFGEPAVVPHPTPYRQVSRVQAKSNPERLRRRFMRRHDLSEEEARKRIPDTVARALDLPFVTLRSQSTGQHFRLFIRHGPLQATAEEGGFTCYGLSKGGSVPWF
>Cluster_15065_Allele_6
MDHYLDIRLRPDPEFPPAQLMSVLFGKLHQALVAQGGDRIGVSFPDLDESRSRLGERLRIHASADDLHALLARPWLEGLRDHLQFGEPAVVPHPTPYRQVSRVQAKSNPERLRRRLMRRHDLSEEEARKRIPDTVARTLDLPFVTLRSQSTGQHFRLFIRHGPLQATAEEGGFTCYGLSKGGSVPWF
>Cluster_15065_Allele_7
MDHYLDIRLRPDPEFPPAHLMSVLFGKLHQALVAQGGDRIGVSFPDLDESRSRLGERLRIHASAEDLRALLARPWLEGLCDHLQFGEPAVVPHPTPYRQVSRVQAKSNPERLRRRLMRRHDLSEEEARKRIPDTVARALDLPFVTLRSQSTGQHFRLFIRHGPLQATAEEGGFTCYGLSKGGFVPWF
>Cluster_15065_Allele_8
MDHYLDIRLRPDPEFPPAQLMSVLFGKLHQALVAQGGDRIGVSFPDLDESRSRLGERLRIHASADDLRALLARPWLEGLRDHLQFGEPAVVPHPTPYRQVSRVQAKSNPERLRRRLMRRHDLSEEEARKRIPDTVARALDLPFVTLRSQSTGQHFRLFIRHGPLQVTAEEGGFTCYGLSKGGFVPWF
>Cluster_15065_Allele_9
MDHYLDIRLRPDPEFPPAQLMSVLFGKLHQALVAQGGDRIGVSFPDLDESRSRLGERLRIHASADDLRALLARPWLEGLRDHLQFGEPAVVPHPTPYRQVSRVQVKSNPERLRRRLMRRHDLSEEEARKRIPDTVARALDLPFVTLRSQSTGQHFRLFIRHGPLQATAEEGGFTCYGLSKGGFVPWF
>Cluster_15065_Allele_10
MDHYLDIRLRPDPEFPPAQLMSVLFGKLHQALVAQGGDRIGVSFPDLDESRSRLGERLRIHASADDLRALLARPWLEGLRDHLQFGEPAVVPHPTPYRQVSRVQAKSNPERLRRRLMRRHDLSEEEARKRIPDTVARALDLPFVTLRSQSTGQHFRLFIRHGPLQATAEEGGFTCYGLSKGGSVPWF
>Cluster_15065_Allele_11
MAHYLDIRLRPDPEFPPAQLMSVLFGKLHQALVAQGGDRIGVSFPDLDESRSRLGERLRIHASADDLHALLARPWLEGLRDHLQFGEAAVVPHPTPYRQVSRVQAKSNPERLRRRLMRRHDLSEEEARKRIPDTVARTLDLPFVTLRSQSTGQHFRLFIRHGPLQATAEEGGFTCYGLSKGGFVPWF
>Cluster_15065_Allele_12
MDHYLDIRLRPDPEFPPAQLMSVLFGKLHQALVAQGGDRIGVSFPDLDESRSRLGERLRIHASADDLRALLARPWLEGLRDHLQFGEPAVVPHPTPYRQVSRVQAKSNPERLRRRLMRRHDLSEEEARKRIPDTVARALDLPFVTLRSQSTGQHFRLFIRHGPLQATAEEGGFTCYGLSKGGFVPWF
>Cluster_15065_Allele_13
MDHYLDIRLRPDPEFPPAQLMSVLFGKLHQALVAQGGDRIGVSFPDLDESRSRLGERLRIHASADDLRALLARPWLEGLRDHLQFGEPAVVPHPTPYRQVSRVQAKSNPERLRRRLMRRHDLSEEEARKRIPDTVARTLDLPFVTLRSQSTGQHFRLFIRHGPLQATAEEGGFTFYGLSKGGSVPWF
>Cluster_15065_Allele_14
MDHYLDIRLRPDPEFPPAQLMSVLFGKLHQALVAQGGDRIGVSFPDLDESRSRLGERLRIHASADDLRALLARPWLEGLRDHLQFGEPAVVPHPTPYRQVSRVQAKSNPERLRRRLMRRHDLSEEEARKRIPDTVARTLDLPFVTLRSQSTGQHFRLFIRHGPLQATAEEGGFTCYGLSKGGFVPWF
>Cluster_15065_Allele_15
MDHYLDIRLRPDPEFPPAQLMSVLFGKLHQALVAQGGDRIGVSFPDLDESRSRLGERLRIHASADDLRAMLARPWLEGLRDHLQFGEPAVVPHPTPYRQVSRVQAKSNPERLRRRLMRRHDLSEEEARKRIPDTVARALDLPFVTLRSQSTGQHFRLFIRHGPLQVTAEEGGFTCYGLSKGGFVPWF
>Cluster_15065_Allele_16
MDHYLDIRLRPDPEFPPAQLMSVLFGKLHQALVAQGGDRIGVSFPDLDESRSRLGERLRIHASADDLRALLARPWLEGLRDHLQFGEAAVVPHPTPYRQVSRVQAKSNPERLRRRLMRRHDLSEEEARKRIPDTVARALDLPFVTLRSQSTGQHFRLFIRHGPLQATAEEGGFTCYGLSKGGSVPWF
>Cluster_15065_Allele_17
MDHYLDIRLRPDPEFPPAQLMSVLFGKLHQALVAQGGDRIGVSFPDLDESRSRLGERLRIHASADDLHALLARPWLEGLRDHLQFGEAAVVPHPTPYRQVSRGQAKSNPERLRRRLMRRHDLSEEEARKRIPDTVARTLDLPFVTLRSQSTGQHFRLFIRHGPLQATAEEGGFTCYGLSKGGFVPWF
>Cluster_15065_Allele_18
MDHYLDIRLGPDPEFPPAHLMSVLFGKLHQALVAQGGDRIGVSFPDLDESRSRLGERLRIHASADDLRALLARPWLEGLRDHLQFGEPAVVPHPTPYRQVSRVQAKSNPERLRRRLMRRHDLGEEEARKRIPDTVARTLDLPFVTLRSQSTGQHFRLFIRHGPLQATAEEGGFTCYGLSKGGFVPWF
>Cluster_15065_Allele_19
MDLPFVTLRSQSTGQHFRLFIRHGPLQVTAEEGGFTCYGLSKGGFVPWF
>Cluster_15065_Allele_20
MSVLFGKLHQALVAQGGDRIGVSFPDLDERRSRLGERLRIHASAEDLRALLARPWLEGLRDHLQFGEPAVVPHPTPYRQVNRVQAKSNPERLRRRLMRRHDLSEEEARKRIPDTVARALDLPFVTLRSQSTGQHFRLFIRHGPLQATAEEGGFTCYGLSKGGFVPWF
>Cluster_15065_Allele_21
MDHYLDIRLRPDPEFPPAHLMSVLFGKLHQALVAQGGDRIGVSFPDLDERRSRLGERLRIHASAEDLRALLARPWLEGLRDHLQFGEPAVVPHPTPYRQVSRIQAKSNPERLRRRLMRRHDLGEEEARKRIPDTVARALDLPFVTLRSQSTGQHFRLFIRHGPLQATAEEGGFTCYGLSKGGFVPWF
>Cluster_15065_Allele_22
MDHYLDIRLRPDPEFPPTQLMSVLFGKLHQALVAQGGDRIGVSFPDLDESRSRLGERLRIHASAEDLRALLARPWLEGLRDHLQFGEPAVVPHPTPYRQVNRVQAKSNPERLRRRLMRRHDLSEEEARKRIPDTVARALDLPFVTLRSQSTGQHFRLFIRHGPLQATAEEGGFTCYGLSKGGFVPWF
>Cluster_15065_Allele_23
MDHYLDIRLRPDPEFPPAQLMSVLFGKLHQALVAQGGDRIGVSFPDLDESRSRLGERLRIHASADDLRALLARPWLEGLRDHLQFGEAAVVPHPTPYRQVSRVQAKSNPERLRRRLMRRHDLSEEEARKRIPDTVARTLDLPFVTLRSQSTGQHFRLFIRHGPLQATAEEGGFTCYGLSKGGSVPWF
>Cluster_15065_Allele_24
MDHYLDIRLRPDPEFPPTQLMSVLFGKLHQALVAQGGDRIGVSFPDLDESRSRLGERLRIHASAEDLRALLARPWLEGLRDHLQFGEPAVVPHPTPYRQVNRVQAKSNPERLRRRLMRRHDLSEKEARKRIPDTVARALDLPFVTLRSQSTGQHFRLFIRHGPLQATAEEGGFTCYGLSKGGFVPWF
>Cluster_15971_Allele_0
MLGKASRRRQHGAVAIEFTAIFLLFFALVYGLISYSIPLLMLQSFNDAAAVGARAAIAVDPSDAGYESLAEARARDELLARLDWMPAAWRANLQPCAGNGQYADYVSATSRIEVCVQYPYGDPGKAIIPVLSFPGIGAIPNLPQTLKASANLLL
>Cluster_16019_Allele_0
MIETSDGFRCEGCYEEAQEQVRSEAHCPECGRLGVTATGICYACENI
>Cluster_16019_Allele_1
MTIIHECDRCNAPGRVIETSDGFRCEGCYEEAQEQVRSEASCPECGRLGVTATGICYACENT
>Cluster_16019_Allele_2
MTIIHECDRCNAPGRVIETSDGFRCEGCYEEAQEQVRSDASCPKCGRQGVTATGICYACENT
>Cluster_16019_Allele_3
MTIIHECDRCNAPGRVIETSDGFRCEGCYEEAQEQVRSDASCPECGRLGVTATGICYACENTAPVRRGITSSNPFAHPGDLSPNPGQT
>Cluster_16019_Allele_4
MTIIHECDRCNAPGRVIETSDGFRCEGCYEEAQEQVRSDASCPECGRLGVTATGICYACENTAPVRRGITEERTMRTLTRSTRCALCHSVMQAGEEFRWHESRVAINHRGDYRSIWKPAHAEGSPCIVEQQARWQQQADAALETTIQSARENGATDDVINLIRKALVA
>Cluster_16019_Allele_5
MTIIHECDRCNAPGRVIETSDGFRCEGCYEEAQEQVRSEAHCPECGRLGVTATGICYACENI
>Cluster_16019_Allele_6
MTIIHECDRCNAPGRVIETSDGFRCEGCYEEAQEQVRSEANCPECGRLGVTATGICYACENT
>Cluster_16019_Allele_7
MIETSDGFRCEGCYEEAQEQVRSEAHCPECGRLGVTATGICYACENT
>Cluster_16203_Allele_0
MVVALVAALVFWRLDHVTAQRDDLQAAVEQSADTITAMAQQAQRDTKAQAQADALARTYQAALQASHEENQLRRDAIGTGARVVYVKARCPADGVHPAPGASGSADAGRAVLAAADGQVVSDLRAGVERRELMIEALRKHIAGLPRYCRR
>Cluster_16203_Allele_1
MNWKPWLIVALVAALVFWRLDHVTAQRDDLQAAVEQSTETITAMAQQAQRDTQAQAQTDALARTYQAALQASHEENQLRRDAIGTGARVVYVKARCPADGVHQAPGASGSADAGRAVLAAADGQVVSDLRAGVERRELMIKALREHIAGLQKLCRRI
>Cluster_16203_Allele_2
MTWRPWLVVALVGALVFWRLDHVTAQRDDLQAAVEQSAETITAMAQQAKRDTQAQAEADALARTYQAALQASHEENQLRRDAIGTGARVVYVKARCPADGVHQAPGASGSADAGRAVLAAADGQVVSDLRAGVERRELMIEALRKHIAGLPRYCRR
>Cluster_16203_Allele_3
MTWRPWLVVALVGALVFWRLDHVTAQRDDLQAAVEQSAETITAMAQQAQRDAQAQVQADALARTYQAALQASHEENQLRRDAIGTGARVVYVKARCPAGGVHQAPGATGSADAGRALLAAADGQVVSDLRAGVERRELMIEALRKHIAALPRYCRR
>Cluster_16203_Allele_4
MTWRPWLVVALVAALVFWRLDHVTAQRDDLQAAVEQSAETITAMAQQAQRDIQAQAQADSLARTYQAALQASHEENQLRRDAIGTGARVVYVKARCPAGGVHQAPGATGSADAGRAVLAAADGQVVSDLRAGVERRELMIKALREHVAGLQKLCRRI
>Cluster_16203_Allele_5
MVVALVAALVFWRLDHVTAQRDDLQAAVEQSAETITAMAQQAKRDSQAQAQADALARTYQAALQASHEENQLRRDAIGTGARVVYVKARCPAGGVHQAPGATGSADAGRAVLAAADGQVVSDLRAGVERRELMIAALRKHIAGLPRYCRR
>Cluster_16203_Allele_6
MVVALVAALVFWRLDHVTAQREALQAAVEQSAETITAMAQQAQRDTQAQAQADALARTYQAALQASHEENQLRRDAIGTGARVVYVKAHCPADRVHPAPGASGSADAERAVLAAADGQVVSDLRAGVERRELMIEALRKHIAGLPRYCRR
>Cluster_16203_Allele_7
MTWRPWLVVALVAALVFWRLDHVTAQRDDLQAAVEQSAETITAMAQQAQRDIQAQAQADSLARTYQAALQASHEENQLRRDAIGTGARVVYVKARCPADGVHPAPGASGSADAGRAVLAATDGQVVSDLRAGVERRELMIEALRKHIAGLPRYCRR
>Cluster_16203_Allele_8
MTWRPWLVVTLVAALVLWRLDHVTAQRDDLQAAVEQSAETITAMAQQAQRDTQAQVQTDALARTYQAALQASHEENQLRRDAIGTGARVVYVKARCPADGVHQAPGASGSADAGRAVLAAADGQVVSDLRAGVERRELMIEALRKHIAGLPRYCRR
>Cluster_16203_Allele_9
MMKLSPWLVVALVGALVFWRLDHVTAQREALQAAVEQSAETITAMARQAQRDTQVQAQADALARTYQAALQASHEENQLRRDAIGTGARVVYVKARCPAGGVHQAPGATGSADAGRAVLAAADGQVVSDLRAGVERRELMIEALRKHIAGLPRYCRR
>Cluster_16203_Allele_10
MVVALVAALVFWRLDHVTAQRNDLQAAVEQSAETITAMAQQAQRDTQAQVQTDALARTYQAALQASHEENQLRRDAIGTGARVVYVKARCPAGGVHQAPGATGSADAGRAVLAAADGQVVSDLRAGVERRELMIEALRKHIAGLPRYCRWDAKDAPLAESAPSR
>Cluster_16203_Allele_11
MTWRPWLVVALVAALVFWRLDHVTAQRDDLQAAVEQSAETITAMAQQAQRDTQAQAQADALARTYQAALQASHEENQLRRDAIGTGARVVYVKARCPADGVHPAPGASGSAHAGGAVLAAADGQVVSDLRAGVERRELMIEALRKHIAGLPRYCRR
>Cluster_16203_Allele_12
MHQAPGASGSADAGRAVLAAADGQVVSDLRAGVERRELMIKALREHVAGLQKLCRRI
>Cluster_16203_Allele_13
MTWRPWLVVALVAALVFWRLDHVTAQRNDLQAAVKQSAETITAMAQQAQRDIQAQVQTDALARTYQAALQASRDENQLRRDAIGTGARVVYVKARCPADGVHPAPGASGSADAGRAVLAAADGQVVSDLRAGVERRELMIEALRKHIAGLPRYCRR
>Cluster_16203_Allele_14
MTWRPWLVVALVAALVFWRLDHVTAQRNDLQAAVEQSAETITAMAQQAKRDSQAQAQADALARTYQAALQASHEENQLRRDAIGTGARVVYVKARCPAGGVHQAPGATGSADAGRAVLAAADGQVVSDLRAGVERRELIIAALRKHIAGLPRYCRR
>Cluster_16203_Allele_15
MRWSPWLVVALVAALVFWRLDHVTAQRDDLQAAVEQSAETITAMAQQAQRETQAQVQTDALARTYQAALQASHEENQLRRDAIGTGARVVYVKARCPAGGVHQTPGATGSADAGRAVLAAADGQVVSDLRAGVERRELMIAALRKHIAGLPRYCRR
>Cluster_16203_Allele_16
MTWRPWLVVALVAALVFWRLDHVTAQRDDLQAAVEQSAETITAMAQQAQRETQAQVQTDALARTYQAALQASHEENQLRRDAIGTGARVVYVKARCPAGGVHQAPGATGSADAGRALLAAADGQVVSDLRAGVERRELMITALRKHIAGLPRYCRR
>Cluster_16203_Allele_17
MRWSPWLVVALVAALVFWRLDHVTAQRDDLQAAVEQSAETITAMAQQAQRDSQAQAQTDALARTYQAALQASHEENQLRRDAIGIGARVVYVKARCPAGGVHQAPGATGSTDAGRAVLAAADGQVVSDLRAGVERRELMIAALRKHIAGLPRYCRR
>Cluster_16203_Allele_18
MTWRPWLVVTLVAALVLWRLDHVTAQRDDLQAAVEQSAETITAMAQQAQRDIQAQVQTDALARTYQAALQASHEENQLRRDAIGTGARVVYVKARCPADGVHQAPGASGSADAGRAVLAAADGQVVSDLRAGVERRELMIEALRKHIAGLPRYCRR
>Cluster_16203_Allele_19
MRWSPWLVVALVAALVFWRLDHVTAQRDDLKAAVEQSAETITAMAQQAQRDAQAQVQADALARTYQAALQASHEENQLRRDAIGTGARVVYVKARCPTGGVHQAPGATGSADAGRAVLAAADGQVVSDLRAGVERRELIIKALREHVAGLQKLCRRI
>Cluster_16203_Allele_20
MRWSPWLVVALVAALVFWRLDHVTAQRDDLQAAVEQSADTITAMAQQAQRDTKAQAQADALARTYQAALQASHEENQLRRDAIGTGARVVYVKARCPADGVHPAPGASGSADAGRAVLAAADGQVVSDLRAGVERRELMIEALRKHIAGLPRYCRR
>Cluster_16203_Allele_21
MRWSPWLVVALVAALVFWRLDHVTAQRDDLQAAVKQSAETITAMAQQAQRDIQAQVQTDALARTYQAALQASRDENQLRRDAIGTGARVVYVKARCPADGVHPAPGASGSADAGRAVLAAADGQVVSDLRAGVERRELMIEALRKHIAGLPRYCRR
>Cluster_16203_Allele_22
MMKLSPWLVVALVGALVFWRLDHVTAQRDDLQAAVKQSAETITAMAQQAQRDTQAQVQTDALARTYQAALQASHEENQLRRDAIGTGARVVYVKARCPTGGVHQAPGASGSADAGRAVLAAADGQVVSDLRAGVERRELMIEALRKHIAGLPRYCRR
>Cluster_16203_Allele_23
MTWRPWLVVALVAAMVFWRLDHVTAQRDDLQAAVEQSAETITAMAQQAQRDAQAQVQADALARTYQAALQASHEENQLRRDAIGTGARVVYVKARCPADGVHPAPGASGSADAGRAVLAAADGQVVSDLRAGVERRELMIEALRKHIAGLPRYCRR
>Cluster_16203_Allele_24
MRWSPWLVVALVAALVFWRLDHVTAQRDDLQAAVEQSAETITAMAQQAQRDSQAQAQTDAMARTYQAALQASHEENQLRRDAIGTGARVVYVKARCPTGGVHQAPGATGSADAGRAVLAAADGQVVSDLRAGVERRELMIAALRKHIAGLPRYCRR
>Cluster_16203_Allele_25
MRWSPWLVVALVAALVFWRLDHVTAQRDDLQAAVEQSAETITAMAQQAQRDIQAQAQADSLARTYQAALQASHEENQLRRDAIGTGARVVYVKARCPADGVHQAPGASGSADAGRAVLAAADGQVVSDLRAGVERRELMIEALRKHIAGLPRYCRR
>Cluster_16203_Allele_26
MTWRPWLVVALVGALVFWRLDHVTAQRDDLQAAVEQSAETITAMAQQAQRDTQAQAQADALARTYQAALQASHEENQLHRDAIGTGARVVYVKARCPADGVRQAPGASGSADAGRAVLAAADGQVVSDLRAGVERRELMIEALRKHIAGLPRYCRR
>Cluster_16203_Allele_27
MVVALVAALVFWRLDHVTAQRDDLQAAVEQSAETITAMAQQAQRETQAQVQTDALARTYQAALQASHEENQLRRDAIGTGARVVYVKARCPAGGVHQTPGATGSADAGRAVLAAADGQVVSDLRAGVERRELMIAALRKHIAGLPRYCRR
>Cluster_16203_Allele_28
MVVALVAALVFWRLDHVTAQRDDLQAAVKQSAETITAMAQQAQRDIQAQVQTDALARTYQAALQASRDENQLRRDAIGTGARVVYVKARCPADGVHPAPGASGSADAGRAVLAAADGQVVSDLRAGVERRELMIEALRKHIAGLPRYCRR
>Cluster_16203_Allele_29
MNWKPWLIVALVAALVFWRLDHVTAQRDDLQAAVEQSAETITAMAQQAQRDIQAQAQADALARTYQAALQASHEENQLRRDAIGTGARVVYVKARCPADGVHQAPGASGSADAGRAVLAAADGQVVSDLRAGVERRELMIEALRKHIAGLPRYCRR
>Cluster_16203_Allele_30
MVVALVAALVFWRLDHVTAQRDDLKAAVEQSAETITAMAQQAQRDTQAQVQTDALARTYQAALQASHEENQLRRDAIGTGARVVYVKARCPAGGVHQAPGATGSADAGRAVLAAADGQVVSDLRAGVERRELMIEALRKHIAGLPRYCRWDAKDAPLAESAPSR
>Cluster_16203_Allele_31
MTWRPWLVVALVGALVFWRLDHVTAQRDDLQAAVEQSAETITAMAQQAQRDAQAQVQADALARTYQAALQASHEENQLRRDAIGTGARVVYVKARCPAGGVHQAPGATGSADAGRALLAAADGQVVSDLRAGVERRELMIKALREHVAGLQKLCRRI
>Cluster_16203_Allele_32
MNWKPWLIVALVAALVFWRLDHVTAQRNDLQAAVEQSAETITAMAQQAQRDTQAQVQTDALARTYQAALQASHEENQLRRDAIGTGARVVYVKARCPAGGVHQAPGATGSADAGRAVLAAADGQVVSDLRAGVERRELMIAALRKHIAGLPRYCRR
>Cluster_16364_Allele_0
MSESLSIHHDVGGHQFETTVDGHRAYLAYMDLGKQTLDIYRTFVPDSLRGRGIAAALTEHALQYADRMGYSVIPSCSYVERYIERRQRQADPAA
>Cluster_16939_Allele_0
MNRIHLALGLALALPAFAALAQETVAPATEKDGVLVDGKGMTLYTYDKDSEGQSACSGQCAKNWPPLAAAQGAQASGDWSLVAREDGTQQWAYYGKPLYTFIQDKKPGDKNGDGKMGAWHVAQPDMD
>Cluster_17036_Allele_0
MPTPPWWLFVLPLLAGACLPLQAGINGQLAKQVSSVLAAALISFFVGTLGLLALTLSQREFPGLAALRGLSWWHWCGGFLGMFFIFIAAFAAPRIGALMFMVLVLAGQLGMAMSLDHFGWAGFREAPISALKLGGLALIGAGIWMIRKG
>Cluster_17122_Allele_0
MAVALPTSLAVFSPATFAADVVVVTDSRHPVKTMGGERLIELGETPRIEAELSANLPADPERAAAIVRQRLKQGGTDLQRRIGTAYQGVTDAWSLDVTTIPAVVVDQRFVVYGEPDVARAVARIEQHRRTQP
>Cluster_17122_Allele_1
MPAAFTRFAPGWRTLGLAVALPTSLAVFSPATFAADVVVVTDSRHPVKTMGGERLIELGETPRIEAELSANLPADPERAAAIVRQRLKQGGTDLQRRIGTAYQGVTDAWSLGVTTIPAVVVDQRFVVYGEPDVARAVARIEQHRRTQP
>Cluster_17122_Allele_2
MPAAFTRFAPGWRTLGLAVALPTSLAVFSPATFAADVVVVTDSRHPVKTMGGERLIELGETPRIEAELSANLPADPERAAAIVRQRLKQGGTDLQRRIGTAYQGVTDAWSLGVTTIPAVVVDQRFVVYGEPDVARAVARIEQHRRMQP
>Cluster_17122_Allele_3
MALPTSLAVFSPATFAADVVVVTDSRHPVKTMGGERLIELGETPRIEAELSANLPADPERAAAIVRQRLKQGGTDLQRRIGTAYQGVTDAWSLGVTTIPAVVVDQRFVVYGEPDVARAVARIEQHRRTQP
>Cluster_17122_Allele_4
MFSPATFAADVVVVTDSRHPVKTMGGERLIELDETPRMEAELSANLPADPERAAAIVRQGLNQGGADLQRRIAMAYQGVTDAWSLGVTTIPAVVVDQRYVVYGEPDVARAIARIEQHRRAQP
>Cluster_17122_Allele_5
MLPASFAAFSPAAFAADVVVVTDSRHPVKTMGGERLIELDRASGLEAELSADLPADPERAAAIVRQRLNQGGTDLQRRIGTAYQGITDAWSLGVTTIPAVVVDQRYVVYGEPDVARAVSCIEQHRRRQP
>Cluster_17122_Allele_6
MPGAFTRFAPGWRTLGLAIVLPASFAAFSPAAFAADVVVVTDSRHPVKTMGGERLIELDRASGLEAELSADLPADPERAAAIVRQRLNQGGTDLQRRIGTAYQGITDAWSLGVTTIPAVVVDQRYVVYGEPDVARAVSCIEQHRRRQP
>Cluster_17122_Allele_7
MALPASLAVFSPATFAADVVVVTDSRHPVKTAGGERLIELDEAPRIEAELSADLPADPERAAAIVRQRLNQGGTDLQRRIGTAYQGVADAWSLGVAAIPAVVVDQRYVVYGEPDVARAVSRIEQYRRTQP
>Cluster_17122_Allele_8
MPAAFTRFAPGWRTLGMAVALPTSLAVFSPATFAADVVVVTDSRHPVKTMGGERLIELGETPRIEAELSANLPADPERAAAIVRQRLKQGGTDLQRRIGTAYQGVTDAWSLDVTTIPAVVVDQRFVVYGEPDVARAVARIEQHRRTQP
>Cluster_17122_Allele_9
MPAAFIRFAPSWRTLGLAVALPVSLAVFSPATFAADVVVVTDSRHPVKTMGGERLIELDETPRMEAELSANLPADPERAAAIVRQGLNQGGADLQRRIAMAYQGVTDAWSLGVTTIPAVVVDQRYVVYGEPDVARAIARIEQHRRAQP
>Cluster_17122_Allele_10
MPAAFTRFAPGWRTLGLAVALPASLAVFSPATFAADVVVVTDSRHPVKTAGGERLIELDEAPRIEAELSADLPADPERAAAIVRQRLNQGGTDLQRRIGTAYQGVADAWSLGVAAIPAVVVDQRYVVYGEPDVARAVSRIEQYRRTQP
>Cluster_17878_Allele_0
MGWYFSPQSRSELIAELITPQETERTSVKVIAHALRGNVLWSVTQVTAKADGVHRDLAPGQSLRYIRCDLLQRSGGQWGYKPLDESMHPYYYSCPLSYLDLAPEQSADWRAGVRAYHAQRRIPKAAPATTLTA
>Cluster_17878_Allele_1
MGWYFSSQSRSDLIAELVAPQETERVSAKVIAHTLRGNVLWSVIEMTAKVEGVHRDLSQGQSLRYIRCDLLECSGGQWGYKPLDESMHPYYYSCPLSYLDLAPEQSADWRAGVRAYHARRRTPTAALASATALTA
>Cluster_17878_Allele_2
MGWYFSPQSRSELIAELIAPQETERASVKVIAHALRGNVLWSVTEVTAKVEGVHRHLAPGQSLRYIRCDLLERSGDQWGYKPLDESMHPYYYTCPLSYLDLAPEQSADWRAGVRAYHARRRTPTAPAAPTAALMA
>Cluster_17878_Allele_3
MGWYFSPQSRSELIAELIAPQETERASVKVIAHTLRGNVLWSVAEVTARAEGVHRDLAPGQSLRYIRCDLLERSGSQWGYKPLDESMHPYYYSCPLSYLDMTPEQSADWRAGVRAYHARRRTPTASTAPAAALLA
>Cluster_17878_Allele_4
MGWYFSSQSRSDLIAELVASQETERVSAKVIAHTLRGNVLWSVVEMTAKVEGVHRDLSPGQSLRYIRCDLLECSGGQWGYKPLDESMHPYYYSCPLSYLDLAPEQSAAWRAGVRSYHAHRHLNPASAEA
>Cluster_17878_Allele_5
MGWYFSPQSRSELIAELIAPQETERASVKVIAHALHGNVLWSVAQVTAKAEGVHRDLTPGQSLCTIRCDLLERSGGQWGYKPLDESMHPYYYSCPLSYLDLAPEQSAEWRAGVRAYHARRRTSKATTAPDATLTV
>Cluster_17878_Allele_6
MGWYFSNQSRSELIAELIAPQETERASVKVIAHTLRGNVLWSVAEVTAKVEGVHRDLAPGQSLRYIRCDLLERSGGQWGYKSLDESMHPYYYTCPLSYLDLAPEQSADWRAGVRAYHARRRTPTASAASAAASMA
>Cluster_17878_Allele_7
MGWYFSPQSRSELIAELIAPQETERASVKVIAHALRGNVLWSVAEVTAKVEGVHRDLAPGQSLRYIRCDLLERSGGQWGYKPLDESMHPYYYSCPLSYLDLAPEQSAEWRAGVRAYHARRRTPTAVTAPAATLMV
>Cluster_17878_Allele_8
MGWYFSHQSRSELIAELIAPQETERVSAKVIAHALRGNVLWSVVEMTAKVEGVHRDLAPGQSLRYIRCDLLERSGNQWGYKPLEESMHPYYYSCPLSYLDLAPEQSADWRAGVRAYHARRRTPTAVTAPAATLMA
>Cluster_17878_Allele_9
MGWYFSPQSRSELIAELIAPQQTERVSAKVIAHALRSNVLWSVVELTAKVEGVHRDLAPGQSLRYIRCDLLERSGNQWGYKPLEESMHPYYYSCPLSYLDLAPEQSADWRAGVRAYHARRRTPTAVTAPAAALLA
>Cluster_17878_Allele_10
MGWYFSPQSRSELIAELIAQQETERASVKVIAHTLRGNVLWSVAEVTAKAEGVHRDLAPGQSLRYIRCDLLERSGNQWGYKPLDESMHPYYYSCPLSYLDMAPEQSADWRAGVRAYHARRRTPTASTAPAAALLA
>Cluster_17878_Allele_11
MGWYFSPQSRSELIAELIAPQETERASVKVIAHALRGNVLWSVTQVTAKAEGVHRDLAPGQSLCTIRCDLLERSGGQWGYKPLDESMHPYYYSCPLSYLDLAPEQSADWRAGVRAYHARRRTSKEATAPATALTV
>Cluster_17878_Allele_12
MGWYFSPQSRSELIAELIAPQETERASVKVIAHALRGNVLWSVVQVTAKAEGVHRDLAPGQSLCTIRCDLLERSGGQWGYKPLDESMHPYYYSCPLSYLNLAPEQSAEWRAGVRAYHVRRRTSKEATAPATALTA
>Cluster_17878_Allele_13
MGWYFSPQSRSELIAELIAPQQTERVSAKVIAHALRGNVLWSVVELTAKVEGVHRDLAPGQSLRYIRCDLLERSGNQWGYKPLEESMHPYYYSCPLSYLDLAPEQSADWRAGVRAYHARRRTPTAVTAPAAALLA
>Cluster_17878_Allele_14
MGWYFSHQSRSELIMELIAPHETERISAKVIAHALRGNVLWSVVEMTAKVEGVHRDLAPGQSLCTIRCDLLERSGNQWGYKPLDESMHPYYYSCPLSYLDRTPVQSAEWRAGVRAYHARRRTPTAVTAPAATLMA
>Cluster_17878_Allele_15
MGWYFSPQSRSELIAELIAPQETERASVKVIAHTLRGNVLWSVAEVTARAEGVHRDLAPGQSLRYIRCDLLERSGNQWGYKPLDESMHPYYYSCPLSYLDLAPEQSADWRAGVRAYHARRRTPTVATAPAAALLA
>Cluster_17878_Allele_16
MGWYFSPQSRSELIAELIAQQETERASVKVIAHTLRGNVLWSVAEVTAKAEGVHRDLAPGQSLRYIRCDLLERSGNQWGYKPLDESMHPYYYSCPLRYLDMAPEQSADWRAGVRAYHARRRTPTASTAPAAALLA
>Cluster_17878_Allele_17
MGWYFSPQSRSELIAELIAPQQTERVSAKVIAHALRGNVLWSVVELTAKVEGVHRDLAPGQSLRYIRCDLLERSGNQWGYKPLEESMHPYYYSCPLSYLDLAPEQSADWRAGVRAYHARRRTPTAVTAPAAAMLA
>Cluster_17878_Allele_18
MGWYFSPQSRSELITELIAPQQTERVSAKVIAHALRGNVLWSVVELTAKVEGVHRDLAPGQSLRYIRCDLLERSGNQWGYKPLEESMHPYYYSCPLSYLDLAPEQSADWRAGVRAYHARRRTPTAVTAPAAALLA
>Cluster_17878_Allele_19
MGWYFSPQSRSELIAELIAPQETERASVKVIAHALRGNVLWSVAEVTAKVEGVHRHLAPGQSLRYIRCDLLERSGGQWGYKPLDESMHPYYYSCPLSYLDLAPEQSADWRAGVRAYHARRLTPTAPAAPTAALMA
>Cluster_17878_Allele_20
MGWYFSPQSRSELIAELIAPQETERASVKVIAHALRGNVLWSVVQVTAKAEGVHRDLAPGQSLCTIRCDLLERSGGQWGYKPLDESMHPYYYSCPLSYLNLAPEQSADWRAGVRAYHARRRTSKEATAPATALTV
>Cluster_17878_Allele_21
MGWYFSPQSRSELIAELIAPQQTERVSAKVIAHALRGNVLWSVVEMTAKVEGVHRDLAPGQSLRYIRCDLLERSGNQWGYKPLEESMHPYYYSCPLSYLDLAPEQSADWRAGVRAYHARRRTPTAVTAPAATLMA
>Cluster_17878_Allele_22
MGWYFSPQSRSELIAELIAPQETERASVKVIAHALRGNVLWSVTQVTAKAEGVHRDLAPGQSLCIIRCDLLERSGGQWGYKPLDESMHPYYYSCPLSYLDLAPEQSTEWRAGVRAYHAKRHTPKASTAPATALTV
>Cluster_17878_Allele_23
MGWYFSPQSRSELIAELIAPQETERASVKVIAHTLRGNVLWSVAEVTARAEGVHRDLAPGQSLRYIRCDLLERSGNQWGYKPLEESMHPYYYSCPLSYLDLAPEQSADWRAGVRAYHARRRTPTAVTAPAAALLA
>Cluster_17878_Allele_24
MGWYFSPQPRSELIAELIAPQETERASVKVIAHALRGNVLWSVVQVTAKAEGVHRDLAPGQSLCTIRCDLLERSGGQWGYKPLDESMHPYYYSCPLSYLNLAPEQSADWRAGVRAYHARRRTSKEATAPATALTV
>Cluster_17878_Allele_25
MGWYFSPQSRSELIAELIAPQETERASVKVIAHALRGNVLWSVVQVTAKAEGVHRDLAPGQSLCTIRCDLLERSGGQWGYKPLDESMHPYYYSCPLSYLNLAPEQSADWRAGVRAYHARRRTSKEAAAPATALTV
>Cluster_17878_Allele_26
MGWYFSHQSRSELIAELIEPQETERVSAKVIAHALRGNVLWSVVEMTAKVEGVHRDLAPGQSLRTIRCDLLERSGNQWGYKPLEESMHPYYYSCPLSYLDLAPEQSADWRAGVRAYHARRRTPTAVTAPASTLMA
>Cluster_17878_Allele_27
MGWYFSPQSRSELIAELITPQETERASVKVIAHALRGNVLWSVAEVTAKAEGVHRHLAPGQSLRYIRCDLLERSGNQWGYKPLDESMHPYYYTCPLSYLDLAPEQSADWRAGVRAYHARRRTPTAPAAPTAALMA
>Cluster_17878_Allele_28
MGWYFSPQSRSELIAELIAPQETERASVKVIAHALRGNVLWSVAEVTAKVEGVHRHLTPGQSLRYIRCDLLERSGNHWGHKPLDESMHPYCYTCPLSYLDLAPEQSADWRAGVRAYHARRRTPTASAAPTAALTA
>Cluster_17878_Allele_29
MGWYFSPQSRSELIAELIAPQETERASVKVIAHALRGNVLWSVTEVTAKVEGVHRHLAPGQSLRYIRCDLLERSGGQWGYKPLDESMHPYYYTCPLSYLDLAPEQSADWRAGVRAYHARRRTPTASAASAAASMA
>Cluster_17878_Allele_30
MGWYFSPQSRSELIAELIAPQETERASVKVIAHALRGNVLWSVTEVTAKVEGVHRHLAPGQSLRYIRCDLLERSGGQWGYKPLDESMHPYYYSCPLSYLDLAPEQSADWRAGVRAYHARRRTPTAPAAPTAALMA
>Cluster_17878_Allele_31
MGWYFSPQSRSELIAELIAPQETERASVKVIAHALRGNVLWSVTEVTAKVEGVHRHLAPGQSLRYIRCDLLERSGGRWGYKPLDESMHPYYYTCPLSYLDLAPEQSTDWRAGVRAYHARRRTPTAPAAPTAALMA
>Cluster_17878_Allele_32
MGWYFSPQSRSELIAELIAPQETERASVKVIAHALRGNVLWSVTQVTAKAEGVHRDLAPGQSLCTIRCDLLERSGGQWGYKPLDESMHPYYYSCPLSYLDLAPEQSAEWRAGVRAYHAKRRTPKASTAPATALTV
>Cluster_17878_Allele_33
MGWYFSPQSRSELIAELIAPQETERVSAKVIAHALRGNVLWSVVELTAKVEGVHRDLAPGQSLRYIRCDLLERSGNQWGYKPLEESMHPYYYSCPLSYLDLAPEQSAEWRAGVRAYHARRRTPTAVTAPAAAPMV
>Cluster_18333_Allele_0
MVSIGSLYHLIPKVFGREKMYSLGLINAHFWLATIGTVLYIASMWVNGITQGLMWRAVNEDGTLTYSFVEALAAGHPGFIVRMLGGFIFLLGMFLMAYNTWRTVSAAKPAEYEAAAQIA
>Cluster_18333_Allele_1
MWRAVNEDGTLTYSFVEALVASHPGFIVRMIGGGFFLTGMLLMAYNTWRTVRAAKPAEYEAAAQIA
>Cluster_18333_Allele_2
MLYIASMWVNGITQGLMWRAVNEDGTLTYSFVEALVASHPGFIVRMIGGGFFLTGMLLMAYNTWRTVRAAKPAEYEAAAQIA
>Cluster_18333_Allele_3
MIGGGFFLTGMLLMAYNTWRTVRAAKPAEYEAAAQIA
>Cluster_18333_Allele_4
EALAAGHPGFIVRMLGGFIFLLGMFLMAYNTWRTVSAAKPAEYEAAAQIA
>Cluster_18333_Allele_5
WVNGITQGLMWRAVNEDGTLTYSFVEALVASHPGFIVRMIGGGFFLTGMLLMAYNTWRTVRAAKPAEYEAAAQIA
>Cluster_18333_Allele_6
WVNGITQGLMWRAVNEDGTLTYSFVEALAAGHPGFIVRMLGGFIFLLGMFLMAYNTWRTVSAAKPAEYEAAAQIA
>Cluster_18333_Allele_7
HAGALGWVAMVSIGSLYHLIPKVFGREKMYSLGLINAHFWLATIGTVLYIASMWVNGITQGLMWRAVNEDGTLTYSFVEALAAGHPGFIVRMLGGFIFLLGMFLMAYNTWRTVSAAKPAEYEAAAQIA
>Cluster_18333_Allele_8
LMWRAVNEDGTLTYSFVEALAAGHPGFIVRMLGGFIFLLGMFLMAYNTWRTVSAAKPAEYEAAAQIA
>Cluster_18333_Allele_9
LATIGTVLYIASMWVNGITQGLMWRAVNEDGTLTYSFVEALVASHPGFIVRMIGGGFFLTGMLLMAYNTWRTVRAAKPAEYEAAAQIA
>Cluster_18333_Allele_10
EALVASHPGFIVRMIGGGFFLTGMLLMAYNTWRTVRAAKPAEYEAAAQIA
>Cluster_18333_Allele_11
VSIGSLYHLIPKVFGREKMYSLGLINAHFWLATIGTVLYIASMWVNGITQGLMWRAVNEDGTLTYSFVEALAAGHPGFIVRMLGGFIFLLGMFLMAYNTWRTVSAAKPAEYEAAAQIA
>Cluster_18333_Allele_12
MWVNGITQGLMWRAVNEDGTLTYSFVEALAAGHPGFIVRMLGGFIFLLGMFLMAYNTWRTVSAAKPAEYEAAAQIA
>Cluster_18333_Allele_13
WLATIGTVLYIASMWVNGITQGLMWRAVNEDGTLTYSFVEALVASHPGFIVRMIGGGFFLTGMLLMAYNTWRTVRAAKPAEYEAAAQIA
>Cluster_18333_Allele_14
MWVNGITQGLMWRAVNEDGTLTYSFVEALVASHPGFIVRMIGGGFFLTGMLLMAYNTWRTVRAAKPAEYEAAAQIA
>Cluster_18333_Allele_15
WLATIGTVLYIASMWVNGITQGLMWRAVNEDGTLTYSFVEALAAGHPGFIVRMLGGFIFLLGMFLMAYNTWRTVSAAKPAEYEAAAQIA
>Cluster_18333_Allele_16
VLYIASMWVNGITQGLMWRAVNEDGTLTYSFVEALVASHPGFIVRMIGGGFFLTGMLLMAYNTWRTVRAAKPAEYEAAAQIA
>Cluster_18333_Allele_17
VLYIASMWVNGITQGLMWRAVNEDGTLTYSFVEALAAGHPGFIVRMLGGFIFLLGMFLMAYNTWRTVSAAKPAEYEAAAQIA
>Cluster_18333_Allele_18
MLYIASMWVNGITQGLMWRAVNEDGTLTYSFVEALAAGHPGFIVRMLGGFIFLLGMFLMAYNTWRTVSAAKPAEYEAAAQIA
>Cluster_18333_Allele_19
MIGGFIFLLGMFLMAYNTWRTVSAAKPAEYEAAAQIA
>Cluster_18389_Allele_0
MRSLIVACLALSATGCNSWSLNSDLNGAYRAYDKGDCAQVMLDLSRAERRIRARPYLQPEISLLRGQCLERQSLFVDAAQTYHFIIARYPTSEYAYRAKARLETLRQLGRLSETPASASAVPTRL
>Cluster_18856_Allele_0
MSTTTRISTAERLGRSFGRGWRAYARGERRASNWLVSKGVPMAGATVLLWTVKLVVLGLLFYAVFWMALLLVFVMVVAWMARNADLNDELPEPEWRNGPAGFGLYTYDGFRIDPHVQDD
>Cluster_18856_Allele_1
MNTTTRTSTAERLGRAFGRGWRAYARGERRASNWLVSKGLPRAGAAAIVWIVKLAALGVLLYSTFWLALLLVLVMVVAWMARNADLGDELPEPEWRNGPAGFGLYTYDGFRIDPHVEDD
>Cluster_18856_Allele_2
MNTTTRISTAERLGRTLGRGWRAYVRGERRASSWLVSKGVPAAGATALVWVVKLVALGVLLYTTFWLAMLLVCVMIVAWMARNADLGEELPEPEWRNGPAGFGLYTYDGFRIDPHVEDD
>Cluster_18856_Allele_3
MNTTTRISTAERLGRTFGRGWRAYARGERRASNWLVSKGVPAAIATALVRVVKLVALGILVYTTFWLALLLVCVMVVAWMARNADLGEGLPEPEWRNGPAGFGLYTYDGFRIDPHVEDD
>Cluster_18856_Allele_4
MTTTTRTSTAERLGRTFGRGWRAYARGERRASNWLISKGVPIAGAVALVWVVKLAALGALLYTTFWLALLLVCVIVVAWMARNTDLGEELPEPEWRNGPAGFGLYTYDGFRIDPHVEDD
>Cluster_18856_Allele_5
MNTTTRISTAERLGRALGRGWRAYVRGERRASNWLVSKGVPMAGATVLLWTVKLVVLGLLFYAVFWMALLLVFVMVVAWMARNADLNDELPEPEWRNGPAGFGLYTYDGFRIDPHVQDD
>Cluster_18856_Allele_6
MLVYTTFWLALLLVCVMVVAWMARNADLGEGLPEPEWRNGPAGFGLYTYDGFRIDPHVEDD
>Cluster_18856_Allele_7
MNTTTRISTAERLGRALGRGWRSYARGERRASSWLVSKGVPVAGAAVIVWVVKLAALAVLLYSTFWLALLLVCVMVVAWMARNADLGEELPEPEWRNGPAGFGLYTYDGFRIDPHVEDDWQ
>Cluster_18856_Allele_8
MWIVKLAALGVLLYSTFWLALLLVLVMVVAWMARNADLGDELPEPEWRNGPAGFGLYTYDGFRIDPHVEDD
>Cluster_18856_Allele_9
MNTTTRIGTAERLGRSLGRGWRAYARGERRASNWLVSKGVPAVIATALVWVVKLVALGMLVYTTFWLALLLVCVMVVAWMARNADLGEGLPEPEWRNGPAGFGLYTYDGFRIDPHVEDD
>Cluster_19618_Allele_0
MEQKVSNAQKSTGTAYLLWFFLGGFGAHRFYLGKTGTAVTQLIITLIGCFTLFPLIITGI
>Cluster_19618_Allele_1
MEQKVSNAQKSTGTAYLLWFFLGGFGAHRFYLGKTGTAVTQLIITLIGCFTLFPLIITGIWWIVDAFLIPGIIQGHTEQTRRDARLEVAALQVAGASASHPQD
>Cluster_19618_Allele_2
MEQKVSNAQKSTGTAYLLWFFLGGFGAHRFYLGKTGTAVTQLIITLIGCFTLFPLIITGIWWIVDAFLIPGIIQGHTEQTRRDARLEVAALQVAGASVSHPQD
>Cluster_19618_Allele_3
MEQKVSNAQKSTGTAYLLWFFLGGFGAHRFYLGKTGTAFTQLIITLIGCFTLFPLIITGIWWIVDAFLIPGIIQGHTEQTRRDARLEVAALQVAGASASHPQD
>Cluster_19618_Allele_4
MSLQSEMLVEQKVSNAQKSTGTAYLLWFFLGSFGAHRFYLGKTGTAVTQLIITLIGCFTLFPLIVTGIWWIVDAFLIPGIIQGHMEQARRNARLEVAAMQVAAAPVSQPQG
>Cluster_19618_Allele_5
MEQKVSNAQKSTGSAYLLWFFLGGFGAHRFYLGKTGTAVTQLIITLIGCFTLFPLIITGIWWIVDAFLIPGIIQGHTEQTRRDARLEVAALQVAGASVSHPQD
>Cluster_19618_Allele_6
MEQKVSNAQKSTSTAYLLWFFLGGFGAHRFYLGKTGTAVTQLIITLIGCFTLFPLIITGIWWIVDAFLIPGIIQGHTEQTRRDARLEVAALQVAGASASHPQD
>Cluster_19618_Allele_7
MEQKVSNAQKSTGTAYLLWFFLGGFGAHRFYLGKTGTAVTQLIITLIGCFTLFPLIITGIWWIVDAFLIPGIIQGHTEQTRRDARLEVAALQVAGASVSRPQD
>Cluster_19618_Allele_8
MEQKVSNAQKSTSTAYLLWFFLGGFGAHRFYLGKTGTAVTQLIITLIGCFTLFPLIITGIWWTVDAFLIPGIIQGHTEQTRRDARLEVAALQVAGASASHPQD
>Cluster_19618_Allele_9
MSLQSEMLVEQKVSNAQKSTGTAYLLWFFLGGFGAHRFYLGKTGTAVTQLIITLIGCFTLFPLIITGIWWIVDAFLIPGIIQGHTEQTRRDARLEVAALQVAGASASHPQD
>Cluster_19618_Allele_10
MLVEQKVSNAQKSTGTAYLLWFFLGGFGAHRFYLGKTGTAVTQLIITLIGCFTLFPLIVTGIWWIVDAFLIPGIIQGHTEQTRRDARLEVAALQVAGASASHPQD
>Cluster_19618_Allele_11
MSLQSEMLVEQKVSNAQKSTGTAYLLWFFLGGFGAHRFYLGKTGTAFTQLIITLIGCFTLFPLIITGIWWIVDAFLIPGIIQGHTEQTRRDARLEVAALQVAGASASHPQD
>Cluster_19618_Allele_12
MSLQSEMLVEQKVSNAQKSTGTAYLLWFFLGGFGAHRFYLGKTGTAVTQLIITLIGCFTLFPLIITGIWWIVDAFLIPGIIQGHTEQTRRDARLEVAALQVAGASVSHPQD
>Cluster_19618_Allele_13
MSLQSEMLVEQKVSNAQKSTSTAYLLWFFLGGFGAHRFYLGKTGTAVTQLIITLIGCFTLFPLIITGIWWTVDAFLIPGIIQGHTEQTRRDARLEVAALQVAGASASHPQD
>Cluster_19618_Allele_14
MSLQSEMLVEQKVSNAQKSTGTAYLLWFFLGGFGAHRFYLGKTGTAVTQLIITLIGCFTLFPLIITGIWWIVDAFLIPGIIQGHTEQTRRDARLEVAALQVAGASVSRPQD
>Cluster_19618_Allele_15
MSLQSEMLVEQKVSNAQKSTGTAYLLWFFLGGFGAHRFYLGKTGTAVTQLIITLIGCFTLFPLIVTGIWWIVDAFLIPGIIQGHMEQARRNARLEVAAMQVAAAPVSQPQG
>Cluster_19618_Allele_16
MSLQSEMLVEQKVSNAQKSTGTAYLLWFFLGGFGAHRFYLGKTGTAVTQLIITLIGCFTLFPLIITGI
>Cluster_19618_Allele_17
MSLQSEMLVEQKVSNAQKSTGTAYLLWFFLGGFGAHRFYLGKTGTAVTQLIITLIGCFTLFPLIITGIWWIVDAFLIPGIIQGHTEQTRHDARLEVAALQVAGASVSHPQD
>Cluster_19618_Allele_18
MSLQSEMLVEQKVSNAQKSTGTAYLLWLFLGGFGAHRFYLGKTGTAVTQLIITLIGCFTLFPLIITGIWWIVDAFLIPGIIQGHTEQTRRDARLEVAALQVAGASVSHPQD
>Cluster_19618_Allele_19
MEQKVSNAQKSTGTAYLLWFFLGGFGAHRFYLGKTGTAFTQLIITLIGCFTLFPLIITGIWWIVDAFLIPGIIQGHTEQTRRDARLEVAALQVAGASVSHPQD
>Cluster_19618_Allele_20
MEQKVSNAQKSTGTAYLLWFFLGGFGAHRFYLGKTGTAVTQLIITLIGCFTLFPLIITGIWWIVDAFLIPGIIQGHAEQTRRDARLEVAALQVAGASASHPQD
>Cluster_19618_Allele_21
MEQKVSNAQKSTGTAYLLWFFLGGFGAHRFYLGKTGTAVTQLIITLIGCFTLFPLIITGIWWIVDAFLIPGIIQGHTEQTRRDARLEVAALQVAGASASQPQG
>Cluster_19618_Allele_22
MEQKVSNAQKSTGTAYLLWLFLGGFGAHRFYLGKTGTAVTQLIITLIGCFTLFPLIITGIWWIVDAFLIPGIIQGHTEQTRRDARLEVAALQVAGASVSHPQD
>Cluster_19618_Allele_23
MEQKVSNAQKSTGTAYLLWFFLGGFGAHRFYLGKTGTAVTQLIITLIGCFTLFPLIITGIWWIVDAFLIPGIIQGHTEQTRRDARLEVAALQVAGASVSPPQD
>Cluster_19618_Allele_24
MSLQSEMLVEQKVSNAQKSTGTAYLLWFFLGGFGAHRFYLGKTGTAVTQLIITLIGCFTLFPLIVTGIWWIVDAFLIPGIIQGHMEQARRNARLEVAAIQVAAAPVSQPQG
>Cluster_20217_Allele_0
MEDADLQLLTAKFDQLLQKLEQLKAENRLLRANEKSWREERAHLIEKNEMARHKVEAMILRLKALEQDT
>Cluster_20443_Allele_0
MDIGGSDGLLVDGAPPCGRLGVVCCYGAHRHVAILSPGEWNRA
>Cluster_20443_Allele_1
MDTGGSAGLMADGVPPCGRLGVVCCYGAHRHVAILSPGEWNRA
>Cluster_20443_Allele_2
MVFLLLAAVGARGKRTVSGRKTADFPYASSRAPTPGRRTRWDIGGSDGLLVDGAPPCGHLGVVCCYGAHRHVAILSPGEWNRA
>Cluster_20443_Allele_3
MDIGGSDGLLVDGAPSCGRLGVVCCYGAHRHVAILSPGEWNRA
>Cluster_20443_Allele_4
MFPRQSRNEAPLRLSGLAVVFLLLAAVGARGKRTVSGRKTADFPYASSRAPTPGRRTRWDIGGSDGLLVDGAPPCGHLGVVCCYGAHRHVAILSPGEWNRA
>Cluster_22663_Allele_0
MKLWLQNLAWQLGVALGLIEPPRMQPIPVENDEQRRRLAARQRR
>Cluster_22764_Allele_0
MSYSAKSFSALINAMRADGITRLEQLARQPFRNAQGFWSAEAKK
>Cluster_23_Allele_0
MVNAVAQDAAGNTSGPASTTVDSVAPATPVLDPSNGTVISGTAEAGATVILTDGGGNPIGQATADGSGNWSFTPGTPLANGSVINAVAQDAAGNTSGPVSTTVDAVAPATPVIDPSNGVELSGTAEPGVRVILTDGNGNPIGQTLADGSGNWSFTPGTPLANGTVVNAVAQDPAGNTSGPASTTVDTVAPATPVINASNGSVITGTAEVGAKVILTDGNGNPIGETTADGSGNWTFTPGTPLANGTVINAVAEDAAGNASGPASTTVDSVAPSAPLLSISADGALLTGTAEPNSQVRIVVNGDTANPITVTVDGAGNFSLPFAPPLITGELIAGVAVDAAGNVSGPATINAPDLAPPTISVPEAADTWINAAEIGDGIQVDVTVRPTMQVGQVVTVKFAGQNGYEAEVSHTLTAGDIAAGNLTLTLTPPGGMGPFPEGASTVTADINGGTASTPVPFTIDTIPPATPVLSLVGNILTISAEPGTELTVTVDVGGVTATATVTADNSGLASLNLLTDLDIDFSWDQLLNAQVSVVGRDPAGNPSNTASIGVGTSIEQPVTIGNFGLDVSLNPLNPRFGFSGTTEPDSSVVIRVITPALNVELLPIQADSSGNFSLNLLSPTILTQLGLNITDILNLGSQISFNLVSTDSNGNDSAAYGITLTPNGLSLNIGQIDVNGTSGDDVLSGANGSSEHINGGDGSDLIFNVGTGDHVVAGNGNDTIQITATDFVSIDGGAGFDTLVLANGIDLDYNAVGVGTLSNLERIDLGKGDSGSVLTLTAAEVDAITDANNTLQITGENNDTLNVVGAVNTGTTQLINGITYDVYTFGSTTLLIEDNTVQVVV
>Cluster_23_Allele_1
MQVAPDGSSVTGNAEPGATVGVDTDGDGQPDTTVVVGPGGSFEVPLNPPLTNGETVTVIVTDPAGNSSTPVTAEAPDFPDAPQVNASNGSVLSGTAEAGVTIVITDGNGNPIGQTSADANGNWSFTPGSQLPDGTVVNVVARDAAGNSSPATSITVDGVAPSAPVVEPSNGSELSGTAEPGSSVTLTDGNGNPIGQTTADANGNWSFTPSTPLPDGTVVNVVARDAAGNSSPPASVTVDAVAPATPTVDPSNGTTLSGTAEPGATVTLTDGNGNPIGQVTADGSGNWTFTPSTPLPNGTVVNATATDPSGNASSPASVTVDAVAPATPVVNPSNGTTLSGTAEPGATVTLTDGNGNPIGQVTADGSGNWSFTPTTPLPNGTVVNATATDASGNTSAGSSVTVDSVAPATPVINPSNGTTLSGTAEPGSSVTLTDGNGNPIGQVTADGSGNWSFTPSTPLADGTVVNATATDPAGNTSGQGSTTVDGVAPTTPTVNLSNGSSLSGTAEPGSTVILTDGNGNPIAEVTADGSGNWTYTPSTPIANGTVVNVVAQDAAGNSSPGASVTVDSQAPAAPVVNPSNGTTLSGTAEPGATVTLTDGNGNPIGQVTADGSGNWSFTPGTPLANGTVVNATASDPTGNTSAPASTTVDSVAPAAPVVNPSNGAEISGTAEPGATVTLTDGSGNPIGQVTADGSGNWSFTPSTPLADGTVVNATATDPAGNTGGQGSTTVDAIAPATPTVNLSNGSSLSGTAEPGSTVILTDGNGNPIAEVTADGSGNWTYTPSTPIANGTVVNVVAQDAAGNSSPPATVTVDSSAPPAPVINPSNGVVISGTAEAGATVTLTDAGGNPIGQVTADGSGNWSFTPGTPLANGTVIVATATDPTGNTGPQAATTVDAVAPPAPVIDPSNGTTISGTAEAGAKVILTDGNGNPIGETTADGSGNWTFTPATPLANGTVVNAVAQDPAGNTGPQGSTTVDAVAPNTPVVNPSNGNLLNGTAEPGSTVTLTDGNGNPIGQTTADGSGNWSFTPGSQLPNGTVVNVTASDAAGNTSPPATTTVDSSLPSIPQVDPSNGSVISGTADAGNTIIITDGNGNPIGQVTADGSGNWSFTPGIPLPDGTVVNVVARSPSNVDSAPAVITVDGVAPAAPVIDPSNGTEISGTAEAGATVILTDGGGNPIGQATADGSGNWTFTPSTPLANGTVINAVAQDPAGNTSGPASVTVDAIAPPAPVIDPSNGVVISGTAEAGATVILTDGNGNPIGQVTADGSGNWAFTPATPLANGTVINALAQDAAGNNSSPTSATVDSLAPAAPVIDPSNGSVIAGTAEAGATVILTDGNGNPIGQVTADGSGNWSFTPGTPLSNGTVVNAVAQDAAGNTSGPASTTVDSVAPAAPVIDPSNGSVIAGTAEAGATVILTDGGGNPIGQATADGSGNWTFTPSTPLANGTVINAVAQDPAGNTSGPASVTVDAIAPPAPVINPSNGVVISGTAEAGATVILTDGNGNPIGQVTADGSGNWSFTPGTPLANGSVINALAQDAAGNTSGPASTTVDSVAPATPVLDPSNGTVISGTAEAGATVILTDGGGNPIGQATADGSGNWSFTPGTPLTNGTVINAVAQDAAGNTSGPVSTTVDAVAPATPVIDPSNGVELSGTAEPGVRVILTDGNGNPIGQTLADGSGNWTFTPGTPLANGTVVNAVAQDPAGNTSGPASTTVDTVAPATPVINASNGSVITGTAEVGAKVILTDGNGNPIGETTADGSGNWTFTPGTPLANGTVINAVAEDAAGNASGPASTTVDSVAPSAPLLSISADGALLTGTAEPNSQVRIVVNGDTANPITVTVDGAGNFSLPFAPPLITGELIAGVAVDAAGNVSGPATINAPDLAPPTISVPEAADTWINAAEIGDGIQVDVTVRPTMQVGQVVTVKFAGQNGYEAEVSHTLTAGDIAAGNLTLTLTPPGGMGPFPEGASTVTADINGGTASTPVPFTIDTIPPATPVLSLVGNILTISAEPGTELTVTVDVGGVTATATVTADNSGLASLNLLTDLDIDFSWDQLLNAQVSVVGRDPAGNPSNTASIGVGTSIEQPVTIGNFGLDVSLNPLNPRFGFSGTTEPDSSVVIRVITPALNVELLPIQADSSGNFSLNLLSPTILTQLGLNITDILNLGSQISFNLVSTDSNGNDSAAYGITLTPNGLSLNIGQIDVNGTSGDDVLSGANGSSEHINGGDGSDLIFNVGTGDHVVAGNGNDTIQITATDFVSIDGGAGFDTLVLANGIDLDYNAVGVGTLSNLERIDLGKGDSGSVLTLTAAEVDAITDANNTLQITGENNDTLNVVGAVNTGTTQLINGITYDVYTFGSTTLLIEDNTVQVVV
>Cluster_23_Allele_2
MDAVAPATPMIDPSNGVELSGTAEPGVRVILTDGNGNPIGQTLADGSGNWTFTPGTPLANGTVVNAVAQDPAGNTSGPASTTVDTVAPATPVINASNGSVITGTAEVGAKVILTDGNGNPIGETTADGSGNWTFTPGTPLANGTVINAVAEDAAGNASGPASTTVDSVAPSAPLLSISADGALLTGTAEPNSQVRIVVNGDTANPITVTVDGAGNFSLPFAPPLITGELIAGVAVDAAGNVSGPATINAPDLAPPTISVPEAADTWINAAEIGDGIQVDVTVRPTMQVGQVVTVKFAGQNGYEAEVSHTLTAGDIAAGNLTLTLTPPGGMGPFPEGASTVTADINGGTASTPVPFTIDTIPPATPVLSLVGNILTISAEPGTELTVTVDVGGVTATATVTADNSGLASLNLLTDLDIDFSWDQLLNAQVSVVGRDPAGNPSNTASIGVGTSIEQPVTIGNFGLDVSLNPLNPRFGFSGTTEPDSSVVIRVITPALNVELLPIQADSSGNFSLNLLSPTILTQLGLNITDILNLGSQISFNLVSTDSNGNDSAAYGITLTPNGLSLNIGQIDVNGTSGDDVLSGANGSSEHINGGDGSDLIFNVGTGDHVVAGNGNDTIQITATDFVSIDGGAGFDTLVLANGIDLDYNAVGVGTLSNLERIDLGKGDSGSVLTLTAAEVDAITDANNTLQITGENNDTLNVVGAVNTGTTQLINGITYDVYTFGSTTLLIEDNTVQVVV
>Cluster_23_Allele_3
MIVATATDPTGNTGPQAATTVDAVAPPAPVIDPSNGTTISGTAEAGAKVILTDGNGNPIGETTADGSGNWTFTPATPLANGTVVNAVAQDPAGNTGPQGSTTVDAVAPNTPVVNPSNGNLLNGTAEPGSTVTLTDGNGNPIGQTTADGSGNWSFTPGSQLPNGTVVNVTASDAAGNTSAPATTTVDSSLPSIPQVDPSNGSVISGTADAGNTIIITDGNGNPIGQVTADGSGNWSFTPGIPLPDGTVVNVVARSPSNVDSAPAVITVDGVAPAAPVIDPSNGTEISGTAEAGATVILTDGGGNPIGQATADGSGNWTFTPGTPLANGTVINAVAQDPAGNTSGPASVTVDAIAPPAPVIDPSNGVVISGTAEAGATVILTDGNGNPIGQVTADGSGNWAFTPATPLANGTVINALAQDAAGNNSSPTSATVDSLAPAAPVIDPSNGSVIAGTAEAGATVILTDGNGNPIGQVTADGSGNWSFTPGTPLANGTVVNAVAQDAAGNTSGPASTTVDSVAPAAPVIDPSNGSVIAGTAEAGATVILTDGGGNPIGQATADGSGNWTFTPSTPLANGTVINAVAQDPAGNTSGPASVTVDAIAPPAPVINPSNGVVISGTAEAGATVILTDGNGNPIGQVTADGSGNWSFTPGTPLANGSVINALAQDAAGNTSGPASTTVDSVAPATPVLDPSNGTVISGTAEAGATVILTDGGGNPIGQATADGSGNWSFTPGTPLTNGTVINAVAQDAAGNTSGPVSTTVDAVAPATPVIDPSNGVELSGTAEPGVRVILTDGNGNPIGQTLADGSGNWTFTPGTPLANGTVVNAVAQDPAGNTSGPASTTVDTVAPATPVINASNGSVITGTAEVGAKVILTDGNGNPIGETTADGSGNWTFTPGTPLANGTVINAVAEDAAGNASGPASTTVDSVAPSAPLLSISADGALLTGTAEPNSQVRIVVNGDTANPITVTVDGAGNFSLPFAPPLITGELIAGVAVDAAGNVSGPATINAPDLAPPTISVPEAADTWINAAEIGDGIQVDVTVRPTMQVGQVVTVKFAGQNGYEAEVSHTLTAGDIAAGNLTLTLTPPGGMGPFPEGASTVTADINGGTASTPVPFTIDTIPPATPVLSLVGNILTISAEPGTELTVTVDVGGVTATATVTADNSGLASLNLLTDLDIDFSWDQLLNAQVSVVGRDPAGNPSNTASIGVGTSIEQPVTIGNFGLDVSLNPLNPRFGFSGTTEPDSSVVIRVITPALNVELLPIQADSSGNFSLNLLSPTILTQLGLNITDILNLGSQISFNLVSTDSNGNDSAAYGITLTPNGLSLNIGQIDVNGTSGDDVLSGANGSSEHINGGDGSDLIFNVGTGDHVVAGNGNDTIQITATDFVSIDGGAGFDTLVLANGIDLDYNAVGVGTLSNLERIDLGKGDSGSVLTLTAAEVDAITDANNTLQITGENNDTLNVVGAVNTGTTQLINGITYDVYTFGSTTLLIEDNTVQVVV
>Cluster_23_Allele_4
MILTDGNGNPIGQVTADGSGNWSFTPGTPLANGSVINALAQDAAGNTSGPASTTVDSVAPATPVLDPSNGTVISGTAEAGATVILTDGGGNPIGQATADGSGNWSFTPGTPLTNGTVINAVAQDAAGNTSGPVSTTVDAVAPATPVIDPSNGVELSGTAEPGVRVILTDGNGNPIGQTLADGSGNWTFTPGTPLANGTVVNAVAQDPAGNTSGPASTTVDTVAPATPVINASNGSVITGTAEVGAKVILTDGNGNPIGETTADGSGNWTFTPGTPLANGTVINAVAEDAAGNASGPASTTVDSVAPSAPLLSISADGALLTGTAEPNSQVRIVVNGDTANPITVTVDGAGNFSLPFAPPLITGELIAGVAVDAAGNVSGPATINAPDLAPPTISVPEAADTWINAAEIGDGIQVDVTVRPTMQVGQVVTVKFAGQNGYEAEVSHTLTAGDIAAGNLTLTLTPPGGMGPFPEGASTVTADINGGTASTPVPFTIDTIPPATPVLSLVGNILTISAEPGTELTVTVDVGGVTATATVTADNSGLASLNLLTDLDIDFSWDQLLNAQVSVVGRDPAGNPSNTASIGVGTSIEQPVTIGNFGLDVSLNPLNPRFGFSGTTEPDSSVVIRVITPALNVELLPIQADSSGNFSLNLLSPTILTQLGLNITDILNLGSQISFNLVSTDSNGNDSAAYGITLTPNGLSLNIGQIDVNGTSGDDVLSGANGSSEHINGGDGSDLIFNVGTGDHVVAGNGNDTIQITATDFVSIDGGAGFDTLVLANGIDLDYNAVGVGTLSNLERIDLGKGDSGSVLTLTAAEVDAITDANNTLQITGENNDTLNVVGAVNTGTTQLINGITYDVYTFGSTTLLIEDNTVQVVV
>Cluster_23_Allele_5
MTIVITDGNGNPIGQTSADANGNWSFTPGSQLPDGTVVNVVARDAAGNSSPATSITVDGVAPSAPVVEPSNGSELSGTAEPGSSVTLTDGNGNPIGQTTADANGNWSFTPSTPLPDGTVVNVVARDAAGNSSPPASVTVDAVAPATPTVDPSNGTTLSGTAEPGSSVTLTDGNGNPIGQVTADGSGNWTFTPSTPLPNGTVVNATATDPSGNASSPASVTVDAVAPATPVVNPSNGSTLSGTAEPGATVTLTDGNGNPIGQVTADGSGNWSFTPTTPLPNGTVVNATATDASGNTSAGSSVTVDSVAPATPVVNPSNGTTLSGTAEPGSSVTLTDGNGNPIGQVTADGSGNWSFTPSTPLADGTVVNATATDPAGNTSGQGSTTVDGVAPTTPTVNLSNGSSLSGTAEPGSTVILTDGNGNPIAEVTADGSGNWTYTPSTPIANGTVVNVVAQDAAGNSSPGASVTVDSQAPAAPVLNPSNGTTLSGTAEPGATVTLTDGNGNPIGQVTADGSGNWSFTPGTPLANGTVVNATASDPTGNTSAPASTTVDSVAPAAPVVNPSNGAEISGTAEPGATVTLTDGSGNPIGQVTADGSGNWSFTPSTPLADGTVVNATATDPAGNTGGQGSTTVDAIAPATPTVNLSNGSSLSGTAEPGSTVILTDGNGNPIAEVTADGSGNWTYTPSTPIANGTVVNVVAQDAAGNSSPPATVTIDSSAPPAPVINPSNGVVISGTAEAGATVTLTDAGGNPIGQVTADGSGNWSFTPGTPLANGTVIVATATDPTGNTGPQAATTVDAVAPPAPVIDPSNGTTISGTAEAGAKVILTDGNGNPIGETTADGSGNWTFTPATPLANGTVVNAVAQDPAGNTGPQGSTTVDAVAPNTPVVNPSNGNLLNGTAEPGSTVTLTDGNGNPIGQTTADGSGNWSFTPGSQLPNGTVVNVTASDAAGNTSAPATTTVDSSLPSIPQVDPSNGSVISGTADAGNTIIITDGNGNPIGQVTADGSGNWSFTPGIPLPDGTVVNVVARSPSNVDSAPAVITVDGVAPAAPVIDPSNGTEISGTAEAGATVILTDGGGNPIGQATADGSGNWTFTPGTPLANGTVINAVAQDPAGNTSGPASVTVDAIAPPAPVIDPSNGVVISGTAEAGATVILTDGNGNPIGQVTADGSGNWAFTPATPLANGTVINALAQDAAGNNSSPTSATVDSLAPAAPVIDPSNGSVIAGTAEAGATVILTDGNGNPIGQVTADGSGNWSFTPGTPLANGTVVNAVAQDAAGNTSGPASTTVDSVAPAAPVIDPSNGSVIAGTAEAGATVILTDGGGNPIGQATADGSGNWTFTPSTPLANGTVINAVAQDPAGNTSGPASVTVDAIAPPAPVINPSNGVVISGTAEAGATVILTDGNGNPIGQVTADGSGNWSFTPGTPLANGSVINALAQDAAGNTSGPASTTVDSVAPATPVLDPSNGTVISGTAEAGATVILTDGGGNPIGQATADGSGNWSFTPGTPLTNGTVINAVAQDAAGNTSGPVSTTVDAVAPATPVIDPSNGVELSGTAEPGVRVILTDGNGNPIGQTLADGSGNWSFTPGTPLANGTVVNAVAQDPAGNTSGPASTTVDTVAPATPVINASNGSVITGTAEVGAKVILTDGNGNPIGETTADGSGNWTFTPGTPLANGTVINAVAEDAAGNASGPASTTVDSVAPSAPLLSISADGALLTGTAEPNSQVRIVVNGDTANPITVTVDGAGNFSLPFAPPLITGELIAGVAVDAAGNVSGPATINAPDLAPPTISVPEAADTWINAAEIGDGIQVDVTVRPTMQVGQVVTVKFAGQNGYEAEVSHTLTAGDIAAGNLTLTLTPPGGMGPFPEGASTVTADINGGTASTPVPFTIDTIPPATPVLSLVGNILTISAEPGTELTVTVDVGGVTATATVTADNSGLASLNLLTDLDIDFSWDQLLNAQVSVVGRDPAGNPSNTASIGVGTSIEQPVTIGNFGLDVSLNPLNPRFGFSGTTEPDSSVVIRVITPALNVELLPIQADSSGNFSLNLLSPTILTQLGLNITDILNLGSQISFNLVSTDSNGNDSAAYGITLTPNGLSLNIGQIDVNGTSGDDVLSGANGSSEHINGGDGSDLIFNVGTGDHVVAGNGNDTIQITATDFVSIDGGAGFDTLVLANGIDLDYNAVGVGTLSNLERIDLGKGDSGSVLTLTAAEVDAITDANNTLQITGENNDTLNVVGAVNTGTTQLINGITYDVYTFGSTTLLIEDNTVQVVV
>Cluster_23_Allele_6
MINALAQDAAGNTSGPASTTVDSVAPATPVLDPSNGTVISGTAEAGATVILTDGGGNPIGQATADGSGNWSFTPGTPLTNGTVINAVAQDAAGNTSGPVSTTVDAVAPATPVIDPSNGVELSGTAEPGVRVILTDGNGNPIGQTLADGSGNWTFTPGTPLANGTVVNAVAQDPAGNTSGPASTTVDTVAPAMPVINASNGSVITGTAEVGAKVILTDGNGNPIGETTADGSGNWTFTPGTPLANGTVINAVAEDAAGNASGPASTTVDSVAPSAPLLSISADGALLTGTAEPNSQVRIVVNGDTANPITVTVDGAGNFSLPFAPPLITGELIAGVAVDAAGNVSGPATINAPDLAPPTISVPEAADTWINAAEIGDGIQVDVTVRPTMQVGQVVTVKFAGQNGYEAEVSHTLTAGDIAAGNLTLTLTPPGGMGPFPEGASTVTADINGGTASTPVPFTIDTIPPATPVLSLVGNILTISAEPGTELTVTVDVGGVTATATVTADNSGLASLNLLTDLDIDFSWDQLLNAQVSVVGRDPAGNPSNTASIGVGTSIEQPVTIGNFGLDVSLNPLNPRFGFSGTTEPDSSVVIRVITPALNVELLPIQADSSGNFSLNLLSPTILTQLGLNITDILNLGSQISFNLVSTDSNGNDSAAYGITLTPNGLSLNIGQIDVNGTSGDDVLSGANGSSEHINGGDGSDLIFNVGTGDHVVAGNGNDTIQITATDFVSIDGGAGFDTLVLANGIDLDYNAVGVGTLSNLERIDLGKGDSGSVLTLTAAEVDAITDANNTLQITGENNDTLNVVGAVNTGTTQLINGITYDVYTFGSTTLLIEDNTVQVVV
>Cluster_23_Allele_7
MSIQAKVTPIDQSISSAAAVEVPENGILKLSQSSNVALDVAPESVAGYSKSGSDLIVQLKTGESVRIANFYAEGQPSSQLFLADKDKLVAVDLPPVAADGPLMAGYIPQESLAGFESLTGAGVLGGMSAGTALLVGAAAIGAGVAISNSSGGGGGGGSSVPPDTTPPKAASGLKIAPDGSSISGQAEAGASVGIDTNGDGKPDLTVIADANGNFTAPLNPPLTNGQTVTVVVTDPAGNASPPAQVTAPDTTAPAPATDVQVAPDGSSVTGKAEPGSTVGVDTDGDGQPDTTVVVGPGGSFEVPLNPPLTNGETVTVIVTDPAGNNSTPVTVEAPDTTAPAPATDVQVAPDGSSVTGNAEPGATVGVDTDGDGQPDTTVVVGPGGSFEVPLNPLLTNGETVTVIVTDPAGNSSTPVTAEAPDFPDAPQVNASNGSVLSGTAEAGVTIVITDGNGNPIGQTSADANGNWSFTPGSQLPDGTVVNVVARDAAGNSSPATSITVDGVAPSAPVVEPSNGSELSGTAEPGSSVTLTDGNGNPIGQTTADANGNWSFTPSTPLPDGTVVNVVARDAAGNSSPPASVTVDAVAPATPTVDPSNGTTFSGTAEPGATVTLTDGNGNPIGQVTADGSGNWTFTPSTPLPNGTVVNATATDPSGNASSPASVTVDAVAPATPVVNPSNGTTLSGTAEPGATVTLTDGNGNPIGQVTADGSGNWSFTPTTPLPNGTVVNATATDASGNTSAGSSVTVDSVAPATPVINPSNGTTLSGTAEPGSSVTLTDGNGNPIGQVTADGSGNWSFTPSTPLADGTVVNATATDPAGNTGGQGSTTVDAIAPATPTVNLSNGSSLSGTAEPGSTVILTDGNGNPIAEVTADGSGNWTYTPSTPIANGTVVNVVAQDAAGNSSPPATVTVDSSAPPAPVINPSNGVVISGTAEAGTTVTLTDAGGNPIGQVTADGSGNWSFTPGTPLANGTVIVATATDPTGNTGPQAATTVDAVAPPAPVIDPSNGTTISGTAEAGAKVILTDGNGNPIGETTADGSGNWTFTPATPLANGTVVNAVAQDPAGNTGPQGSTTVDAVAPNTPVVNPSNGNLLNGTAEPGSTVTLTDGNGNPIGQTTADGSGNWSFTPGSQLPNGTVVNVTASDAAGNTSPPATTTVDSSLPSIPQVDPSNGSVISGTADAGNTIIITDGNGNPIGQVTADGSGNWSFTPGIPLPDGTVVNVVARSPSNVDSAPAVITVDGVAPAAPVIDPSNGTEISGTAEAGATVILTDGGGNPIGQATADGSGNWTFTPGTPLANGTVINAVAQDPAGNTSGPASVTVDAIAPPAPVIDPSNGVVISGTAEAGATVILTDGNGNPIGQVTADGSGNWAFTPATPLANGTVINALAQDAAGNNSSPTSATVDSLAPAAPVIDPSNGSVIAGTAEAGATVILTDGNGNPIGQVTADGSGNWSFTPGTPLSNGTVVNAVAQDAAGNASGPASTTVDSVAPAAPVIDPSNGSVIAGTAEAGATVILTDGGGNPIGQATADGSGNWTFTPSTPLANGTVINAVAQDPAGNTSGPASVTVDAIAPPAPVINPSNGVVISGTAEAGATVILTDGNGNPIGQVTADGSGNWSFTPGTPLANGSVINALAQDAAGNTSGPASTTVDSVAPATPVLDPSNGTVISGTAEAGATVILTDGGGNPIGQATADGSGNWSFTPGTPLTNGTVINAVAQDAAGNTSGPVSTTVDAVAPATPVIDPSNGVELSGTAEPGVRVILTDGNGNPIGQTLADGSGNWTFTPGTPLVNGTVVNAVAQDPAGNTSGPASTTVDTVAPATPVINASNGSVITGTAEVGAKVILTDGNGNPIGETTADGSGNWTFTPGTPLANGTVINAVAEDAAGNASGPASTTVDSVAPSAPLLSISADGALLTGTAEPNSQVRIVVNGDTANPITVTVDGAGNFSLPFAPPLITGELIAGVAVDAAGNVSGPATINAPDLAPPTISVPEAADTWINAAEIGDGIQVDVTVRPTMQVGQVVTVKFAGQNGYEAEVSHTLTAGDIAAGNLTLTLTPPGGMGPFPEGASTVTADINGGTASTPVPFTIDTIPPATPVLSLVGNILTISAEPGTELTVTVDVGGVTATATVTADNSGLASLNLLTDLDIDFSWDQLLNAQVSVVGRDPAGNPSNTASIGVGTSIEQPVTIGNFGLDVSLNPLNPRFGFSGTTEPDSSVVIRVITPALNVELLPIQADSSGNFSLNLLSPTILTQLGLNITDILNLGSQISFNLVSTDSNGNDSAAYGITLTPNGLSLNIGQIDVNGTSGDDVLSGANGSSEHINGGDGSDLIFNVGTGDHVVAGNGNDTIQITATDFVSIDGGAGFDTLVLANGIDLDYNAVGVGTLSNLERIDLGKGDSGSVLTLTAAEVDAITDANNTLQITGENNDTLNVVGAVNTGTTQLINGITYDVYTFGSTTLLIEDNTVQVVV
>Cluster_23_Allele_8
MTIVITDGNGNPIGQTSADANGNWSFTPGSQLPDGTVVNVVARDAAGNSSPATSITVDGVAPSAPVVEPSNGSELSGTAEPGSSVTLTDGNGNPIGQTTADANGNWSFTPSTPLPDGTVVNVVARDAAGNSSPPASVTVDAVAPATPTVDPSNGTTLSGTAEPGATVTLTDGNGNPIGQVTADGSGNWTFTPSTPLPNGTVVNATATDPSGNASSPASVTVDAVAPATPVVNPSNGTTLSGTAEPGATVTLTDGNGNPIGQVTADGSGNWSFTPTTPLPNGTVVNATATDASGNTSAGSSVTVDSVAPATPVINPSNGTTLSGTAEPGSSVTLTDGNGNPIGQVTADGSGNWSFTPGTPLANGSVINALAQDAAGNTSGPASTTVDSVAPATPVLDPSNGTVISGTAEAGATVILTDGGGNPIGQATADGSGNWSFTPGTPLTNGTVINAVAQDAAGNTSGPVSTTVDAVAPATPVIDPSNGVELSGTAEPGVRVILTDGNGNPIGQTLADGSGNWTFTPGTPLANGTVVNAVAQDPAGNTSGPASTTVDTVAPATPVINASNGSVITGTAEVGAKVILTDGNGNPIGETTADGSGNWTFTPGTPLANGTVINAVAEDAAGNASGPASTTVDSVAPSAPLLSISADGALLTGTAEPNSQVRIVVNGDTANPITVTVDGAGNFSLPFAPPLITGELIAGVAVDAAGNVSGPATINAPDLAPPTISVPEAADTWINAAEIGDGIQVDVTVRPTMQVGQVVTVKFAGQNGYEAEVSHTLTAGDIAAGNLTLTLTPPGGMGPFPEGASTVTADINGGTASTPVPFTIDTIPPATPVLSLVGNILTISAEPGTELTVTVDVGGVTATATVTADNSGLASLNLLTDLDIDFSWDQLLNAQVSVVGRDPAGNPSNTASIGVGTSIEQPVTIGNFGLDVSLNPLNPRFGFSGTTEPDSSVVIRVITPALNVELLPIQADSSGNFSLNLLSPTILTQLGLNITDILNLGSQISFNLVSTDSNGNDSAAYGITLTPNGLSLNIGQIDVNGTSGDDVLSGANGSSEHINGGDGSDLIFNVGTGDHVVAGNGNDTIQITATDFVSIDGGAGFDTLVLANGIDLDYNAVGVGTLSNLERIDLGKGDSGSVLTLTAAEVDAITDANNTLQITGENNDTLNVVGAVNTGTTQLINGITYDVYTFGSTTLLIEDNTVQVVV
>Cluster_23_Allele_9
MILTDGNGNPIGQVTADGSGNWAFTPATPLANGTVINALAQDAAGNNSSPTSATVDSLAPAAPVIDPSNGSVIAGTAEAGATVILTDGNGNPIGQVTADGSGNWSFTPGTPLANGTVVNAVAQDAAGNTSGPASTTVDSVAPAAPVIDPSNGSVIAGTAEAGATVILTDGGGNPIGQATADGSGNWTFTPSTPLANGTVINAVAQDPAGNTSGPASVTVDAIAPPAPVIDPSNGVVISGTAEAGATVILTDGNGNPIGQVTADGSGNWSFTPGTPLANGSVINALAQDAAGNTSGPASTTVDSVAPATPVLDPSNGTVISGTAEAGATVILTDGGGNPIGQATADGSGNWSFTPGTPLTNGTVINAVAQDAAGNTSGPVSTTVDAVAPATPVIDPSNGVELSGTAEPGVRVILTDGNGNPIGQTLADGSGNWTFTPGTPLANGTVVNAVAQDPAGNTSGPASTTVDTVAPATPVINASNGSVITGTAEVGAKVILTDGNGNPIGETTADGSGNWTFTPGTPLANGTVINAVAEDAAGNASGPASTTVDSVAPSAPLLSISADGALLTGTAEPNSQVRIVVNGDTANPITVTVDGAGNFSLPFAPPLITGELIAGVAVDAAGNVSGPATINAPDLAPPTISVPEAADTWINAAEIGDGIQVDVTVRPTMQVGQVVTVKFAGQNGYEAEVSHTLTAGDIAAGNLTLTLTPPGGMGPFPEGASTVTADINGGTASTPVPFTIDTIPPATPVLSLVGNILTISAEPGTELTVTVDVGGVTATATVTADNSGLASLNLLTDLDIDFSWDQLLNAQVSVVGRDPAGNPSNTASIGVGTSIEQPVTIGNFGLDVSLNPLNPRFGFSGTTEPDSSVVIRVITPALNVELLPIQADSSGNFSLNLLSPTILTQLGLNITDILNLGSQISFNLVSTDSNGNDSAAYGITLTPNGLSLNIGQIDVNGTSGDDVLSGANGSSEHINGGDGSDLIFNVGTGDHVVAGNGNDTIQITATDFVSIDGGAGFDTLVLANGIDLDYNAVGVGTLSNLERIDLGKGDSGSVLTLTAAEVDAITDANNTLQITGENNDTLNVVGAVNTGTTQLINGITYDVYTFGSTTLLIEDNTVQVVV
>Cluster_23_Allele_10
MVNAVAQDPAGNTSGPASTTVDTVAPATPVINASNGSVITGTAEVGAKVILTDGNGNPIGETTADGSGNWTFTPGTPLANGTVINAVAEDAAGNASGPASTTVDSVAPSAPLLSISADGALLTGTAEPNSQVRIVVNGDTANPITVTVDGAGNFSLPFAPPLITGELIAGVAVDAAGNVSGPATINAPDLAPPTISVPEAADTWINAAEIGDGIQVDVTIRPTMQVGQVVTVKFAGQNGYETQVSHILTAGDIAAGNLTLTLTPSGGMGPFPEGASTVTADINGGTASTPVPFTIDTIPPATPVLSLAGNILTISAEPGTELTVTVDIGGATATATVTADNSGLASLNLLTDLDVDFSWDQLLNAQVSVVGRDPAGNPSNTASIGIGTSIEQPVTIGNFGLDVSLNPLNPRFGFSGTTEPNSSVVIRVITPALNVELLPIQADSSGNFSLNLLSPTILTQLGLNITDILNLGSQISFNLVSTDSNGNDSAAYGITLTPNGLSLNIGQIDVNGTSGDDVLSGANGSSEHINGGDGSDLIFNVGTGDHVVAGNGNDTIQITATDFVSIDGGAGFDTLVLANGIDLDYNAVGVGTLSNLERIDLGKGDSGSVLTLTAAEVDAITDANNTLQITGENNDTLNVVGAVNTGTTQLINGITYDVYTFGSTTLLIEDNTVQVVV
>Cluster_23_Allele_11
MVNAVAQDAAGNTSGPASTTVDSVAPAAPVIDPSNGSVIAGTAEAGATVILTDGGGNPIGQATADGSGNWTFTPGTPLANGTVINAVAQDPAGNTSGPTSTTVDAVAPATPVVNPSNGSVIAGTAEAGATVILTDGGGNPIGQATADGSGNWSFTPGTPLANGSVINALAQDAAGNTSGPASTTVDSVAPATPVLDPSNGTVISGTAEAGATVILTDGGGNPIGQATADGSGNWSFTPGTPLTNGTVINAVAQDAAGNTSGPVSTTVDAVAPATPVIDPSNGVELSGTAEPGVRVILTDGNGNPIGQTLADGSGNWTFTPSTPLANGTVVNAVAQDPAGNTSGPASTTVDTVAPATPVINASNGSVITGTAEVGAKVILTDGNGNPIGETTADGSGNWTFTPGTPLANGTVINAVAEDAAGNASGPASTTVDSVAPSAPLLSISADGALLTGTAEPNSQVRIVVNGDTANPITVTVDGAGNFSLPFAPPLITGELIAGVAVDAAGNVSGPATINAPDLAPPTISVPEAADTWINAAEIGDGIQVDVTVRPTMQVGQVVTVKFAGQNGYEAEVSHTLTAGDIAAGNLTLTLTPPGGMGPFPEGASTVTADINGGTASTPVPFTIDTIPPATPVLSLVGNILTISAEPGTELTVTVDVGGVTATATVTADNSGLASLNLLTDLDIDFSWDQLLNAQVSVVGRDPAGNPSNTASIGVGTSIEQPVTIGNFGLDVSLNPLNPRFGFSGTTEPDSSVVIRVITPALNVELLPIQADSSGNFSLNLLSPTILTQLGLNITDILNLGSQISFNLVSTDSNGNDSAAYGITLTPNGLSLNIGQIDVNGTSGDDVLSGANGSSEHINGGDGSDLIFNVGTGDHVVAGNGNDTIQITATDFVSIDGGAGFDTLVLANGIDLDYNAVGVGTLSNLERIDLGKGDSGSVLTLTAAEVDAITDANNTLQITGENNDTLNVVGAVNTGTTQLINGITYDVYTFGSTTLLIEDNTVQVVV
>Cluster_23_Allele_12
MSIQAKVTPIDQSISSAAAVEVPENGILKLSQSSNIALDVAPESVAGYSKSGSDLIVQLKTGESVRIANFYAEGQPSSQLFLADKDKLVAVDLPPVAADGPLMAGYIPQESLAGFESLTGAGVLGGMSAGTALLVGAAAIGAGVAISNSSGGGGGGGSSVPPDTTPPKAASGLKIAPDGSSISGQAEAGASVGIDTNGDGKPDLTVIADANGNFTAPLNPPLTNGQTVTVVVTDPAGNASPPAQVTAPDTTAPAPATDVQVAPDGSSVTGKAEPGSTVGVDTDGDGQPDTTVVVGPGGSFEVPLNPPLTNGETVTVIVTDPAGNNSTPVTVEAPDTTAPAPATDVQVAPDGSSVTGNAEPGATVGVDTDGDGQPDTTVVVGPGGSFEVPLNPPLTNGETVTVIVTDPAGNSSTPVTAEAPDFPDAPQVNASNGSVLSGTAEAGVTIVITDGNGNPIGQTSADANGSWSFTPGSQLPDGTVVNVVARDAAGNSSPATSITVDGVAPNAPVVEPSNGSELSGTAEPGSSVTLTDGNGNPIGQTTADANGNWSFTPSTPLPDGTVVNVVARDAAGNSSPPASVTVDAVAPATPTVDPSNGTTLSGTAEPGATVTLTDGNGNPIGQVTADGSGNWTFTPSTPLPNGTVVNATATDPSGNASLPASVTVDAVAPATPVVNPSNGTTLSGTAEPGATVTLTDGNGNPIGQVTADGSGNWSFTPTTPLPNGTVVNATATDASGNTSAGSSVTVDSVAPATPVINPSNGTTLSGTAEPGSSVTLTDGNGNPIGQVTADGSGNWSFTPSTPLADGTVVNATATDPAGNTSGQGSTTVDGVAPTTPTVNLSNGSSLSGTAEPGSTVILTDGNGNPIAEVTADGSGNWTYTPSTPIANGTVVNVVAQDAAGNSSPGASVTVDSQAPAAPVLNPSNGTTLSGTAEPGATVSLTDGNGNPIGQVTADGSGNWSFTPGTPLANGTVVNATASDPTGNTSAPASTTVDSVAPAAPVVNPSNGAEISGTAEPGATVTLTDGSGNPIGQVTADGSGNWSFTPSTPLADGTVVNATATDPAGNTSGQGSTTVDGVAPATPTVNLSNGSSLSGTAEPGSTVILTDGNGNPIAEVTADGSGNWTYTPSTPIANGTVVNVVAQDAAGNSSPPATVTVDSSAPPAPVINPSNGVVISGTAEAGATVTLTDAGGNPIGQVTADGSGNWSFTPGTPLANGTVIVATATDPTGNSGPQAATTVDAVAPPAPVIDPSNGTTISGTAEAGAKVILTDGNGNPIGETTADGSGNWTFTPATPLANGTVVNAVAQDPAGNTGPQGSTTVDAVAPNTPVVNPSNGNLLNGTAEPGSTVTLTDGNGNPIGQTTADGSGNWSFTPGSQLPNGTVVNVTASDAAGNTSPPATTTVDSSLPSIPQVDPSNGSVISGTADAGNTIIITDGNGNPIGQVTADGSGNWSFTPGIPLPDGTVVNVVARSPSNVDSAPAVITVDGVAPAAPVIDPSNGTEISGTAEAGATVILTDGGGNPIGQATADGSGNWTFTPGTPLANGTVINAVAQDPAGNTSGPASVTVDAIAPPAPVIDPSNGVVISGTAEAGATVILTDGNGNPIGQVTADGSGNWAFTPATPLANGTVINALAQDAAGNNSSPTSATVDSLAPAAPVIDPSNGSVIAGTAEAGATVILTDGNGNPIGQVTADGSGNWSFTPGTPLSNGTVVNAVAQDAAGNTSGPASTTVDSVAPAAPVIDPSNGSVIAGTAEAGATVILTDGGGNPIGQATADGSGNWTFTPSTPLANGTVINAVAQDPAGNTSGPASVTVDAIAPPAPVIDPSNGVVISGTAEAGATVILTDGNGNPIGQVTADGSGNWSFTPGTPLANGSVINALAQDAAGNTSGPASTTVDSVAPATPVLDPSNGTVISGTAEAGATVILTDGGGNPIGQATADGSGNWSFTPGTPLTNGTVINAVAQDAAGNTSGPVSTTVDAVAPATPVIDPSNGVELSGTAEPGVRVILTDGNGNPIGQTLADGSGSWSFTPSTPLANGTVVNAVAQDPAGNTSGPASTTVDTVAPATPVINASNGSVITGTAEVGAKVILTDGNGNPIGETTADGSGNWTFTPGTPLANGTVINAVAEDAAGNASGPASTTVDSVAPSAPLLSISADGALLTGTAEPNSQVRIVVNGDTANPITVTVDGAGNFSLPFAPPLITGELIAGVAVDAAGNVSGPATINAPDLAPPTISVPEAADTWINAAEIGDGIQVDVTVRPTMQVGQVVTVKFAGQNGYEAEVSHTLTAGDIAAGNLTLTLTPPGGMGPFPEGASTVTADINGGTASTPVPFTIDTIPPATPVLSLVGNILTISAEPGTELTVTVDVGGVTATATVTADNSGLASLNLLTDLDIDFSWDQLLNAQVSVVGRDPAGNPSNTASIGVGTSIEQPVTIGNFGLDVSLNPLNPRFGFSGTTEPDSSVVIRVITPALNVELLPIQADSSGNFSLNLLSPTILTQLGLNITDILNLGSQISFNLVSTDSNGNDSAAYGITLTPNGLSLNIGQIDVNGTSGDDVLSGANGSSEHINGGDGSDLIFNVGTGDHVVAGNGNDTIQITATDFVSIDGGAGFDTLVLANGIDLDYNAVGVGTLSNLERIDLGKGDSGSVLTLTAAEVDAITDANNTLQITGENNDTLNVVGAVNTGTTQLINGITYDVYTFGSTTLLIEDNTVQVVV
>Cluster_23_Allele_13
MTIVITDGNGNPIGQTSADANGSWSFTPGSQLPDGTVVNVVARDAAGNSSPATSITVDGVAPNAPVVEPSNGSELSGTAEPGSSVTLTDGNGNPIGQTTADANGNWSFTPSTPLPDGTVVNVVARDAAGNSSPPASVTVDAVAPATPTVDPSNGTTLSGTAEPGATVTLTDGNGNPIGQVTADGSGNWTFTPSTPLPNGTVVNATATDPSGNASSPASVTVDAVAPATPVVNPSNGTTLSGTAEPGSSVTLTDGNGNPIGQVTADGSGNWSFTPTTPLPNGTVVNATATDASGNTSAGSSVTVDSVAPATPVINPSNGTTLSGTAEPGSSVTLTDGNGNPIGQVTADGSGNWSFTPSTPLADGTVVNATATDPAGNTSGQGSTTVDGVAPTTPTVNLSNGSSLSGTAEPGSTVILTDGNGNPIAEVTADGSGNWTYTPSTPIANGTVVNVVAQDAAGNSSPGASVTVDSQAPAAPVVNPSNGTTLSGTAEPGATVTLTDGNGNPIGQVTADGSGNWSFTPGTPLANGTVVNATASDPTGNTSAPASTTVDSVAPAAPVVNPSNGAEISGTAEPGATVTLTDGSGNPIGQVTADGSGNWSFTPSTPLADGTVVNATATDPAGNTGGQGSTTVDAIAPATPTVNLSNGSSLSGTAEPGSTVILTDGNGNPIAEVTADGSGNWTYTPSTPIANGTVVNVVAQDAAGNSSPPATVTVDSSAPPAPVINPSNGVVISGTAEAGATVTLTDAGGNPIGQVTADGSGNWSFTPGTPLANGTVIVATATDPTGNTGPQAATTVDAVAPPAPVIDPSNGTTISGTAEAGAKVILTDGNGNPIGETTADGSGNWSFTPATPLANGTVVNAVAQDPAGNTGPQGSTTVDAVAPNTPVVNPSNGNLLNGTAEPGSTVTLTDGNGNPIGQTTADGSGNWSFTPGSQLPNGTVVNVTASDAAGNTSLPATTTVDSSLPSIPQVDPSNGSVISGTADAGNTIIITDGNGNPIGQVTADGSGNWSFTPGIPLPDGTVVNVVARSPSNVDSAPAVITVDGVAPAAPVIDPSNGTEISGTAEAGATVILTDGGGNPIGQATADGSGNWTFTPSTPLANGTVINAVAQDPAGNTSGPASTTVDTVAPATPVINPSNGVVISGTAEAGATVILTDGNGNPIGQVTADGSGNWAFTPATPLANGTVINALAQDAAGNNSSPTSATVDSLAPAAPVIDPSNGSVIAGTAEAGATVILTDGNGNPIGQVTADGSGNWSFTPGTPLSNGTVVNAVAQDAAGNTSGPASTTVDSVAPAAPVIDPSNGSVIAGTAEAGATVILTDGGGNPIGQAAADGSGNWTFTPSTPLANGTVINAVAQDPAGNTSGPASVTVDAIAPPAPVIDPSNGVVISGTAEAGATVILTDGNGNPIGQVTADGSGNWSFTPGTPLANGSVINALAQDAAGNASGPASTTVDSVAPATPVLDPSNGTVISGTAEAGATVILTDGGGNPIGQATADGSGNWSFTPGTPLTNGTVINAVAQDAAGNTSGPVSTTVDAVAPATPVIDPSNGVELSGTAEPGVRVILTDGNGNPIGQTLADGSGNWTFTPGTPLANGTVVNAVAQDPAGNTSGPASTTVDTVAPATPVINASNGSVITGTAEVGAKVILTDGNGNPIGETTADGSGNWTFTPGTPLANGTVINAVAEDAAGNASGPASTTVDSVAPSAPLLSISADGALLTGTAEPNSQVRIVVNGDTANPITVTVDGAGNFSLPFAPPLITGELIAGVAVDAAGNVSGPATINAPDLAPPTISVPEAADTWINAAEIGDGIQVDVTVRPTMQVGQVVTVKFAGQNGYEAEVSHTLTAGDIAAGNLTLTLTPPGGMGPFPEGASTVTADINGGTASTPVPFTIDTIPPATPVLSLVGNILTISAEPGTELTVTVDVGGVTATATVTADNSGLASLNLLTDLDIDFSWDQLLNAQVSVVGRDPAGNPSNTASIGVGTSIEQPVTIGNFGLDVSLNPLNPRFGFSGTTEPDSSVVIRVITPALNVELLPIQADSSGNFSLNLLSPTILTQLGLNITDILNLGSQISFNLVSTDSNGNDSAAYGITLTPNGLSLNIGQIDVNGTSGDDVLSGANGSSEHINGGDGSDLIFNVGTGDHVVAGNGNDTIQITATDFVSIDGGAGFDTLVLANGIDLDYNAVGVGTLSNLERIDLGKGDSGSVLTLTAAEVDAITDANNTLQITGENNDTLNVVGAVNTGTTQLINGITYDVYTFGSTTLLIEDNTVQVVV
>Cluster_23_Allele_14
MINALAQDAAGNTSGPASTTVDSVAPATPVLDPSNGTVISGTAEAGATVILTDGGGNPIGQATADGSGNWSFTPGTPLTNGTVINAVAQDAAGNTSGPVSTTVDAVAPATPVIDPSNGVELSGTAEPGVRVILTDGNGNPIGQTLADGSGNWTFTPGTPLANGTVVNAVAQDPAGNTSGPASTTVDTVAPATPVINASNGSVITGTAEVGAKVILTDGNGNPIGETTADGSGNWTFTPGTPLANGTVINAVAEDAAGNASGPASTTVDSVAPSAPLLSISADGALLTGTAEPNSQVRIVVNGDTANPITVTVDGAGNFSLPFAPPLITGELIAGVAVDAAGNVSGPATINAPDLAPPTISVPEAADTWINAAEIGDGIQVDVTVRPTMQVGQVVTVKFAGQNGYEAEVSHTLTAGDIAAGNLTLTLTPPGGMGPFPEGASTVTADINGGTASTPVPFTIDTIPPATPVLSLVGNILTISAEPGTELTVTVDVGGVTATATVTADNSGLASLNLLTDLDIDFSWDQLLNAQVSVVGRDPAGNPSNTASIGVGTSIEQPVTIGNFGLDVSLNPLNPRFGFSGTTEPDSSVVIRVITPALNVELLPIQADSSGNFSLNLLSPTILTQLGLNITDILNLGSQISFNLVSTDSNGNDSAAYGITLTPNGLSLNIGQIDVNGTSGDDVLSGANGSSEHINGGDGSDLIFNVGTGDHVVAGNGNDTIQITATDFVSIDGGAGFDTLVLANGIDLDYNAVGVGTLSNLERIDLGKGDSGSVLTLTAAEVDAITDANNTLQITGENNDTLNVVGAVNTGTTQLINGITYDVYTFGSTTLLIEDNTVQVVV
>Cluster_23_Allele_15
MVNAVAQDAAGNTSGPASTTVDSVAPAAPVIDPSNGSVIAGTAEAGATVILTDGGGNPIGQATADGSGNWTFTPSTPLANGTVINAVAQDPAGNTSGPASVTVDAIAPPAPVINPSNGVVISGTAEAGATVILTDGNGNPIGQVTADGSGNWSFTPGTPLANGSVINALAQDAAGNTSGPASTTVDSVAPATPVLDPSNGTVISGTAEAGATVILTDGGGNPIGQATADGSGNWSFTPGTPLTNGTVINAVAQDAAGNTSGPVSTTVDAVAPATPVIDPSNGVELSGTAEPGVRVILTDGNGNPIGQTLADGSGNWTFTPGTPLANGTVVNAVAQDPAGNTSGPASTTVDTVAPATPVINASNGSVITGTAEVGAKVILTDGNGNPIGETTADGSGNWTFTPGTPLANGTVINAVAEDAAGNASGPASTTVDSVAPSAPLLSISADGALLTGTAEPNSQVRIVVNGDTANPITVTVDGAGNFSLPFAPPLITGELIAGVAVDAAGNVSGPATINAPDLAPPTISVPEAADTWINAAEIGDGIQVDVTVRPTMQVGQVVTVKFAGQNGYEAEVSHTLTAGDIAAGNLTLTLTPPGGMGPFPEGASTVTADINGGTASTPVPFTIDTIPPATPVLSLVGNILTISAEPGTELTVTVDVGGVTATATVTADNSGLASLNLLTDLDIDFSWDQLLNAQVSVVGRDPAGNPSNTASIGVGTSIEQPVTIGNFGLDVSLNPLNPRFGFSGTTEPDSSVVIRVITPALNVELLPIQADSSGNFSLNLLSPSILTQLGLNITDILNLGSQISFNLVSTDSNGNDSAAYGITLTPNGLSLNIGQIDVNGTSGDDVLSGANGSSEHINGGDGSDLIFNVGTGDHVVAGNGNDTIQITATDFVSIDGGAGFDTLVLANGIDLDYNAVGVGTLSNLERIDLGKGDSGSVLTLTAAEVDAITDANNTLQITGENNDTLNVVGAVNTGTTQLINGITYDVYTFGSTTLLIEDNTVQVVV
>Cluster_23_Allele_16
MSIQAKVTPIDQSISSAAAVEVPENGILKLSQSSNIALDVAPESVAGYSKSGSDLIVQLKTGESVRIANFYAEGQPSSQLFLADKDKLVAVDLPPVAADGPLMAGYIPQESLAGFESLTGAGVLGGMSAGTALLVGAAAIGAGVAISNSSGGGGGGGSSVPPDTTPPKAASGLKIAPDGSSISGQAEAGASVGIDTNGDGKPDLTVIADANGNFTAPLNPPLTNGQTVTVVVTDPAGNASPPAQVTAPDTTAPAPATDVQVAPDGSSVTGKAEPGSTVGVDTDGDGQPDTTVVVGPGGSFEVPLNPPLTNGETVTVIVTDPAGNNSTPVTVEAPDTTAPAPATDVQVAPDGSSVTGNAEPGATVGVDTDGDGQPDTTVVVGPGGSFEVPLNPPLTNGETVTVIVTDPAGNSSTPVTAEAPDFPDAPQVNASNGSVLSGTAEAGVTIVITDGNGNPIGQTSADANGNWSFTPGSQLPDGTVVNVVARDAAGNSSPATSITVDGVAPSAPVVEPSNGSELSGTAEPGSSVTLTDGNGNPIGQTTADANGNWSFTPSTPLPDGTVVNVVARDAAGNSSPPASVTVDAVAPATPTVDPSNGTTLSGTAEPGSSVTLTDGNGNPIGQVTADGSGNWTFTPSTPLPNGTVVNATATDPSGNASSPASVTVDAVAPATPVVNPSNGSTLSGTAEPGATVTLTDGNGNPIGQVTADGSGNWSFTPTTPLPNGTVVNATATDASGNTSAGSSVTVDSVAPATPVVNPSNGTTLSGTAEPGSSVTLTDGNGNPIGQVTADGSGNWSFTPSTPLADGTVVNATATDPAGNTSGQGSTTVDGVAPTTPTVNLSNGSSLSGTAEPGSTVILTDGNGNPIAEVTADGSGNWTYTPSTPIANGTVVNVVAQDAAGNSSPGASVTVDSQAPAAPVLNPSNGTTLSGTAEPGATVTLTDGNGNPIGQVTADGSGNWSFTPGTPLANGTVVNATASDPTGNTSAPASTTVDSVAPAAPVVNPSNGAEISGTAEPGATVTLTDGSGNPIGQVTADGSGNWSFTPSTPLADGTVVNATATDPAGNTGGQGSTTVDAIAPATPTVNLSNGSSLSGTAEPGSTVILTDGNGNPIAEVTADGSGNWTYTPSTPIANGTVVNVVAQDAAGNSSPPATVTIDSSAPPAPVINPSNGVVISGTAEAGATVTLTDAGGNPIGQVTADGSGNWSFTPGTPLANGTVIVATATDPTGNTGPQAATTVDAVAPPAPVIDPSNGTTISGTAEAGAKVILTDGNGNPIGETTADGSGNWTFTPATPLANGTVVNAVAQDPAGNTGPQGSTTVDAVAPNTPVVNPSNGNLLNGTAEPGSTVTLTDGNGNPIGQTTADGSGNWSFTPGSQLPNGTVVNVTASDAAGNTSAPATTTVDSSLPSIPQVDPSNGSVISGTADAGNTIIITDGNGNPIGQVTADGSGNWSFTPGIPLPDGTVVNVVARSPSNVDSAPAVITVDGVAPAAPVIDPSNGTEISGTAEAGATVILTDGGGNPIGQATADGSGNWTFTPGTPLANGTVINAVAQDPAGNTSGPASVTVDAIAPPAPVIDPSNGVVISGTAEAGATVILTDGNGNPIGQVTADGSGNWAFTPATPLANGTVINALAQDAAGNNSSPTSATVDSLAPAAPVIDPSNGSVIAGTAEAGATVILTDGNGNPIGQVTADGSGNWSFTPGTPLANGTVVNAVAQDAAGNTSGPASTTVDSVAPAAPVIDPSNGSVIAGTAEAGATVILTDGGGNPIGQATADGSGNWTFTPSTPLANGTVINAVAQDPAGNTSGPASVTVDAIAPPAPVINPSNGVVISGTAEAGATVILTDGNGNPIGQVTADGSGNWSFTPGTPLANGSVINALAQDAAGNTSGPASTTVDSVAPATPVLDPSNGTVISGTAEAGATVILTDGGGNPIGQATADGSGNWSFTPGTPLTNGTVINAVAQDAAGNTSGPVSTTVDAVAPATPVIDPSNGVELSGTAEPGVRVILTDGNGNPIGQTLADGSGNWSFTPGTPLANGTVVNAVAQDPAGNTSGPASTTVDTVAPATPVINASNGSVITGTAEVGAKVILTDGNGNPIGETTADGSGNWTFTPGTPLANGTVINAVAEDAAGNASGPASTTVDSVAPSAPLLSISADGALLTGTAEPNSQVRIVVNGDTANPITVTVDGAGNFSLPFAPPLITGELIAGVAVDAAGNVSGPATINAPDLAPPTISVPEAADTWINAAEIGDGIQVDVTVRPTMQVGQVVTVKFAGQNGYEAEVSHTLTAGDIAAGNLTLTLTPPGGMGPFPEGASTVTADINGGTASTPVPFTIDTIPPATPVLSLVGNILTISAEPGTELTVTVDVGGVTATATVTADNSGLASLNLLTDLDIDFSWDQLLNAQVSVVGRDPAGNPSNTASIGVGTSIEQPVTIGNFGLDVSLNPLNPRFGFSGTTEPDSSVVIRVITPALNVELLPIQADSSGNFSLNLLSPTILTQLGLNITDILNLGSQISFNLVSTDSNGNDSAAYGITLTPNGLSLNIGQIDVNGTSGDDVLSGANGSSEHINGGDGSDLIFNVGTGDHVVAGNGNDTIQITATDFVSIDGGAGFDTLVLANGIDLDYNAVGVGTLSNLERIDLGKGDSGSVLTLTAAEVDAITDANNTLQITGENNDTLNVVGAVNTGTTQLINGITYDVYTFGSTTLLIEDNTVQVVV
>Cluster_23_Allele_17
MIDPSNGVELSGTAEPGVRVILTDGNGNPIGQTLADGSGNWSFTPGTPLANGTVVNAVAQDPAGNTSGPASTTVDTVAPATPVINASNGSVITGTAEVGAKVILTDGNGNPIGETTADGSGNWTFTPGTPLANGTVINAVAEDAAGNASGPASTTVDSVAPSAPLLSISADGALLTGTAEPNSQVRIVVNGDTANPITVTVDGAGNFSLPFAPPLITGELIAGVAVDAAGNVSGPATINAPDLAPPTISVPEAADTWINAAEIGDGIQVDVTVRPTMQVGQVVTVKFAGQNGYEAEVSHTLTAGDIAAGNLTLTLTPPGGMGPFPEGASTVTADINGGTASTPVPFTIDTIPPATPVLSLAGNILTISAEPGTELTVTVDIGGATATATVTADNSGLASLNLLTDLDVDFSWDQLLNAQVSVVGRDPAGNPSNTASIGIGTSIEQPVTIGNFGLDVSLNPLNPRFGFSGTTEPNSSVVIRVITPALNVELLPIQADSSGNFSLNLLSPTILTQLGLNITDILNLGSQISFNLVSTDSNGNDSAAYGITLTPNGLSLNIGQIDVNGTSGDDVLSGANGSSEHINGGDGSDLIFNVGTGDHVVAGNGNDTIQITATDFVSIDGGAGFDTLVLANGIDLDYNAVGVGTLSNLERIDLGKGDSGSVLTLTAAEVDAITDANNTLQITGENNDTLNVVGAVNTGTTQLINGITYDVYTFGSTTLLIEDNTVQVVV
>Cluster_23_Allele_18
MVNVTASDAAGNTSLPATTTVDSSLPSIPQVDPSNGSVISGTADAGNTIIITDGNGNPIGQVTADGSGNWSFTPGIPLPDGTVVNVVARSPSNVDSAPAVITVDGVAPAAPVIDPSNGTEISGTAEAGATVILTDGGGNPIGQATADGSGNWTFTPGTPLANGTVINAVAQDPAGNTSGPASVTVDAIAPPAPVIDPSNGVVISGTAEAGATVILTDGNGNPIGQVTADGSGNWAFTPATPLANGTVINALAQDAAGNNSSPTSATVDSLAPAAPVIDPSNGSVIAGTAEAGATVILTDGNGNPIGQVTADGSGNWSFTPGTPLSNGTVVNAVAQDAAGNTSGPASTTVDSVAPAAPVIDPSNGSVIAGTAEAGATVILTDGGGNPIGQATADGSGNWTFTPGTPLANGTVINAVAQDPAGNTSGPASTTVDAVAPATPVVNPSNGSVIAGTAEAGATVILTDGGGNPIGQATADGSGNWSFTPGTPLANGSVVNAVAQDAAGNTSGPASTTVDSVAPATPVLDPSNGTVISGTAEAGATVILTDGGGNPIGQATADGSGNWSFTPGTPLANGSVINAVAQDAAGNTSGPVSTTVDAVAPATPVIDPSNGVELSGTAEPGVRVILTDGNGNPIGQTLADGSGNWSFTPGTPLANGTVVNAVAQDPAGNTSGPASTTVDTVAPATPVINASNGSVITGTAEVGAKVILTDGNGNPIGETTADGSGNWTFTPGTPLANGTVINAVAEDAAGNASGPASTTVDSVAPSAPLLSISADGALLTGTAEPNSQVRIVVNGDTANPITVTVDGAGNFSLPFAPPLITGELIAGVAVDAAGNVSGPATINAPDLAPPTISVPEAADTWINAAEIGDGIQVDVTVRPTMQVGQVVTVKFAGQNGYEAEVSHTLTAGDIAAGNLTLTLTPPGGMGPFPEGASTVTADINGGTASTPVPFTIDTIPPATPVLSLVGNILTISAEPGTELTVTVDVGGVTATATVTADNSGLASLNLLTDLDIDFSWDQLLNAQVSVVGRDPAGNPSNTASIGVGTSIEQPVTIGNFGLDVSLNPLNPRFGFSGTTEPDSSVVIRVITPALNVELLPIQADSSGNFSLNLLSPTILTQLGLNITDILNLGSQISFNLVSTDSNGNDSAAYGITLTPNGLSLNIGQIDVNGTSGDDVLSGANGSSEHINGGDGSDLIFNVGTGDHVVAGNGNDTIQITATDFVSIDGGAGFDTLVLANGIDLDYNAVGVGTLSNLERIDLGKGDSGSVLTLTAAEVDAITDANNTLQITGENNDTLNVVGAVNTGTTQLINGITYDVYTFGSTTLLIEDNTVQVVV
>Cluster_23_Allele_19
MSIQAKVTPIDQSISSAAAVEVPENGILKLSQSSNIALDVAPESVAGYSKSGSDLIVQLKTGESVRIANFYAEGQPSSQLFLADKDKLVAVDLPPVAADGPLMAGYIPQESLAGFESLTGAGVLGGMSAGTALLVGAAAIGAGVAISNSSGGGGGGGSSVPPDTTPPKAASGLKIAPDGSSISGQAEAGASVGIDTNGDGKPDLTVIADANGNFTAPLNPPLTNGQTVTVVVTDPAGNASPPAQVTAPDTTAPAPATDVQVAPDGSSVTGKAEPGSTVGVDTDGDGQPDTTVVVGPGGSFEVPLNPPLTNGETVTVIVTDPAGNNSTPVTVEAPDTTAPAPATDVQVAPDGSSVTGNAEPGATVGVDTDGDGQPDTTVVVGPGGSFEVPLNPPLTNGETVTVIVTDPAGNSSTPVTAEAPDFPDAPQVNASNGSVLSGTAEAGVTIVITDGNGNPIGQTSADANGNWSFTPGSQLPDGTVVNVVARDAAGNSSPATSITVDGVAPSAPVVEPSNGSELSGTAEPGSSVTLTDGNGNPIGQTTADANGNWSFTPSTPLPDGTVVNVVARDAAGNSSPPASVTVDAVAPATPTVDPSNGTTLSGTAEPGATVTLTDGNGNPIGQVTADGSGNWTFTPSTPLPNGTVVNATATDPSGNASSPASVTVDAVAPATPVVNPSNGTTLSGTAEPGATVTLTDGNGNPIGQVTADGSGNWSFTPTTPLPNGTVVNATATDASGNTSAGSSVTVDSVAPATPVINPSNGTTLSGTAEPGSSVTLTDGNGNPIGQVTADGSGNWSFTPSTPLADGTVVNATATDPAGNTSGQGSTTVDGVAPTTPTVNLSNGSSLSGTAEPGSTVILTDGNGNPIAEVTADGSGNWTYTPSTPIANGTVVNVVAQDAAGNSSPGASVTVDSQAPAAPVLNPSNGTTLSGTAEPGATVTLTDGNGNPIGQVTADGSGNWSFTPGTPLANGTVVNATASDPTGNTSAPASTTVDSVAPAAPVVNPSNGAEISGTAEPGATVTLTDGSGNPIGQVTADGSGNWSFTPSTPLADGTVVNATATDPAGNTGGQGSTTVDAIAPATPTVNLSNGSSLSGTAEPGSTVILTDGNGNPIAEVTADGSGNWTYTPSTPIANGTVVNVVAQDAAGNSSPPATVTVDSSAPPAPVINPSNGVVISGTAEAGATVTLTDAGGNPIGQVTADGSGNWSFTPGTPLANGTVIVATATDPTGNTGPQAATTVDAVAPPAPVIDPSNGTTISGTAEAGAKVILTDGNGNPIGETTADGSGNWTFTPATPLANGTVVNAVAQDPAGNTGPQGSTTVDAVAPNTPVVNPSNGNLLNGTAEPGSTVTLTDGNGNPIGQTTADGSGNWSFTPGSQLPNGTVVNVTASDAAGNTSLPATTTVDSSLPSIPQVDPSNGSVISGTADAGNTIIITDGNGNPIGQVTADGSGNWSFTPGIPLPDGTVVNVVARSPSNVDSAPAVITVDGVAPAAPVIDPSNGTEISGTAEAGATVILTDGGGNPIGQATADGSGNWTFTPGTPLANGTVINAVAQDPAGNTSGPASVTVDAIAPPAPVIDPSNGVVISGTAEAGATVILTDGNGNPIGQVTADGSGNWAFTPATPLANGTVINALAQDAAGNNSSPTSATVDSLAPAAPVIDPSNGSVIAGTAEAGATVILTDGNGNPIGQVTADGSGNWSFTPGTPLANGTVVNAVAQDAAGNTSGPASTTVDSVAPAAPVIDPSNGSVIAGTAEAGATVILTDGGGNPIGQATADGSGNWTFTPSTPLANGTVINAVAQDPAGNTSGPASVTVDAIAPPAPVINPSNGVVISGTAEAGATVILTDGNGNPIGQVTADGSGNWSFTPGTPLANGSVINALAQDAAGNTSGPASTTVDSVAPATPVLDPSNGTVISGTAEAGATVILTDGGGNPIGQATADGSGNWSFTPGTPLTNGTVINAVAQDAAGNTSGPVSTTVDAVAPATPVIDPSNGVELSGTAEPGVRVILTDGNGNPIGQTLADGSGNWTFTPGTPLANGTVVNAVAQDPAGNTSGPASTTVDTVAPATPVINASNGSVITGTAEVGAKVILTDGNGNPIGETTADGSGNWTFTPGTPLANGTVINAVAEDAAGNASGPASTTVDSVAPSAPLLSISADGALLTGTAEPNSQVRIVVNGDTANPITVTVDGAGNFSLPFAPPLITGELIAGVAVDAAGNVSGPATINAPDLAPPTISVPEAADTWINAAEIGDGIQVDVTVRPTMQVGQVVTVKFAGQNGYEAEVSHTLTAGDIAAGNLTLTLTPPGGMGPFPEGASTVTADINGGTASTPVPFTIDTIPPATPVLSLVGNILTISAEPGTELTVTVDVGGVTATATVTADNSGLASLNLLTDLDIDFSWDQLLNAQVSVVGRDPAGNPSNTASIGVGTSIEQPVTIGNFGLDVSLNPLNPRFGFSGTTEPDSSVVIRVITPALNVELLPIQADSSGNFSLNLLSPTILTQLGLNITDILNLGSQISFNLVSTDSNGNDSAAYGITLTPNGLSLNIGQIDVNGTSGDDVLSGANGSSEHINGGDGSDLIFNVGTGDHVVAGNGNDTIQITATDFVSIDGGAGFDTLVLANGIDLDYNAVGVGTLSNLERIDLGKGDSGSVLTLTAAEVDAITDANNTLQITGENNDTLNVVGAVNTGTTQLINGITYDVYTFGSTTLLIEDNTVQVVV
>Cluster_23_Allele_20
MTIVITDGNGNPIGQTSADANGNWSFTPGSQLPDGTVVNVVARDAAGNSSPATSITVDGVAPSAPVVEPSNGSELSGTAEPGSSVTLTDGNGNPIGQTTADANGNWSFTPSTPLPDGTVVNVVARDAAGNSSPPASVTVDAVAPATPTVDPSNGTTLSGTAEPGATVTLTDGNGNPIGQVTADGSGNWTFTPSTPLPNGTVVNATATDPSGNASSPASVTVDAVAPATPVVNPSNGTTLSGTAEPGATVTLTDGNGNPIGQVTADGSGNWSFTPTTPLPNGTVVNATATDASGNTSAGSSVTVDSVAPATPVINPSNGTTLSGTAEPGSSVTLTDGNGNPIGQVTADGSGNWSFTPSTPLADGTVVNATATDPAGNTSGQGSTTVDGVAPTTPTVNLSNGSSLSGTAEPGSTVILTDGNGNPIAEVTADGSGNWTYTPSTPIANGTVVNVVAQDAAGNSSPGASVTVDSQAPAAPVVNPSNGTTLSGTAEPGATVTLTDGNGNPIGQVTADGSGNWSFTPGTPLANGTVVNATASDPTGNTSAPASTTVDSVAPAAPVVNPSNGAEISGTAEPGATVTLTDGSGNPIGQVTADGSGNWSFTPSTPLADGTVVNATATDPAGNTGGQGSTTVDAIAPATPTVNLSNGSSLSGTAEPGSTVILTDGNGNPIAEVTADGSGNWTYTPSTPIANGTVVNVVAQDAAGNSSPPATVTVDSSAPPAPVINPSNGVVISGTAEAGATVTLTDAGGNPIGQVTADGSGNWSFTPGTPLANGTVIVATATDPTGNTGPQAATTVDAVAPPAPVIDPSNGTTISGTAEAGAKVILTDGNGNPIGETTADGSGNWTFTPATPLANGTVVNAVAQDPAGNTGPQGSTTVDAVAPNTPVVNPSNGNLLNGTAEPGSTVTLTDGNGNPIGQTTADGSGNWSFTPGSQLPNGTVVNVTASDAAGNTSPPATTTVDSSLPSIPQVDPSNGSVISGTADAGNTIIITDGNGNPIGQVTADGSGNWSFTPGIPLPDGTVVNVVARSPSNVDSAPAVITVDGVAPAAPVIDPSNGTEISGTAEAGATVILTDGGGNPIGQATADGSGNWTFTPSTPLANGTVINAVAQDPAGNTSGPASVTVDAIAPPAPVIDPSNGVVISGTAEAGATVILTDGNGNPIGQVTADGSGNWAFTPATPLANGTVINALAQDAAGNNSSPTSATVDSLAPAAPVIDPSNGSVIAGTAEAGATVILTDGNGNPIGQVTADGSGNWSFTPGTPLSNGTVVNAVAQDAAGNTSGPASTTVDSVAPAAPVIDPSNGSVIAGTAEAGATVILTDGGGNPIGQATADGSGNWTFTPSTPLANGTVINAVAQDPAGNTSGPASVTVDAIAPAAPVINPSNGVVISGTAEAGATVILTDGNGNPIGQVTADGSGNWSFTPGTPLANGSVINALAQDAAGNTSGPASTTVDSVAPATPVLDPSNGTVISGTAEAGATVILTDGGGNPIGQATADGSGNWSFTPGTPLTNGTVINAVAQDAAGNTSGPVSTTVDAVAPATPVIDPSNGVELSGTAEPGVRVILTDGNGNPIGQTLADGSGNWTFTPGTPLANGTVVNAVAQDPAGNTSGPASTTVDTVAPATPVINASNGSVITGTAEVGAKVILTDGNGNPIGETTADGSGNWTFTPGTPLANGTVINAVAEDAAGNASGPASTTVDSVAPSAPLLSISADGALLTGTAEPNSQVRIVVNGDTANPITVTVDGAGNFSLPFAPPLITGELIAGVAVDAAGNVSGPATINAPDLAPPTISVPEAADTWINAAEIGDGIQVDVTVRPTMQVGQVVTVKFAGQNGYEAEVSHTLTAGDIAAGNLTLTLTPPGGMGPFPEGASTVTADINGGTASTPVPFTIDTIPPATPVLSLVGNILTISAEPGTELTVTVDVGGVTATATVTADNSGLASLNLLTDLDIDFSWDQLLNAQVSVVGRDPAGNPSNTASIGVGTSIEQPVTIGNFGLDVSLNPLNPRFGFSGTTEPDSSVVIRVITPALNVELLPIQADSSGNFSLNLLSPTILTQLGLNITDILNLGSQISFNLVSTDSNGNDSAAYGITLTPNGLSLNIGQIDVNGTSGDDVLSGANGSSEHINGGDGSDLIFNVGTGDHVVAGNGNDTIQITATDFVSIDGGAGFDTLVLANGIDLDYNAVGVGTLSNLERIDLGKGDSGSVLTLTAAEVDAITDANNTLQITGENNDTLNVVGAVNTGTTQLINGITYDVYTFGSTTLLIEDNTVQVVV
>Cluster_23_Allele_21
MTIVITDGNGNPIGQTSADANGNWSFTPGSQLPDGTVVNVVARDAAGNSSPATSITVDGVAPSAPVVEPSNGSELSGTAEPGSSVTLTDGNGNPIGQTTADANGNWSFTPSTPLPDGTVVNVVARDAAGNSSPPASVTVDAVAPATPTVDPSNGTTLSGTAEPGSSVTLTDGNGNPIGQVTADGSGNWTFTPSTPLPNGTVVNATATDPSGNASPPASVTVDAVAPATPVVNPSNGSTLSGTAEPGATVTLTDGNGNPIGQVTADGSGNWSFTPTTPLPNGTVVNATATDASGNTSAGSSVTVDSVAPATPVVNPSNGTTLSGTAEPGSSVTLTDGSGNPIGQVTADGSGNWSFTPSTPLADGTVVNATATDPAGNTSGQGSTTVDGVAPATPTVNLSNGSSLSGTAEPGSTVILTDGNGNPIAEVTADGSGNWTYTPSTPIANGTVVNVVAQDAAGNSSPGASVTVDSQAPAAPVLNPSNGTTLSGTAEPGATVTLTDGNGNPIGQVTADGSGNWSFTPGTPLANGTVVNATATDASGNTSPGSSVTVDSVAPATPVINPSNGTTLSGTAEPGSSVTLTDGNGNPIGQVTADGSGNWSFTPSTPLADGTVVNATATDPAGNTSGQGSTTVDGVAPATPTVNLSNGSSLSGTAEPGSTVILTDGNGNPIAEVTADGSGNWTYTPSTPIANGTVVNVVAQDAAGNSSPGASVTVDSQAPAAPVLNPSNGTTLSGTAEPGATVTLTDGNGNPIGQVTADGSGNWSFTPGTPLANGTVVNATASDPTGNTSAPASTTVDSVAPAAPVVNPSNGAEISGTAEPGATVTLTDGSGNPIGQVTADGSGNWSFTPSTPLADGTVVNATATDPAGNTGGQGSTTVDAIAPATPTVNLSNGSNLSGTAEPGSTVILTDGNGNPIAEVTADGSGNWTYTPSTPIANGTVVNVVAQDAAGNSSPPATVTVDSSAPPAPVINPSNGVVISGTAEAGATVTLTDAGGNPIGQVTADGSGNWSFTPGTPLANGTVIVATATDPTGNTGPQAATTVDSVAPAAPVVNPSNGTTISGTAEAGAKVILTDGSGNPIGETTADGSGNWTFTPATPLANGTVVNAVAQDPAGNTGPQGSTTVDAVAPNTPVVNPSNGNLLNGTAEPGSTVTLTDGNGNPIGQTTADGSGNWSFTPGSQLPNGTVVNVTASDAAGNTSAPATTTVDSSLPSIPQVDPSNGSVISGTADAGNTIIITDGNGNPIGQVTADGSGNWSFTPGIPLPDGTVVNVVARSPSNVDSAPAVITVDGVAPAAPVIDPSNGTEISGTAEAGATVILTDGGGNPIGQATADGSGNWTFTPGTPLANGTVINAVAQDPAGNTSGPASVTVDAIAPPAPVIDPSNGVVISGTAEAGATVILTDGNGNPIGQVTADGSGNWVFTPATPLANGTVINALAQDAAGNNSSPTSATVDSLAPAAPVIDPSNGSVIAGTAEAGATVILTDGNGNPIGQVTADGSGNWSFTPGTPLSNGTVVNAVAQDAAGNTSGPASTTVDSVAPAAPVIDPSNGSVIAGTAEAGATVILTDGGGNPIGQATADGSGNWSFTPGTPLANGTVINAVAQDPAGNTSGPTSTTVDAVAPATPVVNPSNGSVIAGTAEAGATVILTDGGGNPIGQATADGSGNWSFTPGTPLANGSVVNAVAQDAAGNTSGPASTTVDSVAPATPVLDPSNGTVISGTAEAGATVILTDGGGNPIGQATADGSGNWSFTPGTPLTNGTVINAVAQDAAGNTSGPVSTTVDAVAPATPVIDPSNGVELSGTAEPGVRVILTDGNGNPIGQTLADGSGNWSFTPGTPLANGTVVNAVAQDPAGNTSGPASTTVDTVAPATPVINASNGSVITGTAEVGAKVILTDGNGNPIGETTADGSGNWTFTPGTPLANGTVINAVAEDAAGNASGPASTTVDSVAPSAPLLSISADGALLTGTAEPNSQVRIVVNGDTANPITVTVDGAGNFSLPFAPPLITGELIAGVAVDAAGNVSGPATINAPDLAPPTISVPEAADTWINAAEIGDGIQVDVTVRPTMQVGQVVTVKFAGQNGYEAEVSHTLTAGDIAAGNLTLTLTPPGGMGPFPEGASTVTADINGGTASTPVPFTIDTIPPATPVLSLAGNILTISAEPGTELTVTVDIGGATATATVTADNSGLASLNLLTDLDVDFSWDQLLNAQVSVVGRDPAGNPSNTASIGIGTSIEQPVTIGNFGLDVSLNPLNPRFGFSGTTEPNSSVVIRVITPALNVELLPIQADSSGNFSLNLLSPTILTQLGLNITDILNLGSQISFNLVSTDSNGNDSAAYGITLTPNGLSLNIGQIDVNGTSGDDVLSGANGSSEHINGGDGSDLIFNVGTGDHVVAGNGNDTIQITATDFVSIDGGAGFDTLVLANGIDLDYNAVGVGTLSNLERIDLGKGDSGSVLTLTAAEVDAITDANNTLQITGENNDTLNVVGAVNTGTTQLINGITYDVYTFGSTTLLIEDNTVQVVV
>Cluster_23_Allele_22
MVVGPDGNFEVPLNPPLTNGETVTVIVTDPAGNSSTPVTAEAPDFPDAPQVNASNGSVLSGTAEAGVTIVITDGNGNPIGQTSADANGNWSFTPGSQLPDGTVVNVVARDAAGNSSPATSITVDGVAPSAPVVEPSNGSELSGTAEPGSSVTLTDGNGNPIGQTTADANGNWSFTPSTPLPDGTVVNVVARDAAGNSSPPASVTVDAVAPATPTVDPSNGTTLSGTAEPGSSVTLTDGNGNPIGQVTADGSGNWTFTPSTPLPNGTVVNATATDPSGNASPPASVTVDAVAPATPVVNPSNGSTLSGTAEPGATVTLTDGNGNPIGQVTADGSGNWSFTPTTPLPNGTVVNATATDASGNTSAGSSVTVDSVAPATPVVNPSNGTTLSGTAEPGSSVTLTDGSGNPIGQVTADGSGNWSFTPSTPLADGTVVNATATDPAGNTSGQGSTTVDGVAPATPTVNLSNGSSLSGTAEPGSTVILTDGNGNPIAEVTADGSGNWTYTPSTPIANGTVVNVVAQDAAGNSSPGASVTVDSQAPAAPVLNPSNGTTLSGTAEPGATVTLTDGNGNPIGQVTADGSGNWSFTPGTPLANGTVVNATATDASGNTSPGSSVTVDSVAPATPVINPSNGTTLSGTAEPGSSVTLTDGNGNPIGQVTADGSGNWSFTPSTPLADGTVVNATATDPAGNTSGQGSTTVDGVAPATPTVNLSNGSSLSGTAEPGSTVILTDGNGNPIAEVTADGSGNWTYTPSTPIANGTVVNVVAQDAAGNSSPGASVTVDSQAPAAPVLNPSNGTTLSGTAEPGATVTLTDGNGNPIGQVTADGSGNWSFTPGTPLANGTVVNATASDPTGNTSAPASTTVDSVAPAAPVVNPSNGAEISGTAEPGATVTLTDGSGNPIGQVTADGSGNWSFTPSTPLADGTVVNATATDPAGNTGGQGSTTVDAIAPATPTVNLSNGSNLSGTAEPGSTVILTDGNGNPIAEVTADGSGNWTYTPSTPIANGTVVNVVAQDAAGNSSPPATVTVDSSAPPAPVINPSNGVVISGTAEAGATVTLTDAGGNPIGQVTADGSGNWSFTPGTPLANGTVIVATATDPTGNTGPQAATTVDSVAPAAPVVNPSNGTTISGTAEAGAKVILTDGSGNPIGETTADGSGNWTFTPATPLANGTVVNAVAQDPAGNTGPQGSTTVDAVAPNTPVVNPSNGNLLNGTAEPGSTVTLTDGNGNPIGQTTADGSGNWSFTPGSQLPNGTVVNVTASDAAGNTSAPATTTVDSSLPSIPQVDPSNGSVISGTADAGNTIIITDGNGNPIGQVTADGSGNWSFTPGIPLPDGTVVNVVARSPSNVDSAPAVITVDGVAPAAPVIDPSNGTEISGTAEAGATVILTDGGGNPIGQATADGSGNWTFTPGTPLANGTVINAVAQDPAGNTSGPASVTVDAIAPPAPVIDPSNGVVISGTAEAGATVILTDGNGNPIGQVTADGSGNWVFTPATPLANGTVINALAQDAAGNNSSPTSATVDSLAPAAPVIDPSNGSVIAGTAEAGATVILTDGNGNPIGQVTADGSGNWSFTPGTPLSNGTVVNAVAQDAAGNTSGPASTTVDSVAPAAPVIDPSNGSVIAGTAEAGATVILTDGGGNPIGQATADGSGNWSFTPGTPLANGTVINAVAQDPAGNTSGPTSTTVDAVAPATPVVNPSNGSVIAGTAEAGATVILTDGGGNPIGQATADGSGNWSFTPGTPLANGSVVNAVAQDAAGNTSGPASTTVDSVAPATPVLDPSNGTVISGTAEAGATVILTDGGGNPIGQATADGSGNWSFTPGTPLTNGTVINAVAQDAAGNTSGPVSTTVDAVAPATPVIDPSNGVELSGTAEPGVRVILTDGNGNPIGQTLADGSGNWSFTPGTPLANGTVVNAVAQDPAGNTSGPASTTVDTVAPATPVINASNGSVITGTAEVGAKVILTDGNGNPIGETTADGSGNWTFTPGTPLANGTVINAVAEDAAGNASGPASTTVDSVAPSAPLLSISADGALLTGTAEPNSQVRIVVNGDTANPITVTVDGAGNFSLPFAPPLITGELIAGVAVDAAGNVSGPATINAPDLAPPTISVPEAADTWINAAEIGDGIQVDVTVRPTMQVGQVVTVKFAGQNGYEAEVSHTLTAGDIAAGNLTLTLTPPGGMGPFPEGASTVTADINGGTASTPVPFTIDTIPPATPVLSLAGNILTISAEPGTELTVTVDIGGATATATVTADNSGLASLNLLTDLDVDFSWDQLLNAQVSVVGRDPAGNPSNTASIGIGTSIEQPVTIGNFGLDVSLNPLNPRFGFSGTTEPNSSVVIRVITPALNVELLPIQADSSGNFSLNLLSPTILTQLGLNITDILNLGSQISFNLVSTDSNGNDSAAYGITLTPNGLSLNIGQIDVNGTSGDDVLSGANGSSEHINGGDGSDLIFNVGTGDHVVAGNGNDTIQITATDFVSIDGGAGFDTLVLANGIDLDYNAVGVGTLSNLERIDLGKGDSGSVLTLTAAEVDAITDANNTLQITGENNDTLNVVGAVNTGTTQLINGITYDVYTFGSTTLLIEDNTVQVVV
>Cluster_23_Allele_23
MDSVAPATPVLDPSNGTVISGTAEAGATVILTDGGGNPIGQATADGSGNWSFTPGTPLTNGTVINAVAQDAAGNTSGPVSTTVDAVAPATPVIDPSNGVELSGTAEPGVRVILTDGNGNPIGQTLADGSGNWTFTPSTPLANGTVVNAVAQDPAGNTSGPASTTVDTVAPATPVINASNGSVITGTAEVGAKVILTDGNGNPIGETTADGSGNWTFTPGTPLANGTVINAVAEDAAGNASGPASTTVDSVAPSAPLLSISADGALLTGTAEPNSQVRIVVNGDTANPITVTVDGAGNFSLPFAPPLITGELIAGVAVDAAGNVSGPATINAPDLAPPTISVPEAADTWINAAEIGDGIQVDVTVRPTMQVGQVVTVKFAGQNGYEAEVSHTLTAGDIAAGNLTLTLTPPGGMGPFPEGASTVTADINGGTASTPVPFTIDTIPPATPVLSLVGNILTISAEPGSEVTVEVNIGGAVATVTLTADNTGLASLDLLTGLDIDLSWDQLLNAQVSVEGKDLAGNPSPVSTIGVGPNIPQPVTIGNFGLDVGLLPPTFGFSGDTAPNSGLEVRLVSPLFDVTLPLVANAAGHFVLNLLDPAVLLQLGGLSITDLLNLGSDLSFNVVAIDSNGNDSASYGVSLSGSGIGLNIGQIDVNGTSGDDVLSGANGSSEHINGGDGSDLIFNVGTGDHVVAGNGNDTIQITATDFVSIDGGAGFDTLVLANGIDLDYNAVGVGTLSNLERIDLGKGDSGSVLTLTAAEVDAITDANNTLQITGENNDTLNVVGAVNTGTTQLINGITYDVYTFGSTTLLIEDNTVQVVV
>Cluster_23_Allele_24
MTADNSGLASLNLLTDLDVDFSWDQLLNAQVSVVGRDPAGNPSNTASIGIGTSIEQPVTIGNFGLDVSLNPLNPRFGFSGTTEPNSSVVIRVITPALNVELLPIQADSSGNFSLNLLSPTILTQLGLNITDILNLGSQISFNLVSTDSNGNDSAAYGITLTPNGLSLNIGQIDVNGTSGDDVLSGANGSSEHINGGDGSDLIFNVGTGDHVVAGNGNDTIQITATDFVSIDGGAGFDTLVLANGIDLDYNAVGVGTLSNLERIDLGKGDSGSVLTLTAAEVDAITDANNTLQITGENNDTLNVVGAVNTGTTQLINGITYDVYTFGSTTLLIEDNTVQVVV
>Cluster_23_Allele_25
MVNAVAQDPAGNTSGPASTTVDAVAPPTPVINASNGSVITGTAEVGAKVILTDGNGNPIGETTADGNGDWTFTPATPLANGTVVNAVAQDPAGNTSGPASTTVDSVAPSAPLLSISADGALLTGTAEPNSQVRIVVNGDTANPITVTVDGAGNFSLPFAPPLITGELIAGVAVDAAGNVSGPATINAPDLAPPTISVPEAADSWINAAEIGDGIQVDVAVRPTMQAGQVITVKFAGQNGYEAEVSHTLTAGDIAIGNVTLTLLPPSGQGAFPEGASTVTADIDGGTASNTVSFTVDTVPPPAPVLSLVGNILTISTEPGSEVTVEVNIGGAVATVTLTADNTGLASLDLLTGLDIDLSWDQLLNAQVSVKGEDLAGNPSPVASIGVGTNIPQPVTIGNFGLDVALLPPTFGFSGDTAPNSGLEVRVVTPAANVTVPLTADASGHFALNLLDPALLLQLGLGSITDLLNLGSQLSFNVVAIDSNGNDSASYGITLSGSGVGLNIGQIDVNGTSGDDVLSGANGSSEHINGGAGSDLILNVGTGDQVQAGDGNDTIQITATDFVSIDGGNGFDTLLLANGIDLDYNAVGVGTLSNLERIDLGKGDGGSVLTLTAAEVDVITDASNTLQITGESNDTLNVSGAVNTGTTQLINGITYDVYTFGSTTLLVEDNTVQVVV
>Cluster_23_Allele_26
MVNATATDPAGNTGGQGSTTVDAIAPATPTVNLSNGSSLSGTAEPGSTVILTDGNGNPIAEVTADGSGNWTYTPSTPIANGTVVNVVAEDAAGNSSPPATVTVDSSAPPAPVINPSNGVVISGTAEAGATVTLTDAGGNPIGQXXATGASRRARRWPTAR
>Cluster_23_Allele_27
MINAVAQDPAGNTSGPTSTTVDAVAPATPVVNPSNGSVIAGTAEAGATVILTDGGGNPIGQATADGSGNWSFTPGTPLANGSVVNAVAQDAAGNTSGPASTTVDSVAPATPVLDPSNGTVISGTAEAGATVILTDGGGNPIGQATADGSGNWSFTPGTPLTNGTVINAVAQDAAGNTSGPVSTTVDAVAPATPVIDPSNGVELSGTAEPGVRVILTDGNGNPIGQTLADGSGNWSFTPGTPLANGTVVNAVAQDPAGNTSGPASTTVDTVAPATPVINASNGSVITGTAEVGAKVILTDGNGNPIGETTADGSGNWTFTPGTPLANGTVINAVAEDAAGNASGPASTTVDSVAPSAPLLSISADGALLTGTAEPNSQVRIVVNGDTANPITVTVDGAGNFSLPFAPPLITGELIAGVAVDAAGNVSGPATINAPDLAPPTISVPEAADTWINAAEIGDGIQVDVTVRPTMQVGQVVTVKFAGQNGYEAEVSHTLTAGDIAAGNLTLTLTPPGGMGPFPEGASTVTADINGGTASTPVPFTIDTIPPATPVLSLVGNILTISAEPGTELTVTVDVGGVTATATVTADNSGLASLNLLTDLDIDFSWDQLLNAQVSVVGRDPAGNPSNTASIGIGTSIEQPVTIGNFGLDVSLNPLNPRFGFSGTTEPNSSVVIRVITPALNVELLPIQADSSGNFSLNLLSPTILTQLGLNITDILNLGSQISFNLVSTDSNGNDSAAYGITLTPNGLSLNIGQIDVNGTSGDDVLSGANGSSEHINGGDGSDLIFNVGTGDHVVAGNGNDTIQITATDFVSIDGGAGFDTLVLANGIDLDYNAVGVGTLSNLERIDLGKGDSGSVLTLTAAEVDAITDANNTLQITGENNDTLNVVGAVNTGTTQLINGITYDVYTFGSTTLLIEDNTVQVVV
>Cluster_23_Allele_28
MAQDPAGNTSGPASTTVDTVAPATPVINASNGSVITGTAEVGAKVILTDGNGNPIGETTADGSGNWTFTPGTPLANGTVINAVAEDAAGNASGPASTTVDSVAPSAPLLSISADGALLTGTAEPNSQVRIVVNGDTANPITVTVDGAGNFSLPFAPPLITGELIAGVAVDAAGNVSGPATINAPDLAPPTISVPEAADTWINAAEIGDGIQVDVTVRPTMQVGQVVTVKFAGQNGYEAEVSHTLTAGDIAAGNLTLTLTPPGGMGPFPEGASTVTADINGGTASTPVPFTIDTIPPATPVLSLVGNILTISAEPGTELTVTVDVGGVTATATVTADNSGLASLNLLTDLDIDFSWDQLLNAQVSVVGRDPAGNPSNTASIGVGTSIEQPVTIGNFGLDVSLNPLNPRFGFSGTTEPDSSVVIRVITPALNVELLPIQADSSGNFSLNLLSPTILTQLGLNITDILNLGSQISFNLVSTDSNGNDSAAYGITLTPNGLSLNIGQIDVNGTSGDDVLSGANGSSEHINGGDGSDLIFNVGTGDHVVAGNGNDTIQITATDFVSIDGGAGFDTLVLANGIDLDYNAVGVGTLSNLERIDLGKGDSGSVLTLTAAEVDAITDANNTLQITGENNDTLNVVGAVNTGTTQLINGITYDVYTFGSTTLLIEDNTVQVVV
>Cluster_23_Allele_29
MVNATATDPAGNTSGQGSTTVDGVAPATPTVNLSNGSSLSGTAEPGSTVILTDGNGNPIAEVTADGSGNWTYTPSTPIANGTVVNVVAQDAAGNSSPGASVTVDSQAPAAPVLNPSNGSTLSGTAEPGATVTLTDGNGNPIGQVTADGSGNWSFTPGTPLANGTVVNATASDPTGNTSAPASTTVDSVAPAAPVVNPSNGAEISGTAEPGATVTLTDGSGNPIGQVTADGSGNWSFTPSTPLADGTVVNATATDPAGNTGGQGSTTVDAIAPATPTVNLSNGSNLSGTAEPGSTVILTDGNGNPIAEVTADGSGNWTYTPSTPIANGTVVNVVAQDAAGNSSPPATVTVDSSAPPAPVINPSNGVVISGTAEAGATVTLTDAGGNPIGQVTADGSGNWSFTPGTPLANGTVIVATATDPTGNTGPQAATTVDSVAPAAPVVNPSNGTTISGTAEAGAKVILTDGSGNPIGETTADGSGNWTFTPATPLANGTVVNAVAQDPAGNTGPQGSTTVDAVAPNTPVVNPSNGNLLNGTAEPGSTVTLTDGNGNPIGQTTADGSGNWSFTPGSQLPNGTVVNVTASDAAGNTSAPATTTVDSSLPSIPQVDPSNGSVISGTADAGNTIIITDGNGNPIGQVTADGSGNWSFTPGIPLPDGTVVNVVARSPSNVDSAPAVITVDGVAPAAPVIDPSNGTEISGTAEAGATVILTDGGGNPIGQATADGSGNWTFTPGTPLANGTVINAVAQDPAGNTSGPASVTVDAIAPPAPVIDPSNGVVISGTAEAGATVILTDGNGNPIGQVTADGSGNWAFTPATPLANGTVINALAQDAAGNNSSPTSATVDSLAPAAPVIDPSNGSVIAGTAEAGATVILTDGNGNPIGPVTASVVNAVAQDAAGNTSGPASTTVDSVAPATPVLDPSNGTVISGTAEAGATVILTDGGGNPIGQATADGSGNWSFTPGTPLANGSVVNAVAQDAAGNTSGPASTTVDSVAPATPVLDPSNGTVISGTAEAGATVILTDGGGNPIGQATADGSGNWSFTPGTPLANGSVINAVAQDAAGNTSGPVSTTVDAVAPATPVIDPSNGVELSGTAEPGVRVILTDGNGNPIGQTLADGSGNWSFTPGTPLANGTVVNAVAQDPAGNTSGPASTTVDTVAPATPVINASNGSVITGTAEVGAKVILTDGNGNPIGETTADGSGNWTFTPGTPLANGTVINAVAEDAAGNASGPASTTVDSVAPSAPLLSISADGALLTGTAEPNSQVRIVVNGDTANPITVTVDGAGNFSLPFAPPLITGELIAGVAVDAAGNVSGPATINAPDLAPPTISVPEAADTWINAAEIGDGIQVDVTVRPTMQVGQVVTVKFAGQNGYEAEVSHTLTAGDIAAGNLTLTLTPPGGMGPFPEGASTVTADINGGTASTPVPFTIDTIPPATPVLSLVGNILTISAEPGTELTVTVDVGGVTATATVTADNSGLASLNLLTDLDVDFSWDQLLNAQVSVVGRDPAGNPSNTASIGIGTSIEQPVTIGNFGLDVSLNPLNPRFGFSGTTEPNSSVVIRVITPALNVELLPIQADSSGNFSLNLLSPTILTQLGLNITDILNLGSQISFNLVSTDSNGNDSAAYGITLTPNGLSLNIGQIDVNGTSGDDVLSGANGSSEHINGGDGSDLIFNVGTGDHVVAGNGNDTIQITATDFVSIDGGAGFDTLVLANGIDLDYNAVGVGTLSNLERIDLGKGDSGSVLTLTAAEVDAITDANNTLQITGENNDTLNVVGAVNTGTTQLINGITYDVYTFGSTTLLIEDNTVQVVV
>Cluster_23_Allele_30
MILTDGNGNPIGQTLADGSGNWTFTPGTPLANGTVVNAVAQDPAGNTSGPASTTVDTVAPATPVINASNGSVITGTAEVGAKVILTDGNGNPIGETTADGSGNWTFTPGTPLANGTVINAVAEDAAGNASGPASTTVDSVAPSAPLLSISADGALLTGTAEPNSQVRIVVNGDTANPITVTVDGAGNFSLPFAPPLITGELIAGVAVDAAGNVSGPATINAPDLAPPTISVPEAADTWINAAEIGDGIQVDVTVRPTMQVGQVVTVKFAGQNGYEAEVSHTLTAGDIAAGNLTLTLTPPGGMGPFPEGASTVTADINGGTASTPVPFTIDTIPPATPVLSLVGNILTISAEPGTELTVTVDVGGVTATATVTADNSGLASLNLLTDLDIDFSWDQLLNAQVSVVGRDPAGNPSNTASIGVGTSIEQPVTIGNFGLDVSLNPLNPRFGFSGTTEPDSSLVIRVITPALNVELLPIQADSSGNFSLNLLSPTILTQLGLNITDILNLGSQISFNLVSTDSNGNDSAAYGITLTPNGLSLNIGQIDVNGTSGDDVLSGANGSSEHINGGDGSDLIFNVGTGDHVVAGNGNDTIQITATDFVSIDGGAGFDTLVLANGIDLDYNAVGVGTLSNLERIDLGKGDSGSVLTLTAAEVDAITDANNTLQITGENNDTLNVVGAVNTGTTQLINGITYDVYTFGSTTLLIEDNTVQVVV
>Cluster_23_Allele_31
MVNAVAQDAAGNTSGPASTTVDSVAPAAPVIDPSNGSVIAGTAEAGATVILTDGGGNPIGQATADGSGNWTFTPSTPLANGTVINAVAQDPAGNTSGPASVTVDAIAPPAPVIDPSNGVVISGTAEAGATVILTDGNGNPIGQVTADGSGNWSFTPGTPLANGSVINALAQDAAGNTSGPASTTVDSVAPATPVLDPSNGTVISGTAEAGATVILTDGGGNPIGQATADGSGNWSFTPGTPLTNGTVINAVAQDAAGNTSGPVSTTVDAVAPATPVIDPSNGVELSGTAEPGVRVILTDGNGNPIGQTLADGSGNWTFTPGTPLANGTVVNAVAQDPAGNTSGPASTTVDTVAPATPVINASNGSVITGTAEVGAKVILTDGNGNPIGETTADGSGNWTFTPGTPLANGTVINAVAEDAAGNASGPASTTVDSVAPSAPLLSISADGALLTGTAEPNSQVRIVVNGDTANPITVTVDGAGNFSLPFAPPLITGELIAGVAVDAAGNVSGPATINAPDLAPPTISVPEAADTWINAAEIGDGIQVDVTVRPTMQVGQVVTVKFAGQNGYEAEVSHTLTAGDIAAGNLTLTLTPPGGMGPFPEGASTVTADINGGTASTPVPFTIDTIPPATPVLSLVGNILTISAEPGTELTVTVDVGGVTATATVTADNSGLASLNLLTDLDIDFSWDQLLNAQVSVVGRDPAGNPSNTASIGVGTSIEQPVTIGNFGLDVSLNPLNPRFGFSGTTEPDSSVVIRVITPALNVELLPIQADSSGNFSLNLLSPTILTQLGLNITDILNLGSQISFNLVSTDSNGNDSAAYGITLTPNGLSLNIGQIDVNGTSGDDVLSGANGSSEHINGGDGSDLIFNVGTGDHVVAGNGNDTIQITATDFVSIDGGAGFDTLVLANGIDLDYNAVGVGTLSNLERIDLGKGDSGSVLTLTAAEVDAITDANNTLQITGENNDTLNVVGAVNTGTTQLINGITYDVYTFGSTTLLIEDNTVQVVV
>Cluster_23_Allele_32
MINAVAQDAAGNTSGPVSTTVDAVAPATPVIDPSNGVELSGTAEPGVRVILTDGNGNPIGQTLADGSGNWSFTPGTPLANGTVVNAVAQDPAGNTSGPASTTVDTVAPATPVINASNGSVITGTAEVGAKVILTDGNGNPIGETTADGSGNWTFTPGTPLANGTVINAVAEDAAGNASGPASTTVDSVAPSAPLLSISADGALLTGTAEPNSQVRIVVNGDTANPITVTVDGAGNFSLPFAPPLITGELIAGVAVDAAGNVSGPATINAPDLAPPTISVPEAADTWINAAEIGDGIQVDVTVRPTMQVGQVVTVKFAGQNGYEAEVSHTLTAGDIAAGNLTLTLTPPGGMGPFPEGASTVTADINGGTASTPVPFTIDTIPPATPVLSLVGNILTISAEPGTELTVTVDVGGVTATATVTADNSGLASLNLLTDLDIDFSWDQLLNAQVSVVGRDPAGNPSNTASIGIGTSIEQPVTIGNFGLDVSLNPLNPRFGFSGTTEPNSSVVIRVITPALNVELLPIQADSSGNFSLNLLSPTILTQLGLNITDILNLGSQISFNLVSTDSNGNDSAAYGITLTPNGLSLNIGQIDVNGTSGDDVLSGANGSSEHINGGDGSDLIFNVGTGDHVVAGNGNDTIQITATDFVSIDGGAGFDTLVLANGIDLDYNAVGVGTLSNLERIDLGKGDSGSVLTLTAAEVDAITDANNTLQITGENNDTLNVVGAVNTGTTQLINGITYDVYTFGSTTLLIEDNTVQVVV
>Cluster_23_Allele_33
MDAVAPATPVIDPSNGVELSGTAEPGVRVILTDGNGNPIGQTLADGSGNWSFTPGTPLANGTVVNAVAQDPAGNTSGPASTTVDTVAPATPVINASNGSVITGTAEVGAKVILTDGNGNPIGETTADGSGNWTFTPGTPLANGTVINAVAEDAAGNASGPASTTVDSVAPSAPLLSISADGALLTGTAEPNSQVRIVVNGDTANPITVTVDGAGNFSLPFAPPLITGELIAGVAVDAAGNVSGPATINAPDLAPPTISVPEAADTWINAAEIGDGIQVDVTVRPTMQVGQVVTVKFAGQNGYEAEVSHTLTAGDIAAGNLTLTLTPPGGMGPFPEGASTVTADINGGTASTPVPFTIDTIPPATPVLSLVGNILTISAEPGTELTVTVDVGGVTATATVTADNSGLASLNLLTDLDIDFSWDQLLNAQVSVVGRDPAGNPSNTASIGVGTSIEQPVTIGNFGLDVSLNPLNPRFGFSGTTEPDSSVVIRVITPALNVELLPIQADSSGNFSLNLLSPTILTQLGLNITDILNLGSQISFNLVSTDSNGNDSAAYGITLTPNGLSLNIGQIDVNGTSGDDVLSGANGSSEHINGGDGSDLIFNVGTGDHVVAGNGNDTIQITATDFVSIDGGAGFDTLVLANGIDLDYNAVGVGTLSNLERIDLGKGDSGSVLTLTAAEVDAITDANNTLQITGENNDTLNVVGAVNTGTTQLINGITYDVYTFGSTTLLIEDNTVQVVV
>Cluster_23_Allele_34
MSIQAKVTPIDQSISSAAAVEVPENGILKLSQSSNIALDVAPESVAGYSKSGSDLIVQLKTGESVRIANFYAEGQPSSQLFLADKDKLVAVDLPPVAADGPLMAGYIPQESLAGFESLTGAGVLGGMSAGTALLVGAAAIGAGVAISNSSGGGGGGGSSVPPDTTPPKAASGLKIAPDGSSISGQAEAGASVGIDTNGDGKPDLTVIADANGNFTAPLNPPLTNGQTVTVVVTDPAGNASPPAQVTAPDTTAPAPATDVQVAPDGSSVTGKAEPGSTVGVDTDGDGQPDTTVVVGPGGSFEVPLNPPLTNGETVTVIVTDPAGNNSTPVTVEAPDTTAPAPATDVQVAPDGSSVTGNAEPGATVGVDTDGDGQPDTTVVVGPGGSFEVPLNPPLTNGETVTVIVTDPAGNNSTPVTAEAPDFPDAPQVNASNGSVLSGTAEAGVTIVITDGNGNPIGQTSADANGNWSFTPGSQLPDGTVVNVVARDAAGNSSPATSITVDGVAPNAPVVEPSNGSELSGTAEPGSSVTLTDGNGNPIGQTTADANGNWSFTPSTPLPDGTVVNVVARDAAGNSSPPASVTVDAVAPATPTVDPSNGTTLSGTAEPGATVTLTDGNGNPIGQVTADGSGNWTFTPSTPLPNGTVVNATATDPSGNASPPASVTVDAVAPATPVVNPSNGSTLSGTAEPGATVTLTDGNGNPIGQVTADGSGNWSFTPTTPLPNGTVVNATATDASGNTSAGSSVTVDSVAPATPVVNPSNGTTLSGTAEPGSSVTLTDGNGNPIGQVTADGSGNWSFTPSTPLADGTVVNATATDPAGNTSGQGSTTVDGVAPATPTVNLSNGSSLSGTAEPGSTVILTDGNGNPIAEVTADGSGNWTYTPSTPIANGTVVNVVAQDAAGNNSPGASVTVDSQAPAAPVLNPSNGTTLSGTAEPGATVTLTDGNGNPIGQVTADGSGNWSFTPGTPLANGTVVNATASDPTGNTSAPASTTVDSVAPAAPVVNPSNGAEISGTAEPGATVTLTDGSGNPIGQVTADGSGNWSFTPSTPLADGTVVNATATDPAGNTGGQGSTTVDAIAPATPTVNLSNGSSLSGTAEPGSTVILTDGNGNPIAEVTADGSGNWTYTPSTPIANGTVVNVVAEDAAGNSSPPATVTVDSSAPPAPVINPSNGVVISGTAEAGATVTLTDAGGNPIGQVTADGSGNWSFTPGTPLANGTVIVATATDPTGNTGPQAATTVDAVAPPAPVIDPSNGTTISGTAEAGAKVILTDGNGNPIGETTADGSGNWTFTPATPLANGTVVNAVAQDPAGNTGPQGSTTVDAVAPNTPVVNPSNGNLLNGTAEPGSTVTLTDGNGNPIGQTTADGSGNWSFTPGSQLPNGTVVNVTASDAAGNTSLPATTTVDSSLPSIPQVDPSNGSVISGTADAGNTIIITDGNGNPIGQVTADGSGNWSFTPGIPLPDGTVVNVVARSPSNVDSAPAVITVDGVAPAAPVIDPSNGTEISGTAEAGATVILTDGGGNPIGQATADGSGNWTFTPGTPLANGTVINAVAQDPAGNTSGPASVTVDAIAPPAPVIDPSNGVVISGTAEAGATVILTDGNGNPVGQVTADGSGNWAFTPATPLANGTVINALAQDAAGNNSSPTSATVDSLAPAAPVIDPSNGSVIAGTAEAGATVILTDGNGNPIGQVTADGSGNWSFTPGTPLSNGTVVNAVAQDAAGNTSGPASTTVDSVAPAAPVIDPSNGSVIAGTAEAGATVILTDGGGNPIGQATADGSGNWTFTPGTPLANGTVINAVAQDPAGNTSGPASTTVDAVAPATPVVNPSNGSVIAGTAEAGATVILTDGGGNPIGQATADGSGNWSFTPGTPLANGSVVNAVAQDAAGNTSGPASTTVDSVAPATPVLDPSNGTVISGTAEAGATVILTDGGGNPIGQATADGSGNWSFTPGTPLANGSVINAVAQDAAGNTSGPVSTTVDAVAPATPVIDPSNGVELSGTAEPGVRVILTDGNGNPIGQTLADGSGNWSFTPGTPLANGTVVNAVAQDPAGNTSGPASTTVDTVAPATPVINASNGSVITGTAEVGAKVILTDGNGNPIGETTADGSGNWTFTPGTPLANGTVINAVAEDAAGNASGPASTTVDSVAPSAPLLSISADGALLTGTAEPNSQVRIVVNGDTANPITVTVDGAGNFSLPFAPPLITGELIAGVAVDAAGNVSGPATINAPDLAPPTISVPEAADTWINAAEIGDGIQVDVTVRPTMQVGQVVTVKFAGQNGYEAEVSHTLTAGDIAAGNLTLTLTPPGGMGPFPEGASTVTADINGGTASTPVPFTIDTIPPATPVLSLVGNILTISAEPGTELTVTVDVGGVTATATVTADNSGLASLNLLTDLDIDFSWDQLLNAQVSVVGRDPAGNPSNTASIGVGTSIEQPVTIGNFGLDVSLNPLNPRFGFSGTTEPDSSVVIRVITPALNVELLPIQADSSGNFSLNLLSPTILTQLGLNITDILNLGSQISFNLVSTDSNGNDSAAYGITLTPNGLSLNIGQIDVNGTSGDDVLSGANGSSEHINGGDGSDLIFNVGTGDHVVAGNGNDTIQITATDFVSIDGGAGFDTLVLANGIDLDYNAVGVGTLSNLERIDLGKGDSGSVLTLTAAEVDAITDANNTLQITGENNDTLNVVGAVNTGTTQLINGITYDVYTFGSTTLLIEDNTVQVVV
>Cluster_23_Allele_35
MINAVAQDAAGNTSGPVSTTVDAVAPATPVIDPSNGVELSGTAEPGVRVILTDGNGNPIGQTLADGSGNWTFTPGTPLANGTVVNAVAQDPAGNTSGPASTTVDTVAPATPVINASNGSVITGTAEVGAKVILTDGNGNPIGETTADGSGNWTFTPGTPLANGTVINAVAEDAAGNASGPASTTVDSVAPSAPLLSISADGALLTGTAEPNSQVRIVVNGDTANPITVTVDGAGNFSLPFAPPLITGELIAGVAVDAAGNVSGPATINAPDLAPPTISVPEAADTWINAAEIGDGIQVDVTVRPTMQVGQVVTVKFAGQNGYEAEVSHTLTAGDIAAGNLTLTLTPPGGMGPFPEGASTVTADINGGTASTPVPFTIDTIPPATPVLSLVGNILTISAEPGTELTVTVDVGGVTATATVTADNSGLASLNLLTDLDIDFSWDQLLNAQVSVVGRDPAGNPSNTASIGVGTSIEQPVTIGNFGLDVSLNPLNPRFGFSGTTEPDSSVVIRVITPALNVELLPIQADSSGNFSLNLLSPTILTQLGLNITDILNLGSQISFNLVSTDSNGNDSAAYGITLTPNGLSLNIGQIDVNGTSGDDVLSGANGSSEHINGGDGSDLIFNVGTGDHVVAGNGNDTIQITATDFVSIDGGAGFDTLVLANGIDLDYNAVGVGTLSNLERIDLGKGDSGSVLTLTAAEVDAITDANNTLQITGENNDTLNVVGAVNTGTTQLINGITYDVYTFGSTTLLIEDNTVQVVV
>Cluster_23_Allele_36
MSIQAKVTPIDQSISSAAAVEVPENGILKLSQSSNVALDVAPESVAGYSKSGSDLIVQLKTGESVRIANFYAEGQPSSQLFLADKDKLVAVDLPPVAADGPLMAGYIPQESLAGFESLTGAGVLGGMSAGTALLVGAAAIGAGVAISNSSGGGGGGGSSVPPDTTPPKAASGLKIAPDGSSISGQAEAGASVGIDTNGDGKPDLTVIADANGNFTAPLNPPLTNGQTVTVVVTDPAGNASPPAQVTAPDTTAPAPATDVQVAPDGSSVTGKAEPGSTVGVDTDGDGQPDTTVVVGPGGSFEVPLNPPLTNGETVTVIVTDPAGNNSTPVTVEAPDTTAPAPATDVQVAPDGSSVTGNAEPGATVGVDTDGDGQPDTTVVVGPGGSFEVPLNPPLTNGETVTVIVTDPAGNSSTPVTAEAPDFPDAPQVNASNGSVLSGTAEAGVTIVITDGNGNPIGQTSADANGNWSFTPGSQLPDGTVVNVVARDAAGNSSPATSITVDGVAPSAPVVEPSNGSELSGTAEPGSSVTLTDGNGNPIGQTTADANGNWSFTPSTPLPDGTVVNVVARDAAGNSSPPASVTVDAVAPATPTVDPSNGTTLSGTAEPGATVTLTDGNGNPIGQVTADGSGNWTFTPSTPLPNGTVVNATATDPSGNASSPASVTVDAVAPATPVVNPSNGTTLSGTAEPGATVTLTDGNGNPIGQVTADGSGNWSFTPTTPLPNGTVVNATATDASGNTSAGSSVTVDSVAPATPVINPSNGTTLSGTAEPGSSVTLTDGNGNPIGQVTADGSGNWSFTPSTPLADGTVVNATATDPAGNTSGQGSTTVDGVAPTTPTVNLSNGSSLSGTAEPGSTVILTDGNGNPIAEVTADGSGNWTYTPSTPIANGTVVNVVAQDAAGNSSPGASVTVDSQAPAAPVLNPSNGTTLSGTAEPGATVSLTDGNGNPIGQVTADGSGNWSFTPGTPLANGTVVNATASDPTGNTSAPASTTVDSVAPAAPVVNPSNGAEISGTAEPGATVTLTDGSGNPIGQVTADGSGNWSFTPSTPLADGTVVNATATDPAGNTGGQGSTTVDAIAPATPTVNLSNGSSLSGTAEPGSTVILTDGNGNPIAEVTADGSGNWTYTPSTPIANGTVVNVVAEDAAGNSSPPATVTVDSSAPPAPVINPSNGVVISGTAEAGATVTLTDAGGNPIGQVTADGSGNWSFTPGTPLANGTVIVATATDPTGNTGPQAATTVDAVAPPAPVIDPSNGTTISGTAEAGAKVILTDGNGNPIGETTADGSGNWTFTPATPLANGTVVNAVAQDPAGNTGPQGSTTVDAVAPNTPVVNPSNGNLLNGTAEPGSTVTLTDGNGNPIGQTTADGSGNWSFTPGSQLPNGTVVNVTASDAAGNTSAPATTTVDSSLPSIPQVDPSNGSVISGTADAGNTIIITDGNGNPIGQVTADGSGNWSFTPGIPLPDGTVVNVVARSPSNVDSAPAVITVDGVAPAAPVIDPSNGTEISGTAEAGATVILTDGGGNPIGQATADGSGNWTFTPGTPLANGTVINAVAQDPAGNTSGPASVTVDAIAPPAPVIDPSNGVVISGTAEAGATVILTDGNGNPIGQVTADGSGNWAFTPATPLANGTVINALAQDAAGNNSSPTSATVDSLAPAAPVIDPSNGSVIAGTAEAGATVILTDGNGNPIGQVTADGSGNWSFTPGTPLANGTVVNAVAQDAAGNTSGPASTTVDSVAPAAPVIDPSNGSVIAGTAEAGATVILTDGGGNPIGQATADGSGNWTFTPSTPLANGTVINAVAQDPAGNTSGPASVTVDAIAPPAPVIDPSNGVVISGTAEAGATVILTDGNGNPIGQVTADGSGNWSFTPGTPLANGSVINALAQDAAGNASGPASTTVDSVAPATPVLDPSNGTVISGTAEAGATVILTDGGGNPIGQATADGSGNWSFTPGTPLTNGTVINAVAQDAAGNTSGPVSTTVDAVAPATPVIDPSNGVELSGTAEPGVRVILTDGNGNPIGQTLADGSGNWTFTPGTPLANGTVVNAVAQDPAGNTSGPASTTVDTVAPATPVINASNGSVITGTAEVGAKVILTDGNGNPIGETTADGSGNWTFTPGTPLANGTVINAVAEDAAGNASGPASTTVDSVAPSAPLLSISADGALLTGTAEPNSQVRIVVNGDTANPITVTVDGAGNFSLPFAPPLITGELIAGVAVDAAGNVSGPATINAPDLAPPTISVPEAADTWINAAEIGDGIQVDVTVRPTMQVGQVVTVKFAGQNGYEAEVSHTLTAGDIAAGNLTLTLTPPGGMGPFPEGASTVTADINGGTASTPVPFTIDTIPPATPVLSLVGNILTISAEPGTELTVTVDVGGVTATATVTADNSGLASLNLLTDLDIDFSWDQLLNAQVSVVGRDPAGNPSNTASIGVGTSIEQPVTIGNFGLDVSLNPLNPRFGFSGTTEPDSSVVIRVITPALNVELLPIQADSSGNFSLNLLSPTILTQLGLNITDILNLGSQISFNLVSTDSNGNDSAAYGITLTPNGLSLNIGQIDVNGTSGDDVLSGANGSSEYINGGDGSDLIFNVGTGDHVVAGNGNDTIQITATDFVSIDGGAGFDTLVLANGIDLDYNAVGVGTLSNLERIDLGKGDSGSVLTLTAAEVDAITDANNTLQITGENNDTLNVVGAVNTGTTQLINGITYDVYTFGSTTLLIEDNTVQVVV
>Cluster_23_Allele_37
MINAVAQDPAGNTSGPASVTVDAIAPPAPVINPSNRVVISGTAEAGATVILTDGNGNPIGQVTADGSGNWSFTPGTPLANGSVINALAQDAAGNTSGPASTTVDSVAPAIPVLDPSNGTVISGTAEAGATVILTDGGGNPIGQATADGSGNWSFTPGTPLTNGTVINAVAQDAAGNTSGPVSTTVDAVAPATPVIDPSNGVELSGTAEPGVRVILTDGNGNPIGQTLADGSGNWTFTPGTPLANGTVVNAVAQDPAGNTSGPASTTVDTVAPATPVINASNGSVITGTAEVGAKVILTDGNGNPIGETTADGSGNWTFTPGTPLANGTVINAVAEDAAGNASGPASTTVDSVAPSAPLLSISADGALLTGTAEPNSQVRIVVNGDTANPITVTVDGAGNFSLPFAPPLITGELIAGVAVDAAGNVSGPATINAPDLAPPTISVPEAADTWINAAEIGDGIQVDVTVRPTMQVGQVVTVKFAGQNGYEAEVSHTLTAGDIAAGNLTLTLTPPGGMGPFPEGASTVTADINGGTASTPVPFTIDTIPPATPVLSLVGNILTISAEPGTELTVTVDVGGVTATATVTADNSGLASLNLLTDLDIDFSWDQLLNAQVSVVGRDPAGNPSNTASIGVGTSIEQPVTIGNFGLDVSLNPLNPRFGFSGTTEPDSSVVIRVITPALNVELLPIQADSSGNFSLNLLSPTILTQLGLNITDILNLGSQISFNLVSTDSNGNDSAAYGITLTPNGLSLNIGQIDVNGTSGDDVLSGANGSSEHINGGDGSDLIFNVGTGDHVVTGNGNDTIQITATDFVSIDGGAGFDTLVLANGIDLDYNAVGVGTLSNLERIDLGKGDSGSVLTLTAAEVDAITDANNTLQITGENNDTLNVVGAVNTGTTQLINGITYDVYTFGSTTLLIEDNTVQVVV
>Cluster_23_Allele_38
MTIVITDGNGNPIGQTSADANGNWSFTPGSQLPDGTVVNVVARDAAGNSSPATSITVDGVAPSAPVVEPSNGSELSGTAEPGSSVTLTDGNGNPIGQTTADANGNWSFTPSTPLPDGTVVNVVARDAAGNSSPPASVTVDAVAPATPTVDPSNGTTLSGTAEPGATVTLTDGNGNPIGQVTADGSGNWTFTPSTPLPNGTVVNATATDPSGNASSPASVTVDAVAPATPVVNPSNGTTLSGTAEPGATVTLTDGNGNPIGQVTADGSGNWSFTPTTPLPNGTVVNATATDASGNTSAGSSVTVDSVAPATPVINPSNGTTLSGTAEPGSSVTLTDGNGNPIGQVTADGSGNWSFTPSTPLADGTVVNATATDPAGNTSGQGSTTVDGVAPTTPTVNLSNGSSLSGTAEPGSTVILTDGNGNPIAEVTADGSGNWTYTPSTPIANGTVVNVVAQDAAGNSSPGASVTVDSQAPAAPVVNPSNGTTLSGTAEPGATVTLTDGNGNPIGQVTADGSGNWSFTPGTPLANGTVVNATASDPTGNTSAPASTTVDSVAPAAPVVNPSNGAEISGTAEPGATVTLTDGSGNPIGQVTADGSGNWSFTPSTPLADGTVVNATATDPAGNTGGQGSTTVDAIAPATPTVNLSNGSSLSGTAEPGSTVILTDGNGNPIAEVTADGSGNWTYTPSTPIANGTVVNVVAQDAAGNSSPPATVTIDSSAPPAPVINPSNGVVISGTAEAGTTVTLTDAGGNPIGQVTADGSGNWSFTPGTPLANGTVIVATATDPTGNTGPQAATTVDAVAPPAPVIDPSNGTTISGTAEAGAKVILTDGNGNPIGETTADGSGNWTFTPATPLANGTVVNAVAQDPAGNTGPQGSTTVDAVAPNTPVVNPSNGNLLNGTAEPGSTVTLTDGNGNPIGQTTADGSGNWSFTPGSQLPNGTVVNVTASDAAGNTSAPATTTVDSSLPSIPQVDPSNGSVISGTADAGNTIIITDGNGNPIGQVTADGSGNWSFTPGIPLPDGTVVNVVARSPSNVDSAPAVITVDGVAPAAPVIDPSNGTEISGTAEAGATVILTDGGGNPIGQATADGSGNWTFTPGTPLANGTVINAVAQDPAGNTSGPASVTVDAIAPPAPVIDPSNGVVISGTAEAGATVILTDGNGNPIGQVTADGSGNWAFTPATPLANGTVINALAQDAAGNNSSPTSATVDSLAPAAPVIDPSNGSVIAGTAEAGATVILTDGNGNPIGQVTADGSGNWSFTPGTPLANGTVVNAVAQDAAGNTSGPASTTVDSVAPAAPVIDPSNGSVIAGTAEAGATVILTDGGGNPIGQATADGSGNWTFTPSTPLANGTVINAVAQDPAGNTSGPASVTVDAIAPPAPVINPSNGVVISGTAEAGATVILTDGNGNPIGQVTADGSGNWSFTPGTPLANGSVINALAQDAAGNTSGPASTTVDSVAPATPVLDPSNGTVISGTAEAGATVILTDGGGNPIGQATADGSGNWSFTPGTPLTNGTVINAVAQDAAGNTSGPVSTTVDAVAPATPVIDPSNGVELSGTAEPGVRVILTDGNGNPIGQTLADGSGSWSFTPSTPLANGTVVNAVAQDPAGNTSGPASTTVDTVAPATPVINASNGSVITGTAEVGAKVILTDGNGNPIGETTADGSGNWTFTPGTPLANGTVINAVAEDAAGNASGPASTTVDSVAPSAPLLSISADGALLTGTAEPNSQVRIVVNGDTANPITVTVDGAGNFSLPFAPPLITGELIAGVAVDAAGNVSGPATINAPDLAPPTISVPEAADTWINAAEIGDGIQVDVTVRPTMQVGQVVTVKFAGQNGYEAEVSHTLTAGDIAAGNLTLTLTPPGGMGPFPEGASTVTADINGGTASTPVPFTIDTIPPATPVLSLVGNILTISAEPGTELTVTVDVGGVTATATVTADNSGLASLNLLTDLDIDFSWDQLLNAQVSVVGRDPAGNPSNTASIGVGTSIEQPVTIGNFGLDVSLNPLNPRFGFSGTTEPDSSVVIRVITPALNVELLPIQADSSGNFSLNLLSPTILTQLGLNITDILNLGSQISFNLVSTDSNGNDSAAYGITLTPNGLSLNIGQIDVNGTSGDDVLSGANGSSEHINGGDGSDLIFNVGTGDHVVAGNGNDTIQITATDFVSIDGGAGFDTLVLANGIDLDYNAVGVGTLSNLERIDLGKGDSGSVLTLTAAEVDAITDANNTLQITGENNDTLNVVGAVNTGTTQLINGITYDVYTFGSTTLLIEDNTVQVVV
>Cluster_23_Allele_39
MINAVAQDPAGNTSGPTSTTVDAVAPATPVVNPSNGSVIAGTAEAGATVILTDGGGNPIGQATADGSGNWSFTPGTPLANGSVVNAVAQDAAGNTSGPASTTVDSVAPATPVLDPSNGTVISGTAEAGATVILTDGGGNPIGQATADGSGNWSFTPGTPLTNGTVINAVAQDAAGNTSGPVSTTVDAVAPATPVIDPSNGVELSGTAEPGVRVILTDGNGNPIGQTLADGSGNWTFTPGTPLANGTVVNAVAQDPAGNTSGPASTTVDTVAPATPVINASNGSVITGTAEVGAKVILTDGNGNPIGETTADGSGNWTFTPGTPLANGTVINAVAEDAAGNASGPASTTVDSVAPFAPLLSISADGALLTGTAEPNSQVRIVVNGDTANPITVTVDGAGNFSLPFAPPLITGELIAGVAVDAAGNVSGPATINAPDLAPPTISVPEAADTWINAAEIGDGIQVDVTVRPTMQVGQVVTVKFAGQNGYEAEVSHTLTAGDIAAGNLTLTLTPPGGMGPFPEGASTVTADINGGTASTPVPFTIDTIPPATPVLSLVGNILTISAEPGTELTVTVDVGGVTATATVTADNSGLASLNLLTDLDIDFSWDQLLNAQVSVVGRDPAGNPSNTASIGVGTSIEQPVTIGNFGLDVSLNPLNPRFGFSGTTEPDSSVVIRVITPALNVELLPIQADSSGNFSLNLLSPTILTQLGLNITDILNLGSQISFNLVSTDSNGNDSAAYGITLTPNGLSLNIGQIDVNGTSGDDVLSGANGSSEHINGGDGSDLIFNVGTGDHVVAGNGNDTIQITATDFVSIDGGAGFDTLVLANGIDLDYNAVGVGTLSNLERIDLGKGDSGSVLTLTAAEVDAITDANNTLQITGENNDTLNVVGAVNTGTTQLINGITYDVYTFGSTTLLIEDNTVQVVV
>Cluster_23_Allele_40
MTVEAPDTTAPAPATDVQVAPDGSSVTGNAEPGATVGVDTDGDGQPDTTVVVGPGGSFEVPLNPPLTNGETVTVIVTDPAGNSSTPVTAEAPDFPDAPQVNASNGSVLSGTAEAGVTIVITDGNGNPIGQTSADANGNWSFTPGSQLPDGTVVNVVARDAAGNSSPATSITVDGVAPSAPVVEPSNGSELSGTAEPGSSVTLTDGNGNPIGQTTADANGNWSFTPSTPLPDGTVVNVVARDAAGNSSPPASVTVDAVAPATPTVDPSNGTTLSGTAEPGATVTLTDGNGNPIGQVTADGSGNWTFTPSTPLPNGTVVNATATDPSGNASSPASVTVDAVAPATPVVNPSNGTTLSGTAEPGATVTLTDGNGNPIGQVTADGSGNWSFTPTTPLPNGTVVNATATDASGNTSAGSSVTVDSVAPATPVINPSNGTTLSGTAEPGSSVTLTDGNGNPIGQVTADGSGNWSFTPSTPLADGTVVNATATDPAGNTSGQGSTTVDGVAPTTPTVNLSNGSSLSGTAEPGSTVILTDGNGNPIAEVTADGSGNWTYTPSTPIANGTVVNVVAQDAAGNSSPGASVTVDSQAPAAPVLNPSNGTTLSGTAEPGATVTLTDGNGNPIGQVTADGSGNWSFTPGTPLANGTVVNATASDPTGNTSAPASTTVDSVAPAAPVVNPSNGAEISGTAEPGATVTLTDGSGNPIGQVTADGSGNWSFTPSTPLADGTVVNATATDPAGNTGGQGSTTVDAIAPATPTVNLSNGSSLSGTAEPGSTVILTDGNGNPIAEVTADGSGNWTYTPSTPIANGTVVNVVAQDAAGNSSPPATVTVDSSAPPAPVINPSNGVVISGTAEAGATVTLTDAGGNPIGQVTADGSGNWSFTPGTPLANGTVIVATATDPTGNTGPQAATTVDAVAPPAPVIDPSNGTTISGTAEAGAKVILTDGNGNPIGETTADGSGNWTFTPATPLANGTVVNAVAQDPAGNTGPQGSTTVDAVAPNTPVVNPSNGNLLNGTAEPGSTVTLTDGNGNPIGQTTADGSGNWSFTPGSQLPNGTVVNVTASDAAGNTSLPATTTVDSSLPSIPQVDPSNGSVISGTADAGNTIIITDGNGNPIGQVTADGSGNWSFTPGIPLPDGTVVNVVARSPSNVDSAPAVITVDGVAPAAPVIDPSNGTEISGTAEAGATVILTDGGGNPIGQATADGSGNWTFTPGTPLANGTVINAVAQDPAGNTSGPASVTVDAIAPPAPVIDPSNGVVISGTAEAGATVILTDGNGNPIGQVTADGSGNWAFTPATPLANGTVINALAQDAAGNNSSPTSATVDSLAPAAPVIDPSNGSVIAGTAEAGATVILTDGNGNPIGQVTADGSGNWSFTPGTPLANGTVVNAVAQDAAGNTSGPASTTVDSVAPAAPVIDPSNGSVIAGTAEAGATVILTDGGGNPIGQATADGSGNWTFTPSTPLANGTVINAVAQDPAGNTSGPASVTVDAIAPPAPVINPSNGVVISGTAEAGATVILTDGNGNPIGQVTADGSGNWSFTPGTPLANGSVINALAQDAAGNTSGPASTTVDSVAPATPVLDPSNGTVISGTAEAGATVILTDGGGNPIGQATADGSGNWSFTPGTPLTNGTVINAVAQDAAGNTSGPVSTTVDAVAPATPVIDPSNGVELSGTAEPGVRVILTDGNGNPIGQTLADGSGNWTFTPGTPLANGTVVNAVAQDPAGNTSGPASTTVDTVAPATPVINASNGSVITGTAEVGAKVILTDGNGNPIGETTADGSGNWTFTPGTPLANGTVINAVAEDAAGNASGPASTTVDSVAPSAPLLSISADGALLTGTAEPNSQVRIVVNGDTANPITVTVDGAGNFSLPFAPPLITGELIAGVAVDAAGNVSGPATINAPDLAPPTISVPEAADTWINAAEIGDGIQVDVTVRPTMQVGQVVTVKFAGQNGYEAEVSHTLTAGDIAAGNLTLTLTPPGGMGPFPEGASTVTADINGGTASTPVPFTIDTIPPATPVLSLVGNILTISAEPGTELTVTVDVGGVTATATVTADNSGLASLNLLTDLDIDFSWDQLLNAQVSVVGRDPAGNPSNTASIGVGTSIEQPVTIGNFGLDVSLNPLNPRFGFSGTTEPDSSVVIRVITPALNVELLPIQADSSGNFSLNLLSPTILTQLGLNITDILNLGSQISFNLVSTDSNGNDSAAYGITLTPNGLSLNIGQIDVNGTSGDDVLSGANGSSEHINGGDGSDLIFNVGTGDHVVAGNGNDTIQITATDFVSIDGGAGFDTLVLANGIDLDYNAVGVGTLSNLERIDLGKGDSGSVLTLTAAEVDAITDANNTLQITGENNDTLNVVGAVNTGTTQLINGITYDVYTFGSTTLLIEDNTVQVVV
>Cluster_23_Allele_41
MTVEAPDTTAPAPATDVQVAPDGSSVTGNAEPGATVGVDTDGDGQPDTTVVVGPGGSFEVPLNPPLTNGETVTVIVTDPAGNSSTPVTAEAPDFPDAPQVNASNGSVLSGTAEAGVTIVITDGNGNPIGQTSADANGNWSFTPGSQLPDGTVVNVVARDAAGNSSPATSITVDGVAPNAPVVEPSNGSELSGTAEPGSSVTLTDGNGNPIGQTTADANGNWSFTPSTPLPDGTVVNVVARDAAGNSSPPASVTVDAVAPATPTVDPSNGTTLSGTAEPGATVTLTDGNGNPIGQVTADGSGNWTFTPSTPLPNGTVVNATATDPSGNASSPASVTVDAVAPATPVVNPSNGTTLSGTAEPGATVTLADGNGNPIGQVTADGSGNWSFTPTTPLPNGTVVNATATDASGNTSAGSSVTVDSVAPATPVINPSNGTTLSGTAEPGSSVTLTDGNGNPIGQVTADGSGNWSFTPSTPLADGTVVNATATDPAGNTSGQGSTTVDGVAPTTPTVNLSNGSSLSGTAEPGSTVILTDGNGNPIAEVTADGSGNWTYTPSTPIANGTVVNVVAQDAAGNSSPGASVTVDSQAPAAPVLNPSNGTTLSGTAEPGATVTLTDGNGNPIGQATADGSGNWSFTPGTPLANGTVIVATASDPTGNTSAPASTTVDSVAPAAPVVNPSNGAEISGTAEPGATVTLTDGSGNPIGQVTADGSGNWSFTPSTPLADGTVVNATATDPAGNTGGQGSTTVDAIAPATPTVNLSNGSSLSGTAEPGSTVILTDGNGNPIAEVTADGSGNWTYTPSTPIANGTVVNVVAQDAASNSSPPATVTVDSSAPPAPVINPSNGVVISGTAEAGATVTLTDAGGNPIGQVTADGSGNWSFTPGTPLANGTVIVATATDPTGNTGPQAATTVDAVAPPAPVIDPSNGTTISGTAEAGAKVILTDGNGNPIGETTADGSGNWTFTPATPLANGTVVNAVAQDPAGNTGPQGSTTVDAVAPNTPVVNPSNGNLLNGTAEPGSTVTLTDGNGNPIGQTTADGSGNWSFTPGSQLPNGTVVNVTASDAAGNTSPPATTTVDSSLPSIPQVDPSNGSVISGTADAGNTIIITDGNGNPIGQVTADGSGNWSFTPGIPLPDGTVVNVVARSPSNVDSAPAVITVDGVAPAAPVIDPSNGTEISGTAEAGATVILTDGGGNPIGQATADGSGNWTFTPGTPLANGTVINAVAQDPAGNTSGPASVTVDAIAPPAPVIDPSNGVVISGTAEAGATVILTDGNGNPIGQVTADGSGNWAFTPATPLANGTVINALAQDAAGNNSSPTSATVDSLAPAAPVIDPSNGSVIAGTAEAGATVILTDGNGNPIGQVTADGSGNWSFTPGTPLANGTVVNAVAQDAAGNTSGPASTTVDSVAPAAPVIDPSNGSVIAGTAEAGATVILTDGGGNPIGQATADGSGNWTFTPSIPLANGTVINAVAQDPAGNTSGPASVTVDAIAPPAPVINPSNGVVISGTAEAGATVILTDGNGNPIGQVTADGSGNWSFTPGTPLANGSVINALAQDAAGNTSGPASTTVDSVAPATPVLDPSNGTVISGTAEAGAMVILTDGGGNPIGQATADGSGNWSFTPGTPLTNGTVINAVAQDAAGNTSGPVSTTVDAVAPATPVIDPSNGVELSGTAEPGVRVILTDGNGNPIGQTLADGSGNWTFTPGTPLANGTVVNAVAQDPAGNTSGPASTTVDTVAPATPVINASNGSVITGTAEVGAKVILTDGNGNPIGETTADGSGNWTFTPGTPLANGTVINAVAEDAAGNASGPASTTVDSVAPSAPLLSISADGALLTGTAEPNSQVRIVVNGDTANPITVTVDGAGNFSLPFAPPLITGELIAGVAVDAAGNVSGPATINAPDLAPPTISVPEAADTWINAAEIGDGIQVDVTVRPTMQVGQVVTVKFAGQNGYEAEVSHTLTAGDIAAGNLTLTLTPPGGMGPFPEGASTVTADINGGTASTPVPFTIDTIPPATPVLSLVGNILTISAEPGTELTVTVDVGGVTATATVTADNSGLASLNLLTDLDIDFSWDQLLNAQVSVVGRDPAGNPSNTASIGVGTSIEQPVTIGNFGLDVSLNPLNPRFGFSGTTEPDSSVVIRVITPALNVELLPIQADSSGNFSLNLLSPTILTQLGLNITDILNLGSQISFNLVSTDSNGNDSAAYGITLTPNGLSLNIGQIDVNGTSGDDVLSGANGSSEHINGGDGSDLIFNVGTGDHVVAGNGNDTIQITATDFVSIDGGAGFDTLVLANGIDLDYNAVGVGTLSNLERIDLGKGDSGSVLTLTAAEVDAITDANNTLQITGENNDTLNVVGAVNTGTTQLINGITYDVYTFGSTTLLIEDNTVQVVV
>Cluster_23_Allele_42
MVNATATDPAGNTGGQGSTTVDAIAPATPTVNLSNGSSLSGTAEPGSTVILTDGNGNPIAEVTADGSGNWTYTPSTPIANGTVVNVVAEDAAGNSSPPATVTVDSSAPPAPVINPSNGVVISGTAEAGATVTLTDAGGNPIGQVTADGSGNWSFTPGTPLANGTVIVATATDPTGNTGPQAATTVDAVAPPAPVIDPSNGTTISGTAEAGAKVILTDGNGNPIGETTADGSGNWTFTPATPLANGTVVNAVAQDPAGNTGPQGSTTVDAVAPNTPVVNPSNGNLLNGTAEPGSTVTLTDGNGNPIGQTTADGSGNWSFTPGSQLPNGTVVNVTASDAAGNTSAPATTTVDSSLPSIPQVDPSNGSVISGTADAGNTIIITDGNGNPIGQVTADGSGNWSFTPGIPLPDGTVVNVVARSPSNVDSAPAVITVDGVAPAAPVIDPSNGTEISGTAEAGATVILTDGGGNPIGQATADGSGNWTFTPGTPLANGTVINAVAQDPAGNTSGPASVTVDAIAPPAPVIDPSNGVVISGTAEAGATVILTDGNGNPIGQVTADGSGNWAFTPATPLANGTVINALAQDAAGNNSSPTSATVDSLAPAAPVIDPSNGSVIAGTAEAGATVILTDGNGNPIGQVTADGSGNWSFTPGTPLANGTVVNAVAQDAAGNTSGPASTTVDSVAPAAPVIDPSNGSVIAGTAEAGATVILTDGGGNPIGQATADGSGNWTFTPSTPLANGTVINAVAQDPAGNTSGPASVTVDAIAPPAPVIDPSNGVVISGTAEAGATVILTDGNGNPIGQVTADGSGNWSFTPGTPLANGSVINALAQDAAGNASGPASTTVDSVAPATPVLDPSNGTVISGTAEAGATVILTDGGGNPIGQATADGSGNWSFTPGTPLTNGTVINAVAQDAAGNTSGPVSTTVDAVAPATPVIDPSNGVELSGTAEPGVRVILTDGNGNPIGQTLADGSGNWTFTPGTPLANGTVVNAVAQDPAGNTSGPASTTVDTVAPATPVINASNGSVITGTAEVGAKVILTDGNGNPIGETTADGSGNWTFTPGTPLANGTVINAVAEDAAGNASGPASTTVDSVAPSAPLLSISADGALLTGTAEPNSQVRIVVNGDTANPITVTVDGAGNFSLPFAPPLITGELIAGVAVDAAGNVSGPATINAPDLAPPTISVPEAADTWINAAEIGDGIQVDVTVRPTMQVGQVVTVKFAGQNGYEAEVSHTLTAGDIAAGNLTLTLTPPGGMGPFPEGASTVTADINGGTASTPVPFTIDTIPPATPVLSLVGNILTISAEPGTELTVTVDVGGVTATATVTADNSGLASLNLLTDLDIDFSWDQLLNAQVSVVGRDPAGNPSNTASIGVGTSIEQPVTIGNFGLDVSLNPLNPRFGFSGTTEPDSSVVIRVITPALNVELLPIQADSSGNFSLNLLSPTILTQLGLNITDILNLGSQISFNLVSTDSNGNDSAAYGITLTPNGLSLNIGQIDVNGTSGDDVLSGANGSSEYINGGDGSDLIFNVGTGDHVVAGNGNDTIQITATDFVSIDGGAGFDTLVLANGIDLDYNAVGVGTLSNLERIDLGKGDSGSVLTLTAAEVDAITDANNTLQITGENNDTLNVVGAVNTGTTQLINGITYDVYTFGSTTLLIEDNTVQVVV
>Cluster_23_Allele_43
MILTDGGGNPIGQATADGSGNWTFTPGTPLANGTVINAVAQDPAGNTSGPASVTVDAIAPPAPVIDPSNGVVISGTAEAGATVILTDGNGNPIGQVTADGSGNWAFTPATPLANGTVINALAQDAAGNNSSPTSATVDSLAPAAPVIDPSNGSVIAGTAEAGATVILTDGNGNPIGQVTADGSGNWSFTPGTPLANGTVVNAVAQDAAGNTSGPASTTVDSVAPAAPVIDPSNGSVIAGTAEAGATVILTDGGGNPIGQATADGSGNWTFTPSTPLANGTVINAVAQDPAGNTSGPASVTVDAIAPPAPVINPSNGVVISGTAEAGATVILTDGNGNPIGQVTADGSGNWSFTPGTPLANGSVINALAQDAAGNTSGPASTTVDSVAPATPVLDPSNGTVISGTAEAGATVILTDGGGNPIGQATADGSGNWSFTPGTPLTNGTVINAVAQDAAGNTSGPVSTTVDAVAPATPVIDPSNGVELSGTAEPGVRVILTDGNGNPIGQTLADGSGSWSFTPSTPLANGTVVNAVAQDPAGNTSGPASTTVDTVAPATPVINASNGSVITGTAEVGAKVILTDGNGNPIGETTADGSGNWTFTPGTPLANGTVINAVAEDAAGNASGPASTTVDSVAPSAPLLSISADGALLTGTAEPNSQVRIVVNGDTANPITVTVDGAGNFSLPFAPPLITGELIAGVAVDAAGNVSGPATINAPDLAPPTISVPEAADTWINAAEIGDGIQVDVTVRPTMQVGQVVTVKFAGQNGYEAEVSHTLTAGDIAAGNLTLTLTPPGGMGPFPEGASTVTADINGGTASTPVPFTIDTIPPATPVLSLVGNILTISAEPGTELTVTVDVGGVTATATVTADNSGLASLNLLTDLDIDFSWDQLLNAQVSVVGRDPAGNPSNTASIGVGTSIEQPVTIGNFGLDVSLNPLNPRFGFSGTTEPDSSVVIRVITPALNVELLPIQADSSGNFSLNLLSPTILTQLGLNITDILNLGSQISFNLVSTDSNGNDSAAYGITLTPNGLSLNIGQIDVNGTSGDDVLSGANGSSEHINGGDGSDLIFNVGTGDHVVAGNGNDTIQITATDFVSIDGGAGFDTLVLANGIDLDYNAVGVGTLSNLERIDLGKGDSGSVLTLTAAEVDAITDANNTLQITGENNDTLNVVGAVNTGTTQLINGITYDVYTFGSTTLLIEDNTVQVVV
>Cluster_23_Allele_44
MVNVTASDAAGNTSAPATTTVDSSLPSIPQVDPSNGSVISGTADAGNTIIITDGNGNPIGQVTADGSGNWSFTPGIPLPDGTVVNVVARSPSNVDSAPAVITVDGVAPAAPVIDPSNGTEISGTAEAGATVILTDGGGNPIGQATADGSGNWTFTPGTPLANGTVINAVAQDPAGNTSGPASVTVDAIAPPAPVIDPSNGVVISGTAEAGATVILTDGNGNPIGQVTADGSGNWAFTPATPLANGTVINALAQDAAGNNSSPTSATVDSLAPAAPVIDPSNGSVIAGTAEAGATVILTDGNGNPIGQVTADGSGNWSFTPGTPLANGTVVNAVAQDAAGNTSGPASTTVDSVAPAAPVIDPSNGSVIAGTAEAGAAVILTDGGGNPIGQATADGSGNWTFTPSTPLANGTVINAVAQDPAGNTSGPASVTVDAIAPPAPVIDPSNGVVISGTAEAGATVILTDGNGNPIGQVTADGSGNWSFTPGTPLANGSVINALAQDAAGNASGPASTTVDSVAPATPVLDPSNGTVISGTAEAGATVILTDGGGNPIGQATADGSGNWSFTPGTPLTNGTVINAVAQDAAGNTSGPVSTTVDAVAPATPVIDPSNGVELSGTAEPGVRVILTDGNGNPIGQTLADGSGNWTFTPGTPLANGTVVNAVAQDPAGNTSGPASTTVDTVAPATPVINASNGSVITGTAEVGAKVILTDGNGNPIGETTADGSGNWTFTPGTPLANGTVINAVAEDAAGNASGPASTTVDSVAPSAPLLSISADGALLTGTAEPNSQVRIVVNGDTANPITVTVDGAGNFSLPFAPPLITGELIAGVAVDAAGNVSGPATINAPDLAPPTISVPEAADTWINAAEIGDGIQVDVTVRPTMQVGQVVTVKFAGQNGYEAEVSHTLTAGDIAAGNLTLTLTPPGGMGPFPEGASTVTADINGGTASTPVPFTIDTIPPATPVLSLVGNILTISAEPGTELTVTVDVGGVTATATVTADNSGLASLNLLTDLDIDFSWDQLLNAQVSVVGRDPAGNPSNTASIGVGTSIEQPVTIGNFGLDVSLNPLNPRFGFSGTTEPDSSVVIRVITPALNVELLPIQADSSGNFSLNLLSPTILTQLGLNITDILNLGSQISFNLVSTDSNGNDSAAYGITLTPNGLSLNIGQIDVNGTSGDDVLSGANGSSEHINGGDGSDLIFNVGTGDHVVAGNGNDTIQITATDFVSIDGGAGFDTLVLANGIDLDYNAVGVGTLSNLERIDLGKGDSGSVLTLTAAEVDAITDANNTLQITGENNDTLNVVGAVNTGTTQLINGITYDVYTFGSTTLLIEDNTVQVVV
>Cluster_23_Allele_45
MTIVITDGNGNPIGQTSADANGNWSFTPGSQLPDGTVVNVVARDAAGNSSPATSITVDGVAPSAPVVEPSNGSELSGTAEPGSSVTLTDGNGNPIGQTTADANGNWSFTPSTPLPDGTVVNVVARDAAGNSSPPASVTVDAVAPATPTVDPSNGTTLSGTAEPGATVTLTDGNGNPIGQVTADGSGNWTFTPSTPLPNGTVVNATATDPSGNASSPASVTVDAVAPATPVVNPSNGTTLSGTAEPGATVTLTDGNGNPIGQVTADGSGNWSFTPTTPLPNGTVVNATATDASGNTSAGSSVTVDSVAPATPVINPSNGTTLSGTAEPGSSVTLTDGNGNPIGQVTADGSGNWSFTPSTPLADGTVVNATATDPAGNTSGQGSTTVDGVAPTTPTVNLSNGSSLSGTAEPGSTVILTDGNGNPIAEVTADGSGNWTYTPSTPIANGTVVNVVAQDAAGNSSPGASVTVDSQAPAAPVLNPSNGTTLSGTAEPGATVSLTDGNGNPIGQVTADGSGNWSFTPGTPLANGTVVNATASDPTGNTSAPASTTVDSVAPAAPVVNPSNGAEISGTAEPGATVTLTDGSGNPIGQVTADGSGNWSFTPSTPLADGTVVNATATDPAGNTGGQGSTTVDAIAPATPTVNLSNGSSLSGTAEPGSTVILTDGNGNPIAEVTADGSGNWTYTPSTPIANGTVVNVVAEDAAGNSSPPATVTVDSSAPPAPVINPSNGVVISGTAEAGATVTLTDAGGNPIGQVTADGSGNWSFTPGTPLANGTVIVATATDPTGNTGPQAATTVDAVAPPAPVIDPSNGTTISGTAEAGAKVILTDGNGNPIGETTADGSGNWTFTPATPLANGTVVNAVAQDPAGNTGPQGSTTVDAVAPNTPVVNPSNGNLLNGTAEPGSTVTLTDGNGNPIGQTTADGSGNWSFTPGSQLPNGTVVNVTASDAAGNTSAPATTTVDSSLPSIPQVDPSNGSVISGTADAGNTIIITDGNGNPIGQVTADGSGNWSFTPGIPLPDGTVVNVVARSPSNVDSAPAVITVDGVAPAAPVIDPSNGTEISGTAEAGATVILTDGGGNPIGQATADGSGNWTFTPGTPLANGTVINAVAQDPAGNTSGPASVTVDAIAPPAPVIDPSNGVVISGTAEAGATVILTDGNGNPIGQVTADGSGNWSFTPGTPLANGTVVNAVAQDAAGNTSGPASTTVDSVAPAAPVIDPSNGSVIAGTAEAGATVILTDGGGNPIGQATADGSGNWTFTPSTPLANGTVINAVAQDPAGNTSGPASVTVDAIAPPAPVINPSNGVVISGTAEAGATVILTDGNGNPIGQVTADGSGNWSFTPGTPLANGSVINALAQDAAGNTSGPASTTVDSVAPATPVLDPSNGTVISGTAEAGATVILTDGGGNPIGQATADGSGNWSFTPGTPLTNGTVINAVAQDAAGNTSGPVSTTVDAVAPATPVIDPSNGVELSGTAEPGVRVILTDGNGNPIGQTLADGSGSWSFTPSTPLANGTVVNAVAQDPAGNTSGPASTTVDTVAPATPVINASNGSVITGTAEVGAKVILTDGNGNPIGETTADGSGNWTFTPGTPLANGTVINAVAEDAAGNASGPASTTVDSVAPSAPLLSISADGALLTGTAEPNSQVRIVVNGDTANPITVTVDGAGNFSLPFAPPLITGELIAGVAVDAAGNVSGPATINAPDLAPPTISVPEAADTWINAAEIGDGIQVDVTVRPTMQVGQVVTVKFAGQNGYEAEVSHTLTAGDIAAGNLTLTLTPPGGMGPFPEGASTVTADINGGTASTPVPFTIDTIPPATPVLSLVGNILTISAEPGTELTVTVDVGGVTATATVTADNSGLASLNLLTDLDIDFSWDQLLNAQVSVVGRDPAGNPSNTASIGVGTSIEQPVTIGNFGLDVSLNPLNPRFGFSGTTEPDSSVVIRVITPALNVELLPIQADSSGNFSLNLLSPTILTQLGLNITDILNLGSQISFNLVSTDSNGNDSAAYGITLTPNGLSLNIGQIDVNGTSGDDVLSGANGSSEHINGGDGSDLIFNVGTGDHVVAGNGNDTIQITATDFVSIDGGAGFDTLVLANGIDLDYNAVGVGTLSNLERIDLGKGDSGSVLTLTAAEVDAITDANNTLQITGENNDTLNVVGAVNTGTTQLINGITYDVYTFGSTTLLIEDNTVQVVV
>Cluster_23_Allele_46
MTVEAPDTTAPAPATDVQVAPDGSSVTGNAEPGATVGVDTDGDGQPDTTVVVGPGGSFEVPLNPPLTNGETVTVIVTDPAGNSSTPVTAEAPDFPDAPQVNASNGSVLSGTAEAGVTIVITDGNGNPIGQTSADANGNWSFTPGSQLPDGTVVNVVARDAAGNSSPATSITVDGVAPSAPVVEPSNGSELSGTAEPGSSVTLTDGNGNPIGQTTADANGNWSFTPSTPLPDGTVVNVVARDAAGNSSPPASVTVDAVAPATPTVDPSNGTTLSGTAEPGSSVTLTDGNGNPIGQVTADGSGNWTFTPSTPLPNGTVVNATATDPSGNASSPASVTVDAVAPATPVVNPSNGSTLSGTAEPGATVTLTDGNGNPIGQVTADGSGNWSFTPTTPLPNGTVVNATATDASGNTSAGSSVTVDSVAPATPVVNPSNGTTLSGTAEPGSSVTLTDGNGNPIGQVTADGSGNWSFTPGTPLANGSVINAVAQDAAGNTSGPVSTTVDAVAPATPVIDPSNGVELSGTAEPGVRVILTDGNGNPIGQTLADGSGNWSFTPGTPLANGTVVNAVAQDPAGNTSGPASTTVDTVAPATPVINASNGSVITGTAEVGAKVILTDGNGNPIGETTADGSGNWTFTPGTPLANGTVINAVAEDAAGNASGPASTTVDSVAPSAPLLSISADGALLTGTAEPNSQVRIVVNGDTANPITVTVDGAGNFSLPFAPPLITGELIAGVAVDAAGNVSGPATINAPDLAPPTISVPEAADTWINAAEIGDGIQVDVTVRPTMQVGQVVTVKFAGQNGYEAEVSHTLTAGDIAAGNLTLTLTPPGGMGPFPEGASTVTADINGGTASTPVPFTIDTIPPATPVLSLVGNILTISAEPGTELTVTVDVGGVTATATVTADNSGLASLNLLTDLDIDFSWDQLLNAQVSVVGRDPAGNPSNTASIGVGTSIEQPVTIGNFGLDVSLNPLNPRFGFSGTTEPDSSVVIRVITPALNVELLPIQADSSGNFSLNLLSPTILTQLGLNITDILNLGSQISFNLVSTDSNGNDSAAYGITLTPNGLSLNIGQIDVNGTSGDDVLSGANGSSEHINGGDGSDLIFNVGTGDHVVAGNGNDTIQITATDFVSIDGGAGFDTLVLANGIDLDYNAVGVGTLSNLERIDLGKGDSGSVLTLTAAEVDAITDANNTLQITGENNDTLNVVGAVNTGTTQLINGITYDVYTFGSTTLLIEDNTVQVVV
>Cluster_23_Allele_47
MVNVVAEDAAGNSSPPATVTVDSSAPPAPVINPSNGVVISGTAEAGATVTLTDAGGNPIGQVTADGSGNWSFTPGTPLANGTVIVATATDPTGNTGPQAATTVDAVAPPAPVIDPSNGTTISGTAEAGAKVILTDGNGNPIGETTADGSGNWTFTPATPLANGTVVNAVAQDPAGNTGPQGSATVDAVAPNTPVVNPSNGNLLNGTAEPGSTVTLTDGNGNPIGQTTADGSGNWSFTPGSQLPNGTVVNVTASDAAGNTSLPATTTVDSSLPSIPQVDPSNGSVISGTADAGNTIIITDGNGNPIGQVTADGSGNWSFTPGIPLPDGTVVNVVARSPSNVDSAPAVITVDGVAPAAPVIDPSNGTEISGTAEAGATVILTDGGGNPIGQATADGSGNWTFTPGTPLANGTVINAVAQDPAGNTSGPASVTVDAIAPPAPVIDPSNGVVISGTAEAGATVILTDGNGNPIGQVTADGSGNWAFTPATPLANGTVINALAQDAAGNNSSPTSATVDSLAPAAPVIDPSNGSVIAGTAEAGATVILTDGNGNPIGQVTADGSGNWSFTPGTPLANGTVVNAVAQDAAGNTSGPASTTVDSVAPAAPVIDPSNGSVIAGTAEAGATVILTDGGGNPIGQATADGSGNWTFTPSTPLANGTVINAVAQDPAGNTSGPASVTVDAIAPPAPVINPSNGVVISGTAEAGATVILTDGNGNPIGQVTADGSGNWSFTPGTPLANGSVINALAQDAAGNTSGPASTTVDSVAPATPVLDPSNGTVISGTAEAGATVILTDGGGNPIGQATADGSGNWSFTPGTPLTNGTVINAVAQDAAGNTSGPVSTTVDAVAPATPVIDPSNGVELSGTAEPGVRVILTDGNGNPIGQTLADGSGNWTFTPGTPLANGTVVNAVAQDPAGNTSGPASTTVDTVAPATPVINASNGSVITGTAEVGAKVILTDGNGNPIGETTADGSGNWTFTPGTPLANGTVINAVAEDAAGNASGPASTTVDSVAPSAPLLSISADGALLTGTAEPNSQVRIVVNGDTANPITVTVDGAGNFSLPFAPPLITGELIAGVAVDAAGNVSGPATINAPDLAPPTISVPEAADTWINAAEIGDGIQVDVTVRPTMQVGQVVTVKFAGQNGYEAEVSHTLTAGDIAAGNLTLTLTPPGGMGPFPEGASTVTADINGGTASTPVPFTIDTIPPATPVLSLVGNILTISAEPGTELTVTVDVGGVTATATVTADNSGLASLNLLTDLDIDFSWDQLLNAQVSVVGRDPAGNPSNTASIGVGTSIEQPVTIGNFGLDVSLNPLNPRFGFSGTTEPDSSVVIRVITPALNVELLPIQADSSGNFSLNLLSPTILTQLGLNITDILNLGSQISFNLVSTDSNGNDSAAYGITLTPNGLSLNIGQIDVNGTSGDDVLSGANGSSEHINGGDGSDLIFNVGTGDHVVAGNGNDTIQITATDFVSIDGGAGFDTLVLANGIDLDYNAVGVGTLSNLERIDLGKGDSGSVLTLTAAEVDAITDANNTLQITGENNDTLNVVGAVNTGTTQLINGITYDVYTFGSTTLLIEDNTVQVVV
>Cluster_23_Allele_48
MVNATASDPTGNTSAPASTTVDSVAPAAPVVNPSNGAEISGTAEPGATVTLTDGSGNPIGQVTADGSGNWSFTPSTPLADGTVVNATATDPAGNTGGQGSTTVDAIAPATPTVNLSNGSSLSGTAEPGSTVILTDGNGNPIAEVTADGSGNWTYTPSTPIANGTVVNVVAEDAAGNSSPPATVTVDSSAPPAPVINPSNGVVISGTAEAGATVTLTDAGGNPIGQVTADGSGNWSFTPGTPLANGTVIVATATDPTGNTGPQAATTVDSVAPAAPVVNPSNGTTISGTAEAGAKVILTDGNGNPIGETTADGSGNWTFTPATPLANGTVVNAVAQDPAGNTGPQGSTTVDAVAPNTPVVNPSNGNLLNGTAEPGSTVTLTDGNGNPIGQTTADGSGNWSFTPGSQLPNGTVVNVTASDAAGNTSAPATTTVDSSLPSIPQVDPSNGSVISGTADAGNTIIITDGNGNPIGQVTADGSGNWSFTPGIPLPDGTVVNVVARSPSNVDSAPAVITVDGVAPAAPVIDPSNGTEISGTAEAGATVILTDGGGNPIGQATADGSGNWTFTPSTPLANGTVINAVAQDPAGNTSGPASVTVDAIAPPAPVIDPSNGVVISGTAEAGATVILTDGNGNPIGQVTADGSGNWSFTPGTPLANGSVINALAQDAAGNTSGPASTTVDSVAPATPVLDPSNGTVISGTAEAGATVILTDGGGNPIGQATADGSGNWSFTPGTPLTNGTVINAVAQDAAGNTSGPVSTTVDAVAPATPVIDPSNGVELSGTAEPGVRVILTDGNGNPIGQTLADGSGNWSFTPGTPLANGTVVNAVAQDPAGNTSGPASTTVDTVAPATPVINASNGSVITGTAEVGAKVILTDGNGNPIGETTADGSGNWTFTPGTPLANGTVINAVAEDAAGNASGPASTTVDSVAPSAPLLSISADGALLTGTAEPNSQVRIVVNGDTANPITVTVDGAGNFSLPFAPPLITGELIAGVAVDAAGNVSGPATINAPDLAPPTISVPEAADTWINAAEIGDGIQVDVTVRPTMQVGQVVTVKFAGQNGYEAEVSHTLTAGDIAAGNLTLTLTPPGGMGPFPEGASTVTADINGGTASTPVPFTIDTIPPATPVLSLVGNILTISAEPGTELTVTVDVGGVTATATVTADNSGLASLNLLTDLDIDFSWDQLLNAQVSVVGRDPAGNPSNTASIGVGTSIEQPVTIGNFGLDVSLNPLNPRFGFSGTTEPDSSVVIRVITPALNVELLPIQADSSGNFSLNLLSPTILTQLGLNITDILNLGSQISFNLVSTDSNGNDSAAYGITLTPNGLSLNIGQIDVNGTSGDDVLSGANGSSEHINGGDGSDLIFNVGTGDHVVAGNGNDTIQITATDFVSIDGGAGFDTLVLANGIDLDYNAVGVGTLSNLERIDLGKGDSGSVLTLTAAEVDAITDANNTLQITGENNDTLNVVGAVNTGTTQLINGITYDVYTFGSTTLLIEDNTVQVVV
>Cluster_23_Allele_49
MVNAVAQDAAGNTSGPASTTVDSVVPAAPVIDPSNGSVIAGTAEAGATVILTDGGGNPIGQATADGSGNWTFTPSTPLANGTVINAVAQDPAGNTSGPASVTVDAIAPPAPVINPSNGVVISGTAEAGATVILTDGNGNPIGQVTADGSGNWSFTPGTPLANGSVINALAQDAAGNTSGPASTTVDSVAPATPVLDPSNGTVISGTAEAGATVILTDGGGNPIGQATADGSGNWSFTPGTPLTNGTVINAVAQDAAGNTSGPVSTTVDAVAPATPVIDPSNGVELSGTAEPGVRVILTDGNGNPIGQTLADGSGNWTFTPGTPLVNGTVVNAVAQDPAGNTSGPASTTVDTVAPATPVINASNGSVITGTAEVGAKVILTDGNGNPIGETTADGSGNWTFTPGTPLANGTVINAVAEDAAGNASGPASTTVDSVAPSAPLLSISADGALLTGTAEPNSQVRIVVNGDTANPITVTVDGAGNFSLPFAPPLITGELIAGVAVDAAGNVSGPATINAPDLAPPTISVPEAADTWINAAEIGDGIQVDVTVRPTMQVGQVVTVKFAGQNGYEAEVSHTLTAGDIAAGNLTLTLTPPGGMGPFPEGASTVTADINGGTASTPVPFTIDTIPPATPVLSLVGNILTISAEPGTELTVTVDVGGVTATATVTADNSGLASLNLLTDLDIDFSWDQLLNAQVSVVGRDPAGNPSNTVSIGVGTSIEQPVTIGNFGLDVSLNPLNPRFGFSGTTEPDSSVVIRVITPALNVELLPIQADSSGNFSLNLLSPTILTQLGLNITDILNLGSQISFNLVSTDSNGNDSAAYGITLTPNGLSLNIGQIDVNGTSGDDVLSGANGSSEHINGGDGSDLIFNVGTGDHVVAGNGNDTIQITATDFVSIDGGAGFDTLVLANGIDLDYNAVGVGTLSNLERIDLGKGDSGSVLTLTAAEVDAITDANNTLQITGENNDTLNVVGAVNTGTTQLINGITYDVYTFGSTTLLIEDNTVQVVV
>Cluster_23_Allele_50
MVNAVAQDPAGNTGPQGSATVDAVAPNTPVVNPSNGNLLNGTAEPGSTVTLTDGNGNPIGQTTADGSGNWSFTPGSQLPNGTVVNVTASDAAGNTSLPATTTVDSSLPSIPQVDPSNGSVISGTADAGNTIIITDGNGNPIGQVTADGSGNWSFTPGIPLPDGTVVNVVARSPSNVDSAPAVITVDGVAPAAPVIDPSNGTEISGTAEAGATVILTDGGGNPIGQATADGSGNWTFTPGTPLANGTVINAVAQDPAGNTSGPASVTVDAIAPPAPVIDPSNGVVISGTAEAGATVILTDGNGNPIGQVTADGSGNWAFTPATPLANGTVINALAQDAAGNNSSPTSATVDSLAPAAPVIDPSNGSVIAGTAEAGATVILTDGNGNPIGQVTADGSGNWSFTPGTPLANGTVVNAVAQDAAGNTSGPASTTVDSVAPAAPVIDPSNGSVIAGTAEAGATVILTDGGGNPIGQATADGSGNWTFTPSTPLANGTVINAVAQDPAGNTSGPASVTVDAIAPPAPVINPSNGVVISGTAEAGATVILTDGNGNPIGQVTADGSGNWSFTPGTPLANGSVINALAQDAAGNTSGPASTTVDSVAPATPVLDPSNGTVISGTAEAGATVILTDGGGNPIGQATADGSGNWSFTPGTPLTNGTVINAVAQDAAGNTSGPVSTTVDAVAPATPVIDPSNGVELSGTAEPGVRVILTDGNGNPIGQTLADGSGNWTFTPGTPLANGTVVNAVAQDPAGNTSGPASTTVDTVAPATPVINASNGSVITGTAEVGAKVILTDGNGNPIGETTADGSGNWTFTPGTPLANGTVINAVAEDAAGNASGPASTTVDSVAPSAPLLSISADGALLTGTAEPNSQVRIVVNGDTANPITVTVDGAGNFSLPFAPPLITGELIAGVAVDAAGNVSGPATINAPDLAPPTISVPEAADTWINAAEIGDGIQVDVTVRPTMQVGQVVTVKFAGQNGYEAEVSHTLTAGDIAAGNLTLTLTPPGGMGPFPEGASTVTADINGGTASTPVPFTIDTIPPATPVLSLVGNILTISAEPGTELTVTVDVGGVTATATVTADNSGLASLNLLTDLDIDFSWDQLLNAQVSVVGRDPAGNPSNTASIGVGTSIEQPVTIGNFGLDVSLNPLNPRFGFSGTTEPDSSVVIRVITPALNVELLPIQADSSGNFSLNLLSPTILTQLGLNITDILNLGSQISFNLVSTDSNGNDSAAYGITLTPNGLSLNIGQIDVNGTSGDDVLSGANGSSEHINGGDGSDLIFNVGTGDHVVAGNGNDTIQITATDFVSIDGGAGFDTLVLANGIDLDYNAVGVGTLSNLERIDLGKGDSGSVLTLTAAEVDAITDANNTLQITGENNDTLNVVGAVNTGTTQLINGITYDVYTFGSTTLLIEDNTVQVVV
>Cluster_23_Allele_51
MSIQAKVTPIDQSISSAAAVEVPENGILKLSQSSNIALDVAPESVAGYSKSGSDLIVQLKTGESVRIANFYAEGQPSSQLFLADKDKLVAVDLPPVAADGPLMAGYIPQESLAGFESLTGAGVLGGMSAGTALLVGAAAIGAGVAISNSSGGGGGGGSSVPPDTTPPKAASGLKIAPDGSSISGQAEAGASVGIDTNGDGKPDLTVIADANGNFTAPLNPPLTNGETVTVIVTDPAGNSSTPVTAEAPDFPDAPQVNASNGSVLSGTAEAGVTIVITDGNGNPIGQTSADANGNWSFTPGSQLPDGTVVNVVARDAAGNSSPATSITVDGVAPSAPVVEPSNGSELSGTAEPGSSVTLTDGNGNPIGQTTADANGNWSFTPSTPLPDGTVVNVVARDAAGNSSPPASVTVDAVAPATPTVDPSNGTTLSGTAEPGSSVTLTDGNGNPIGQVTADGSGNWTFTPSTPLPNGTVVNATATDPSGNASSPASVTVDAVAPATPVVNPSNGTTLSGTAEPGATVTLTDGNGNPIGQVTADGSGNWSFTPGTPLANGTVVNATASDPTGNTSAPASTTVDSVAPAAPVVNPSNGAEISGTAEPGATVTLTDGSGNPIGQVTADGSGNWSFTPSTPLADGTVVNATATDPAGNTGGQGSTTVDAIAPATPTVNLSNGSSLSGTAEPGSTVILTDGNGNPIAEVTADGSGNWTYTPSTPIANGTVVNVVAEDAAGNSSPPATVTVDSSAPPAPVINPSNGVVISGTAEAGATVTLTDAGGNPIGQVTADGSGNWSFTPGTPLANGTVIVATATDPTGNTGPQAATTVDSVAPAAPVVNPSNGTTISGTAEAGAKVILTDGNGNPIGETTADGSGNWTFTPATPLANGTVVNAVAQDPAGNTGPQGSTTVDAVAPNTPVVNPSNGNLLNGTAEPGSTVTLTDGNGNPIGQTTADGSGNWSFTPGSQLPNGTVVNVTASDAAGNTSPPATTTVDSSLPSIPQVDPSNGSVISGTADAGNTIIITDGNGNPIGQVTADGSGNWSFTPGIPLPDGTVVNVVARSPSNVDSAPAVITVDGVAPAAPVIDPSNGTEISGTAEAGATVILTDGGGNPIGQATADGSGNWTFTPGTPLANGTVINAVAQDPAGNTSGPASVTVDAIAPPAPVIDPSNGVVISGTAEAGATVILTDGNGNPIGQVTADGSGNWAFTPATPLANGTVINALAQDAAGNNSSPTSATVDSLAPAAPVIDPSNGSVIAGTAEAGATVILTDGNGNPIGQVTADGSGNWSFTPGTPLSNGTVVNAVAQDAAGNTSGPASTTVDSVAPAAPVIDPSNGSVIAGTAEAGATVILTDGGGNPIGQATADGSGNWSFTPGTPLANGTVINAVAQDPAGNTSGPTSTTVDAVAPATPVVNPSNGSVIAGTAEAGATVILTDGGGNPIGQATADGSGNWSFTPGTPLANGSVVNAVAQDAAGNTSGPASTTVDSVAPATPVLDPSNGTVISGTAEAGATVILTDGGGNPIGQATADGSGNWSFTPGTPLTNGTVINAVAQDAAGNTSGPVSTTVDAVAPATPVIDPSNGVELSGTAEPGVRVILTDGNGNPIGQTLADGSGNWSFTPGTPLANGTVVNAVAQDPAGNTSGPASTTVDTVAPATPVINASNGSVITGTAEVGAKVILTDGNGNPIGETTADGSGNWTFTPGTPLANGTVINAVAEDAAGNASGPASTTVDSVAPSAPLLSISADGALLTGTAEPNSQVRIVVNGDTANPITVTVDGAGNFSLPFAPPLITGELIAGVAVDAAGNVSGPATINAPDLAPPTISVPEAADTWINAAEIGDGIQVDVTVRPTMQVGQVVTVKFAGQNGYEAEVSHTLTAGDIAAGNLTLTLTPPGGMGPFPEGASTVTADINGGTASTPVPFTIDTIPPATPVLSLVGNILTISAEPGTELTVTVDVGGVTATATVTADNSGLASLNLLTDLDIDFSWDQLLNAQVSVVGRDPAGNPSNTASIGIGTSIEQPVTIGNFGLDVSLNPLNPRFGFSGTTEPNSSVVIRVITPALNVELLPIQADSSGNFSLNLLSPTILTQLGLNITDILNLGSQISFNLVSTDSNGNDSAAYGITLTPNGLSLNIGQIDVNGTSGDDVLSGANGSSEHINGGDGSDLIFNVGTGDHVVAGNGNDTIQITATDFVSIDGGAGFDTLVLANGIDLDYNAVGVGTLSNLERIDLGKGDSGSVLTLTAAEVDAITDANNTLQITGENNDTLNVVGAVNTGTTQLINGITYDVYTFGSTTLLIEDNTVQVVV
>Cluster_23_Allele_52
MVNATATDPAGNTGGQGSTTVDAIAPATPTVNLSNGSSLSGTAEPGSTVILTDGNGNPIAEVTADGSGNWTYTPSTPIANGTVVNVVAQDAASNSSPPATVTVDSSAPPAPVINPSNGVVISGTAEAGATVTLTDAGGNPIGQVTADGSGNWSFTPGTPLANGTVIVATATDPTGNTGPQAATTVDAVAPPAPVIDPSNGTTISGTAEAGAKVILTDGNGNPIGETTADGSGNWTFTPATPLANGTVVNAVAQDPAGNTGPQGSTTVDAVAPNTPVVNPSNGNLLNGTAEPGSTVTLTDGNGNPIGQTTADGSGNWSFTPGSQLPNGTVVNVTASDAAGNTSPPATTTVDSSLPSIPQVDPSNGSVISGTADAGNTIIITDGNGNPIGQVTADGSGNWSFTPGIPLPDGTVVNVVARSPSNVDSAPAVITVDGVAPAAPVIDPSNGTEISGTAEAGATVILTDGGGNPIGQATADGSGNWTFTPGTPLANGTVINAVAQDPAGNTSGPASVTVDAIAPPAPVINPSNGVVISGTAEAGATVILTDGNGNPIGQVTADGSGNWAFTPATPLANGTVINALAQDAAGNNSSPTSATVDSLAPAAPVIDPSNGSVIAGTAEAGATVILTDGNGNPIGQVTADGSGNWSFTPGTPLSNGTVVNAVAQDAAGNTSGPASTTVDSVAPAAPVIDPSNGSVIAGTAEAGATVILTDGNGNPIGQATADGSGNWTFTPSTPLANGTVINAVAQDPAGNTSGPASVTVDAIAPPAPVIDPSNGVVISGTAEAGATVILTDGNGNPIGQVTADGSGNWSFTPGTPLANGSVINALAQDAAGNTSGPASTTVDSVAPATPVLDPSNGTVISGTAEAGATVILTDGGGNPIGQATADGSGNWSFTPGTPLTNGTVINAVAQDAAGNTSGPVSTTVDAVAPATPVIDPSNGVELSGTAEPGVRVILTDGNGNPIGQTLADGSGNWTFTPGTPLANGTVVNAVAQDPAGNTSGPASTTVDTVAPATPVINASNGSVITGTAEVGAKVILTDGNGNPIGETTADGSGNWTFTPGTPLANGTVINAVAEDAAGNASGPASTTVDSVAPSAPLLSISADGALLTGTAEPNSQVRIVVNGDTANPITVTVDGAGNFSLPFAPPLITGELIAGVAVDAAGNVSGPATINAPDLAPPTISVPEAADTWINAAEIGDGIQVDVTVRPTMQVGQVVTVKFAGQNGYEAEVSHTLTAGDIAAGNLTLTLTPPGGMGPFPEGASTVTADINGGTASTPVPFTIDTIPPATPVLSLVGNILTISAEPGTELTVTVDVGGVTATATVTADNSGLASLNLLTDLDIDFSWDQLLNAQVSVVGRDPAGNPSNTASIGVGTSIEQPVTIGNFGLDVSLNPLNPRFGFSGTTEPDSSVVIRVITPALNVELLPIQADSSGNFSLNLLSPTILTQLGLNITDILNLGSQISFNLVSTDSNGNDSAAYGITLTPNGLSLNIGQIDVNGTSGDDVLSGANGSSEHINGGDGSDLIFNVGTGDHVVAGNGNDTIQITATDFVSIDGGAGFDTLVLANGIDLDYNAVGVGTLSNLERIDLGKGDSGSVLTLTAAEVDAITDANNTLQITGENNDTLNVVGAVNTGTTQLINGITYDVYTFGSTTLLIEDNTVQVVV
>Cluster_23_Allele_53
MAQDAAGNSSGPVSTTVDAVAPATPVIDPSNGVELSGTAEPGVRVILTDGNGNPIGQTLADGSGNWSFTPGTPLANGTVVNAVAQDPAGNTSGPASTTVDTVAPATPVINASNGSVITGTAEVGAKVILTDGNGNPIGETTADGSGNWTFTPGTPLANGTVINAVAEDAAGNASGPASTTVDSVAPSAPLLSISADGALLTGTAEPNSQVRIVVNGDTANPITVTVDGAGNFSLPFAPPLITGELIAGVAVDAAGNVSGPATINAPDLAPPTISVPEAADTWINAAEIGDGIQVDVTVRPTMQVGQVVTVKFAGQNGYEAEVSHTLTAGDIAAGNLTLTLTPPGGMGPFPEGASTVTADINGGTASTPVPFTIDTIPPATPVLSLVGNILTISAEPGTELTVTVDVGGVTATATVTADNSGLASLNLLTDLDIDFSWDQLLNAQVSVVGRDPAGNPSNTASIGIGTSIEQPVTIGNFGLDVSLNPLNPRFGFSGTTEPNSSVVIRVITPALNVELLPIQADSSGNFSLNLLSPTILTQLGLNITDILNLGSQISFNLVSTDSNGNDSAAYGITLTPNGLSLNIGQIDVNGTSGDDVLSGANGSSEHINGGDGSDLIFNVGTGDHVVAGNGNDTIQITATDFVSIDGGAGFDTLVLANGIDLDYNAVGVGTLSNLERIDLGKGDSGSVLTLTAAEVDAITDANNTLQITGENNDTLNVVGAVNTGTTQLINGITYDVYTFGSTTLLIEDNTVQVVV
>Cluster_23_Allele_54
MSIQAKVTPIDQSISSAAAVEVPENGILKLSQSSNIALDVAPESVAGYSKSGSDLIVQLKTGESVRIANFYAEGQPSSQLFLADKDKLVAVDLPPVAADGPLMAGYIPQESLAGFESLTGAGVLGGMSAGTALLVGAAAIGAGVAISNSSGGGGGGGSSVPPDTTPPKAASGLKIAPDGSSISGQAEAGASVGIDTNGDGKPDLTVIADANGNFTAPLNPPLTNGETVTVIVTDPAGNSSTPVTAEAPDFPDAPQVNASNGSVLSGTAEAGVTIVITDGNGNPIGQTSADANGNWSFTPGSQLPDGTVVNVVARDAAGNSSPATSITVDGVAPNAPVVEPSNGSELSGTAEPGSSVTLTDGNGNPIGQTTADANGNWSFTPSTPLPDGTVVNVVARDAAGNSSPPASVTVDAVAPATPTVDPSNGTTLSGTAEPGSSVTLTDGNGNPIGQVTADGSGNWTYTPSTPIANGTVVNVVAQDAAGNSSPGASVTVDSQAPAAPVLNPSNGTTLSGTAEPGATVTLTDGNGNPIGQVTADGSGNWSFTPGTPLANGTVVNATASDPTGNTSAPASTTVDSVAPAAPVVNPSNGAEISGTAEPGATVTLTDGSGNPIGQVTADGSGNWSFTPSTPLADGTVVNATATDPAGNTGGQGSTTVDAIAPATPTVNLSNGSSLSGTAEPGSTVILTDGNGNPIAEVTADGSGNWTYTPSTPIANGTVVNVVAEDAAGNSSPPATVTVDSSAPPAPVINPSNGVVISGTAEAGATVTLTDAGGNPIGQVTADGSGNWSFTPGTPLANGTVIVATATDPTGNTGPQAATTVDSVAPAAPVVNPSNGTTISGTAEAGAKVILTDGSGNPIGETTADGSGNWTFTPGTPLANGTVVNAVAQDPAGNTGPQGSTTVDAVAPNTPVVNPSNGNLLNGTAEPGSTVTLTDGNGNPIGQTTADGSGNWSFTPGSQLPNGTVVNVTASDAAGNTSPPATTTVDSSLPSIPQVDPSNGSVISGTADAGNTIIITDGNGNPIGQVTADGSGNWSFTPGIPLPDGTVVNVVARSPSNVDSAPAVITVDGVAPAAPVIDPSNGSVIAGTAEAGATVILTDGGGNPIGQATADGSGNWTFTPSTPLANGTVINAVAQDPAGNTSGPASVTVDAIAPPAPVINPSNGVVISGTAEAGATVILTDGNGNPIGQVTADGSGNWSFTPGTPLANGSVINALAQDAAGNTSGPASTTVDSVAPATPVLDPSNGTVISGTAEAGATVILTDGGGNPIGQATADGSGNWSFTPGTPLTNGTVINAVAQDAAGNTSGPVSTTVDAVAPATPVIDPSNGVELSGTAEPGVRVILTDGNGNPIGQTLADGSGNWTFTPGTPLANGTVVNAVAQDPAGNTSGPASTTVDTVAPATPVINASNGSVITGTAEVGAKVILTDGNGNPIGETTADGSGNWTFTPGTPLANGTVINAVAEDAAGNASGPASTTVDSVAPSAPLLSISADGALLTGTAEPNSQVRIVVNGDTANPITVTVDGAGNFSLPFAPPLITGELIAGVAVDAAGNVSGPATINAPDLAPPTISVPEAADTWINAAEIGDGIQVDVTVRPTMQVGQVVTVKFAGQNGYEAEVSHTLTAGDIAAGNLTLTLTPPGGMGPFPEGASTVTADINGGTASTPVPFTIDTIPPATPVLSLVGNILTISAEPGTELTVTVDVGGVTATATVTADNSGLASLNLLTDLDIDFSWDQLLNAQVSVVGRDPAGNPSNTASIGVGTSIEQPVTIGNFGLDVSLNPLNPRFGFSGTTEPDSSVVIRVITPALNVELLPIQADSSGNFSLNLLSPTILTQLGLNITDILNLGSQISFNLVSTDSNGNDSAAYGITLTPNGLSLNIGQIDVNGTSGDDVLSGANGSSEHINGGDGSDLIFNVGTGDHVVAGNGNDTIQITATDFVSIDGGAGFDTLVLANGIDLDYNAVGVGTLSNLERIDLGKGDSGSVLTLTAAEVDAITDANNTLQITGENNDTLNVVGAVNTGTTQLINGITYDVYTFGSTTLLIEDNTVQVVV
>Cluster_23_Allele_55
MSIQAKVTPIDQSISSAAAVEVPENGILKLSQSSNVALDVAPESVAGYSKSGSDLIVQLKTGESVRIANFYAEGQPSSQLFLADKDKLVAVDLPPVAADGPLMAGYIPQESLAGFESLTGAGVLGGMSAGTALLVGAAAIGAGVAISNSSGGGGGGGSSVPPDTTPPKAASGLKIAPDGSSISGQAEAGASVGIDTNGDGKPDLTVIADANGNFTAPLNPPLTNGQTVTVVVTDPAGNASPPAQVTAPDTTAPAPATDVQVAPDGSSVTGKAEPGSTVGVDTDGDGQPDTTVVVGPGGSFEVPLNPPLTNGETVTVIVTDPAGNNSTPVTVEAPDTTAPAPATDVQVAPDGSSVTGNAEPGATVGVDTDGDGQPDTTVVVGPGGSFEVPLNPPLTNGETVTVIVTDPAGNSSTPVTAEAPDFPDAPQVNASNGSVLSGTAEAGVTIVITDGNGNPIGQTSADANGNWSFTPGSQLPDGTVVNVVARDAAGNSSPATSITVDGVAPNAPVVELSNGSELSGTAEPGSSVTLTDGNGNPIGQTTADANGNWSFTPSTPLPDGTVVNVVARDAAGNSSPPASVTVDAVAPATPTVDPSNGTTLSGTAEPGATVTLTDGNGNPIGQVTADGSGNWTFTPSTPLPNGTVVNATATDPSGNASSPASVTVDAVAPATPVVNPSNGSTLSGTAEPGATVTLTDGNGNPIGQVTADGSGNWSFTPTTPLPNGTVVNATATDASGNTSAGSSVTVDSVAPATPVINPSNGTTLSGTAEPGSSVTLTDGNGNPIGQVTADGSGNWSFTPSTPLADGTVVNATATDPAGNTSGQGSTTVDGVAPTTPTVNLSNGSSLSGTAEPGSTVILTDGNGNPIAEVTADGSGNWTYTPSTPIANGTVVNVVAQDAAGNSSPGASVTVDSQAPAAPVLNPSNGTTLSGTAEPGATVTLTDGNGNPIGQVTADGSGNWSFTPGTPLANGTVVNATASDPTGNTSAPASTTVDSVAPAAPVVNPSNGAEISGTAEPGATVTLTDGSGNPIGQVTADGSGNWSFTPSTPLADGTVVNATATDPAGNTGGQGSTTVDAIAPATPTVNLSNGSSLSGTAEPGSTVILTDGNGNPIAEVTADGSGNWTYTPSTPIANGTVVNVVAEDAAGNSSPPATVTVDSSAPPAPVINPSNGVVISGTAEAGATVTLTDAGGNPIGQVTADGSGNWSFTPGTPLANGTVIVATATDPTGNTGPQAATTVDAVAPPAPVIDPSNGTTISGTAEAGAKVILTDGNGNPIGETTADGSGNWTFTPATPLANGTVVNAVAQDPAGNTGPQGSTTVDAVAPNTPVVNPSNGNLLNGTAEPGSTVTLTDGNGNPIGQTTADGSGNWSFTPGSQLPNGTVVNVTASDAAGNTSAPATTTVDSSLPSIPQVDPSNGSVISGTADAGNTIIITDGNGNPIGQVTADGSGNWSFTPGIPLPDGTVVNVVARSPSNVDSAPAVITVDGVAPAAPVIDPSNGTEISGTAEAGATVILTDGGGNPIGQATADGSGNWTFTPGTPLANGTVINAVAQDPAGNTSGPASVTVDAIAPPAPVIDPSNGVVISGTAEAGATVILTDGNGNPIGQVTADGSGNWAFTPATPLANGTVINALAQDAAGNNSSPTSATVDSLAPAAPVIDPSNGSVIAGTAEAGATVILTDGNGNPIGQVTADGSGNWSFTPGTPLANGTVVNAVAQDAAGNTSGPASTTVDSVAPAAPVIDPSNGSVIAGTAEAGATVILTDGGGNPIGQATADGSGNWTFTPSTPLANGTVINAVAQDPAGNTSGPASVTVDAIAPPAPVINPSNGVVISGTAEAGATVILTDGNGNPIGQVTADGSGNWSFTPGTPLANGSVINALAQDAAGNTSGPASTTVDSVAPATPVLDPSNGTVISGTAEAGATVILTDGGGNPIGQATADGSGNWSFTPGTPLTNGTVINAVAQDAAGNTSGPVSTTVDAVAPATPVIDPSNGVELSGTAEPGVRVILTDGNGNPIGQTLADGSGNWTFTPGTPLANGTVVNAVAQDPAGNTSGPASTTVDTVAPATPVINASNGSVITGTAEVGAKVILTDGNGNPIGETTADGSGNWTFTPGTPLANGTVINAVAEDAAGNASGPASTTVDSVAPSAPLLSISADGALLTGTAEPNSQVRIVVNGDTANPITVTVDGAGNFSLPFAPPLITGELIAGVAVDAAGNVSGPATINAPDLAPPTISVPEAADTWINAAEIGDGIQVDVTVRPTMQVGQVVTVKFAGQNGYEAEVSHTLTAGDIAAGNLTLTLTPPGGMGPFPEGASTVTADINGGTASTPVPFTIDTIPPATPVLSLVGNILTISAEPGTELTVTVDVGGVTATATVTADNSGLASLNLLTDLDIDFSWDQLLNAQVSVVGRDPAGNPSNTASIGVGTSIEQPVTIGNFGLDVSLNPLNPRFGFSGTTEPDSSVVIRVITPALNVELLPIQADSSGNFSLNLLSPTILTQLGLNITDILNLGSQISFNLVSTDSNGNDSAAYGITLTPNGLSLNIGQIDVNGTSGDDVLSGANGSSEHINGGDGSDLIFNVGTGDHVVAGNGNDTIQITATDFVSIDGGAGFDTLVLANGIDLDYNAVGVGTLSNLERIDLGKGDSGSVLTLTAAEVDAITDANNTLQITGENNDTLNVVGAVNTGTTQLINGITYDVYTFGSTTLLIEDNTVQVVV
>Cluster_23_Allele_56
MINAVAQDPAGNTSGPASVTVDAIAPPAPVINPSNGVVISGTAEAGATVILTDGNGNPIGQVTADGSGNWSFTPGTPLANGSVINALAQDAAGNTSGPASTTVDSVAPATPVLDPSNGTVISGTAEAGATVILTDGGGNPIGQATADGSGNWSFTPGTPLTNGTVINAVAQDAAGNTSGPVSTTVDAVAPATPVIDPSNGVELSGTAEPGVRVILTDGNGNPIGQTLADGSGNWTFTPGTPLVNGTVVNAVAQDPAGNTSGPASTTVDTVAPATPVINASNGSVITGTAEVGAKVILTDGNGNPIGETTADGSGNWTFTPGTPLANGTVINAVAEDAAGNASGPASTTVDSVAPSAPLLSISADGALLTGTAEPNSQVRIVVNGDTANPITVTVDGAGNFSLPFAPPLITGELIAGVAVDAAGNVSGPATINAPDLAPPTISVPEAADTWINAAEIGDGIQVDVTVRPTMQVGQVVTVKFAGQNGYEAEVSHTLTAGDIAAGNLTLTLTPPGGMGPFPEGASTVTADINGGTASTPVPFTIDTIPPATPVLSLVGNILTISAEPGTELTVTVDVGGVTATATVTADNSGLASLNLLTDLDIDFSWDQLLNAQVSVVGRDPAGNPSNTASIGIGTSIEQPVTIGNFGLDVSLNPLNPRFGFSGTTEPNSSVVIRVITPALNVELLPIQADSSGNFSLNLLSPTILTQLGLNITDILNLGSQISFNLVSTDSNGNDSAAYGITLTPNGLSLNIGQIDVNGTSGDDVLSGANGSSEHINGGDGSDLIFNVGTGDHVVAGNGNDTIQITATDFVSIDGGAGFDTLVLANGIDLDYNAVGVGTLSNLERIDLGKGDSGSVLTLTAAEVDAITDANNTLQITGENNDTLNVVGAVNTGTTQLINGITYDVYTFGSTTLLIEDNTVQVVV
>Cluster_23_Allele_57
MVNAVAQDAAGNTSGPASTTVDSVAPAAPVIDPSNGSVIAGTAEAGATVILTDGGGNPIGQATADGSGNWTFTPSTPLANGTVINAVAQDPAGNTSGPASVTVDAIAPPAPVINPSNGVVISGTAEAGATVILTDGNGNPIGQVTADGSGNWSFTPGTPLANGSVINALAQDAAGNTSGPASTTVDSVAPATPVLDPSNGTVISGTAEAGATVILTDGGGNPIGQATADGSGNWSFTPGTPLTNGTVINAVAQDAAGNTSGPVSTTVDAVAPATPVIDPSNGVELSGTAEPGVRVILTDGNGNPIGQTLADGSGNWTFTPGTPLANGTVVNAVAQDPAGNTSGPASTTVDTVAPATPVINASNGSVITGTAEVGAKVILTDGNGNPIGETTADGSGNWTFTPGTPLANGTVINAVAEDAAGNASGPASTTVDSVAPSAPLLSISADGALLTGTAEPNSQVRIVVNGDTANPITVTVDGAGNFSLPFAPPLITGELIAGVAVDAAGNVSGPATINAPDLAPPTISVPEAADTWINAAEIGDGIQVDVTVRPTMQVGQVVTVKFAGQNGYEAEVSHTLTAGDIAAGNLTLTLTPPGGMGPFPEGASTVTADINGGTASTPVPFTIDTIPPATPVLSLVGNILTISAEPGTELTVTVDVGGVTATATVTADNSGLASLNLLTDLDIDFSWDQLLNAQVSVVGRDPAGNPSNTASIGVGTSIEQPVTIGNFGLDVSLNPLNPRFGFSGTTEPDSSVVIRVITPALNVELLPIQADSSGNFSLNLLSPTILTQLGLNITDILNLGSQISFNLVSTDSNGNDSAAYGITLTPNGLSLNIGQIDVNGTSGDDVLSGANGSSEHINGGDGSDLIFNVGTGDHVVAGNGNDTIQITATDFVSIDGGAGFDTLVLANGIDLDYNAVGVGTLSNLERIDLGKGDSGSVLTLTAAEVDAITDANNTLQITGENNDTLNVVGAVNTGTTQLINGITYDVYTFGSTTLLIEDNTVQVVV
>Cluster_23_Allele_58
MVNVVARDAAGNSSPPASVTVDAVAPATPTVDPSNGTTLSGTAEPGATVTLTDGNGNPIGQVTADGSGNWTYTPSTPIANGTVVNVVAQDASGNSSPPATVTVDSSAPPAPVINPSNGVVISGTAEAGATVTLTDAGGNPIGQVTADGSGNWSFTPGTPLANGTVIVATATDPTGNTGPQAATTVDAVAPPAPVIDPSNGTTISGTAEAGAKVILTDGNGNPIGETTADGSGNWTFTPATPLANGTVVNAVAQDPAGNTGPQGSTTVDAVAPNTPVVNPSNGNLLNGTAEPGSTVTLTDGNGNPIGQTTADGSGNWSFTPGSQLPNGTVVNVTASDAAGNTSLPATTTVDSSLPSIPQVDPSNGSVISGTADAGNTIIITDGNGNPIGQVTADGSGNWSFTPGIPLPDGTVVNVVARSPSNVDSAPAVITVDGVAPAAPVIDPSNGTEISGTAEAGATVILTDGGGNPIGQATADGSGNWTFTPSTPLANGTVINAVAQDPAGNTSGPASVTVDAIAPPAPVINPSNGVVISGTAEAGATVILTDGNGNPIGQVTADGSGNWSFTPGTPLANGSVINALAQDAAGNTSGPASTTVDSVAPATPVLDPSNGTVISGTAEAGATVILTDGGGNPIGQATADGSGNWSFTPGTPLTNGTVINAVAQDAAGNTSGPVSTTVDAVAPATPVIDPSNGVELSGTAEPGVRVILTDGNGNPIGQTLADGSGNWTFTPGTPLVNGTVVNAVAQDPAGNTSGPASTTVDTVAPATPVINASNGSVITGTAEVGAKVILTDGNGNPIGETTADGSGNWTFTPGTPLANGTVINAVAEDAAGNASGPASTTVDSVAPSAPLLSISADGALLTGTAEPNSQVRIVVNGDTANPITVTVDGAGNFSLPFAPPLITGELITGVAVDAAGNVSGPATINAPDLAPPTISVPEAADTWINAAEIGDGIQVDVTVRPTMQVGQVVTVKFAGQNGYEAEVSHTLTAGDIAAGNLTLTLTPPGGMGPFPEGASTVTADINGGTASTPVPFTIDTIPPATPVLSLVGNILTISAEPGTELTVTVDVGGVTATATVTADNSGLASLNLLTDLDIDFSWDQLLNAQVSVVGRDPAGNPSNTASIGVGTSIEQPVTIGNFGLDVSLNPLNPRFGFSGTTEPDSSVVIRVITPALNVELLPIQADSSGNFSLNLLSPTILTQLGLNITDILNLGSQISFNLVSTDSNGNDSAAYGITLTPNGLSLNIGQIDVNGTSGDDVLSGANGSSEHINGGDGSDLIFNVGTGDHVVAGNGNDTIQITATDFVSIDGGAGFDTLVLANGIDLDYNAVGVGTLSNLERIDLGKGDSGSVLTLTAAEVDAITDANNTLQITGENNDTLNVVGAVNTGTTQLINGITYDVYTFGSTTLLIEDNTVQVVV
>Cluster_23_Allele_59
MPNGTVVNATATDASGNTSAGSSVTVDSVAPATPVINPSNGTTLSGTAEPGSSVTLTDGNGNPIGQVTADGSGNWSFTPSTPLADGTVVNATATDPAGNTSGQGSTTVDGVAPTTPTVNLSNGSSLSGTAEPGSTVILTDGNGNPIAEVTADGSGNWTYTPSTPIANGTVVNVVAQDAAGNSSPGASVTVDSQAPAAPVLNPSNGTTLSGTAEPGATVSLTDGNGNPIGQVTADGSGNWSFTPGTPLANGTVVNATASDPTGNTSAPASTTVDSVAPAAPVVNPSNGAEISGTAEPGATVTLTDGSGNPIGQVTADGSGNWSFTPSTPLADGTVVNATATDPAGNTGGQGSTTVDAIAPATPTVNLSNGSSLSGTAEPGSTVILTDGNGNPIAEVTADGSGNWTYTPSTPIANGTVVNVVAQDAAGNSSPPATVTVDSSAPPAPVINPSNGVVISGTAEAGTTVTLTDAGGNPIGQVTADGSGNWSFTPGTPLANGTVIVATATDPTGNTGPQAATTVDAVAPPAPVIDPSNGTTISGTAEAGAKVILTDGNGNPIGETTADGSGNWTFTPATPLANGTVVNAVAQDPAGNTGPQGSTTVDAVAPNTPVVNPSNGNLLNGTAEPGSTVTLTDGNGNPIGQTTADGSGNWSFTPGSQLPNGTVVNVTASDAAGNTSPPATTTVDSSLPSIPQVDPSNGSVISGTADAGNTIIITDGNGNPIGQVTADGSGNWSFTPGIPLPDGTVVNVVARSPSNVDSAPAVITVDGVAPAAPVIDPSNGTEISGTAEAGATVILTDGGGNPIGQATADGSGNWTFTPGTPLANGTVINAVAQDPAGNTSGPASVTVDAIAPPAPVIDPSNGVVISGTAEAGATVILTDGNGNPIGQVTADGSGNWAFTPATPLANGTVINALAQDAAGNNSSPTSATVDSLAPAAPVIDPSNGSVIAGTAEAGATVILTDGNGNPIGQVTADGSGNWSFTPGTPLSNGTVVNAVAQDAAGNASGPASTTVDSVAPAAPVIDPSNGSVIAGTAEAGATVILTDGGGNPIGQATADGSGNWTFTPSTPLANGTVINAVAQDPAGNTSGPASVTVDAIAPPAPVINPSNGVVISGTAEAGATVILTDGNGNPIGQVTADGSGNWSFTPGTPLANGSVINALAQDAAGNTSGPASTTVDSVAPATPVLDPSNGTVISGTAEAGATVILTDGGGNPIGQATADGSGNWSFTPGTPLTNGTVINAVAQDAAGNTSGPVSTTVDAVAPATPVIDPSNGVELSGTAEPGVRVILTDGNGNPIGQTLADGSGNWTFTPGTPLVNGTVVNAVAQDPAGNTSGPASTTVDTVAPATPVINASNGSVITGTAEVGAKVILTDGNGNPIGETTADGSGNWTFTPGTPLANGTVINAVAEDAAGNASGPASTTVDSVAPSAPLLSISADGALLTGTAEPNSQVRIVVNGDTANPITVTVDGAGNFSLPFAPPLITGELIAGVAVDAAGNVSGPATINAPDLAPPTISVPEAADTWINAAEIGDGIQVDVTVRPTMQVGQVVTVKFAGQNGYEAEVSHTLTAGDIAAGNLTLTLTPPGGMGPFPEGASTVTADINGGTASTPVPFTIDTIPPATPVLSLVGNILTISAEPGTELTVTVDVGGVTATATVTADNSGLASLNLLTDLDIDFSWDQLLNAQVSVVGRDPAGNPSNTASIGVGTSIEQPVTIGNFGLDVSLNPLNPRFGFSGTTEPDSSVVIRVITPALNVELLPIQADSSGNFSLNLLSPTILTQLGLNITDILNLGSQISFNLVSTDSNGNDSAAYGITLTPNGLSLNIGQIDVNGTSGDDVLSGANGSSEHINGGDGSDLIFNVGTGDHVVAGNGNDTIQITATDFVSIDGGAGFDTLVLANGIDLDYNAVGVGTLSNLERIDLGKGDSGSVLTLTAAEVDAITDANNTLQITGENNDTLNVVGAVNTGTTQLINGITYDVYTFGSTTLLIEDNTVQVVV
>Cluster_23_Allele_60
MILTDGNGNPIAEVTADGSGNWTYTPSTPIANGTVVNVVAEDAAGNSSPPATVTVDSSAPPAPVINPSNGVVISGTAEAGATVTLTDAGGNPIGQVTADGSGNWSFTPGTPLANGTVIVATATDPTGNTGPQAATTVDSVAPAAPVVNPSNGTTISGTAEAGAKVILTDGSGNPIGETTADGSGNWTFTPGTPLANGTVVNAVAQDPAGNTGPQGSTTVDAVAPNTPVVNPSNGNLLNGTAEPGSTVTLTDGNGNPIGQTTADGSGNWSFTPGSQLPNGTVVNVTASDAAGNTSPPATTTVDSSLPSIPQVDPSNGSVISGTADAGNTIIITDGNGNPIGQVTADGSGNWSFTPGIPLPDGTVVNVVARSPSNVDSAPAVITVDGVAPAAPVIDPSNGSVIAGTAEAGATVILTDGGGNPIGQATADGSGNWTFTPSTPLANGTVINAVAQDPAGNTSGPASVTVDAIAPPAPVINPSNGVVISGTAEAGATVILTDGNGNPIGQVTADGSGNWSFTPGTPLANGSVINALAQDAAGNTSGPASTTVDSVAPATPVLDPSNGTVISGTAEAGATVILTDGGGNPIGQATADGSGNWSFTPGTPLTNGTVINAVAQDAAGNTSGPVSTTVDAVAPATPVIDPSNGVELSGTAEPGVRVILTDGNGNPIGQTLADGSGNWTFTPGTPLANGTVVNAVAQDPAGNTSGPASTTVDTVAPATPVINASNGSVITGTAEVGAKVILTDGNGNPIGETTADGSGNWTFTPGTPLANGTVINAVAEDAAGNASGPASTTVDSVAPSAPLLSISADGALLTGTAEPNSQVRIVVNGDTANPITVTVDGAGNFSLPFAPPLITGELIAGVAVDAAGNVSGPATINAPDLAPPTISVPEAADTWINAAEIGDGIQVDVTVRPTMQVGQVVTVKFAGQNGYEAEVSHTLTAGDIAAGNLTLTLTPPGGMGPFPEGASTVTADINGGTASTPVPFTIDTIPPATPVLSLVGNILTISAEPGTELTVTVDVGGVTATATVTADNSGLASLNLLTDLDIDFSWDQLLNAQVSVVGRDPAGNPSNTASIGVGTSIEQPVTIGNFGLDVSLNPLNPRFGFSGTTEPDSSVVIRVITPALNVELLPIQADSSGNFSLNLLSPTILTQLGLNITDILNLGSQISFNLVSTDSNGNDSAAYGITLTPNGLSLNIGQIDVNGTSGDDVLSGANGSSEHINGGDGSDLIFNVGTGDHVVAGNGNDTIQITATDFVSIDGGAGFDTLVLANGIDLDYNAVGVGTLSNLERIDLGKGDSGSVLTLTAAEVDAITDANNTLQITGENNDTLNVVGAVNTGTTQLINGITYDVYTFGSTTLLIEDNTVQVVV
>Cluster_23_Allele_61
MDSVAPATPVLDPSNGTVISGTAEAGATVILTDGGGNPIGQATADGSGNWSFTPGTPLTNGTVINAVAQDAAGNTSGPVSTTVDAVAPATPVIDPSNGVELSGTAEPGVRVILTDGNGNPIGQTLADGSGNWSFTPGTPLANGTVVNAVAQDPAGNTSGPASTTVDTVAPATPVINASNGSVITGTAEVGAKVILTDGNGNPIGETTADGSGNWTFTPGTPLANGTVINAVAEDAAGNASGPASTTVDSVAPSAPLLSISADGALLTGTAEPNSQVRIVVNGDTANPITVTVDGAGNFSLPFAPPLITGELIAGVAVDAAGNVSGPATINAPDLAPPTISVPEAADTWINAAEIGDGIQVDVTVRPTMQVGQVVTVKFAGQNGYEAEVSHTLTAGDIAAGNLTLTLTPPGGMGPFPEGASTVTADINGGTASTPVPFTIDTIPPATPVLSLVGNILTISAEPGTELTVTVDVGGVTATATVTADNSGLASLNLLTDLDIDFSWDQLLNAQVSVVGRDPAGNPSNTASIGVGTSIEQPVTIGNFGLDVSLNPLNPRFGFSGTTEPDSSVVIRVITPALNVELLPIQADSSGNFSLNLLSPTILTQLGLNITDILNLGSQISFNLVSTDSNGNDSAAYGITLTPNGLSLNIGQIDVNGTSGDDVLSGANGSSEHINGGDGSDLIFNVGTGDHVVAGNGNDTIQITATDFVSIDGGAGFDTLVLANGIDLDYNAVGVGTLSNLERIDLGKGDSGSVLTLTAAEVDAITDANNTLQITGENNDTLNVVGAVNTGTTQLINGITYDVYTFGSTTLLIEDNTVQVVV
>Cluster_23_Allele_62
MINAVAQDAAGNTSGPVSTTVDAVAPATPVIDPSNGVELSGTAEPGVRVILTDGNGNPIGQTLADGSGNWSFTPGTPLANGTVVNAVAQDPAGNTSGPASTTVDTVAPATPVINASNGSVITGTAEVGAKVILTDGNGNPIGETTADGSGNWTFTPGTPLANGTVINAVAEDAAGNASGPASTTVDSVAPSAPLLSISADGALLTGTAEPNSQVRIVVNGDTANPITVTVDGAGNFSLPFAPPLITGELIAGVAVDAAGNVSGPATINAPDLAPPTISVPEAADTWINAAEIGDGIQVDVTVRPTMQVGQVVTVKFAGQNGYEAEVSHTLTAGDIAAGNLTLTLTPPGGMGPFPEGASTVTADINGGTASTPVPFTIDTIPPATPVLSLVGNILTISAEPGTELTVTVDVGGVTATATVTADNSGLASLNLLTDLDVDFSWDQLLNAQVSVVGRDPAGNPSNTASIGIGTSIEQPVTIGNFGLDVSLNPLNPRFGFSGTTEPNSSVVIRVITPALNVELLPIQADSSGNFSLNLLSPTILTQLGLNITDILNLGSQISFNLVSTDSNGNDSAAYGITLTPNGLSLNIGQIDVNGTSGDDVLSGANGSSEHINGGDGSDLIFNVGTGDHVVAGNGNDTIQITATDFVSIDGGAGFDTLVLANGIDLDYNAVGVGTLSNLERIDLGKGDSGSVLTLTAAEVDAITDANNTLQITGENNDTLNVVGAVNTGTTQLINGITYDVYTFGSTTLLIEDNTVQVVV
>Cluster_23_Allele_63
MAQDPAGNTSGPASVTVDAIAPPAPVIDPSNGVVISGTAEAGATVILTDGNGNPIGQVTADGSGNWSFTPGTPLANGSVINALAQDAAGNTSGPASTTVDSVAPATPVLDPSNGTVISGTAEAGATVILTDGGGNPIGQATADGSGNWSFTPGTPLTNGTVINAVAQDAAGNTSGPVSTTVDAVAPATPVIDPSNGVELSGTAEPGVRVILTDGNGNPIGQTLADGSGNWTFTPGTPLANGTVVNAVAQDPAGNTSGPASTTVDTVAPATPVINASNGSVITGTAEVGAKVILTDGNGNPIGETTADGSGNWTFTPGTPLANGTVINAVAEDAAGNASGPASTTVDSVAPSAPLLSISADGALLTGTAEPNSQVRIVVNGDTANPITVTVDGAGNFSLPFAPPLITGELIAGVAVDAAGNVSGPATINAPDLAPPTISVPEAADTWINAAEIGDGIQVDVTVRPTMQVGQVVTVKFAGQNGYEAEVSHTLTAGDIAAGNLTLTLTPPGGMGPFPEGASTVTADINGGTASTPVPFTIDTIPPATPVLSLVGNILTISAEPGTELTVTVDVGGVTATATVTADNSGLASLNLLTDLDIDFSWDQLLNAQVSVVGRDPAGNPSNTASIGVGTSIEQPVTIGNFGLDVSLNPLNPRFGFSGTTEPDSSVVIRVITPALNVELLPIQADSSGNFSLNLLSPTILTQLGLNITDILNLGSQISFNLVSTDSNGNDSAAYGITLTPNGLSLNIGQIDVNGTSGDDVLSGANGSSEHINGGDGSDLIFNVGTGDHVVAGNGNDTIQITATDFVSIDGGAGFDTLVLANGIDLDYNAVGVGTLSNLERIDLGKGDSGSVLTLTAAEVDAITDANNTLQITGENNDTLNVVGAVNTGTTQLINGITYDVYTFGSTTLLIEDNTVQVVV
>Cluster_23_Allele_64
MTIVITDGNGNPIGQTSADANGNWSFTPGSQLPDGTVVNVVARDAAGNSSPATSITVDGVAPSAPVVEPSNGSELSGTAEPGSSVTLTDGNGNPIGQTTADANGNWSFTPSTPLPDGTVVNVVARDAAGNSSPPASVTVDAVAPATPTVDPSNGTTLSGTAEPGSSVTLTDGNGNPIGQVTADGSGNWTFTPSTPLPNGTVVNATATDPSGNASSPASVTVDAVAPATPVVNPSNGSTLSGTAEPGATVTLTDGNGNPIGQVTADGSGNWSFTPTTPLPNGTVVNATATDASGNTSAGSSVTVDSVAPATPVVNPSNGTTLSGTAEPGSSVTLTDGNGNPIGQVTADGSGNWSFTPSTPLADGTVVNATATDPAGNTSGQGSTTVDGVAPTTPTVNLSNGSSLSGTAEPGSTVILTDGNGNPIAEVTADGSGNWTYTPSTPIANGTVVNVVAQDAAGNSSPGASVTVDSQAPAAPVLNPSNGTTLSGTAEPGATVTLTDGNGNPIGQVTADGSGNWSFTPGTPLANGTVVNATASDPTGNTSAPATTTVDSVAPAAPVVNPSNGAEISGTAEPGATVTLTDGSGNPIGQVTADGSGNWSFTPSTPLADGTVVNATATDPAGNTGGQGSTTVDAIAPATPTVNLSNGSSLSGTAEPGSTVILTDGNGNPIAEVTADGSGNWTYTPSTPIANGTVVNVVAQDAAGNSSPPATVTIDSSAPPAPVINPSNGVVISGTAEAGATVTLTDAGGNPIGQVTADGSGNWSFTPGTPLANGTVIVATATDPTGNTGPQAATTVDAVAPPAPVIDPSNGTTISGTAEAGAKVILTDGNGNPIGETTADGSGNWTFTPATPLANGTVVNAVAQDPAGNTGPQGSTTVDAVAPNTPVVNPSNGNLLNGTAEPGSTVTLTDGNGNPIGQTTADGSGNWSFTPGSQLPNGTVVNVTASDAAGNTSAPATTTVDSSLPSIPQVDPSNGSVISGTADAGNTIIITDGNGNPIGQVTADGSGNWSFTPGIPLPDGTVVNVVARSPSNVDSAPAVITVDGVAPAAPVIDPSNGTEISGTAEAGATVILTDGGGNPIGQATADGSGNWTFTPGTPLANGTVINAVAQDPAGNTSGPASVTVDAIAPPAPVIDPSNGVVISGTAEAGATVILTDGNGNPIGQVTADGSGNWAFTPATPLANGTVINALAQDAAGNNSSPTSATVDSLAPAAPVIDPSNGSVIAGTAEAGATVILTDGNGNPIGQVTADGSGNWSFTPGTPLANGTVVNAVAQDAAGNTSGPASTTVDSVAPAAPVIDPSNGSVIAGTAEAGATVILTDGGGNPIGQATADGSGNWTFTPGTPLANGTVINAVAQDPAGNTSGPASVTVDAIAPPAPVINPSNGVVISGTAEAGATVILTDGNGNPIGQVTADGSGNWAFTPATPLANGTVINALAQDAAGNNSSPTSATVDSLAPAAPVLDPSNGTVISGTAEAGATVILTDGGGNPIGQATADGSGNWSFTPGTPLTNGTVINAVAQDAAGNTSGPVSTTVDAVAPATPVIDPSNGVELSGTAEPGVRVILTDGNGNPIGQTLADGSGNWSFTPGTPLANGTVVNAVAQDPAGNTSGPASTTVDTVAPATPVINASNGSVITGTAEVGAKVILTDGNGNPIGETTADGSGNWTFTPGTPLANGTVINAVAEDAAGNASGPASTTVDSVAPSAPLLSISADGALLTGTAEPNSQVRIVVNGDTANPITVTVDGAGNFSLPFAPPLITGELIAGVAVDAAGNVSGPATINAPDLAPPTISVPEAADTWINAAEIGDGIQVDVTVRPTMQVGQVVTVKFAGQNGYEAEVSHTLTAGDIAAGNLTLTLTPPGGMGPFPEGASTVTADINGGTASTPVPFTIDTIPPATPVLSLVGNILTISAEPGTELTVTVDVGGVTATATVTADNSGLASLNLLTDLDIDFSWDQLLNAQVSVVGRDPAGNPSNTASIGVGTSIEQPVTIGNFGLDVSLNPLNPRFGFSGTTEPDSSVVIRVITPALNVELLPIQADSSGNFSLNLLSPTILTQLGLNITDILNLGSQISFNLVSTDSNGNDSAAYGITLTPNGLSLNIGQIDVNGTSGDDVLSGANGSSEHINGGDGSDLIFNVGTGDHVVAGNGNDTIQITATDFVSIDGGAGFDTLVLANGIDLDYNAVGVGTLSNLERIDLGKGDSGSVLTLTAAEVDAITDANNTLQITGENNDTLNVVGAVNTGTTQLINGITYDVYTFGSTTLLIEDNTVQVVV
>Cluster_23_Allele_65
MTLTDGNGNPIGQTTADANGNWSFTPSTPLPDGTVVNVVARDAAGNSSPPASVTVDAVAPATPTVDPSNGTTLSGTAEPGSSVTLTDGNGNPIGQVTADGSGNWTYTPSTPIANGTVVNVVAQDAAGNSSPGASVTVDSQVPAAPVVNPSNGTTLSGTAEPGATVTLTDGNGNPIGQVTADGSGNWSFTPGTPLANGTVVNATASDPTGNTSAPASTTVDSVAPAAPVVNPSNGAEISGTAEPGATVTLTDGSGNPIGQVTADGSGNWSFTPSTPLADGTVVNATATDPAGNTGGQGSTTVDAIAPATPTVNLSNGSSLSGTAEPGSTVILTDGNGNPIAEVTADGSGNWTYTPSTPIANGTVVNVVAEDAAGNSSPPATVTVDSSAPPAPVINPSNGVVISGTAEAGATVTLTDAGGNPIGQVTADGSGNWSFTPGTPLANGTVIVATATDPTGNTGPQAATTVDAVAPPAPVIDPSNGTTISGTAEAGAKVILTDGNGNPIGETTADGSGNWTFTPATPLANGTVVNAVAQDPAGNTGPQGSTTVDAVAPNTPVVNPSNGNLLNGTAEPGSTVTLTDGNGNPIGQTTADGSGNWSFTPGSQLPNGTVVNVTASDAAGNTSAPATTTVDSSLPSIPQVDPSNGSVISGTADAGNTIIITDGNGNPIGQVTADGSGNWSFTPGIPLPDGTVVNVVARSPSNVDSAPAVITVDGVAPAAPVIDPSNGTEISGTAEAGATVILTDGGGNPIGQATADGSGNWTFTPSTPLANGTVINAVAQDPAGNTSGPASVTVDAIAPPAPVIDPSNGVVISGTAEAGATVILTDGNGNPIGQVTADGSGNWSFTPGTPLANGSVINALAQDAAGNTSGPASTTVDSVAPATPVLDPSNGTVISGTAEAGATVILTDGGGNPIGQATADGSGNWSFTPGIPLTNGTVINAVAQDAAGNTSGPVSTTVDAVAPATPVIDPSNGVELSGTAEPGVRVILTDGNGNPIGQTLADGSGNWTFTPGTPLANGTVVNAVAQDPAGNTSGPASTTVDSVAPATPVINASNGSVITGTAEVGAKVILTDGNGNPIGETTADGSGNWTFTPGTPLANGTVINAVAEDAAGNASGPASTTVDSVAPSAPLLSISADGALLTGTAEPNSQVRIVVNGDTANPITVTVDGAGNFSLPFAPPLITGELIAGVAVDAAGNVSGPATINAPDLALPTISVPEAADTWINAAEIGDGIQVDVTVRPTMQVGQVVTVKFAGQNGYEAEVSHTLTAGDIAAGNLTLTLTPPGGMGPFPEGASTVTADINGGTASTPVPFTIDTIPPATPVLSLVGNILTISAEPGTELTVTVDVGGVTATATVTADNSGLASLNLLTDLDIDFSWDQLLNAQVSVVGRDPAGNPSNTASIGVGTSIEQPVTIGNFGLDVSLNPLNPRFGFSGTTEPDSSVVIRVITPALNVELLPIQADSSGNFSLNLLSPTILTQLGLNITDILNLGSQISFNLVSTDSNGNDSAAYGITLTPNGLSLNIGQIDVNGTSGDDVLSGANGSSEHINGGDGSDLIFNVGTGDHVVAGNGNDTIQITATDFVSIDGGAGFDTLVLANGIDLDYNAVGVGTLSNLERIDLGKGDSGSVLTLTAAEVDAITDANNTLQITGENNDTLNVVGAVNTGTTQLINGITYDVYTFGSTTLLIEDNTVQVVV
>Cluster_23_Allele_66
MDSVAPAAPVIDPSNGSVIAGTAEAGATVILTDGGGNPIGQATADGSGNWTFTPGTPLANGTVINAVAQDPAGNTSGPASTTVDAVAPATPVVNPSNGSVIAGTAEAGATVILTDGGGNPIGQATADGSGNWSFTPGTPLANGSVVNAVAQDAAGNTSGPASTTVDSVAPATPVLDPSNGTVISGTAEAGATVILTDGGGNPIGQATADGSGNWSFTPGTPLANGSVINAVAQDAAGNTSGPVSTTVDAVAPATPVIDPSNGVELSGTAEPGVRVILTDGNGNPIGQTLADGSGNWSFTPGTPLANGTVVNAVAQDPAGNTSGPASTTVDTVAPATPVINASNGSVITGTAEVGAKVILTDGNGNPIGETTADGSGNWTFTPGTPLANGTVINAVAEDAAGNASGPASTTVDSVAPSAPLLSISADGALLTGTAEPNSQVRIVVNGDTANPITVTVDGAGNFSLPFAPPLITGELIAGVAVDAAGNVSGPATINAPDLAPPTISVPEAADTWINAAEIGDGIQVDVTVRPTMQVGQVVTVKFAGQNGYEAEVSHTLTAGDIAAGNLTLTLTPPGGMGPFPEGASTVTADINGGTASTPVPFTIDTIPPATPVLSLVGNILTISAEPGTELTVTVDVGGVTATATVTADNSGLASLNLLTDLDVDFSWDQLLNAQVSVVGRDPAGNPSNTASIGIGTSIEQPVTIGNFGLDVSLNPLNPRFGFSGTTEPNSSVVIRVITPALNVELLPIQADSSGNFSLNLLSPTILTQLGLNITDILNLGSQISFNLVSTDSNGNDSAAYGITLTPNGLSLNIGQIDVNGTSGDDVLSGANGSSEHINGGDGSDLIFNVGTGDHVVAGNGNDTIQITATDFVSIDGGAGFDTLVLANGIDLDYNAVGVGTLSNLERIDLGKGDSGSVLTLTAAEVDAITDANNTLQITGENNDTLNVVGAVNTGTTQLINGITYDVYTFGSTTLLIEDNTVQVVV
>Cluster_23_Allele_67
MSIQAKVTPIDQSISSAAAVEVPENGILKLSQSSNIALDVAPESVAGYSKSGSDLIVQLKTGESVRIANFYAEGQPSSQLFLADKDKLVAVDLPPVAADGPLMAGYIPQESLAGFESLTGAGVLGGMSAGTALLVGAAAIGAGVAISNSSGGGGGGGSSVPPDTTPPKAASGLKIAPDGSSISGQAEAGASVGIDTNGDGKPDLTVIADANGNFTAPLNPPLTNGQTVTVVVTDPAGNASPPAQVTAPDTTAPAPATDVQVTPGGSSVIGKAEPGSTVGVDTDGDGQPDTTVVVGPGGSFEVPLNPPLTNGETVTVIVTDPAGNNSTPVTVEAPDTTAPAPATDVQVAPDGSSVTGNAEPGATVGVDTDGDGQPDTTVVVGPGGSFEVPLNPPLTNGETVTVIVTDPAGNSSTPVTAEAPDFPDAPQVNASNGSVLSGTAEAGVTIVITDGNGNPIGQTSADANGNWSFTPGSQLPDGTVVNVVARDAAGNSSPATSITVDGVAPNAPVVEPSNGSELSGTAEPGSSVTLTDGNGNPIGQTTADANGNWSFTPSTPLPDGTVVNVVARDAAGNSSPPASVTVDAVAPATPTVDPSNGTTLSGTAEPGATVTLTDGNGNPIGQVTADGSGNWTFTPSTPLPNGTVVNATATDPSGNASSPASVTVDAVAPATPVVNPSNGTTLSGTAEPGATVTLTDGNGNPIGQVTADGSGNWSFTPTTPLPNGTVVNATATDASGNTSAGSSVTVDSVAPATPVINPSNGTTLSGTAEPGSSVTLTDGNGNPIGQVTADGSGNWSFTPSTPLADGTVVNATATDPAGNTSGQGSTTVDGVAPTTPTVNLSNGSSLSGTAEPGSTVILTDGNGNPIAEVTADGSGNWTYTPSTPIANGTVVNVVAQDAAGNSSPGASVTVDSQAPAAPVLNPSNGTTLSGTAEPGATVTLTDGNGNPIGQVTADGSGNWSFTPGTPLPNGTVVNATASDPTGNTSAPASTTVDSVAPAAPVVNPSNGAEISGTAEPGATVTLTDGSGNPIGQVTADGSGNWSFTPSTPLADGTVVNATATDPAGNTGGQGSTTVDAIAPATPTVNLSNGSSLSGTAEPGSTVTLTDGNGNPIAEVTADGSGNWTYTPSTPIANGTVVNVVAEDAAGNSSPPATVTVDSSAPPAPVINPSNGVVISGTAEAGATVTLTDAGGNPIGQVTADGSGNWSFTPGTPLANGTVIVATATDPTGNTGPQAATTVDAVAPPAPVIDPSNGTTISGTAEAGAKVILTDGNGNPIGETTADGSGNWTFTPATPLANGTVVNAVAQDPAGNTGPQGSTTVDAVAPNTPVVNPSNGNLLNGTAEPGSTVTLTDGNGNPIGQTTADGSGNWSFTPGSQLPNGTVVNVTASDAAGNTSLPATTTVDSSLPSIPQVDPSNGSVISGTADAGNTIIITDGNGNPIGQVTADGSGNWSFTPGIPLPDGTVVNVVARSPSNVDSAPAVITVDGVAPAAPVIDPSNGTEISGTAEAGATVILTDGGGNPIGQATADGSGNWTFTPGTPLANGTVINAVAQDPAGNTSGPASVTVDAIAPPAPVIDPSNGVVISGTAEAGATVILTDGNGNPIGQVTADGSGNWAFTPATPLANGTVINALAQDAAGNNSSPTSATVDSLAPAAPVIDPSNGSVIAGTAEAGATVILTDGNGNPIGQVTADGSGNWSFTPGTPLANGTVVNAVAQDAAGNTSGPASTTVDSVAPAAPVIDPSNGSVIAGTAEAGATVILTDGGGNPIGQATADGSGNWTFTPSIPLANGTVINAVAQDPAGNTSGPASVTVDAIAPPAPVINPSNGVVISGTAEAGATVILTDGNGNPIGQVTADGSGNWSFTPGTPLANGSVINALAQDAAGNTSGPASTTVDSVAPATPVLDPSNGTVISGTAEAGATVILTDGGGNPIGQATADGSGNWSFTPGTPLTNGTVINAVAQDAAGNTSGPVSTTVDAVAPATPVIDPSNGVELSGTAEPGVRVILTDGNGNPIGQTLADGSGNWTFTPGTPLANGTVVNAVAQDPAGNTSGPASTTVDTVAPATPVINASNGSVITGTAEVGAKVILTDGNGNPIGETTADGSGNWTFTPGTPLANGTVINAVAEDAAGNASGPASTTVDSVAPSAPLLSISADGALLTGTAEPNSQVRIVVNGDTANPITVTVDGAGNFSLPFAPPLITGELIAGVAVDAAGNVSGPATINAPDLAPPTISVPEAADTWINAAEIGDGIQVDVTVRPTMQVGQVVTVKFAGQNGYEAEVSHTLTAGDIAAGNLTLTLTPPGGMGPFPEGASTVTADINGGTASTPVPFTIDTIPPATPVLSLVGNILTISAEPGTELTVTVDVGGVTATATVTADNSGLASLNLLTDLDIDFSWDQLLNAQVSVVGRDPAGNPSNTASIGVGTSIEQPVTIGNFGLDVSLNPLNPRFGFSGTTEPDSSVVIRVITPALNVELLPIQADSSGNFSLNLLSPTILTQLGLNITDILNLGSQISFNLVSTDSNGNDSAAYGITLTPNGLSLNIGQIDVNGTSGDDVLSGANGSSEHINGGDGSDLIFNVGTGDHVVAGNGNDTIQITATDFVSIDGGAGFDTLVLANGIDLDYNAVGVGTLSNLERIDLGKGDSGSVLTLTAAEVDAITDANNTLQITGENNDTLNVVGAVNTGTTQLINGITYDVYTFGSTTLLIEDNTVQVVV
>Cluster_23_Allele_68
MVNVVARSPSNVDSAPAVITVDGVAPAAPVIDPSNGTEISGTAEAGATVILTDGGGNPIGQATADGSGNWTFTPGTPLANGTVINAVAQDPAGNTSGPASTTVDAVAPATPVVNPSNGSVIAGTAEAGATVILTDGGGNPIGQATADGSGNWSFTPGTPLANGSVVNAVAQDAAGNTSGPASTTVDSVAPATPVLDPSNGTVISGTAEAGATVILTDGGGNPIGQATADGSGNWSFTPGTPLANGSVINAVAQDAAGNTSGPVSTTVDAVAPATPVIDPSNGVELSGTAEPGVRVILTDGNGNPIGQTLADGSGNWSFTPGTPLANGTVVNAVAQDPAGNTSGPASTTVDTVAPATPVINASNGSVITGTAEVGAKVILTDGNGNPIGETTADGSGNWTFTPGTPLANGTVINAVAEDAAGNASGPASTTVDSVAPSAPLLSISADGALLTGTAEPNSQVRIVVNGDTANPITVTVDGAGNFSLPFAPPLITGELIAGVAVDAAGNVSGPATINAPDLAPPTISVPEAADTWINAAEIGDGIQVDVTVRPTMQVGQVVTVKFAGQNGYEAEVSHTLTAGDIAAGNLTLTLTPPGGMGPFPEGASTVTADINGGTASTPVPFTIDTIPPATPVLSLAGNILTISAEPGTELTVTVDIGGATATATVTADNSGLASLNLLTDLDVDFSWDQLLNAQVSVVGRDPAGNPSNTASIGIGTSIEQPVTIGNFGLDVSLNPLNPRFGFSGTTEPNSSVVIRVITPALNVELLPIQADSSGNFSLNLLSPTILTQLGLNITDILNLGSQISFNLVSTDSNGNDSAAYGITLTPNGLSLNIGQIDVNGTSGDDVLSGANGSSEHINGGDGSDLIFNVGTGDHVVAGNGNDTIQITATDFVSIDGGAGFDTLVLANGIDLDYNAVGVGTLSNLERIDLGKGDSGSVLTLTAAEVDAITDANNTLQITGENNDTLNVVGAVNTGTTQLINGITYDVYTFGSTTLLIEDNTVQVVV
>Cluster_23_Allele_69
MAAATRSARPPPTAAATGRFTPSTPLANGTVINAVAQDPAGNTSGPASVTVDAIAPPAPVINPSNGVVISGTAEAGATVILTDGNGNPIGQVTADGSGNWSFTPGTPLANGSVINALAQDAAGNTSGPASTTVDSVAPATPVLDPSNGTVISGTAEAGATVILTDGGGNPIGQATADGSGNWSFTPGTPLTNGTVINAVAQDAAGNTSGPVSTTVDAVAPATPVIDPSNGVELSGTAEPGVRVILTDGNGNPIGQTLADGSGNWTFTPGTPLANGTVVNAVAQDPAGNTSGPASTTVDTVAPATPVINASNGSVITGTAEVGAKVILTDGNGNPIGETTADGSGNWTFTPGTPLANGTVINAVAEDAAGNASGPASTTVDSVAPSAPLLSISADGALLTGTAEPNSQVRIVVNGDTANPITVTVDGAGNFSLPFAPPLITGELIAGVAVDAAGNVSGPATINAPDLAPPTISVPEAADTWINAAEIGDGIQVDVTVRPTMQVGQVVTVKFAGQNGYEAEVSHTLTAGDIAAGNLTLTLTPPGGMGPFPEGASTVTADINGGTASTPVPFTIDTIPPATPVLSLVGNILTISAEPGTELTVTVDVGGVTATATVTADNSGLASLNLLTDLDIDFSWDQLLNAQVSVVGRDPAGNPSNTASIGVGTSIEQPVTIGNFGLDVSLNPLNPRFGFSGTTEPDSSVVIRVITPALNVELLPIQADSSGNFSLNLLSPTILTQLGLNITDILNLGSQISFNLVSTDSNGNDSAAYGITLTPNGLSLNIGQIDVNGTSGDDVLSGANGSSEHINGGDGSDLIFNVGTGDHVVAGNGNDTIQITATDFVSIDGGAGFDTLVLANGIDLDYNAVGVGTLSNLERIDLGKGDSGSVLTLTAAEVDAITDANNTLQITGENNDTLNVVGAVNTGTTQLINGITYDVYTFGSTTLLIEDNTVQVVV
>Cluster_23_Allele_70
MSIQAKVTPIDQSISSAAAVEVPENGILKLSQSSNIALDVAPESVAGYSKSGSDLIVQLKTGESVRIANFYAEGQPSSQLFLADKDKLVAVDLPPVAADGPLMAGYIPQESLAGFESLTGAGVLGGMSAGTALLVGAAAIGAGVAISNSSGGGGGGGSSVPPDTTPPKAASGLKIAPDGSSISGQAEAGASVGIDTNGDGKPDLTVIADANGNFTAPLNPPLTNGQTVTVVVTDPAGNASPPAQVTAPDTTAPAPATDVQVAPDGSSVTGKAEPGSTVGVDTDGDGQPDTTVVVGPGGNFEVPLNPPLTNGETVTVIVTDPAGNSSPPVTAEAPDFPDAPQVNASNGSVLSGTAEAGVTIVITDGNGNPIGQTSADANGNWSFTPGSQLPDGTVVNVVARDAAGNSSPATSITVDGVAPSAPVVEPSNGSELSGTAEPGSSVTLTDGNGNPIGQTTADANGNWSFTPSTPLPDGTVVNVVARDAAGNSSPPASVTVDAVAPATPTVDPSNGTTLSGTAEPGATVTLTDGNGNPIGQVTADGSGNWTFTPSTPLPNGTVVNATATDPSGNASSPASVTVDAVAPATPVVNPSNGSTLSGTAEPGATVTLTDGNGNPIGQVTADGSGNWSFTPTTPLPNGTVVNATATDASGNTSAGSSVTVDSVAPATPVINPSNGTTLSGTAEPGSSVTLTDGNGNPIGQVTADGSGNWSFTPSTPLADGTVVNATATDPAGNTSGQGSTTVDGVAPTTPTVNLSNGSSLSGTAEPGSTVILTDGNGNPIAEVTADGSGNWTYTPSTPIANGTVVNVVAQDAAGNSSPGASVTVDSQAPAAPVLNPSNGTTLSGTAEPGATVTLTDGNGNPIGQVTADGSGNWSFTPGTPLANGTVVNATASDPTGNTSAPASTTVDSVAPAAPVVNPSNGAEISGTAEPGATVTLTDGSGNPIGQVTADGSGNWSFTPSTPLADGTVVNATATDPAGNTGGQGSTTVDAIAPATPTVNLSNGSSLSGTAEPGSTVILTDGNGNPIAEVTADGSGNWTYTPSTPIANGTVVNVVAEDAAGNSSPPATVTVDSSAPPAPVINPSNGVVISGTAEAGATVTLTDAGGNPIGQVTADGSGNWSFTPGTPLANGTVIVATATDPTGNTGPQAATTVDAVAPPAPVIDPSNGTTISGTAEAGAKVILTDGNGNPIGETTADGSGNWTFTPATPLANGTVVNAVAQDPAGNTGPQGSTTVDAVAPNTPVVNPSNGNLLNGTAEPGSTVTLTDGNGNPIGQTTADGSGNWSFTPGSQLPNGTVVNVTASDAAGNTSPPATTTVDSSLPSIPQVDPSNGSVISGTADAGNTIIITDGNGNPIGQVTADGSGNWSFTPGIPLPDGTVVNVVARSPSNVDSAPAVITVDGVAPAAPVIDPSNGTEISGTAEAGATVILTDGGGNPIGQATADGSGNWTFTPSTPLANGTVINAVAQDPAGNTSGPASVTVDAIAPPAPVIDPSNGVVISGTAEAGATVILTDGNGNPIGQVTADGSGNWVFTPATPLANGTVINALAQDAAGNNSSPTSATVDSLAPAAPVIDPSNGSVIAGTAEAGATVILTDGNGNPIGQVTADGSGNWSFTPGTPLANGTVVNAVAQDAAGNTSGPASTTVDSVAPAAPVIDPSNGSVIAGTAEAGATVILTDGGGNPIGQATADGSGNWSFTPGTPLANGTVINAVAQDPAGNTSGPTSTTVDAVAPATPVVNPSNGSVIAGTAEAGATVILTDGGGNPIGQATADGSGNWSFTPGTPLANGSVVNAVAQDAAGNTSGPASTTVDSVAPATPVLDPSNGTVISGTAEAGATVILTDGGGNPIGQATADGSGNWSFTPGTPLTNGTVINAVAQDAAGNTSGPVSTTVDAVAPATPVIDPSNGVELSGTAEPGVRVILTDGNGNPIGQTLADGSGNWTFTPGTPLANGTVVNAVAQDPAGNTSGPASTTVDTVAPATPVINASNGSVITGTAEVGAKVILTDGNGNPIGETTADGSGNWTFTPGTPLANGTVINAVAEDAAGNASGPASTTVDSVAPSAPLLSISADGALLTGTAEPNSQVRIVVNGDTANPITVTVDGAGNFSLPFAPPLITGELIAGVAVDAAGNVSGPATINAPDLAPPTISVPEAADTWINAAEIGDGIQVDVTVRPTMQVGQVVTVKFAGQNGYEAEVSHTLTAGDIAAGNLTLTLTPPGGMGPFPEGASTVTADINGGTASTPVPFTIDTIPPATPVLSLVGNILTISAEPGTELTVTVDVGGVTATATVTADNSGLASLNLLTDLDIDFSWDQLLNAQVSVVGRDPAGNPSNTASIGVGTSIEQPVTIGNFGLDVSLNPLNPRFGFSGTTEPDSSLVIRVITPALNVELLPIQADSSGNFSLNLLSPTILTQLGLNITDILNLGSQISFNLVSTDSNGNDSAAYGITLTPNGLSLNIGQIDVNGTSGDDVLSGANGSSEHINGGDGSDLIFNVGTGDHVVAGNGNDTIQITATDFVSIDGGAGFDTLVLANGIDLDYNAVGVGTLSNLERIDLGKGDSGSVLTLTAAEVDAITDANNTLQITGENNDTLNVVGAVNTGTTQLINGITYDVYTFGSTTLLIEDNTVQVVV
>Cluster_23_Allele_71
MVNAVAQDPAGNTSGPASTTVDTVAPATPVINASNGSVITGTAEVGAKVILTDGNGNPIGETTADGSGNWTFTPGTPLANGTVINAVAEDAAGNASGPASTTVDSVAPSAPLLSISADGALLTGTAEPNSQVRIVVNGDTANPITVTVDGAGNFSLPFAPPLITGELIAGVAVDAAGNVSGPATINAPDLAPPTISVPEAADTWINAAEIGDGIQVDVTVRPTMQVGQVVTVKFAGQNGYEAEVSHTLTAGDIAAGNLTLTLTPPGGMGPFPEGASTVTADINGGTASTPVPFTIDTIPPATPVLSLVGNILTISAEPGTELTVTVDVGGVTATATVTADNSGLASLNLLTDLDIDFSWDQLLNAQVSVVGRDPAGNPSNTASIGVGTSIEQPVTIGNFGLDVSLNPLNPRFGFSGTTEPDSSVVIRVITPALNVELLPIQADSSGNFSLNLLSPTILTQLGLNITDILNLGSQISFNLVSTDSNGNDSAAYGITLTPNGLSLNIGQIDVNGTSGDDVLSGANGSSEHINGGDGSDLIFNVGTGDHVVAGNGNDTIQITATDFVSIDGGAGFDTLVLANGIDLDYNAVGVGTLSNLERIDLGKGDSGSVLTLTAAEVDAITDANNTLQITGENNDTLNVVGAVNTGTTQLINGITYDVYTFGSTTLLIEDNTVQVVV
>Cluster_23_Allele_72
MTIVITDGNGNPIGQTSADANGNWSFTPGSQLPDGTVVNVVARDAAGNSSPATSITVDGVAPSAPVVEPSNGSELSGTAEPGSSVTLTDGNGNPIGQTTADANGNWSFTPSTPLPDGTVVNVVARDAAGNSSPPASVTVDAVAPATPTVDPSNGTTLSGTAEPGATVTLTDGNGNPIGQVTADGSGNWTFTPSTPLPNGTVVNATATDPSGNASSPASVTVDAVAPATPVVNPSNGTTLSGTAEPGATVTLTDGNGNPIGQVTADGSGNWSFTPTTPLPNGTVVNATATDASGNTSAGSSVTVDSVAPATPVINPSNGTTLSGTAEPGSSVTLTDGNGNPIGQVTADGSGNWSFTPSTPLADGTVVNATATDPAGNTSGQGSTTVDGVAPTTPTVNLSNGSSLSGTAEPGSTVILTDGNGNPIAEVTADGSGNWTYTPSTPIANGTVVNVVAQDAAGNSSPGASVTVDSQAPAAPVVNPSNGTTLSGTAEPGATVTLTDGNGNPIGQVTADGSGNWSFTPGTPLANGTVVNATASDPTGNTSAPASTTVDSVAPAAPVVNPSNGAEISGTAEPGATVTLTDGSGNPIGQVTADGSGNWSFTPSTPLADGTVVNATATDPAGNTGGQGSTTVDAIAPATPTVNLSNGSSLSGTAEPGSTVILTDGNGNPIAEVTADGSGNWTYTPSTPIANGTVVNVVAQDAAGNSSPPATVTVDSSAPPAPVINPSNGVVISGTAEAGATVTLTDAGGNPIGQVTADGSGNWSFTPGTPLANGTVIVATATDPTGNTGPQAATTVDAVAPPAPVIDPSNGTTISGTAEAGAKVILTDGNGNPIGETTADGSGNWTFTPATPLANGTVVNAVAQDPAGNTGPQGSTTVDAVAPNTPVVNPSNGNLLNGTAEPGSTVTLTDGNGNPIGQTTADGSGNWSFTPGSQLPNGTVVNVTASDAAGNTSAPATTTVDSSLPSIPQVDPSNGSVISGTADAGNTIIITDGNGNPIGQVTADGSGNWSFTPGIPLPDGTVVNVVARSPSNVDSAPAVITVDGVAPAAPVIDPSNGTEISGTAEAGATVILTDGGGNPIGQATADGSGNWTFTPGTPLANGTVINAVAQDPAGNTSGPASVTVDAIAPPAPVIDPSNGVVISGTAEAGATVILTDGNGNPIGQVTADGSGNWAFTPATPLANGTVINALAQDAAGNNSSPTSATVDSLAPAAPVIDPSNGSVIAGTAEAGATVILTDGNGNPIGQVTADGSGNWSFTPGTPLANGTVVNAVAQDAAGNTSGPASTTVDSVAPAAPVIDPSNGSVIAGTAEAGATVILTDGGGNPIGQATADGSGNWTFTPSTPLANGTVINAVAQDPAGNTSGPASVTVDAIAPPAPVINPSNGVVISGTAEAGATVILTDGNGNPIGQVTADGSGNWSFTPGTPLANGSVINALAQDAAGNTSGPASTTVDSVAPATPVLDPSNGTVISGTAEAGATVILTDGGGNPIGQATADGSGNWSFTPGTPLTNGTVINAVAQDAAGNTSGPVSTTVDAVAPATPVIDPSNGVELSGTAEPGVRVILTDGNGNPIGQTLADGSGNWSFTPGTPLANGTVVNAVAQDPAGNTSGPASTTVDTVAPATPVINASNGSVITGTAEVGAKVILTDGNGNPIGETTADGSGNWTFTPGTPLANGTVINAVAEDAAGNASGPASTTVDSVAPSAPLLSISADGALLTGTAEPNSQVRIVVNGDTANPITVTVDGAGNFSLPFAPPLITGELIAGVAVDAAGNVSGPATINAPDLAPPTISVPEAADTWINAAEIGDGIQVDVTVRPTMQVGQVVTVKFAGQNGYEAEVSHTLTAGDIAAGNLTLTLTPPGGMGPFPEGASTVTADINGGTASTPVPFTIDTIPPATPVLSLVGNILTISAEPGTELTVTVDVGGVTATATVTADNSGLASLNLLTDLDIDFSWDQLLNAQVSVVGRDPAGNPSNTASIGVGTSIEQPVTIGNFGLDVSLNPLNPRFGFSGTTEPDSSVVIRVITPALNVELLPIQADSSGNFSLNLLSPTILTQLGLNITDILNLGSQISFNLVSTDSNGNDSAAYGITLTPNGLSLNIGQIDVNGTSGDDVLSGANGSSEHINGGDGSDLIFNVGTGDHVVAGNGNDTIQITATDFVSIDGGAGFDTLVLANGIDLDYNAVGVGTLSNLERIDLGKGDSGSVLTLTAAEVDAITDANNTLQITGENNDTLNVVGAVNTGTTQLINGITYDVYTFGSTTLLIEDNTVQVVV
>Cluster_23_Allele_73
MIVATATDPTGNTGPQAATTVDAVAPPAPVIDPSNGTTISGTAEAGAKVILTDGNGNPIGETTADGSGNWTFTPATPLANGTVVNAVAQDPAGNTGPQGSATVDAVAPNTPVVNPSNGNLLNGTAEPGSTVTLTDGNGNPIGQTTADGSGNWSFTPGSQLPNGTVVNVTASDAAGNTSLPATTTVDSSLPSIPQVDPSNGSVISGTADAGNTIIITDGNGNPIGQVTADGSGNWSFTPGIPLPDGTVVNVVARSPSNVDSAPAVITVDGVAPAAPVIDPSNGTEISGTAEAGATVILTDGGGNPIGQATADGSGNWTFTPGTPLANGTVINAVAQDPAGNTSGPASVTVDAIAPPAPVIDPSNGVVISGTAEAGATVILTDGNGNPIGQVTADGSGNWAFTPATPLANGTVINALAQDAAGNNSSPTSATVDSLAPAAPVIDPSNGSVIAGTAEAGATVILTDGNGNPIGQVTADGSGNWSFTPGTPLANGTVVNAVAQDAAGNTSGPASTTVDSVAPAAPVIDPSNGSVIAGTAEAGATVILTDGGGNPIGQATADGSGNWTFTPSTPLANGTVINAVAQDPAGNTSGPASVTVDAIAPPAPVINPSNGVVISGTAEAGATVILTDGNGNPIGQVTADGSGNWSFTPGTPLANGSVINALAQDAAGNTSGPASTTVDSVAPATPVLDPSNGTVISGTAEAGATVILTDGGGNPIGQATADGSGNWSFTPGTPLTNGTVINAVAQDAAGNTSGPVSTTVDAVAPATPVIDPSNGVELSGTAEPGVRVILTDGNGNPIGQTLADGSGNWTFTPGTPLANGTVVNAVAQDPAGNTSGPASTTVDTVAPATPVINASNGSVITGTAEVGAKVILTDGNGNPIGETTADGSGNWTFTPGTPLANGTVINAVAEDAAGNASGPASTTVDSVAPSAPLLSISADGALLTGTAEPNSQVRIVVNGDTANPITVTVDGAGNFSLPFAPPLITGELIAGVAVDAAGNVSGPATINAPDLAPPTISVPEAADTWINAAEIGDGIQVDVTVRPTMQVGQVVTVKFAGQNGYEAEVSHTLTAGDIAAGNLTLTLTPPGGMGPFPEGASTVTADINGGTASTPVPFTIDTIPPATPVLSLVGNILTISAEPGTELTVTVDVGGVTATATVTADNSGLASLNLLTDLDIDFSWDQLLNAQVSVVGRDPAGNPSNTASIGVGTSIEQPVTIGNFGLDVSLNPLNPRFGFSGTTEPDSSVVIRVITPALNVELLPIQADSSGNFSLNLLSPTILTQLGLNITDILNLGSQISFNLVSTDSNGNDSAAYGITLTPNGLSLNIGQIDVNGTSGDDVLSGANGSSEHINGGDGSDLIFNVGTGDHVVAGNGNDTIQITATDFVSIDGGAGFDTLVLANGIDLDYNAVGVGTLSNLERIDLGKGDSGSVLTLTAAEVDAITDANNTLQITGENNDTLNVVGAVNTGTTQLINGITYDVYTFGSTTLLIEDNTVQVVV
>Cluster_23_Allele_74
MDSVAPAAPVIDPSNGSVIAGTAEAGATVILTDGGGNPIGQATADGSGNWTFTPSTPLANGTVINAVAQDPAGNTSGPASVTVDAIAPPAPVINPSNGVVISGTAEAGATVILTDGNGNPIGQVTADGSGNWSFTPGTPLANGSVINALAQDAAGNTSGPASTTVDSVAPATPVLDPSNGTVISGTAEAGATVILTDGGGNPIGQATADGSGNWSFTPGTPLTNGTVINAVAQDAAGNTSGPVSTTVDAVAPATPVIDPSNGVELSGTAEPGVRVILTDGNGNPIGQTLADGSGNWTFTPGTPLANGTVVNAVAQDPAGNTSGPASTTVDTVAPATPVINASNGSVITGTAEVGAKVILTDGNGNPIGETTADGSGNWTFTPGTPLANGTVINAVAEDAAGNASGPASTTVDSVAPSAPLLSISADGALLTGTAEPNSQVRIVVNGDTANPITVTVDGAGNFSLPFAPPLITGELIAGVAVDAAGNVSGPATINAPDLAPPTISVPEAADTWINAAEIGDGIQVDVTVRPTMQVGQVVTVKFAGQNGYEAEVSHTLTAGDIAAGNLTLTLTPPGGMGPFPEGASTVTADINGGTASTPVPFTIDTIPPATPVLSLVGNILTISAEPGTELTVTVDVGGVTATATVTADNSGLASLNLLTDLDIDFSWDQLLNAQVSVVGRDPAGNPSNTASIGVGTSIEQPVTIGNFGLDVSLNPLNPRFGFSGTTEPDSSVVIRVITPALNVELLPIQADSSGNFSLNLLSPTILTQLGLNITDILNLGSQISFNLVSTDSNGNDSAAYGITLTPNGLSLNIGQIDVNGTSGDDVLSGANGSSEHINGGDGSDLIFNVGTGDHVVAGNGNDTIQITATDFVSIDGGAGFDTLVLANGIDLDYNAVGVGTLSNLERIDLGKGDSGSVLTLTAAEVDAITDANNTLQITGENNDTLNVVGAVNTGTTQLINGITYDVYTFGSTTLLIEDNTVQVVV
>Cluster_23_Allele_75
MDSVAPAAPVIDPSNGSVIAGTAEAGATVILTDGGGNPIGQATADGSGNWSFTPGTPLANGTVINAVAQDPAGNTSGPTSTTVDAVAPATPVVNPSNGSVIAGTAEAGATVILTDGGGNPIGQVTADGSGNWSFTPGTPLANGSVINALAQDAAGNTSGPASTTVDSVAPATPVLDPSNGTVISGTAEAGATVILTDGGGNPIGQATADGSGNWSFTPGTPLTNGTVINAVAQDAAGNTSGPVSTTVDAVAPATPVIDPSNGVELSGTAEPGVRVILTDGNGNPIGQTLADGSGNWTFTPGTPLANGTVVNAVAQDPAGNTSGPASTTVDTVAPATPVINASNGSVITGTAEVGAKVILTDGNGNPIGETTADGSGNWTFTPGTPLANGTVINAVAEDAAGNASGPASTTVDSVAPSAPLLSISADGALLTGTAEPNSQVRIVVNGDTANPITVTVDGAGNFSLPFAPPLITGELIAGVAVDAAGNVSGPATINAPDLAPPTISVPEAADTWINAAEIGDGIQVDVTVRPTMQVGQVVTVKFAGQNGYEAEVSHTLTAGDIAAGNLTLTLTPPGGMGPFPEGASTVTADINGGTASTPVPFTIDTIPPATPVLSLVGNILTISAEPGTELTVTVDVGGVTATATVTADNSGLASLNLLTDLDIDFSWDQLLNAQVSVVGRDPAGNPSNTASIGVGTSIEQPVTIGNFGLDVSLNPLNPRFGFSGTTEPDSSVVIRVITPALNVELLPIQADSSGNFSLNLLSPTILTQLGLNITDILNLGSQISFNLVSTDSNGNDSAAYGITLTPNGLSLNIGQIDVNGTSGDDVLSGANGSSEHINGGDGSDLIFNVGTGDHVVAGNGNDTIQITATDFVSIDGGAGFDTLVLANGIDLDYNAVGVGTLSNLERIDLGKGDSGSVLTLTAAEVDAITDANNTLQITGENNDTLNVVGAVNTGTTQLINGITYDVYTFGSTTLLIEDNTVQVVV
>Cluster_23_Allele_76
MTVIVTDPAGNSSTPVTAEAPDFPDAPQVNASNGSVLSGTAEAGVTIVITDGNGNPIGQTSADANGNWSFTPGSQLPDGTVVNVVARDAAGNSSPATSITVDGVAPSAPVVEPSNGSELSGTAEPGSSVTLTDGNGNPIGQTTADANGNWSFTPSTPLPDGTVVNVVARDAAGNSSPPASVTVDAVAPATPTVDPSNGTTLSGTAEPGATVTLTDGNGNPIGQVTADGSGNWTFTPSTPLPNGTVVNATATDPSGNASSPASVTVDAVAPATPVVNPSNGTTLSGTAEPGATVTLTDGNGNPIGQVTADGSGNWSFTPTTPLPNGTVVNATATDASGNTSAGSSVTVDSVAPATPVINPSNGTTLSGTAEPGSSVTLTDGNGNPIGQVTADGSGNWSFTPSTPLADGTVVNATATDPAGNTSGQGSTTVDGVAPTTPTVNLSNGSSLSGTAEPGSTVILTDGNGNPIAEVTADGSGNWTYTPSTPIANGTVVNVVAQDAAGNSSPGASVTVDSQAPAAPVVNPSNGTTLSGTAEPGATVTLTDGNGNPIGQVTADGSGNWSFTPGTPLANGTVVNATASDPTGNTSAPASTTVDSVAPAAPVVNPSNGAEISGTAEPGATVTLTDGSGNPIGQVTADGSGNWSFTPSTPLADGTVVNATATDPAGNTGGQGSTTVDAIAPATPTVNLSNGSSLSGTAEPGSTVILTDGNGNPIAEVTADGSGNWTYTPSTPIANGTVVNVVAQDAAGNSSPPATVTVDSSAPPAPVINPSNGVVISGTAEAGATVTLTDAGGNPIGQVTADGSGNWSFTPGTPLANGTVIVATATDPTGNTGPQAATTVDAVAPPAPVIDPSNGTTISGTAEAGAKVILTDGNGNPIGETTADGSGNWTFTPATPLANGTVVNAVAQDPAGNTGPQGSTTVDAVAPNTPVVNPSNGNLLNGTAEPGSTVTLTDGNGNPIGQTTADGSGNWSFTPGSQLPNGTVVNVTASDAAGNTSPPATTTVDSSLPSIPQVDPSNGSVISGTADAGNTIIITDGNGNPIGQVTADGSGNWSFTPGIPLPDGTVVNVVARSPSNVDSAPAVITVDGVAPAAPVIDPSNGTEISGTAEAGATVILTDGGGNPIGQATADGSGNWTFTPGTPLANGTVINAVAQDPAGNTSGPASVTVDAIAPPAPVIDPSNGVVISGTAEAGATVILTDGNGNPIGQVTADGSGNWAFTPATPLANGTVINALAQDAAGNNSSPTSATVDSLAPAAPVIDPSNGSVIAGTAEAGATVILTDGNGNPIGQVTADGSGNWSFTPGTPLANGTVVNAVAQDAAGNTSGPASTTVDSVAPAAPVIDPSNGSVIAGTAEAGATVILTDGGGNPIGQATADGSGNWTFTPSTPLANGTVINAVAQDPAGNTSGPASVTVDAIAPPAPVINPSNGVVISGTAEAGATVILTDGNGNPIGQVTADGSGNWSFTPGTPLANGSVINALAQDAAGNTSGPASTTVDSVAPATPVLDPSNGTVISGTAEAGATVILTDGGGNPIGQATADGSGNWSFTPGTPLTNGTVINAVAQDAAGNTSGPVSTTVDAVAPATPVIDPSNGVELSGTAEPGVRVILTDGNGNPIGQTLADGSGNWTFTPGTPLANGTVVNAVAQDPAGNTSGPASTTVDTVAPAMPVINASNGSVITGTAEVGAKVILTDGNGNPIGETTADGSGNWTFTPGTPLANGTVINAVAEDAAGNASGPASTTVDSVAPSAPLLSISADGALLTGTAEPNSQVRIVVNGDTANPITVTVDGAGNFSLPFAPPLITGELIAGVAVDAAGNVSGPATINAPDLAPPTISVPEAADTWINAAEIGDGIQVDVTVRPTMQVGQVVTVKFAGQNGYEAEVSHTLTAGDIAAGNLTLTLTPPGGMGPFPEGASTVTADINGGTASTPVPFTIDTIPPATPVLSLVGNILTISAEPGTELTVTVDVGGVTATATVTADNSGLASLNLLTDLDIDFSWDQLLNAQVSVVGRDPAGNPSNTASIGVGTSIEQPVTIGNFGLDVSLNPLNPRFGFSGTTEPDSSVVIRVITPALNVELLPIQADSSGNFSLNLLSPTILTQLGLNITDILNLGSQISFNLVSTDSNGNDSAAYGITLTPNGLSLNIGQIDVNGTSGDDVLSGANGSSEHINGGDGSDLIFNVGTGDHVVAGNGNDTIQITATDFVSIDGGAGFDTLVLANGIDLDYNAVGVGTLSNLERIDLGKGDSGSVLTLTAAEVDAITDANNTLQITGENNDTLNVVGAVNTGTTQLINGITYDVYTFGSTTLLIEDNTVQVVV
>Cluster_23_Allele_77
MILTDGNGNPIAEVTADGSGNWTYTPSTPIANGTVVNVVAQDAAGNSSPPATVTVDSSAPPAPVINPSNGVVISGTAEAGATVTLTDAGGNPIGQVTADGSGNWSFTPGTPLANGTVIVATATDPTGNTGPQAATTVDAVAPPAPVIDPSNGTTISGTAEAGAKVILTDGNGNPIGETTADGSGNWSFTPGTPLANGTVVNAVAQDPAGNTGPQGSTTVDAVAPNTPVVNPSNGNLLNGTAEPGSTVTLTDGNGNPIGQTTADGSGNWSFTPGSQLPNGTVVNVTASDAAGNTSLPATTTVDSSLPSIPQVDPSNGSVISGTADAGNTIIITDGNGNPIGQVTADGSGNWSFTPGIPLPDGTVVNVVARSPSNVDSAPAVITVDGVAPAAPVIDPSNGTEISGTAEAGATVILTDGGGNPIGQATADGSGNWTFTPGTPLANGTVINAVAQDPAGNTSGPASVTVDAIAPPAPVINPSNGVVISGTAEAGATVILTDGNGNPIGQVTADGSGNWSFTPGTPLANGTVINALAQDAAGNNSSPTSATVDSLAPAAPVIDPSNGSVIAGTAEAGATVILTDGNGNPIGQVTADGSGNWSFTPGTPLANGTVVNAVAQDAAGNTSGPASTTVDSVAPAAPVIDPSNGSVIAGTAEAGATVILTDGGGNPIGQATADGSGNWTFTPSTPLANGTVINAVAQDPAGNTSGPASTTVDTVAPATPVINASNGSVITGTAEVGAKVILTDGNGNPIGETTADGSGNWTFTPGTPLANGTVINAVAEDAAGNASGPASTTVDSVAPSAPLLSISADGALLTGTAEPNSQVRIVVNGDTANPITVTVDGAGNFSLPFAPPLITGELIAGVAVDAAGNVSGPATINAPDLAPPTISVPEAADTWINAAEIGDGIQVDVTVRPTMQVGQVVTVKFAGQNGYEAEVSHTLTAGDIAAGNLTLTLTPPGGMGPFPEGASTVTADINGGTASTPVPFTIDTIPPATPVLSLVGNILTISAEPGTELTVTVDVGGVTATATVTADNSGLASLNLLTDLDIDFSWDQLLNAQVSVVGRDPAGNPSNTASIGVGTSIEQPVTIGNFGLDVSLNPLNPRFGFSGTTEPDSSVVIRVITPALNVELLPIQADSSGNFSLNLLSPTILTQLGLNITDILNLGSQISFNLVSTDSNGNDSAAYGITLTPNGLSLNIGQIDVNGTSGDDVLSGANGSSEHINGGDGSDLIFNVGTGDHVVAGNGNDTIQITATDFVSIDGGAGFDTLVLANGIDLDYNAVGVGTLSNLERIDLGKGDSGSVLTLTAAEVDAITDANNTLQITGENNDTLNVVGAVNTGTTQLINGITYDVYTFGSTTLLIEDNTVQVVV
>Cluster_23_Allele_78
MILTDGGGNPIGQATADGSGNWSFTPGTPLANGSVVNAVAQDAAGNTSGPASTTVDSVAPATPVLDPSNGTVISGTAEAGATVILTDGGGNPIGQATADGSGNWSFTPGTPLTNGTVINAVAQDAAGNTSGPVSTTVDAVAPATPVIDPSNGVELSGTAEPGVRVILTDGNGNPIGQTLADGSGNWSFTPGTPLANGTVVNAVAQDPAGNTSGPASTTVDTVAPATPVINASNGSVITGTAEVGAKVILTDGNGNPIGETTADGSGNWTFTPGTPLANGTVINAVAEDAAGNASGPASTTVDSVAPSAPLLSISADGALLTGTAEPNSQVRIVVNGDTANPITVTVDGAGNFSLPFAPPLITGELIAGVAVDAAGNVSGPATINAPDLAPPTISVPEAADTWINAAEIGDGIQVDVTVRPTMQVGQVVTVKFAGQNGYEAEVSHTLTAGDIAAGNLTLTLTPPGGMGPFPEGASTVTADINGGTASTPVPFTIDTIPPATPVLSLVGNILTISAEPGTELTVTVDVGGVTATATVTADNSGLASLNLLTDLDIDFSWDQLLNAQVSVVGRDPAGNPSNTASIGVGTSIEQPVTIGNFGLDVSLNPLNPRFGFSGTTEPDSSVVIRVITPALNVELLPIQADSSGNFSLNLLSPTILTQLGLNITDILNLGSQISFNLVSTDSNGNDSAAYGITLTPNGLSLNIGQIDVNGTSGDDVLSGANGSSEHINGGDGSDLIFNVGTGDHVVAGNGNDTIQITATDFVSIDGGAGFDTLVLANGIDLDYNAVGVGTLSNLERIDLGKGDSGSVLTLTAAEVDAITDANNTLQITGENNDTLNVVGAVNTGTTQLINGITYDVYTFGSTTLLIEDNTVQVVV
>Cluster_23_Allele_79
MSIQAKVTPIDQSISSAAAVEVPENGILKLSQSSNVALDVAPESVAGYSKSGSDLIVQLKTGESVRIANFYAEGQPSSQLFLADKDKLVAVDLPPVAADGPLMAGYIPQESLAGFESLTGAGVLGGMSAGTALLVGAAAIGAGVAISNSSGGGGGGGSSVPPDTTPPKAASGLKIAPDGSSISGQAEAGASVGIDTNGDGKPDLTVIADANGNFTAPLNPPLTNGQTVTVVVTDPAGNASPPAQVTAPDTTAPAPATDVQVAPDGSSVTGKAEPGSTVGVDTDGDGQPDTTVVVGPGGSFEVPLNPPLTNGETVTVIVTDPAGNNSTPVTVEAPDTTAPAPATDVQVAPDGSSVTGNAEPGATVGVDTDGDGQPDTTVVVGPGGSFEVPLNPLLTNGETVTVIVTDPAGNSSTPVTAEAPDFPDAPQVNASNGSVLSGTAEAGVTIVITDGNGNPIGQTSADANGNWSFTPGSQLPDGTVVNVVARDAAGNSSPATSITVDGVAPSAPVVEPSNGSELSGTAEPGSSVTLTDGNGNPIGQTTADANGNWSFTPSTPLPDGTVVNVVARDAAGNSSPPASVTVDAVAPATPTVDPSNGTTFSGTAEPGATVTLTDGNGNPIGQVTADGSGNWTFTPSTPLPNGTVVNATATDPSGNASSPASVTVDAVAPATPVVNPSNGTTLSGTAEPGATVTLTDGNGNPIGQVTADGSGNWSFTPTTPLPNGTVVNATATDASGNTSAGSSVTVDSVAPATPVINPSNGTTLSGTAEPGSSVTLTDGNGNPIGQVTADGSGNWSFTPSTPLADGTVVNATATDPAGNTSGQGSTTVDGVAPTTPTVNLSNGSSLSGTAEPGSTVILTDGNGNPIAEVTADGSGNWTYTPSTPIANGTVVNVVAQDAAGNSSPGASVTVDSQAPAAPVLNPSNGTTLSGTAEPGATVSLTDGNGNPIGQVTADGSGNWSFTPGTPLANGTVVNATASDPTGNTSAPASTTVDSVAPAAPVVNPSNGAEISGTAEPGATVTLTDGSGNPIGQVTADGSGNWSFTPSTPLADGTVVNATATDPAGNTGGQGSTTVDAIAPATPTVNLSNGSSLSGTAEPGSTVILTDGNGNPIAEVTADGSGNWTYTPSTPIANGTVVNVVAQDAAGNSSPPATVTVDSSAPPAPVINPSNGVVISGTAEAGTTVTLTDAGGNPIGQVTADGSGNWSFTPGTPLANGTVIVATATDPTGNTGPQAATTVDAVAPPAPVIDPSNGTTISGTAEAGAKVILTDGNGNPIGETTADGSGNWTFTPATPLANGTVVNAVAQDPAGNTGPQGSTTVDAVAPNTPVVNPSNGNLLNGTAEPGSTVTLTDGNGNPIGQTTADGSGNWSFTPGSQLPNGTVVNVTASDAAGNTSPPATTTVDSSLPSIPQVDPSNGSVISGTADAGNTIIITDGNGNPIGQVTADGSGNWSFTPGIPLPDGTVVNVVARSPSNVDSAPAVITVDGVAPAAPVIDPSNGTEISGTAEAGATVILTDGGGNPIGQATADGSGNWTFTPGTPLANGTVINAVAQDPAGNTSGPASVTVDAIAPPAPVIDPSNGVVISGTAEAGATVILTDGNGNPIGQVTADGSGNWAFTPATPLANGTVINALAQDAAGNNSSPTSATVDSLAPAAPVIDPSNGSVIAGTAEAGATVILTDGNGNPIGQVTADGSGNWSFTPGTPLSNGTVVNAVAQDAAGNASGPASTTVDSVAPAAPVIDPSNGSVIAGTAEAGATVILTDGGGNPIGQATADGSGNWTFTPSTPLANGTVINAVAQDPAGNTSGPASVTVDAIAPPAPVINPSNGVVISGTAEAGATVILTDGNGNPIGQVTADGSGNWSFTPGTPLANGSVINALAQDAAGNTSGPASTTVDSVAPATPVLDPSNGTVISGTAEAGATVILTDGGGNPIGQATADGSGNWSFTPGTPLTNGTVINAVAQDAAGNTSGPVSTTVDAVAPATPVIDPSNGVELSGTAEPGVRVILTDGNGNPIGQTLADGSGNWTFTPGTPLVNGTVVNAVAQDPAGNTSGPASTTVDTVAPATPVINASNGSVITGTAEVGAKVILTDGNGNPIGETTADGSGNWTFTPGTPLANGTVINAVAEDAAGNASGPASTTVDSVAPSAPLLSISADGALLTGTAEPNSQVRIVVNGDTANPITVTVDGAGNFSLPFAPPLITGELIAGVAVDAAGNVSGPATINAPDLAPPTISVPEAADTWINAAEIGDGIQVDVTVRPTMQVGQVVTVKFAGQNGYEAEVSHTLTAGDIAAGNLTLTLTPPGGMGPFPEGASTVTADINGGTASTPVPFTIDTIPPATPVLSLVGNILTISAEPGTELTVTVDVGGVTATATVTADNSGLASLNLLTDLDIDFSWDQLLNAQVSVVGRDPAGNPSNTASIGVGTSIEQPVTIGNFGLDVSLNPLNPRFGFSGTTEPDSSVVIRVITPALNVELLPIQADSSGNFSLNLLSPTILTQLGLNITDILNLGSQISFNLVSTDSNGNDSAAYGITLTPNGLSLNIGQIDVNGTSGDDVLSGANGSSEHINGGDGSDLIFNVGTGDHVVAGNGNDTIQITATDFVSIDGGAGFDTLVLANGIDLDYNAVGVGTLSNLERIDLGKGDSGSVLTLTAAEVDAITDANNTLQITGENNDTLNVVGAVNTGTTQLINGITYDVYTFGSTTLLIEDNTVQVVV
>Cluster_23_Allele_80
MINALAQDAAGNTSGPASTTVDSVAPATPVLDPSNGTVISGTAEAGATVILTDGGGNPIGQATADGSGNWSFTPGTPLTNGTVINAVAQDAAGNTSGPVSTTVDAVAPATPVIDPSNGVELSGTAEPGVRVILTDGNGNPIGQTLADGSGNWTFTPGTPLVNGTVVNAVAQDPAGNTSGPASTTVDTVAPATPVINASNGSVITGTAEVGAKVILTDGNGNPIGETTADGSGNWTFTPGTPLANGTVINAVAEDAAGNASGPASTTVDSVAPSAPLLSISADGALLTGTAEPNSQVRIVVNGDTANPITVTVDGAGNFSLPFAPPLITGELIAGVAVDAAGNVSGPATINAPDLAPPTISVPEAADTWINAAEIGDGIQVDVTVRPTMQVGQVVTVKFAGQNGYEAEVSHTLTAGDIAAGNLTLTLTPPGGMGPFPEGASTVTADINGGTASTPVPFTIDTIPPATPVLSLVGNILTISAEPGTELTVTVDVGGVTATATVTADNSGLASLNLLTDLDIDFSWDQLLNAQVSVVGRDPAGNPSNTASIGVGTSIEQPVTIGNFGLDVSLNPLNPRFGFSGTTEPDSSVVIRVITPALNVELLPIQADSSGNFSLNLLSPTILTQLGLNITDILNLGSQISFNLVSTDSNGNDSAAYGITLTPNGLSLNIGQIDVNGTSGDDVLSGANGSSEHINGGDGSDLIFNVGTGDHVVAGNGNDTIQITATDFVSIDGGAGFDTLVLANGIDLDYNAVGVGTLSNLERIDLGKGDSGSVLTLTAAEVDAITDANNTLQITGENNDTLNVVGAVNTGTTQLINGITYDVYTFGSTTLLIEDNTVQVVV
>Cluster_23_Allele_81
MTIVITDGNGNPIGQTSADANGNWSFTPGSQLPDGTVVNVVARDAAGNSSPATSITVDGVAPSAPVVEPSNGSELSGTAEPGSSVTLTDGNGNPIGQTTADANGNWSFTPSTPLPDGTVVNVVARDAAGNSSPPASVTVDAVAPATPTVDPSNGTTLSGTAEPGSSVTLTDGNGNPIGQVTADGSGNWTYTPSTPIANGTVVNVVAQDAAGNSSPGASVTVDSQAPAAPVVNPSNGTTLSGTAEPGATVTLTDGNGNPIGQVTADGSGNWSFTPGTPLANGTVVNATASDPTGNTSAPASTTVDSVAPAAPVVNPSNGAEISGTAEPGATVTLTDGSGNPIGQVTADGSGNWSFTPSTPLADGTVVNATATDPAGNTGGQGSTTVDAIAPATPTVNLSNGSSLSGTAEPGSTVILTDGNGNPIAEVTADGSGNWTYTPSTPIANGTVVNVVAEDAAGNSSPPATVTVDSSAPPAPVINPSNGVVISGTAEAGATVTLTDAGGNPIGQVTADGSGNWSFTPGTPLANGTVIVATATDPTGNTGPQAATTVDAVAPPAPVIDPSNGTTISGTAEAGAKVILTDGNGNPIGETTADGSGNWTFTPATPLANGTVVNAVAQDPAGNTGPQGSTTVDAVAPNTPVVNPSNGNLLNGTAEPGSTVTLTDGNGNPIGQTTADGSGNWSFTPGSQLPNGTVVNVTASDAAGNTSAPATTTVDSSLPSIPQVDPSNGSVISGTADAGNTIIITDGNGNPIGQVTADGSGNWSFTPGIPLPDGTVVNVVARSPSNVDSAPAVITVDGVAPAAPVIDPSNGTEISGTAEAGATVILTDGGGNPIGQATADGSGNWTFTPSTPLANGTVINAVAQDPAGNTSGPASVTVDAIAPPAPVIDPSNGVVISGTAEAGATVILTDGNGNPIGQVTADGSGNWSFTPGTPLANGSVINALAQDAAGNTSGPASTTVDSVAPATPVLDPSNGTVISGTAEAGATVILTDGGGNPIGQATADGSGNWSFTPGTPLTNGTVINAVAQDAAGNTSGPVSTTVDAVAPATPVIDPSNGVELSGTAEPGVRVILTDGNGNPIGQTLADGSGNWTFTPGTPLANGTVVNAVAQDPAGNTSGPASTTVDTVAPATPVINASNGSVITGTAEVGAKVILTDGNGNPIGETTADGSGNWTFTPGTPLANGTVINAVAEDAAGNASGPASTTVDSVAPSAPLLSISADGALLTGTAEPNSQVRIVVNGDTANPITVTVDGAGNFSLPFAPPLITGELIAGVAVDAAGNVSGPATINAPDLAPPTISVPEAADTWINAAEIGDGIQVDVTVRPTMQVGQVVTVKFAGQNGYEAEVSHTLTAGDIAAGNLTLTLTPPGGMGPFPEGASTVTADINGGTASTPVPFTIDTIPPATPVLSLVGNILTISAEPGTELTVTVDVGGVTATATVTADNSGLASLNLLTDLDIDFSWDQLLNAQVSVVGRDPAGNPSNTASIGVGTSIEQPVTIGNFGLDVSLNPLNPRFGFSGTTEPDSSVVIRVITPALNVELLPIQADSSGNFSLNLLSPTILTQLGLNITDILNLGSQISFNLVSTDSNGNDSAAYGITLTPNGLSLNIGQIDVNGTSGDDVLSGANGSSEHINGGDGSDLIFNVGTGDHVVAGNGNDTIQITATDFVSIDGGAGFDTLVLANGIDLDYNAVGVGTLSNLERIDLGKGDSGSVLTLTAAEVDAITDANNTLQITGENNDTLNVVGAVNTGTTQLINGITYDVYTFGSTTLLIEDNTVQVVV
>Cluster_23_Allele_82
MTIVITDGNGNPIGQTSADANGNWSFTPGSQLPDGTVVNVVARDAAGNSSPATSITVDGVAPSAPVVEPSNGSELSGTAEPGSSVTLTDGNGNPIGQTTADANGNWSFTPSTPLPDGTVVNVVARDAAGNSSPPASVTVDAVAPATPTVDPSNGTTLSGTAEPGSSVTLTDGNGNPIGQVTADGSGNWTFTPSTPLPDGTVVNATATDPSGNASSPASVTVDAVAPATPVVNPSNGSTLSGTAEPGATVTLTDGNGNPIGQVTADGSGNWSFTPTTPLPNGTVVNATATDASGNTSAGSSVTVDSVAPATPVVNPSNGTTLSGTAEPGSSVTLTDGNGNPIGQVTADGSGNWSFTPSTPLADGTVVNATATDPAGNTSGQGSTTVDGVAPTTPTVNLSNGSSLSGTAEPGSTVILTDGNGNPIAEVTADGSGNWTYTPSTPIANGTVVNVVAQDAAGNSSPGASVTVDSQAPAAPVLNPSNGTTLSGTAEPGATVTLTDGNGNPIGQVTADGSGNWSFTPGTPLANGTVVNATASDPTGNTSAPATTTVDSVAPAAPVVNPSNGAEISGTAEPGATVTLTDGSGNPIGQVTADGSGNWSFTPSTPLADGTVVNATATDPAGNTGGQGSTTVDAIAPATPTVNLSNGSSLSGTAEPGSTVILTDGNGNPIAEVTADGSGNWTYTPSTPIANGTVVNVVAQDAAGNSSPPATVTIDSSAPPAPVINPSNGVVISGTAEAGATVTLTDAGGNPIGQVTADGSGNWSFTPGTPLANGTVIVATATDPTGNTGPQAATTVDAVAPPAPVIDPSNGTTISGTAEAGAKVILTDGNGNPIGETTADGSGNWTFTPATPLANGTVVNAVAQDPAGNTGPQGSTTVDAVAPNTPVVNPSNGNLLNGTAEPGSTVTLTDGNGNPIGQTTADGSGNWSFTPGSQLPNGTVVNVTASDAAGNTSAPATTTVDSSLPSIPQVDPSNGSVISGTADAGNTIIITDGNGNPIGQVTADGSGNWSFTPGIPLPDGTVVNVVARSPSNVDSAPAVITVDGVAPAAPVIDPSNGTEISGTAEAGATVILTDGGGNPIGQATADGSGNWTFTPGTPLANGTVINAVAQDPAGNTSGPASVTVDAIAPPAPVIDPSNGVVISGTAEAGATVILTDGNGNPIGQVTADGSGNWAFTPATPLANGTVINALAQDAAGNNSSPTSATVDSLAPAAPVIDPSNGSVIAGTAEAGATVILTDGNGNPIGQVTADGSGNWSFTPGTPLANGTVVNAVAQDAAGNTSGPASTTVDSVAPAAPVIDPSNGSVIAGTAEAGATVILTDGGGNPIGQATADGSGNWTFTPSTPLANGTVINAVAQDPAGNTSGPASVTVDAIAPPAPVINPSNGVVISGTAEAGATVILTDGNGNPIGQVTADGSGNWSFTPGTPLANGSVINALAQDAAGNTSGPASTTVDSVAPATPVLDPSNGTVISGTAEAGATVILTDGGGNPIGQATADGSGNWSFTPGTPLTNGTVINAVAQDAAGNTSGPVSTTVDAVAPATPVIDPSNGVELSGTAEPGVRVILTDGNGNPIGQTLADGSGNWSFTPGTPLANGTVVNAVAQDPAGNTSGPASTTVDTVAPATPVINASNGSVITGTAEVGAKVILTDGNGNPIGETTADGSGNWTFTPGTPLANGTVINAVAEDAAGNASGPASTTVDSVAPSAPLLSISADGALLTGTAEPNSQVRIVVNGDTANPITVTVDGAGNFSLPFAPPLITGELIAGVAVDAAGNVSGPATINAPDLAPPTISVPEAADTWINAAEIGDGIQVDVTVRPTMQVGQVVTVKFAGQNGYEAEVSHTLTAGDIAAGNLTLTLTPPGGMGPFPEGASTVTADINGGTASTPVPFTIDTIPPATPVLSLVGNILTISAEPGTELTVTVDVGGVTATATVTADNSGLASLNLLTDLDIDFSWDQLLNAQVSVVGRDPAGNPSNTASIGVGTSIEQPVTIGNFGLDVSLNPLNPRFGFSGTTEPDSSVVIRVITPALNVELLPIQADSSGNFSLNLLSPTILTQLGLNITDILNLGSQISFNLVSTDSNGNDSAAYGITLTPNGLSLNIGQIDVNGTSGDDVLSGANGSSEHINGGDGSDLIFNVGTGDHVVAGNGNDTIQITATDFVSIDGGAGFDTLVLANGIDLDYNAVGVGTLSNLERIDLGKGDSGSVLTLTAAEVDAITDANNTLQITGENNDTLNVVGAVNTGTTQLINGITYDVYTFGSTTLLIEDNTVQVVV
>Cluster_23_Allele_83
MTIVITDGNGNPIGQTSADANGSWSFTPGSQLPDGTVVNVVARDAAGNSSPATSITVDGVAPNAPVVEPSNGSELSGTAEPGSSVTLTDGNGNPIGQVTADGSGNWTFTPSTPLPNGTVVNATATDPSGNASSPASVTVDAVAPATPVVNPSNGSTLSGTAEPGATVTLTDGSGNPIGQVTADGSGNWSFTPGTPLPNGTVVNATATDASGNTSAGSSVTVDSVAPATPVVNPSNGTTLSGTAEPGSSVTLTDGSGNPIGQVTADGSGNWSFTPSTPLADGTVVNATATDPAGNTSGQGSTTVDGVAPATPTVNLSNGSSLSGTAEPGSTVILTDGNGNPIAEVTADGSGNWTYTPSTPIANGTVVNVVAQDAAGNSSPGASVTVDSQAPAAPVLNPSNGTTLSGTAEPGATVTLTDGNGNPIGQVTADGSGNWSFTPGTPLANGTVVNATASDPTGNTSAPASTTVDSVAPAAPVVNPSNGAEISGTAEPGATVTLTDGSGNPIGQVTADGSGNWSFTPSTPLADGTVVNATATDPAGNTGGQGSTTVDAIAPATPTVNLSNGSSLSGTAEPGSTVILTDGNGNPIAEVTADGSGNWTYTPSTPIANGTVVNVVAQDAAGNSSPGASVTVDSQAPAAPVLNPSNGTTLSGTAEPGATVTLTDGNGNPIGQVTADGSGNWSFTPGTPLANGTVVNATASDPTGNTSAPASTTVDSVAPAAPVVNPSNGVVISGTAEPGATVTLTDGSGNPIGQVTADGSGNWSFTPSTPLADGTVVNATATDPAGNTGGQGSTTVDAIAPATPTVNLSNGSSLSGTAEPGSTVILTDGNGNPIAEVTADGSGNWTYTPSTPIANGTVVNVVAQDAAGNSSPPATVTVDSSAPPAPVINPSNGVVISGTAEAGATVTLTDAGGNPIGQVTADGSGNWSFTPGTPLANGTVIVATATDPTGNTGPQAATTVDAVAPPAPVIDPSNGTTISGTAEAGAKVILTDGNGNPIGETTADGSGNWTFTPATPLANGTVVNAVAQDPAGNTGPQGSTTVDAVAPNTPVVNPSNGNLLNGTAEPGSTVTLTDGNGNPIGQTTADGSGNWSFTPGSQLPNGTVVNVTASDAAGNTSLPATTTVDSSLPSIPQVDPSNGSVISGTADAGNTIIITDGNGNPIGQVTADGSGNWSFTPGIPLPDGTVVNVVARSPSNVDSAPAVITVDGVAPAAPVIDPSNGTEISGTAEAGATVILTDGGGNPIGQATADGSGNWTFTPSTPLANGTVINAVAQDPAGNTSGPASVTVDAIAPPAPVIDPSNGVVISGTAEAGATVILTDGNGNPIGQVTADGSGNWAFTPATPLANGTVINALAQDAAGNNSSPTSATVDSLAPAAPVIDPSNGSVIAGTAEAGATVILTDGNGNPIGQVTADGSGNWSFTPGTPLANGTVVNAVAQDAAGNTSGPASTTVDSVAPAAPVIDPSNGSVIAGTAEAGATVILTDGGGNPIGQATADGSGNWTFTPGTPLANGTVINAVAQDPAGNTSGPASTTVDAVAPATPVVNPSNGSVIAGTAEAGATVILTDGNGNPIGQVTADGSGNWSFTPGTPLANGSVVNALAQDAAGNTSGPASTTVDSVAPATPVLDPSNGTVISGTAEAGATVILTDGGGNPIGQATADGSGNWSFTPGTPLTNGTVINAVAQDAAGNTSGPVSTTVDAVAPATPVIDPSNGVELSGTAEPGVRVILTDGNGNPIGQTLADGSGNWTFTPGTPLANGTVVNAVAQDPAGNTSGPASTTVDTVAPATPVINASNGSVITGTAEVGAKVILTDGNGNPIGETTADGSGNWTFTPGTPLANGTVINAVAEDAAGNASGPASTTVDSVAPSAPLLSISADGALLTGTAEPNSQVRIVVNGDTANPITVTVDGAGNFSLPFAPPLITGELIAGVAVDAAGNVSGPATINAPDLAPPTISVPEAADTWINAAEIGDGIQVDVTVRPTMQVGQVVTVKFAGQNGYEAEVSHTLTAGDIAAGNLTLTLTPPGGMGPFPEGASTVTADINGGTASTPVPFTIDTIPPATPVLSLVGNILTISAEPGTELTVTVDVGGVTATATVTADNSGLASLNLLTDLDIDFSWDQLLNAQVSVVGRDPAGNPSNTASIGVGTSIEQPVTIGNFGLDVSLNPLNPRFGFSGTTEPDSSVVIRVITPALNVELLPIQADSSGNFSLNLLSPTILTQLGLNITDILNLGSQISFNLVSTDSNGNDSAAYGITLTPNGLSLNIGQIDVNGTSGDDVLSGANGSSEHINGGDGSDLIFNVGTGDHVVAGNGNDTIQITATDFVSIDGGAGFDTLVLANGIDLDYNAVGVGTLSNLERIDLGKGDSGSVLTLTAAEVDAITDANNTLQITGENNDTLNVVGAVNTGTTQLINGITYDVYTFGSTTLLIEDNTVQVVV
>Cluster_23_Allele_84
MSIQAKVTPIDQSISSAAAVEVPENGILKLSQSSNIALDVAPESVAGYSKSGSDLIVQLKTGESVRIANFYAEGQPSSQLFLADKDKLVAVDLPPVAADGPLMAGYIPQESLAGFESLTGAGVLGGMSAGTALLVGAAAIGAGVAISNSSGGGGGGGSSVPPDTTPPKAASGLKIAPDGSSISGQAEAGASVGIDTNGDGKPDLTVIADANGNFTAPLNPPLTNGQTVTVVVTDPAGNASPPAQVTAPDTTAPAPATDVQVAPGRWCPER
>Cluster_23_Allele_85
MVNAVAQDAAGNTSGPASTTVDSVAPAAPVIDPSNGSVIAGTAEAGATVILTDGGGNPIGQATADGSGNWSFTPGTPLANGTVINAVAQDPAGNTSGPTSTTVDAVAPATPVVNPSNGSVIAGTAEAGATVILTDGGGNPIGQATADGSGNWSFTPGTPLANGSVVNAVAQDAAGNTSGPASTTVDSVAPATPVLDPSNGTVISGTAEAGATVILTDGGGNPIGQATADGSGNWSFTPGTPLTNGTVINAVAQDAAGNTSGPVSTTVDAVAPATPVIDPSNGVELSGTAEPGVRVILTDGNGNPIGQTLADGSGNWSFTPGTPLANGTVVNAVAQDPAGNTSGPASTTVDTVAPATPVINASNGSVITGTAEVGAKVILTDGNGNLIGETTADGSGNWTFTPGTPLANGTVINAVAEDAAGNASGPASTTVDSVAPSAPLLSISADGALLTGTAEPNSQVRIVVNGDTANPITVTVDGAGNFSLPFAPPLITGELIAGVAVDAAGNVSGPATINAPDLAPPTISVPEAADTWINAAEIGDGIQVDVTVRPTMQVGQVVTVKFAGQNGYEAEVSHTLTAGDIAAGNLTLTLTPPGGMGPFPEGASTVTADINGGTASTPVPFTIDTIPPATPVLSLVGNILTISAEPGTELTVTVDVGGVTATATVTADNSGLASLNLLTDLDIDFSWDQLLNAQVSVVGRDPAGNPSNTASIGVGTSIEQPVTIGNFGLDVSLNPLNPRFGFSGTTEPDSSVVIRVITPALNVELLPIQADSSGNFSLNLLSPTILTQLGLNITDILNLGSQISFNLVSTDSNGNDSAAYGITLTPNGLSLNIGQIDVNGTSGDDVLSGANGSSEHINGGDGSDLIFNVGTGDHVVAGNGNDTIQITATDFVSIDGGAGFDTLVLANGIDLDYNAVGVGTLSNLERIDLGKGDSGSVLTLTAAEVDAITDANNTLQITGENNDTLNVVGAVNTGTTQLINGITYDVYTFGSTTLLIEDNTVQVVV
>Cluster_23_Allele_86
MINAVAQDPAGNTSGPTSTTVDAVAPATPVVNPSNGSVIAGTAEAGATVILTDGGGNPIGQATADGSGNWSFTPGTPLANGSVVNAVAQDAAGNTSGPASTTVDSVAPATPVLDPSNGTVISGTAEAGATVILTDGGGNPIGQATADGSGNWSFTPGTPLTNGTVINAVAQDAAGNTSGPVSTTVDAVAPATPVIDPSNGVELSGTAEPGVRVILTDGNGNPIGQTLADGSGNWSFTPGTPLANGTVVNAVAQDPAGNTSGPASTTVDTVAPATPVINASNGSVITGTAEVGAKVILTDGNGNPIGETTADGSGNWTFTPGTPLANGTVINAVAEDAAGNASGPASTTVDSVAPSAPLLSISADGALLTGTAEPNSQVRIVVNGDTANPITVTVDGAGNFSLPFAPPLITGELIAGVAVDAAGNVSGPATINAPDLAPPTISVPEAADTWINAAEIGDGIQVDVTVRPTMQVGQVVTVKFAGQNGYEAEVSHTLTAGDIAAGNLTLTLTPPGGMGPFPEGASTVTADINGGTASTPVPFTIDTIPPATPVLSLVGNILTISAEPGTELTVTVDVGGVTATATVTADNSGLASLNLLTDLDIDFSWDQLLNAQVSVVGRDPAGNPSNTASIGVGTSIEQPVTIGNFGLDVSLNPLNPRFGFSGTTEPDSSVVIRVITPALNVELLPIQADSSGNFSLNLLSPTILTQLGLNITDILNLGSQISFNLVSTDSNGNDSAAYGITLTPNGLSLNIGQIDVNGTSGDDVLSGANGSSEHINGGDGSDLIFNVGTGDHVVAGNGNDTIQITATDFVSIDGGAGFDTLVLANGIDLDYNAVGVGTLSNLERIDLGKGDSGSVLTLTAAEVDAITDANNTLQITGENNDTLNVVGAVNTGTTQLINGITYDVYTFGSTTLLIEDNTVQVVV
>Cluster_23_Allele_87
MSIQAKVTPIDQSISSAAAVEVPENGILKLSQSSNIALDVAPESVAGYSKSGSDLIVQLKTGESVRIANFYAEGQPSSQLFLADKDKLVAVDLPPVAADGPLMAGYIPQESLAGFESLTGAGVLGGMSAGTALLVGAAAIGAGVAISNSSGGGGGGGSSVPPDTTPPKAASGLKIAPDGSSISGQAEAGASVGIDTNGDGKPDLTVIADANGNFTAPLNPPLTNGQTVTVIVTDPAGNSSPPVTAEAPDFPDAPQVNASNGSVLSGTAEAGVTIVITDGNGNPIGQTSADANGNWSFTPGSQLPDGTVVNVVARDAAGNSSPATSITVDGVAPSAPVVEPSNGSELSGTAEPGSSVTLTDGNGNPIGQTTADANGNWSFTPSTPLPDGTVVNVVARDAAGNSSPPASVTVDAVAPATPTVDPSNGTTLSGTAEPGATVTLTDGNGNPIGQVTADGSGNWTFTPSTPLPNGTVVNATATDPSGNASSPASVTVDAVAPATPVVNPSNGSTLSGTAEPGATVTLTDGNGNPIGQVTADGSGNWSFTPTTPLPNGTVVNATATDASGNTSAGSSVTVDSVAPATPVINPSNGTTLSGTAEPGSSVTLTDGNGNPIGQVTADGSGNWSFTPSTPLADGTVVNATATDPAGNTSGQGSTTVDGVAPTTPTVNLSNGSSLSGTAEPGSTVILTDGNGNPIAEVTADGSGNWTYTPSTPIANGTVVNVVAEDAAGNSSPPATVTVDSSAPPAPVINPSNGVVISGTAEAGATVTLTDAGGNPIGQVTADGSGNWSFTPGTPLANGTVIVATATDPTGNTGPQAATTVDAVAPPAPVIDPSNGTTISGTAEAGAKVILTDGNGNPIGETTADGSGNWTFTPATPLANGTVVNAVAQDPAGNTGPQGSTTVDAVAPNTPVVNPSNGNLLNGTAEPGSTVTLTDGNGNPIGQTTADGSGNWSFTPGSQLPNGTVVNVTASDAAGNTSPPATTTVDSSLPSIPQVDPSNGSVISGTADAGNTIIITDGNGNPIGQVTADGSGNWSFTPGIPLPDGTVVNVVARSPSNVDSAPAVITVDGVAPAAPVIDPSNGTEISGTAEAGATVILTDGGGNPIGQATADGSGNWTFTPSTPLANGTVINAVAQDPAGNTSGPASVTVDAIAPPAPVIDPSNGVVISGTAEAGATVILTDGNGNPIGQVTADGSGNWVFTPATPLANGTVINALAQDAAGNNSSPTSATVDSLAPAAPVIDPSNGSVIAGTAEAGATVILTDGNGNPIGQVTADGSGNWSFTPGTPLANGTVVNAVAQDAAGNTSGPASTTVDSVAPAAPVIDPSNGSVIAGTAEAGATVILTDGGGNPIGQATADGSGNWSFTPGTPLANGTVINAVAQDPAGNTSGPTSTTVDAVAPATPVVNPSNGSVIAGTAEAGATVILTDGGGNPIGQATADGSGNWSFTPGTPLANGSVVNAVAQDAAGNTSGPASTTVDSVAPATPVLDPSNGTVISGTAEAGATVILTDGGGNPIGQATADGSGNWSFTPGTPLTNGTVINAVAQDAAGNTSGPVSTTVDAVAPATPVIDPSNGVELSGTAEPGVRVILTDGNGNPIGQTLADGSGNWTFTPGTPLANGTVVNAVAQDPAGNTSGPASTTVDTVAPATPVINASNGSVITGTAEVGAKVILTDGNGNPIGETTADGSGNWTFTPGTPLANGTVINAVAEDAAGNASGPASTTVDSVAPSAPLLSISADGALLTGTAEPNSQVRIVVNGDTANPITVTVDGAGNFSLPFAPPLITGELIAGVAVDAAGNVSGPATINAPDLAPPTISVPEAADTWINAAEIGDGIQVDVTVRPTMQVGQVVTVKFAGQNGYEAEVSHTLTAGDIAAGNLTLTLTPPGGMGPFPEGASTVTADINGGTASTPVPFTIDTIPPATPVLSLVGNILTISAEPGTELTVTVDVGGVTATATVTADNSGLASLNLLTDLDIDFSWDQLLNAQVSVVGRDPAGNPSNTASIGVGTSIEQPVTIGNFGLDVSLNPLNPRFGFSGTTEPDSSLVIRVITPALNVELLPIQADSSGNFSLNLLSPTILTQLGLNITDILNLGSQISFNLVSTDSNGNDSAAYGITLTPNGLSLNIGQIDVNGTSGDDVLSGANGSSEHINGGDGSDLIFNVGTGDHVVAGNGNDTIQITATDFVSIDGGAGFDTLVLANGIDLDYNAVGVGTLSNLERIDLGKGDSGSVLTLTAAEVDAITDANNTLQITGENNDTLNVVGAVNTGTTQLINGITYDVYTFGSTTLLIEDNTVQVVV
>Cluster_23_Allele_88
MVNATATDPAGNTGGQGSTTVDAIAPATPTVNLSNGSSLSGTAEPGSTVILTDGNGNPIAEVTADGSGNWTYTPSTPIANGTVVNVVAEDAAGNSSPPATVTVDSSAPPAPVINPSNGVVISGTAEAGATVTLTDAGGNPIGQVTADGSGNWSFTPGTPLANGTVIVATATDPTGNTGPQAATTVDAVAPPAPVIDPSNGTTISGTAEAGAKVILTDGNGNPIGETTADGSGNWTFTPATPLANGTVVNAVAQDPAGNTGPQGSTTVDAVAPNTPVVNPSNGNLLNGTAEPGSTVTLTDGNGNPIGQTTADGSGNWSFTPGSQLPNGTVVNVTASDAAGNTSLPATTTVDSSLPSIPQVDPSNGSVISGTADAGNTIIITDGNGNPIGQVTADGSGNWSFTPGIPLPDGTVVNVVARSPSNVDSAPAVITVDGVAPAAPVIDPSNGTEISGTAEAGATVILTDGGGNPIGQATADGSGNWSFTPGTPLANGTVINAVAQDPAGNTSGPTSTTVDAVAPATPVVNPSNGSVIAGTAEAGATVILTDGGGNPIGQATADGSGNWSFTPGTPLANGSVVNAVAQDAAGNTSGPASTTVDSVAPATPVLDPSNGTVISGTAEAGATVILTDGGGNPIGQATADGSGNWSFTPGTPLANGSVINAVAQDAAGNTSGPVSTTVDAVAPATPVIDPSNGVELSGTAEPGVRVILTDGNGNPIGQTLADGSGNWSFTPGTPLANGTVVNAVAQDPAGNTSGPASTTVDTVAPATPVINASNGSVITGTAEVGAKVILTDGNGNPIGETTADGSGNWTFTPGTPLANGTVINAVAEDAAGNASGPASTTVDSVAPSAPLLSISADGALLTGTAEPNSQVRIVVNGDTANPITVTVDGAGNFSLPFAPPLITGELIAGVAVDAAGNVSGPATINAPDLAPPTISVPEAADTWINAAEIGDGIQVDVTVRPTMQVGQVVTVKFAGQNGYEAEVSHTLTAGDIAAGNLTLTLTPPGGMGPFPEGASTVTADINGGTASTPVPFTIDTIPPATPVLSLVGNILTISAEPGTELTVTVDVGGVTATATVTADNSGLASLNLLTDLDIDFSWDQLLNAQVSVVGRDPAGNPSNTASIGIGTSIEQPVTIGNFGLDVSLNPLNPRFGFSGTTEPNSSVVIRVITPALNVELLPIQADSSGNFSLNLLSPTILTQLGLNITDILNLGSQISFNLVSTDSNGNDSAAYGITLTPNGLSLNIGQIDVNGTSGDDVLSGANGSSEHINGGDGSDLIFNVGTGDHVVAGNGNDTIQITATDFVSIDGGAGFDTLVLANGIDLDYNAVGVGTLSNLERIDLGKGDSGSVLTLTAAEVDAITDANNTLQITGENNDTLNVVGAVNTGTTQLINGITYDVYTFGSTTLLIEDNTVQVVV
>Cluster_23_Allele_89
MTIVITDGNGNPIGQTSADANGNWSFTPGSQLPDGTVVNVVARDAAGNSSPATSITVDGVAPSAPVVEPSNGSELSGTAEPGSSVTLTDGNGNPIGQTTADANGNWSFTPSTPLPDGTVVNVVARDAAGNSSPPASVTVDAVAPATPTVDPSNGTTLSGTAEPGATVTLTDGNGNPIGQVTADGSGNWTFTPSTPLPNGTVVNATATDPSGNASSPASVTVDAVAPATPVVNPSNGTTLSGTAEPGATVTLTDGNGNPIGQVTADGSGNWSFTPTTPLPNGTVVNATATDASGNTSAGSSVTVDSVAPATPVINPSNGTTLSGTAEPGSSVTLTDGNGNPIGQVTADGSGNWSFTPSTPLADGTVVNATATDPAGNTGGQGSTTVDAIAPTTPTVNLSNGSSLSGTAEPGSTVILTDGNGNPIAEVTADGSGNWTYTPSTPIANGTVVNVVAQDAAGNSSPGASVTVDSQAPAAPVLNPSNGTTLSGTAEPGATVTLTDGNGNPIGQVTADGSGNWSFTPGTPLANGTVVNATASDPTGNTSAPATTTVDSVAPAAPVVNPSNGAEISGTAEPGATVTLTDGSGNPIGQVTADGSGNWSFTPSTPLADGTVVNATATDPAGNTGGQGSTTVDAIAPATPTVNLSNGSSLSGTAEPGSTVILTDGNGNPIAEVTADGSGNWTYTPSTPIANGTVVNVVAQDAAGNSSPPATVTIDSSAPPAPVINPSNGVVISGTAEAGATVTLTDAGGNPIGQVTADGSGNWSFTPGTPLANGTVIVATATDPTGNTGPQAATTVDAVAPPAPVIDPSNGTTISGTAEAGAKVILTDGNGNPIGETTADGSGNWTFTPATPLANGTVVNAVAQDPAGNTGPQGSTTVDAVAPNTPVVNPSNGNLLNGTAEPGSTVTLTDGNGNPIGQTTADGSGNWSFTPGSQLPNGTVVNVTASDAAGNTSAPATTTVDSSLPSIPQVDPSNGSVISGTADAGNTIIITDGNGNPIGQVTADGSGNWSFTPGIPLPDGTVVNVVARSPSNVDSAPAVITVDGVAPAAPVIDPSNGTEISGTAEAGATVILTDGGGNPIGQATADGSGNWTFTPGTPLANGTVINAVAQDPAGNTSGPASVTVDAIAPPAPVIDPSNGVVISGTAEAGATVILTDGNGNPIGQVTADGSGNWAFTPATPLANGTVINALAQDAAGNNSSPTSATVDSLAPAAPVIDPSNGSVIAGTAEAGATVILTDGNGNPIGQVTADGSGNWSFTPGTPLANGTVVNAVAQDAAGNTSGPASTTVDSVAPAAPVIDPSNGSVIAGTAEAGATVILTDGGGNPIGQATADGSGNWTFTPSTPLANGTVINAVAQDPAGNTSGPASVTVDAIAPPAPVINPSNGVVISGTAEAGATVILTDGNGNPIGQVTADGSGNWSFTPGTPLANGSVINALAQDAAGNTSGPASTTVDSVAPATPVLDPSNGTVISGTAEAGATVILTDGGGNPIGQATADGSGNWSFTPGTPLTNGTVINAVAQDAAGNTSGPVSTTVDAVAPATPVIDPSNGVELSGTAEPGVRVILTDGNGNPIGQTLADGSGNWTFTPGTPLANGTVVNAVAQDPAGNTSGPASTTVDTVAPATPVINASNGSVITGTAEVGAKVILTDGNGNPIGETTADGSGNWTFTPGTPLANGTVINAVAEDAAGNASGPASTTVDSVAPSAPLLSISADGALLTGTAEPNSQVRIVVNGDTANPITVTVDGAGNFSLPFAPPLITGELIAGVAVDAAGNVSGPATINAPDLAPPTISVPEAADTWINAAEIGDGIQVDVTVRPTMQVGQVVTVKFAGQNGYEAEVSHTLTAGDIAAGNLTLTLTPPGGMGPFPEGASTVTADINGGTASTPVPFTIDTIPPATPVLSLVGNILTISAEPGTELTVTVDVGGVTATATVTADNSGLASLNLLTDLDIDFSWDQLLNAQVSVVGRDPAGNPSNTASIGVGTSIEQPVTIGNFGLDVSLNPLNPRFGFSGTTEPDSSVVIRVITPALNVELLPIQADSSGNFSLNLLSPTILTQLGLNITDILNLGSQISFNLVSTDSNGNDSAAYGITLTPNGLSLNIGQIDVNGTSGDDVLSGANGSSEHINGGDGSDLIFNVGTGDHVVAGNGNDTIQITATDFVSIDGGAGFDTLVLANGIDLDYNAVGVGTLSNLERIDLGKGDSGSVLTLTAAEVDAITDANNTLQITGENNDTLNVVGAVNTGTTQLINGITYDVYTFGSTTLLIEDNTVQVVV
>Cluster_23_Allele_90
MTIVITDGNGNPIGQTSADANGNWSFTPGSQLPDGTVVNVVARDAAGNSSPATSITVDGVAPNAPVVELSNGSELSGTAEPGSSVTLTDGNGNPIGQTTADANGNWSFTPSTPLPDGTVVNVVARDAAGNSSPPASVTVDAVAPATPTVDPSNGTTLSGTAEPGATVTLTDGNGNPIGQVTADGSGNWTFTPSTPLPNGTVVNATATDPSGNASSPASVTVDAVAPATPVVNPSNGSTLSGTAEPGATVTLTDGNGNPIGQVTADGSGNWSFTPTTPLPNGTVVNATATDASGNTSAGSSVTVDSVAPATPVINPSNGTTLSGTAEPGSSVTLTDGNGNPIGQVTADGSGNWSFTPSTPLADGTVVNATATDPAGNTSGQGSTTVDGVAPTTPTVNLSNGSSLSGTAEPGSTVILTDGNGNPIAEVTADGSGNWTYTPSTPIANGTVVNVVAQDAAGNSSPGASVTVDSQAPAAPVLNPSNGTTLSGTAEPGATVTLTDGNGNPIGQVTADGSGNWSFTPGTPLANGTVVNATASDPTGNTSAPASTTVDSVAPAAPVVNPSNGAEISGTAEPGATVTLTDGSGNPIGQVTADGSGNWSFTPSTPLADGTVVNATATDPAGNTGGQGSTTVDAIAPATPTVNLSNGSSLSGTAEPGSTVILTDGNGNPIAEVTADGSGNWTYTPSTPIANGTVVNVVAEDAAGNSSPPATVTVDSSAPPAPVINPSNGVVISGTAEAGATVTLTDAGGNPIGQVTADGSGNWSFTPGTPLANGTVIVATATDPTGNTGPQAATTVDAVAPPAPVIDPSNGTTISGTAEAGAKVILTDGNGNPIGETTADGSGNWTFTPATPLANGTVVNAVAQDPAGNTGPQGSTTVDAVAPNTPVVNPSNGNLLNGTAEPGSTVTLTDGNGNPIGQTTADGSGNWSFTPGSQLPNGTVVNVTASDAAGNTSAPATTTVDSSLPSIPQVDPSNGSVISGTADAGNTIIITDGNGNPIGQVTADGSGNWSFTPGIPLPDGTVVNVVARSPSNVDSAPAVITVDGVAPAAPVIDPSNGTEISGTAEAGATVILTDGGGNPIGQATADGSGNWTFTPGTPLANGTVINAVAQDPAGNTSGPASVTVDAIAPPAPVIDPSNGVVISGTAEAGATVILTDGNGNPIGQVTADGSGNWSFTPGTPLANGSVINALAQDAAGNTSGPASTTVDSVAPATPVLDPSNGTVISGTAEAGATVILTDGGGNPIGQATADGSGNWSFTPGTPLTNGTVINAVAQDAAGNTSGPVSTTVDAVAPATPVIDPSNGVELSGTAEPGVRVILTDGNGNPIGQTLADGSGNWTFTPGTPLANGTVVNAVAQDPAGNTSGPASTTVDTVAPATPVINASNGSVITGTAEVGAKVILTDGNGNPIGETTADGSGNWTFTPGTPLANGTVINAVAEDAAGNASGPASTTVDSVAPSAPLLSISADGALLTGTAEPNSQVRIVVNGDTANPITVTVDGAGNFSLPFAPPLITGELIAGVAVDAAGNVSGPATINAPDLAPPTISVPEAADTWINAAEIGDGIQVDVTVRPTMQVGQVVTVKFAGQNGYEAEVSHTLTAGDIAAGNLTLTLTPPGGMGPFPEGASTVTADINGGTASTPVPFTIDTIPPATPVLSLVGNILTISAEPGTELTVTVDVGGVTATATVTADNSGLASLNLLTDLDIDFSWDQLLNAQVSVVGRDPAGNPSNTASIGVGTSIEQPVTIGNFGLDVSLNPLNPRFGFSGTTEPDSSVVIRVITPALNVELLPIQADSSGNFSLNLLSPTILTQLGLNITDILNLGSQISFNLVSTDSNGNDSAAYGITLTPNGLSLNIGQIDVNGTSGDDVLSGANGSSEHINGGDGSDLIFNVGTGDHVVAGNGNDTIQITATDFVSIDGGAGFDTLVLANGIDLDYNAVGVGTLSNLERIDLGKGDSGSVLTLTAAEVDAITDANNTLQITGENNDTLNVVGAVNTGTTQLINGITYDVYTFGSTTLLIEDNTVQVVV
>Cluster_23_Allele_91
MTIVITDGNGNPIGQTSADANGNWSFTPGSQLPDGTVVNVVARDAAGNSSPATSITVDGVAPSAPVVEPSNGSELSGTAEPGSSVTLTDGNGNPIGQTTADANGNWSFTPSTPLPDGTVVNVVARDAAGNSSPPASVTVDAVAPATPTVDPSNGTTLSGTAEPGATVTLTDGNGNPIGQVTADGSGNWTFTPSTPLPNGTVVNATATDPSGNASSPASVTVDAVAPATPVVNPSNGTTLSGTAEPGATVTLTDGNGNPIGQVTADGSGNWSFTPTTPLPNGTVVNATATDASGNTSAGSSVTVDSVAPATPVINPSNGTTLSGTAEPGSSVTLTDGNGNPIGQVTADGSGNWSFTPSTPLADGTVVNATATDPAGNTSGQGSTTVDGVAPTTPTVNLSNGSSLSGTAEPGSTVILTDGNGNPIAEVTADGSGNWTYTPSTPIANGTVVNVVAQDAAGNSSPGASVTVDSQAPAAPVVNPSNGTTLSGTAEPGATVTLTDGNGNPIGQVTADGSGNWSFTPGTPLANGTVVNATASDPTGNTSAPASTTVDSVAPAAPVVNPSNGAEISGTAEPGATVTLTDGSGNPIGQVTADGSGNWSFTPSTPLADGTVVNATATDPAGNTGGQGSTTVDAIAPATPTVNLSNGSSLSGTAEPGSTVILTDGNGNPIAEVTADGSGNWTYTPSTPIANGTVVNVVAEDAAGNSSPPATVTVDSSAPPAPVINPSNGVVISGTAEAGATVTLTDAGGNPIGQVTADGSGNWSFTPGTPLANGTVIVATATDPTGNTGPQAATTVDAVAPPAPVIDPSNGTTISGTAEAGAKVILTDGNGNPIGETTADGSGNWTFTPATPLANGTVVNAVAQDPAGNTGPQGSTTVDAVAPNTPVVNPSNGNLLNGTAEPGSTVTLTDGNGNPIGQTTADGSGNWSFTPGSQLPNGTVVNVTASDAAGNTSPPATTTVDSSLPSIPQVDPSNGSVISGTADAGNTIIITDGNGNPIGQVTADGSGNWSFTPGIPLPDGTVVNVVARSPSNVDSAPAVITVDGVAPAAPVIDPSNGTEISGTAEAGATVILTDGGGNPIGQATADGSGNWTFTPGTPLANGTVINAVAQDPAGNTSGPASVTVDAIAPPAPVIDPSNGVVISGTAEAGATVILTDGNGNPIGQVTADGSGNWAFTPATPLANGTVINALAQDAAGNNSSPTSATVDSLAPAAPVIDPSNGSVIAGTAEAGATVILTDGNGNPIGQVTADGSGNWSFTPGTPLSNGTVVNAVAQDAAGNTSGPASTTVDSVAPAAPVIDPSNGSVIAGTAEAGATVILTDGGGNPIGQATADGSGNWSFTPGTPLANGTVINAVAQDPAGNTSGPTSTTVDAVAPATPVVNPSNGSVIAGTAEAGATVILTDGGGNPIGQATADGSGNWSFTPGTPLANGSVVNAVAQDAAGNTSGPASTTVDSVAPATPVLDPSNGTVISGTAEAGATVILTDGGGNPIGQATADGSGNWSFTPGTPLTNGTVINAVAQDAAGNTSGPVSTTVDAVAPATPVIDPSNGVELSGTAEPGVRVILTDGNGNPIGQTLADGSGNWTFTPGTPLANGTVVNAVAQDPAGNTSGPASTTVDTVAPATPVINASNGSVITGTAEVGAKVILTDGNGNPIGETTADGSGNWTFTPGTPLANGTVINAVAEDAAGNASGPASTTVDSVAPSAPLLSISADGALLTGTAEPNSQVRIVVNGDTANPITVTVDGAGNFSLPFAPPLITGELIAGVAVDAAGNVSGPATINAPDLAPPTISVPEAADTWINAAEIGDGIQVDVTVRPTMQVGQVVTVKFAGQNGYEAEVSHTLTAGDIAAGNLTLTLTPPGGMGPFPEGASTVTADINGGTASTPVPFTIDTIPPATPVLSLVGNILTISAEPGTELTVTVDVGGVTATATVTADNSGLASLNLLTDLDIDFSWDQLLNAQVSVVGRDPAGNPSNTASIGVGTSIEQPVTIGNFGLDVSLNPLNPRFGFSGTTEPDSSVVIRVITPALNVELLPIQADSSGNFSLNLLSPTILTQLGLNITDILNLGSQISFNLVSTDSNGNDSAAYGITLTPNGLSLNIGQIDVNGTSGDDVLSGANGSSEHINGGDGSDLIFNVGTGDHVVAGNGNDTIQITATDFVSIDGGAGFDTLVLANGIDLDYNAVGVGTLSNLERIDLGKGDSGSVLTLTAAEVDAITDANNTLQITGENNDTLNVVGAVNTGTTQLINGITYDVYTFGSTTLLIEDNTVQVVV
>Cluster_23_Allele_92
MILTDGNGNPIGQVTADGSGNWSFTPGTPLANGSVINALAQDAAGNTSGPASTTVDSVAPATPVLDPSNGTVISGTAEAGATVILTDGGGNPIGQATADGSGNWSFTPGTPLTNGTVINAVAQDAAGNTSGPVSTTVDAVAPATPVIDPSNGVELSGTAEPGVRVILTDGNGNPIGQTLADGSGSWSFTPSTPLANGTVVNAVAQDPAGNTSGPASTTVDTVAPATPVINASNGSVITGTAEVGAKVILTDGNGNPIGETTADGSGNWTFTPGTPLANGTVINAVAEDAAGNASGPASTTVDSVAPSAPLLSISADGALLTGTAEPNSQVRIVVNGDTANPITVTVDGAGNFSLPFAPPLITGELIAGVAVDAAGNVSGPATINAPDLAPPTISVPEAADTWINAAEIGDGIQVDVTVRPTMQVGQVVTVKFAGQNGYEAEVSHTLTAGDIAAGNLTLTLTPPGGMGPFPEGASTVTADINGGTASTPVPFTIDTIPPATPVLSLVGNILTISAEPGTELTVTVDVGGVTATATVTADNSGLASLNLLTDLDIDFSWDQLLNAQVSVVGRDPAGNPSNTASIGVGTSIEQPVTIGNFGLDVSLNPLNPRFGFSGTTEPDSSVVIRVITPALNVELLPIQADSSGNFSLNLLSPTILTQLGLNITDILNLGSQISFNLVSTDSNGNDSAAYGITLTPNGLSLNIGQIDVNGTSGDDVLSGANGSSEHINGGDGSDLIFNVGTGDHVVAGNGNDTIQITATDFVSIDGGAGFDTLVLANGIDLDYNAVGVGTLSNLERIDLGKGDSGSVLTLTAAEVDAITDANNTLQITGENNDTLNVVGAVNTGTTQLINGITYDVYTFGSTTLLIEDNTVQVVV
>Cluster_23_Allele_93
MVNATATDPAGNTGGQGSTTVDAIAPATPTVNLSNGSSLSGTAEPGSTVILTDGNGNPIAEVTADGSGNWTYTPSTPIANGTVVNVVAEDAAGNSSPPATVTVDSSAPPAPVINPSNGVVISGTAEAGATVTLTDAGGNPIGQVTADGSGNWSFTPGTPLANGTVIVATATDPTGNTGPQAATTVDAVAPPAPVIDPSNGTTISGTAEAGAKVILTDGNGNPIGETTADGSGNWTFTPATPLANGTVVNAVAQDPAGNTGPQGSTTVDAVAPNTPVVNPSNGNLLNGTAEPGSTVTLTDGNGNPIGQTTADGSGNWSFTPGSQLPNGTVVNVTASDAAGNTSPPATTTVDSSLPSIPQVDPSNGSVISGTADAGNTIIITDGNGNPIGQVTADGSGNWSFTPGIPLPDGTVVNVVARSPSNVDSAPAVITVDGVAPAAPVIDPSNGTEISGTAEAGATVILTDGGGNPIGQATADGSGNWTFTPGTPLANGTVINAVAQDPAGNTSGPASTTVDAVAPATPVVNPSNGSVIAGTAEAGATVILTDGGGNPIGQATADGSGNWSFTPGTPLANGSVVNAVAQDAAGNTSGPASTTVDSVAPATPVLDPSNGTVISGTAEAGATVILTDGGGNPIGQATADGSGNWSFTPGTPLANGSVINAVAQDAAGNTSGPVSTTVDAVAPATPVIDPSNGVELSGTAEPGVRVILTDGNGNPIGQTLADGSGNWSFTPGTPLANGTVVNAVAQDPAGNTSGPASTTVDTVAPATPVINASNGSVITGTAEVGAKVILTDGNGNPIGETTADGSGNWTFTPGTPLANGTVINAVAEDAAGNASGPASTTVDSVAPSAPLLSISADGALLTGTAEPNSQVRIVVNGDTANPITVTVDGAGNFSLPFAPPLITGELIAGVAVDAAGNVSGPATINAPDLAPPTISVPEAADTWINAAEIGDGIQVDVTVRPTMQVGQVVTVKFAGQNGYEAEVSHTLTAGDIAAGNLTLTLTPPGGMGPFPEGASTVTADINGGTASTPVPFTIDTIPPATPVLSLAGNILTISAEPGTELTVTVDIGGATATATVTADNSGLASLNLLTDLDVDFSWDQLLNAQVSVVGRDPAGNPSNTASIGIGTSIEQPVTIGNFGLDVSLNPLNPRFGFSGTTEPNSSVVIRVITPALNVELLPIQADSSGNFSLNLLSPTILTQLGLNITDILNLGSQISFNLVSTDSNGNDSAAYGITLTPNGLSLNIGQIDVNGTSGDDVLSGANGSSEHINGGDGSDLIFNVGTGDHVVAGNGNDTIQITATDFVSIDGGAGFDTLVLANGIDLDYNAVGVGTLSNLERIDLGKGDSGSVLTLTAAEVDAITDANNTLQITGENNDTLNVVGAVNTGTTQLINGITYDVYTFGSTTLLIEDNTVQVVV
>Cluster_23_Allele_94
MDSVAPAAPVIDPSNGSVIAGTAEAGATVILTDGGGNPIGQATADGSGNWTFTPSTPLANGTVINAVAQDPAGNTSGPASVTVDAIAPPAPVINPSNGVVISGTAEAGATVILTDGNGNPIGQVTADGSGNWSFTPGTPLANGSVINALAQDAAGNTSGPASTTVDSVAPATPVLDPSNGTVISGTAEAGATVILTDGGGNPIGQATADGSGNWSFTPGTPLTNGTVINAVAQDAAGNTSGPVSTTVDAVAPATPVIDPSNGVELSGTAEPGVRVILTDGNGNPIGQTLADGSGNWTFTPGTPLVNGTVVNAVAQDPAGNTSGPASTTVDTVAPATPVINASNGSVITGTAEVGAKVILTDGNGNPIGETTADGSGNWTFTPGTPLANGTVINAVAEDAAGNASGPASTTVDSVAPSAPLLSISADGALLTGTAEPNSQVRIVVNGDTANPITVTVDGAGNFSLPFAPPLITGELIAGVAVDAAGNVSGPATINAPDLAPPTISVPEAADTWINAAEIGDGIQVDVTVRPTMQVGQVVTVKFAGQNGYEAEVSHTLTAGDIAAGNLTLTLTPPGGMGPFPEGASTVTADINGGTASTPVPFTIDTIPPATPVLSLVGNILTISAEPGTELTVTVDVGGVTATATVTADNSGLASLNLLTDLDIDFSWDQLLNAQVSVVGRDPAGNPSNTASIGIGTSIEQPVTIGNFGLDVSLNPLNPRFGFSGTTEPNSSVVIRVITPALNVELLPIQADSSGNFSLNLLSPTILTQLGLNITDILNLGSQISFNLVSTDSNGNDSAAYGITLTPNGLSLNIGQIDVNGTSGDDVLSGANGSSEHINGGDGSDLIFNVGTGDHVVAGNGNDTIQITATDFVSIDGGAGFDTLVLANGIDLDYNAVGVGTLSNLERIDLGKGDSGSVLTLTAAEVDAITDANNTLQITGENNDTLNVVGAVNTGTTQLINGITYDVYTFGSTTLLIEDNTVQVVV
>Cluster_23_Allele_95
MDAVAPPAPVIDPSNGTTISGTAEAGAKVILTDGNGNPIGETTADGSGNWTFTPATPLANGTVVNAVAQDPAGNTGPQGSTTVDAVAPNTPVVNPSNGNLLNGTAEPGSTVTLTDGNGNPIGQTTADGSGNWSFTPGSQLPNGTVVNVTASDAAGNTSPPATTTVDSSLPSIPQVDPSNGSVISGTADAGNTIIITDGNGNPIGQVTADGSGNWSFTPGIPLPDGTVVNVVARSPSNVDSAPAVITVDGVAPAAPVIDPSNGTEISGTAEAGATVILTDGGGNPIGQATADGSGNWTFTPGTPLANGTVINAVAQDPAGNTSGPASTTVDAVAPATPVVNPSNGSVIAGTAEAGATVILTDGGGNPIGQATADGSGNWSFTPGTPLANGSVVNAVAQDAAGNTSGPASTTVDSVAPATPVLDPSNGTVISGTAEAGATVILTDGGGNPIGQATADGSGNWSFTPGTPLANGSVINAVAQDAAGNTSGPVSTTVDAVAPATPVIDPSNGVELSGTAEPGVRVILTDGNGNPIGQTLADGSGNWSFTPGTPLANGTVVNAVAQDPAGNTSGPASTTVDTVAPATPVINASNGSVITGTAEVGAKVILTDGNGNPIGETTADGSGNWTFTPGTPLANGTVINAVAEDAAGNASGPASTTVDSVAPSAPLLSISADGALLTGTAEPNSQVRIVVNGDTANPITVTVDGAGNFSLPFAPPLITGELIAGVAVDAAGNVSGPATINAPDLAPPTISVPEAADTWINAAEIGDGIQVDVTVRPTMQVGQVVTVKFAGQNGYEAEVSHTLTAGDIAAGNLTLTLTPPGGMGPFPEGASTVTADINGGTASTPVPFTIDTIPPATPVLSLAGNILTISAEPGTELTVTVDIGGATATATVTADNSGLASLNLLTDLDVDFSWDQLLNAQVSVVGRDPAGNPSNTASIGIGTSIEQPVTIGNFGLDVSLNPLNPRFGFSGTTEPNSSVVIRVITPALNVELLPIQADSSGNFSLNLLSPTILTQLGLNITDILNLGSQISFNLVSTDSNGNDSAAYGITLTPNGLSLNIGQIDVNGTSGDDVLSGANGSSEHINGGDGSDLIFNVGTGDHVVAGNGNDTIQITATDFVSIDGGAGFDTLVLANGIDLDYNAVGVGTLSNLERIDLGKGDSGSVLTLTAAEVDAITDANNTLQITGENNDTLNVVGAVNTGTTQLINGITYDVYTFGSTTLLIEDNTVQVVV
>Cluster_23_Allele_96
MINTVAQDPAGNTSGPASVTVDAIAPPAPVINPSNGVVISGTAEAGATVILTDGNGNPIGQVTADGSGNWSFTPGTPLANGSVINALAQDAAGNTSGPASTTVDSVAPATPVLDPSNGTVISGTAEAGATVILTDGGGNPIGQATADGSGNWSFTPGTPLTNGTVINAVAQDAAGNTSGPVSTTVDAVAPATPVIDPSNGVELSGTAEPGVRVILTDGNGNPIGQTLADGSGNWTFTPGTPLANGTVVNAVAQDPAGNTSGPASTTVDTVAPATPVINASNGSVITGTAEVGAKVILTDGNGNPIGETTADGSGNWTFTPGTPLANGTVINAVAEDAAGNASGPASTTVDSVAPSAPLLSISADGALLTGTAEPNSQVRIVVNGDTANPITVTVDGAGNFSLPFAPPLITGELIAGVAVDAAGNVSGPATINAPDLAPPTISVPEAADTWINAAEIGDGIQVDVTVRPTMQVGQVVTVKFAGQNGYEAEVSHTLTAGDIAAGNLTLTLTPPGGMGPFPEGASTVTADINGGTASTPVPFTIDTIPPATPVLSLVGNILTISAEPGTELTVTVDVGGVTATATVTADNSGLASLNLLTDLDIDFSWDQLLNAQVSVVGRDPAGNPSNTASIGVGTSIEQPVTIGNFGLDVSLNPLNPRFGFSGTTEPDSSVVIRVITPALNVELLPIQADSSGNFSLNLLSPTILTQLGLNITDILNLGSQISFNLVSTDSNGNDSAAYGITLTPNGLSLNIGQIDVNGTSGDDVLSGANGSSEHINGGDGSDLIFNVGTGDHVVAGNGNDTIQITATDFVSIDGGAGFDTLVLANGIDLDYNAVGVGTLSNLERIDLGKGDSGSVLTLTAAEVDAITDANNTLQITGENNDTLNVVGAVNTGTTQLINGITYDVYTFGSTTLLIEDNTVQVVV
>Cluster_23_Allele_97
MSIQAKVTPIDQSISSAAAVEVPENGILKLSQSSNIALDVAPESVAGYSKSGSDLIVQLKTGESVRIANFYAEGQPSSQLFLADKDKLVAVDLPPVAADGPLMAGYIPQESLAGFESLTGAGVLGGMSAGTALLVGAAAIGAGVAISNSSGGGGGGGSSVPPDTTPPKAASGLKIAPDGSSISGQAEAGASVGIDTNGDGKPDLTVIADANGNFTAPLNPPLTNGQTVTVVVTDPAGNASPPAQVTAPDTTAPAPATDVQVAPDGSSVTGKAEPGSTVGVDTDGDGQPDTTVVVGPGGSFEVPLNPPLTNGETVTVIVTDPAGNNSTPVTVEAPDTTAPAPATDVQVAPDGSSVTGNAEPGATVGVDTDGDGQPDTTVVR
>Cluster_23_Allele_98
MINAVAQDPAGNTSGPTSTTVDAVAPATPVVNPSNGSVIAGTAEAGATVILTDGGGNPIGQATADGSGNWSFTPGTPLANGSVVNAVAQDAAGNTSGPASTTVDSVAPATPVLDPSNGTVISGTAEAGATVILTDGGGNPIGQATADGSGNWSFTPGTPLANGSVINAVAQDAAGNTSGPVSTTVDAVAPATPVIDPSNGVELSGTAEPGVRVILTDGNGNPIGQTLADGSGNWSFTPGTPLANGTVVNAVAQDPAGNTSGPASTTVDTVAPATPVINASNGSVITGTAEVGAKVILTDGNGNPIGETTADGSGNWTFTPGTPLANGTVINAVAEDAAGNASGPASTTVDSVAPSAPLLSISADGALLTGTAEPNSQVRIVVNGDTANPITVTVDGAGNFSLPFAPPLITGELIAGVAVDAAGNVSGPATINAPDLAPPTISVPEAADTWINAAEIGDGIQVDVTVRPTMQVGQVVTVKFAGQNGYEAEVSHTLTAGDIAAGNLTLTLTPPGGMGPFPEGASTVTADINGGTASTPVPFTIDTIPPATPVLSLVGNILTISAEPGTELTVTVDVGGVTATATVTADNSGLASLNLLTDLDIDFSWDQLLNAQVSVVGRDPAGNPSNTASIGIGTSIEQPVTIGNFGLDVSLNPLNPRFGFSGTTEPNSSVVIRVITPALNVELLPIQADSSGNFSLNLLSPTILTQLGLNITDILNLGSQISFNLVSTDSNGNDSAAYGITLTPNGLSLNIGQIDVNGTSGDDVLSGANGSSEHINGGDGSDLIFNVGTGDHVVAGNGNDTIQITATDFVSIDGGAGFDTLVLANGIDLDYNAVGVGTLSNLERIDLGKGDSGSVLTLTAAEVDAITDANNTLQITGENNDTLNVVGAVNTGTTQLINGITYDVYTFGSTTLLIEDNTVQVVV
>Cluster_23_Allele_99
MTVIVTDPAGNNSTPVTVEAPDTTAPAPATDVQVAPDGSSVTGNAEPGATVGVDTDGDGQPDTTVVVGPGGSFEVPLNPPLTNGETVTVIVTDPAGNSSTPVTAEAPDFPDAPQVNASNGSVLSGTAEAGVTIVITDGNGNPIGQTSADANGNWSFTPGSQLPDGTVVNVVARDAAGNSSPATSITVDGVAPSAPVVEPSNGSELSGTAEPGSSVTLTDGNGNPIGQTTADANGNWSFTPSTPLPDGTVVNVVARDAAGNSSPPASVTVDAVAPATPTVDPSNGTTLSGTAEPGATVTLTDGNGNPIGQVTADGSGNWSFTPGTPLANGTVVNATASDPTGNTSAPASTTVDSVAPAAPVVNPSNGAEISGTAEPGATVTLTDGSGNPIGQVTADGSGNWSFTPGTPLANGTVIVATATDPTGNTGPQAATTVDAVAPPAPVIDPSNGTTISGTAEAGAKVILTDGNGNPIGETTADGSGNWTFTPATPLANGTVVNAVAQDPAGNTGPQGSTTVDAVAPNTPVVNPSNGNLLNGTAEPGSTVTLTDGNGNPIGQTTADGSGNWSFTPGSQLPNGTVVNVTASDAAGNTSPPATTTVDSSLPSIPQVDPSNGSVISGTADAGNTIIITDGNGNPIGQVTADGSGNWSFTPGIPLPDGTVVNVVVRSPSNVDSAPAVITVDGVAPAAPVIDPSNGTEISGTAEAGATVILTDGGGNPIGQATADGSGNWTFTPGTPLANGTVINAVAQDPAGNTSGPASVTVDAIAPPAPVIDPSNGVVISGTAEAGATVILTDGNGNPIGQVTADGSGNWAFTPATPLANGTVINALAQDAAGNNSSPTSATVDSLAPAAPVIDPSNGSVIAGTAEAGATVILTDGNGNPIGQVTADGSGNWSFTPGTPLANGTVVNAVAQDAAGNTSGPASTTVDSVAPAAPVIDPSNGSVIAGTAEAGATVILTDGGGNPIGQATADGSGNWTFTPSTPLANGTVINAVAQDPAGNTSGPASVTVDAIAPPAPVINPSNGVVISGTAEAGATVILTDGNGNPIGQVTADGSGNWSFTPGTPLANGSVINALAQDAAGNTSGPASTTVDSVAPATPVLDPSNGTVISGTAEAGATVILTDGGGNPIGQATADGSGNWSFTPGTPLTNGTVINAVAQDAAGNTSGPVSTTVDAVAPATPVIDPSNGVELSGTAEPGVRVILTDGNGNPIGQTLADGSGNWTFTPGTPLANGTVVNAVAQDPAGNTSGPASTTVDTVAPAMPVINASNGSVITGTAEVGAKVILTDGNGNPIGETTADGSGNWTFTPGTPLANGTVINAVAEDAAGNASGPASTTVDSVAPSAPLLSISADGALLTGTAEPNSQVRIVVNGDTANPITVTVDGAGNFSLPFAPPLITGELIAGVAVDAAGNVSGPATINAPDLAPPTISVPEAADTWINAAEIGDGIQVDVTVRPTMQVGQVVTVKFAGQNGYEAEVSHTLTAGDIAAGNLTLTLTPPGGMGPFPEGASTVTADINGGTASTPVPFTIDTIPPATPVLSLVGNILTISAEPGTELTVTVDVGGVTATATVTADNSGLASLNLLTDLDIDFSWDQLLNAQVSVVGRDPAGNPSNTASIGVGTSIEQPVTIGNFGLDVSLNPLNPRFGFSGTTEPDSSVVIRVITPALNVELLPIQADSSGNFSLNLLSPTILTQLGLNITDILNLGSQISFNLVSTDSNGNDSAAYGITLTPNGLSLNIGQIDVNGTSGDDVLSGANGSSEHINGGDGSDLIFNVGTGDHVVAGNGNDTIQITATDFVSIDGGAGFDTLVLANGIDLDYNAVGVGTLSNLERIDLGKGDSGSVLTLTAAEVDAITDANNTLQITGENNDTLNVVGAVNTGTTQLINGITYDVYTFGSTTLLIEDNTVQVVV
>Cluster_23_Allele_100
MVVGPDGNFEVPLNPPLTNGETVTVVVTDPAGNSSTPVTAEAPDFPDAPQVNASNGSVLSGTAEAGVTIVITDGNGNPIGQTSADANGNWSFTPGSQLPDGTVVNVVARDAAGNSSPATSITVDGVAPSAPVVEPSNGSELSGTAEPGSSVTLTDGNGNPIGQTTADANGNWSFTPSTPLPDGTVVNVVARDAAGNSSPPASVTVDAVAPATPTVDPSNGTTLSGTAEPGSSVTLTDGNGNPIGQVTADGSGNWTYTPSTPIANGTVVNVVAQDAAGNSSPGASVTVDSQAPAAPVVNPSNGTTLSGTAEPGATVTLTDGNGNPIGQVTADGSGNWSFTPGTPLANGTVVNATASDPTGNTSAPASTTVDSVAPAAPVVNPSNGAEISGTAEPGATVTLTDGSGNPIGQVTADGSGNWSFTPSTPLADGTVVNATATDPAGNTGGQGSTTVDAIAPATPTVNLSNGSSLSGTAEPGSTVILTDGNGNPIAEVTADGSGNWTYTPSTPIANGTVVNVVAEDAAGNSSPPATVTVDSSAPPAPVINPSNGVVISGTAEAGATVTLTDAGGNPIGQVTADGSGNWSFTPGTPLANGTVIVATATDPTGNTGPQAATTVDAVAPPAPVIDPSNGTTISGTAEAGAKVILTDGNGNPIGETTADGSGNWTFTPATPLANGTVVNAVAQDPAGNTGPQGSTTVDAVAPNTPVVNPSNGNLLNGTAEPGSTVTLTDGNGNPIGQTTADGSGNWSFTPGSQLPNGTVVNVTASDAAGNTSAPATTTVDSSLPSIPQVDPSNGSVISGTADAGNTIIITDGNGNPIGQVTADGSGNWSFTPGIPLPDGTVVNVVARSPSNVDSAPAVITVDGVAPAAPVIDPSNGTEISGTAEAGATVILTDGGGNPIGQATADGSGNWTFTPSTPLANGTVINAVAQDPAGNTSGPASVTVDAIAPPAPVIDPSNGVVISGTAEAGATVILTDGNGNPIGQVTADGSGNWSFTPGTPLANGSVINALAQDAAGNTSGPASTTVDSVAPATPVLDPSNGTVISGTAEAGATVILTDGGGNPIGQATADGSGNWSFTPGTPLTNGTVINAVAQDAAGNTSGPVSTTVDAVAPATPVIDPSNGVELSGTAEPGVRVILTDGNGNPIGQTLADGSGNWTFTPGTPLANGTVVNAVAQDPAGNTSGPASTTVDTVAPATPVINASNGSVITGTAEVGAKVILTDGNGNPIGETTADGSGNWTFTPGTPLANGTVINAVAEDAAGNASGPASTTVDSVAPSAPLLSISADGALLTGTAEPNSQVRIVVNGDTANPITVTVDGAGNFSLPFAPPLITGELIAGVAVDAAGNVSGPATINAPDLAPPTISVPEAADTWINAAEIGDGIQVDVTVRPTMQVGQVVTVKFAGQNGYEAEVSHTLTAGDIAAGNLTLTLTPPGGMGPFPEGASTVTADINGGTASTPVPFTIDTIPPATPVLSLVGNILTISAEPGTELTVTVDVGGVTATATVTADNSGLASLNLLTDLDIDFSWDQLLNAQVSVVGRDPAGNPSNTASIGVGTSIEQPVTIGNFGLDVSLNPLNPRFGFSGTTEPDSSVVIRVITPALNVELLPIQADSSGNFSLNLLSPTILTQLGLNITDILNLGSQISFNLVSTDSNGNDSAAYGITLTPNGLSLNIGQIDVNGTSGDDVLSGANGSSEHINGGDGSDLIFNVGTGDHVVAGNGNDTIQITATDFVSIDGGAGFDTLVLANGIDLDYNAVGVGTLSNLERIDLGKGDSGSVLTLTAAEVDAITDANNTLQITGENNDTLNVVGAVNTGTTQLINGITYDVYTFGSTTLLIEDNTVQVVV
>Cluster_23_Allele_101
MVNATASDPTGNTSAPASTTVDSVAPAAPVVNPSNGAEISGTAEPGATVTLTDGSGNPIGQVTADGSGNWSFTPSTPLADGTVVNATATDPAGNTGGQGSTTVDAIAPATPTVNLSNGSSLSGTAEPGSTVILTDGNGNPIAEVTADGSGNWTYTPSTPIANGTVVNVVAEDAAGNSSPPATVTVDSSAPPAPVINPSNGVVISGTAEAGATVTLTDAGGNPIGQVTADGSGNWSFTPGTPLANGTVIVATATDPTGNTGPQAATTVDAVAPPAPVIDPSNGTTISGTAEAGAKVILTDGNGNPIGETTADGSGNWTFTPATPLANGTVVNAVAQDPAGNTGPQGSTTVDAVAPNTPVVNPSNGNLLNGTAEPGSTVTLTDGNGNPIGQTTADGSGNWSFTPGSQLPNGTVVNVTASDAAGNTSAPATTTVDSSLPSIPQVDPSNGSVISGTADAGNTIIITDGNGNPIGQVTADGSGNWSFTPGIPLPDGTVVNVVARSPSNVDSAPAVITVDGVAPAAPVIDPSNGTEISGTAEAGATVILTDGGGNPIGQATADGSGNWTFTPSTPLANGTVINAVAQDPAGNTSGPASVTVDAIAPPAPVIDPSNGVVISGTAEAGATVILTDGNGNPIGQVTADGSGNWSFTPGTPLANGSVINALAQDAAGNTSGPASTTVDSVAPATPVLDPSNGTVISGTAEAGATVILTDGGGNPIGQATADGSGNWSFTPGTPLTNGTVINAVAQDAAGNTSGPVSTTVDAVAPATPVIDPSNGVELSGTAEPGVRVILTDGNGNPIGQTLADGSGNWTFTPGTPLANGTVVNAVAQDPAGNTSGPASTTVDTVAPATPVINASNGSVITGTAEVGAKVILTDGNGNPIGETTADGSGNWTFTPGTPLANGTVINAVAEDAAGNASGPASTTVDSVAPSAPLLSISADGALLTGTAEPNSQVRIVVNGDTANPITVTVDGAGNFSLPFAPPLITGELIAGVAVDAAGNVSGPATINAPDLAPPTISVPEAADTWINAAEIGDGIQVDVTVRPTMQVGQVVTVKFAGQNGYEAEVSHTLTAGDIAAGNLTLTLTPPGGMGPFPEGASTVTADINGGTASTPVPFTIDTIPPATPVLSLVGNILTISAEPGTELTVTVDVGGVTATATVTADNSGLASLNLLTDLDIDFSWDQLLNAQVSVVGRDPAGNPSNTASIGVGTSIEQPVTIGNFGLDVSLNPLNPRFGFSGTTEPDSSVVIRVITPALNVELLPIQADSSGNFSLNLLSPTILTQLGLNITDILNLGSQISFNLVSTDSNGNDSAAYGITLTPNGLSLNIGQIDVNGTSGDDVLSGANGSSEHINGGDGSDLIFNVGTGDHVVAGNGNDTIQITATDFVSIDGGAGFDTLVLANGIDLDYNAVGVGTLSNLERIDLGKGDSGSVLTLTAAEVDAITDANNTLQITGENNDTLNVVGAVNTGTTQLINGITYDVYTFGSTTLLIEDNTVQVVV
>Cluster_23_Allele_102
MTVIVTDPAGNSSTPVTAEAPDFPDAPQVNASNGSVLSGTAEAGVTIVITDGNGNPIGQTSADANGNWSFTPGSQLPDGTVVNVVARDAAGNSSPATSITVDGVAPSAPVVEPSNGSELSGTAEPGSSVTLTDGNGNPIGQTTADANGNWSFTPSTPLPDGTVVNVVARDAAGNSSPPASVTVDAVAPATPTVDPSNGTTLSGTAEPGATVTLTDGNGNPIGQVTADGSGNWSFTPGTPLANGTVVNATASDPTGNTSAPASTTVDSVAPAAPVVNPSNGAEISGTAEPGATVTLTDGSGNPIGQVTADGSGNWSFTPSTPLADGTVVNATATDPAGNTGGQGSTTVDAIAPATPTVNLSNGSSLSGTAEPGSTVILTDGNGNPIAEVTADGSGNWTYTPSTPIANGTVVNVVAQDAAGNSSPPATVTVDSSAPPAPVINPSNGVVISGTAEAGATVTLTDAGGNPIGQVTADGSGNWSFTPGTPLANGTVIVATATDPTGNTGPQAATTVDAVAPPAPVIDPSNGTTISGTAEAGAKVILTDGNGNPIGETTADGSGNWTFTPATPLANGTVVNAVAQDPAGNTGPQGSTTVDAVAPNTPVVNPSNGNLLNGTAEPGSTVTLTDGNGNPIGQTTADGSGNWSFTPGSQLPNGTVVNVTASDAAGNTSPPATTTVDSSLPSIPQVDPSNGSVISGTADAGNTIIITDGNGNPIGQVTADGSGNWSFTPGIPLPDGTVVNVVVRSPSNVDSAPAVITVDGVAPAAPVIDPSNGTEISGTAEAGATVILTDGGGNPIGQATADGSGNWTFTPGTPLANGTVINAVAQDPAGNTSGPASVTVDAIAPPAPVIDPSNGVVISGTAEAGATVILTDGNGNPIGQVTADGSGNWAFTPATPLANGTVINALAQDAAGNNSSPTSATVDSLAPAAPVIDPSNGSVIAGTAEAGATVILTDGNGNPIGQVTADGSGNWSFTPGTPLANGTVVNAVAQDAAGNTSGPASTTVDSVAPAAPVIDPSNGSVIAGTAEAGATVILTDGGGNPIGQATADGSGNWTFTPSTPLANGTVINAVAQDPAGNTSGPASVTVDAIAPPAPVINPSNGVVISGTAEAGATVILTDGNGNPIGQVTADGSGNWSFTPGTPLANGSVINALAQDAAGNTSGPASTTVDSVAPATPVLDPSNGTVISGTAEAGATVILTDGGGNPIGQATADGSGNWSFTPGTPLTNGTVINAVAQDAAGNTSGPVSTTVDAVAPATPVIDPSNGVELSGTAEPGVRVILTDGNGNPIGQTLADGSGNWTFTPGTPLANGTVVNAVAQDPAGNTSGPASTTVDTVAPAMPVINASNGSVITGTAEVGAKVILTDGNGNPIGETTADGSGNWTFTPGTPLANGTVINAVAEDAAGNASGPASTTVDSVAPSAPLLSISADGALLTGTAEPNSQVRIVVNGDTANPITVTVDGAGNFSLPFAPPLITGELIAGVAVDAAGNVSGPATINAPDLAPPTISVPEAADTWINAAEIGDGIQVDVTVRPTMQVGQVVTVKFAGQNGYEAEVSHTLTAGDIAAGNLTLTLTPPGGMGPFPEGASTVTADINGGTASTPVPFTIDTIPPATPVLSLVGNILTISAEPGTELTVTVDVGGVTATATVTADNSGLASLNLLTDLDIDFSWDQLLNAQVSVVGRDPAGNPSNTASIGVGTSIEQPVTIGNFGLDVSLNPLNPRFGFSGTTEPDSSVVIRVITPALNVELLPIQADSSGNFSLNLLSPTILTQLGLNITDILNLGSQISFNLVSTDSNGNDSAAYGITLTPNGLSLNIGQIDVNGTSGDDVLSGANGSSEHINGGDGSDLIFNVGTGDHVVAGNGNDTIQITATDFVSIDGGAGFDTLVLANGIDLDYNAVGVGTLSNLERIDLGKGDSGSVLTLTAAEVDAITDANNTLQITGENNDTLNVVGAVNTGTTQLINGITYDVYTFGSTTLLIEDNTVQVVV
>Cluster_23_Allele_103
MTIGNFGLDVSLNPLNPRFGFSGTTEPNSSVVIRVITPALNVELLPIQADSSGNFSLNLLSPTILTQLGLNITDILNLGSQISFNLVSTDSNGNDSAAYGITLTPNGLSLNIGQIDVNGTSGDDVLSGANGSSEHINGGDGSDLIFNVGTGDHVVAGNGNDTIQITATDFVSIDGGAGFDTLVLANGIDLDYNAVGVGTLSNLERIDLGKGDSGSVLTLTAAEVDAITDANNTLQITGENNDTLNVVGAVNTGTTQLINGITYDVYTFGSTTLLIEDNTVQVVV
>Cluster_23_Allele_104
MGPFPEGASTVTADINGGTASTPVPFTIDTIPPATPVLSLAGNILTISAEPGTELTVTVDIGGAPATATVTADNSGLASLNLLTDLDVDFSWDQLLNAQVSVVGRDPAGNPSNTASIGIGTSIEQPVTIGNFGLDVSLNPLNPRFGFSGTTEPNSSVVIRVITPALNVELLPIQADSSGNFSLNLLSPTILTQLGLNITDILNLGSQISFNLVSTDSNGNDSAAYGITLTPNGLSLNIGQIDVNGTSGDDVLSGANGSSEHINGGDGSDLIFNVGTGDHVVAGNGNDTIQITATDFVSIDGGAGFDTLVLANGIDLDYNAVGVGTLSNLERIDLGKGDSGSVLTLTAAEVDAITDANNTLQITGENNDTLNVVGAVNTGTTQLINGITYDVYTFGSTTLLIEDNTVQVVV
>Cluster_23_Allele_105
MVNATATDPAGNTGGQGSTTVDAIAPATPTVNLSNGSSLSGTAEPGSTVILTDGNGNPIAEVTADGSGNWTYTPSTPIANGTVVNVVAEDAAGNSSPPATVTVDSSAPPAPVINPSNGVVISGTAEAGATVTLTDAGGNPIGQVTADGSGNWSFTPGTPLANGTVIVATATDPTGNTGPQAATTVDAVAPPAPVIDPSNGTTISGTAEAGAKVILTDGNGNPIGETTADGSGNWTFTPATPLANGTVVNAVAQDPAGNTGPQGSTTVDAVAPNTPVVNPSNGNLLNGTAEPGSTVTLTDGNGNPIGQTTADGSGNWSFTPGSQLPNGTVVNVTASDAAGNTSAPATTTVDSSLPSIPQVDPSNGSVISGTADAGNTIIITDGNGNPIGQVTADGSGNWSFTPGIPLPDGTVVNVVARSPSNVDSAPAVITVDGVAPAAPVIDPSNGTEISGTAEAGATVILTDGGGNPIGQATADGSGNWTFTPSTPLANGTVINAVAQDPAGNTSGPASVTVDAIAPPAPVIDPSNGVVISGTAEAGATVILTDGNGNPIGQVTADGSGNWSFTPGTPLANGSVINALAQDAAGNTSGPASTTVDSVAPATPVLDPSNGTVISGTAEAGATVILTDGGGNPIGQATADGSGNWSFTPGTPLTNGTVINAVAQDAAGNTSGPVSTTVDAVAPATPVIDPSNGVELSGTAEPGVRVILTDGNGNPIGQTLADGSGNWTFTPGTPLANGTVVNAVAQDPAGNTSGPASTTVDTVAPATPVINASNGSVITGTAEVGAKVILTDGNGNPIGETTADGSGNWTFTPGTPLANGTVINAVAEDAAGNASGPASTTVDSVAPSAPLLSISADGALLTGTAEPNSQVRIVVNGDTANPITVTVDGAGNFSLPFAPPLITGELIAGVAVDAAGNVSGPATINAPDLAPPTISVPEAADTWINAAEIGDGIQVDVTVRPTMQVGQVVTVKFAGQNGYEAEVSHTLTAGDIAAGNLTLTLTPPGGMGPFPEGASTVTADINGGTASTPVPFTIDTIPPATPVLSLVGNILTISAEPGTELTVTVDVGGVTATATVTADNSGLASLNLLTDLDIDFSWDQLLNAQVSVVGRDPAGNPSNTASIGVGTSIEQPVTIGNFGLDVSLNPLNPRFGFSGTTEPDSSVVIRVITPALNVELLPIQADSSGNFSLNLLSPTILTQLGLNITDILNLGSQISFNLVSTDSNGNDSAAYGITLTPNGLSLNIGQIDVNGTSGDDVLSGANGSSEHINGGDGSDLIFNVGTGDHVVAGNGNDTIQITATDFVSIDGGAGFDTLVLANGIDLDYNAVGVGTLSNLERIDLGKGDSGSVLTLTAAEVDAITDANNTLQITGENNDTLNVVGAVNTGTTQLINGITYDVYTFGSTTLLIEDNTVQVVV
>Cluster_23_Allele_106
MGPFPEGASTVTADINGGTASTPVPFTIDTIPPATPVLSLAGNILTISAEPGTELTVTVDIGGXXGGAPPTATVTADNSGLASLNLLTDLDVDFSWDQLLNAQVSVVGRDPAGNPSNTASIGIGTSIEQPVTIGNFGLDVSLNPLNPRFGFSGTTEPNSSVVIRVITPALNVELLPIQADSSGNFSLNLLSPTILTQLGLNITDILNLGSQISFNLVSTDSNGNDSAAYGITLTPNGLSLNIGQIDVNGTSGDDVLSGANGSSEHINGGDGSDLIFNVGTGDHVVAGNGNDTIQITATDFVSIDGGAGFDTLVLANGIDLDYNAVGVGTLSNLERIDLGKGDSGSVLTLTAAEVDAITDANNTLQITGENNDTLNVVGAVNTGTTQLINGITYDVYTFGSTTLLIEDNTVQVVV
>Cluster_23_Allele_107
MTIVITDGNGNPIGQTSADANGNWSFTPGSQLPDGTVVNVVARDAAGNSSPATSITVDGVAPNAPVVEPSNGSELSGTAEPGSSVTLTDGNGNPIGQTTADANGNWSFTPSTPLPDGTVVNVVARDAAGNSSPPASVTVDAVAPATPTVDPSNGTTLSGTAEPGATVTLTDGNGNPIGQVTADGSGNWTFTPSTPLPNGTVVNATATDPSGNASSPASVTVDAVAPATPVVNPSNGTTLSGTAEPGATVTLADGNGNPIGQVTADGSGNWSFTPTTPLPNGTVVNATATDASGNTSAGSSVTVDSVAPATPVINPSNGTTLSGTAEPGSSVTLTDGNGNPIGQVTADGSGNWSFTPSTPLADGTVVNATATDPAGNTSGQGSTTVDGVAPTTPTVNLSNGSSLSGTAEPGSTVILTDGNGNPIAEVTADGSGNWTYTPSTPIANGTVVNVVAQDAAGNSSPGASVTVDSQAPAAPVLNPSNGTTLSGTAEPGATVTLTDGNGNPIGQATADGSGNWSFTPGTPLANGTVIVATASDPTGNTSAPASTTVDSVAPAAPVVNPSNGAEISGTAEPGATVTLTDGSGNPIGQVTADGSGNWSFTPSTPLADGTVVNATATDPAGNTGGQGSTTVDAIAPATPTVNLSNGSSLSGTAEPGSTVILTDGNGNPIAEVTADGSGNWTYTPSTPIANGTVVNVVAQDAASNSSPPATVTVDSSAPPAPVINPSNGVVISGTAEAGATVTLTDAGGNPIGQVTADGSGNWSFTPGTPLANGTVIVATATDPTGNTGPQAATTVDAVAPPAPVIDPSNGTTISGTAEAGAKVILTDGNGNPIGETTADGSGNWTFTPATPLANGTVVNAVAQDPAGNTGPQGSTTVDAVAPNTPVVNPSNGNLLNGTAEPGSTVTLTDGNGNPIGQTTADGSGNWSFTPGSQLPNGTVVNVTASDAAGNTSPPATTTVDSSLPSIPQVDPSNGSVISGTADAGNTIIITDGNGNPIGQVTADGSGNWSFTPGIPLPDGTVVNVVARSPSNVDSAPAVITVDGVAPAAPVIDPSNGTEISGTAEAGATVILTDGGGNPIGQATADGSGNWTFTPGTPLANGTVINAVAQDPAGNTSGPASVTVDAIAPPAPVIDPSNGVVISGTAEAGATVILTDGNGNPIGQVTADGSGNWAFTPATPLANGTVINALAQDAAGNNSSPTSATVDSLAPAAPVIDPSNGSVIAGTAEAGATVILTDGNGNPIGQVTADGSGNWSFTPGTPLANGTVVNAVAQDAAGNTSGPASTTVDSVAPAAPVIDPSNGSVIAGTAEAGATVILTDGGGNPIGQATADGSGNWTFTPSIPLANGTVINAVAQDPAGNTSGPASVTVDAIAPPAPVINPSNGVVISGTAEAGATVILTDGNGNPIGQVTADGSGNWSFTPGTPLANGSVINALAQDAAGNTSGPASTTVDSVAPATPVLDPSNGTVISGTAEAGAMVILTDGGGNPIGQATADGSGNWSFTPGTPLTNGTVINAVAQDAAGNTSGPVSTTVDAVAPATPVIDPSNGVELSGTAEPGVRVILTDGNGNPIGQTLADGSGNWTFTPGTPLANGTVVNAVAQDPAGNTSGPASTTVDTVAPATPVINASNGSVITGTAEVGAKVILTDGNGNPIGETTADGSGNWTFTPGTPLANGTVINAVAEDAAGNASGPASTTVDSVAPSAPLLSISADGALLTGTAEPNSQVRIVVNGDTANPITVTVDGAGNFSLPFAPPLITGELIAGVAVDAAGNVSGPATINAPDLAPPTISVPEAADTWINAAEIGDGIQVDVTVRPTMQVGQVVTVKFAGQNGYEAEVSHTLTAGDIAAGNLTLTLTPPGGMGPFPEGASTVTADINGGTASTPVPFTIDTIPPATPVLSLVGNILTISAEPGTELTVTVDVGGVTATATVTADNSGLASLNLLTDLDIDFSWDQLLNAQVSVVGRDPAGNPSNTASIGVGTSIEQPVTIGNFGLDVSLNPLNPRFGFSGTTEPDSSVVIRVITPALNVELLPIQADSSGNFSLNLLSPTILTQLGLNITDILNLGSQISFNLVSTDSNGNDSAAYGITLTPNGLSLNIGQIDVNGTSGDDVLSGANGSSEHINGGDGSDLIFNVGTGDHVVAGNGNDTIQITATDFVSIDGGAGFDTLVLANGIDLDYNAVGVGTLSNLERIDLGKGDSGSVLTLTAAEVDAITDANNTLQITGENNDTLNVVGAVNTGTTQLINGITYDVYTFGSTTLLIEDNTVQVVV
>Cluster_23_Allele_108
MLNAQVSVVGRDPAGNPSNTASIGIGTSIEQPVTIGNFGLDVSLNPLNPRFGFSGTTEPNSSVVIRVITPALNVELLPIQADSSGNFSLNLLSPTILTQLGLNITDILNLGSQISFNLVSTDSNGNDSAAYGITLTPNGLSLNIGQIDVNGTSGDDVLSGANGSSEHINGGDGSDLIFNVGTGDHVVAGNGNDTIQITATDFVSIDGGAGFDTLVLANGIDLDYNAVGVGTLSNLERIDLGKGDSGSVLTLTAAEVDAITDANNTLQITGENNDTLNVVGAVNTGTTQLINGITYDVYTFGSTTLLIEDNTVQVVV
>Cluster_23_Allele_109
MGPFPEGASTVTADINGGTASTPVPFTIDTIPPATPVLSLAGNILTISAEPGTELTVTVDIGGATATATVTADNSGLASLNLLTDLDVDFSWDQLLNAQVSVVGRDPAGNPSNTASIGIGTSIEQPVTIGNFGLDVSLNPLNPRFGFSGTTEPNSSVVIRVITPALNVELLPIQADSSGNFSLNLLSPTILTQLGLNITDILNLGSQISFNLVSTDSNGNDSAAYGITLTPNGLSLNIGQIDVNGTSGDDVLSGANGSSEHINGGDGSDLIFNVGTGDHVVAGNGNDTIQITATDFVSIDGGAGFDTLVLANGIDLDYNAVGVGTLSNLERIDLGKGDSGSVLTLTAAEVDAITDANNTLQITGENNDTLNVVGAVNTGTTQLINGITYDVYTFGSTTLLIEDNTVQVVV
>Cluster_23_Allele_110
MVNATASDPTGNTSAPASTTVDSVAPAAPVVNPSNGAEISGTAEPGATVTLTDGSGNPIGQVTADGSGNWSFTPSTPLADGTVVNATATDPAGNTGGQGSTTVDAIAPATPTVNLSNGSNLSGTAEPGSTVILTDGNGNPIAEVTADGSGNWTYTPSTPIANGTVVNVVAQDAAGNSSPPATVTVDSSAPPAPVINPSNGVVISGTAEAGATVTLTDAGGNPIGQVTADGSGNWSFTPGTPLANGTVIVATATDPTGNTGPQAATTVDSVAPAAPVVNPSNGTTISGTAEAGAKVILTDGSGNPIGETTADGSGNWTFTPATPLANGTVVNAVAQDPAGNTGPQGSTTVDAVAPNTPVVNPSNGNLLNGTAEPGSTVTLTDGNGNPIGQTTADGSGNWSFTPGTPLSNGTVVNAVAQDAAGNTSGPASTTVDSVAPAAPVIDPSNGSVIAGTAEAGATVILTDGGGNPIGQATADGSGNWTFTPGTPLANGTVINAVAQDPAGNTSGPASTTVDAVAPATPVVNPSNGSVIAGTAEAGATVILTDGGGNPIGQATADGSGNWSFTPGTPLANGSVVNAVAQDAAGNTSGPASTTVDSVAPATPVLDPSNGTVISGTAEAGATVILTDGGGNPIGQATADGSGNWSFTPGTPLANGSVINAVAQDAAGNTSGPVSTTVDAVAPATPVIDPSNGVELSGTAEPGVRVILTDGNGNPIGQTLADGSGNWSFTPGTPLANGTVVNAVAQDPAGNTSGPASTTVDTVAPATPVINASNGSVITGTAEVGAKVILTDGNGNPIGETTADGSGNWTFTPGTPLANGTVINAVAEDAAGNASGPASTTVDSVAPSAPLLSISADGALLTGTAEPNSQVRIVVNGDTANPITVTVDGAGNFSLPFAPPLITGELIAGVAVDAAGNVSGPATINAPDLAPPTISVPEAADTWINAAEIGDGIQVDVTVRPTMQVGQVVTVKFAGQNGYEAEVSHTLTAGDIAAGNLTLTLTPPGGMGPFPEGASTVTADINGGTASTPVPFTIDTIPPATPVLSLVGNILTISAEPGTELTVTVDVGGVTATATVTADNSGLASLNLLTDLDVDFSWDQLLNAQVSVVGRDPAGNPSNTASIGIGTSIEQPVTIGNFGLDVSLNPLNPRFGFSGTTEPNSSVVIRVITPALNVELLPIQADSSGNFSLNLLSPTILTQLGLNITDILNLGSQISFNLVSTDSNGNDSAAYGITLTPNGLSLNIGQIDVNGTSGDDVLSGANGSSEHINGGDGSDLIFNVGTGDHVVAGNGNDTIQITATDFVSIDGGAGFDTLVLANGIDLDYNAVGVGTLSNLERIDLGKGDSGSVLTLTAAEVDAITDANNTLQITGENNDTLNVVGAVNTGTTQLINGITYDVYTFGSTTLLIEDNTVQVVV
>Cluster_23_Allele_111
MSIQAKVTPIDQSISSAAAVEVPENGILKLSQSSNVALDVAPESVAGYSKSGSDLIVQLKTGESVRIANFYAEGQPSSQLFLADKDKLVAVDLPPVAADGPLMAGYIPQESLAGFESLTGAGVLGGMSAGTALLVGAAAIGAGVAISNSSGGGGGGGSSVPPDTTPPKAASGLKIAPDGSSISGQAEAGASVGIDTNGDGKPDLTVIADANGNFTAPLNPPLTNGQTVTVVVTDPAGNASPPAQVTAPDTTAPAPATDVQVAPDGSSVTGKAEPGSTVGVDTDGDGQPDTTVVVGPGGSFEVPLNPPLTNGETVTVIVTDPAGNNSTPVTVEAPDTTAPAPATDVQVAPDGSSVTGNAEPGATVGVDTDGDGQPDTTVVVGPGGNFEVPLNPPLTNGETVTVIVTDPAGNSSTPVTAEAPDFPDAPQVNASNGSVLSGTAEAGVTIVITDGNGNPIGQTSADANGNWSFTPGSQLPDGTVVNVVARDAAGNSSPATSITVDGVAPSAPVVEPSNGSELSGTAEPGSSVTLTDGNGNPIGQTTADANGNWSFTPSTPLPDGTVVNVVARDAAGNSSPPASVTVDAVAPATPTVDPSNGTTLSGTAEPGATVTLTDGNGNPIGQVTADGSGNWTFTPSTPLPNGTVVNATATDPSGNASSPASVTVDAVAPATPVVNPSNGTTLSGTAEPGATVTLTDGNGNPIGQVTADGSGNWSFTPTTPLPNGTVVNATATDASGNTSAGSSVTVDSVAPATPVINPSNGTTLSGTAEPGSSVTLTDGNGNPIGQVTADGSGNWSFTPSTPLADGTVVNATATDPAGNTSGQGSTTVDGVAPTTPTVNLSNGSSLSGTAEPGSTVILTDGNGNPIAEVTADGSGNWTYTPSTPIANGTVVNVVAQDAAGNSSPGASVTVDSQAPAAPVLNPSNGTTLSGTAEPGATVSLTDGNGNPIGQVTADGSGNWSFTPGTPLANGTVVNATASDPTGNTSAPASTTVDSVAPAAPVVNPSNGAEISGTAEPGATVTLTDGSGNPIGQVTADGSGNWSFTPSTPLADGTVVNATATDPAGNTGGQGSTTVDAIAPATPTVNLSNGSSLSGTAEPGSTVILTDGNGNPIAEVTADGSGNWTYTPSTPIANGTVVNVVAQDAAGNSSPPATVTVDSSAPPAPVINPSNGVVISGTAEAGATVTLTDAGGNPIGQVTADGSGNWSFTPGTPLANGTVIVATATDPTGNTGPQAATTVDAVAPPAPVIDPSNGTTISGTAEAGAKVILTDGNGNPIGETTADGSGNWSFTPGTPLANGTVVNAVAQDPAGNTGPQGSTTVDAVAPNTPVVNPSNGNLLNGTAEPGSTVTLTDGNGNPIGQTTADGSGNWSFTPGSQLPNGTVVNVTASDAAGNTSLPATTTVDSSLPSIPQVDPSNGSVISGTADAGNTIIITDGNGNPIGQVTADGSGNWSFTPGIPLPDGTVVNVVARSPSNVDSAPAVITVDGVAPAAPVIDPSNGTEISGTAEAGATVILTDGGGNPIGQATADGSGNWTFTPSTPLANGTVINAVAQDPAGNTSGPASVTVDAIAPPAPVINPSNGVVISGTAEAGATVILTDGNGNPIGQVTADGSGNWSFTPGTPLANGSVINALAQDAAGNNSSPTSATVDSLAPAAPVIDPSNGSVIAGTAEAGATVILTDGNGNPIGQVTADGSGNWSFTPGTPLSNGTVVNAVAQDAAGNTSGPASTTVDSVAPAAPVIDPSNGSVIAGTAEAGATVILTDGGGNPIGQATADGSGNWTFTPSTPLANGTVINAVAQDPAGNTSGPASVTVDAIAPPAPVIDPSNGVVISGTAEAGATVILTDGNGNPIGQVTADGSGNWSFTPGTPLANGSVINALAQDAAGNTSGPASTTVDSVAPATPVLDPSNGTVISGTAEAGATVILTDGGGNPIGQATADGSGNWSFTPGTPLTNGTVINAVAQDAAGNTSGPVSTTVDAVAPATPVIDPSNGVELSGTAEPGVRVILTDGNGNPIGQTLADGSGNWTFTPGTPLANGTVVNAVAQDPAGNTSGPASTTVDTVAPATPVINASNGSVITGTAEVGAKVILTDGNGNPIGETTADGSGNWTFTPGTPLANGTVINAVAEDAAGNASGPASTTVDSVAPSAPLLSISADGALLTGTAEPNSQVRIVVNGDTANPITVTVDGAGNFSLPFAPPLITGELIAGVAVDAAGNVSGPATINAPDLAPPTISVPEAADTWINAAEIGDGIQVDVTVRPTMQVGQVVTVKFAGQNGYEAEVSHTLTAGDIAAGNLTLTLTPPGGMGPFPEGASTVTADINGGTASTPVPFTIDTIPPATPVLSLVGNILTISAEPGTELTVTVDVGGVTATATVTADNSGLASLNLLTDLDIDFSWDQLLNAQVSVVGRDPAGNPSNTASIGVGTSIEQPVTIGNFGLDVSLNPLNPRFGFSGTTEPDSSVVIRVITPALNVELLPIQADSSGNFSLNLLSPTILTQLGLNITDILNLGSQISFNLVSTDSNGNDSAAYGITLTPNGLSLNIGQIDVNGTSGDDVLSGANGSSEHINGGDGSDLIFNVGTGDHVVAGNGNDTIQITATDFVSIDGGAGFDTLVLANGIDLDYNAVGVGTLSNLERIDLGKGDSGSVLTLTAAEVDAITDANNTLQITGENNDTLNVVGAVNTGTTQLINGITYDVYTFGSTTLLIEDNTVQVVV
>Cluster_23_Allele_112
MINALAQDAAGNTSGPASTTVDSVAPATPVLDPSNGTVISGTAEAGATVILTDGGGNPIGQATADGSGNWSFTPGTPLTNGTVINAVAQDAAGNTSGPVSTTVDAVAPATPVIDPSNGVELSGTAEPGVRVILTDGNGNPIGQTLADGSGNWSFTPGTPLANGTVVNAVAQDPAGNTSGPASTTVDTVAPATPVINASNGSVITGTAEVGAKVILTDGNGNPIGETTADGSGNWTFTPGTPLANGTVINAVAEDAAGNASGPASTTVDSVAPSAPLLSISADGALLTGTAEPNSQVRIVVNGDTANPITVTVDGAGNFSLPFAPPLITGELIAGVAVDAAGNVSGPATINAPDLAPPTISVPEAADTWINAAEIGDGIQVDVTVRPTMQVGQVVTVKFAGQNGYEAEVSHTLTAGDIAAGNLTLTLTPPGGMGPFPEGASTVTADINGGTASTPVPFTIDTIPPATPVLSLVGNILTISAEPGTELTVTVDVGGVTATATVTADNSGLASLNLLTDLDIDFSWDQLLNAQVSVVGRDPAGNPSNTASIGVGTSIEQPVTIGNFGLDVSLNPLNPRFGFSGTTEPDSSVVIRVITPALNVELLPIQADSSGNFSLNLLSPTILTQLGLNITDILNLGSQISFNLVSTDSNGNDSAAYGITLTPNGLSLNIGQIDVNGTSGDDVLSGANGSSEHINGGDGSDLIFNVGTGDHVVAGNGNDTIQITATDFVSIDGGAGFDTLVLANGIDLDYNAVGVGTLSNLERIDLGKGDSGSVLTLTAAEVDAITDANNTLQITGENNDTLNVVGAVNTGTTQLINGITYDVYTFGSTTLLIEDNTVQVVV
>Cluster_23_Allele_113
MINAVAQDPAGNTSGPTSTTVDAVAPATPVVNPSNGSVIAGTAEAGATVILTDGGGNPIGQATADGSGNWSFTPGTPLANGSVVNAVAQDAAGNTSGPASTTVDSVAPATPVLDPSNGTVISGTAEAGATVILTDGGGNPIGQATADGSGNWSFTPGTPLTNGTVINAVAQDAAGNTSGPVSTTVDAVAPATPVIDPSNGVELSGTAEPGVRVILTDGNGNPIGQTLADGSGNWTFTPGTPLANGTVVNAVAQDPAGNTSGPASTTVDTVAPATPVINASNGSVITGTAEVGAKVILTDGNGNPIGETTADGSGNWTFTPGTPLANGTVINAVAEDAAGNASGPASTTVDSVAPSAPLLSISADGALLTGTAEPNSQVRIVVNGDTANPITVTVDGAGNFSLPFAPPLITGELIAGVAVDAAGNVSGPATINAPDLAPPTISVPEAADTWINAAEIGDGIQVDVTVRPTMQVGQVVTVKFAGQNGYEAEVSHTLTAGDIAAGNLTLTLTPPGGMGPFPEGASTVTADINGGTASTPVPFTIDTIPPATPVLSLVGNILTISAEPGTELTVTVDVGGVTATATVTADNSGLASLNLLTDLDIDFSWDQLLNAQVSVVGRDPAGNPSNTASIGVGTSIEQPVTIGNFGLDVSLNPLNPRFGFSGTTEPDSSVVIRVITPALNVELLPIQADSSGNFSLNLLSPTILTQLGLNITDILNLGSQISFNLVSTDSNGNDSAAYGITLTPNGLSLNIGQIEVNGTSGDDVLSGANGSSEHINGGDGSDLIFNVGTGDHVVAGNGNDTIQITATDFVSIDGGAGFDTLVLANGIDLDYNAVGVGTLSNLERIDLGKGDSGSVLTLTAAEVDAITDANNTLQITGENNDTLNVVGAVNTGTTQLINGITYDVYTFGSTTLLIEDNTVQVVV
>Cluster_23_Allele_114
MSIQAKVTPIDQSISSAAAVEVPENGILKLSQSSNIALDVAPESVAGYSKSGSDLIVQLKTGESVRIANFYAEGQPSSQLFLADKDKLVAVDLPPVAADGPLMAGYIPQESLAGFESLTGAGVLGGMSAGTALLVGAAAIGAGVAISNSSGGGGGGGSSVPPDTTPPKAASGLKIAPDGSSISGQAEAGASVGIDTNGDGKPDLTVIADANGNFTAPLNPPLTNGQTVTVVVTDPAGNASPPAQVTAPDTTAPAPATDVQVAPDGSSVTGKAEPGSTVGVDTDGDGQPDTTVVVGPGGSFEVPLNPPLTNGETVTVIVTDPAGNNSTPVTVEAPDTTAPAPATDVQVAPDGSSVTGNAEPGATVGVDTDGDGQPDTTVVVGPGGSFEVPLNPPLTNGETVTVIVTDPAGNSSTPVTAEAPDFPDAPQVNASNGSVLSGTAEAGVTIVITDGNGNPIGQTSADANGNWSFTPGSQLPDGTVVNVVARDAAGNSSPATSITVDGVAPSAPVVEPSNGSELSGTAEPGSSVTLTDGNGNPIGQTTADANGNWSFTPSTPLPDGTVVNVVARDAAGNSSPPASVTVDAVAPATPTVDPSNGTTLSGTAEPGATVTLTDGNGNPIGQVTADGSGNWTFTPSTPLPNGTVVNATATDPSGNASSPASVTVDAVAPATPVVNPSNGTTLSGTAEPGATVTLTDGNGNPIGQVTADGSGNWSFTPTTPLPNGTVVNATATDASGNTSAGSSVTVDSVAPATPVINPSNGTTLSGTAEPGSSVTLTDGNGNPIGQVTADGSGNWSFTPSTPLADGTVVNATATDPAGNTSGQGSTTVDGVAPTTPTVNLSNGSSLSGTAEPGSTVILTDGNGNPIAEVTADGSGNWTYTPSTPIANGTVVNVVAQDAAGNSSPGASVTVDSQAPAAPVVNPSNGTTLSGTAEPGATVTLTDGNGNPIGQVTADGSGNWSFTPGTPLANGTVVNATASDPTGNTSAPASTTVDSVAPAAPVVNPSNGAEISGTAEPGATVTLTDGSGNPIGQVTADGSGNWSFTPSTPLADGTVVNATATDPAGNTGGQGSTTVDAIAPATPTVNLSNGSSLSGTAEPGSTVILTDGNGNPIAEVTADGSGNWTYTPSTPIANGTVVNVVAQDAAGNSSPPATVTVDSSAPPAPVINPSNGVVISGTAEAGATVTLTDAGGNPIGQVTADGSGNWSFTPGTPLANGTVIVATATDPTGNTGPQAATTVDAVAPPAPVIDPSNGTTISGTAEAGAKVILTDGNGNPIGETTADGSGNWTFTPATPLANGTVVNAVAQDPAGNTGPQGSTTVDAVAPNTPVVNPSNGNLLNGTAEPGSTVTLTDGNGNPIGQTTADGSGNWSFTPGSQLPNGTVVNVTASDAAGNTSLPATTTVDSSLPSIPQVDPSNGSVISGTADAGNTIIITDGNGNPIGQVTADGSGNWSFTPGIPLPDGTVVNVVARSPSNVDSAPAVITVDGVAPAAPVIDPSNGTEISGTAEAGATVILTDGGDRPGHRRRQRQLDVHPGHPAGQRHRDQRRGPGPSRQHQRSGQRHRRCHRPAGAGDQSEQWSRHQRYGGSRGHGDPHRRQRQPDRPGHRRRQRQLGLHARYAVGQWHGDQCAGPGRRRQQQQSHQRHRRLAGASSPGDRSEQR
>Cluster_23_Allele_115
MIAGTAEAGATVILTDGNGNPIGQVTADGSGNWSFTPGTPLSNGTVVNAVAQDAAGNTSGPASTTVDSVAPAAPVIDPSNGSVIAGTAEAGATVILTDGNGNPIGQATADGSGNWTFTPSTPLANGTVINAVAQDPAGNTSGPASVTVDAIAPPAPVIDPSNGVVISGTAEAGATVILTDGNGNPIGQVTADGSGNWSFTPGTPLANGSVINALAQDAAGNTSGPASTTVDSVAPATPVLDPSNGTVISGTAEAGATVILTDGGGNPIGQATADGSGNWSFTPGTPLTNGTVINAVAQDAAGNTSGPVSTTVDAVAPATPVIDPSNGVELSGTAEPGVRVILTDGNGNPIGQTLADGSGNWTFTPGTPLANGTVVNAVAQDPAGNTSGPASTTVDTVAPATPVINASNGSVITGTAEVGAKVILTDGNGNPIGETTADGSGNWTFTPGTPLANGTVINAVAEDAAGNASGPASTTVDSVAPSAPLLSISADGALLTGTAEPNSQVRIVVNGDTANPITVTVDGAGNFSLPFAPPLITGELIAGVAVDAAGNVSGPATINAPDLAPPTISVPEAADTWINAAEIGDGIQVDVTVRPTMQVGQVVTVKFAGQNGYEAEVSHTLTAGDIAAGNLTLTLTPPGGMGPFPEGASTVTADINGGTASTPVPFTIDTIPPATPVLSLVGNILTISAEPGTELTVTVDVGGVTATATVTADNSGLASLNLLTDLDIDFSWDQLLNAQVSVVGRDPAGNPSNTASIGVGTSIEQPVTIGNFGLDVSLNPLNPRFGFSGTTEPDSSVVIRVITPALNVELLPIQADSSGNFSLNLLSPTILTQLGLNITDILNLGSQISFNLVSTDSNGNDSAAYGITLTPNGLSLNIGQIDVNGTSGDDVLSGANGSSEHINGGDGSDLIFNVGTGDHVVAGNGNDTIQITATDFVSIDGGAGFDTLVLANGIDLDYNAVGVGTLSNLERIDLGKGDSGSVLTLTAAEVDAITDANNTLQITGENNDTLNVVGAVNTGTTQLINGITYDVYTFGSTTLLIEDNTVQVVV
>Cluster_23_Allele_116
MVNVVAQDAAGNSSPGASVTVDSQAPAAPVVNPSNGTTLSGTAEPGATVSLTDGNGNPIGQVTADGSGNWSFTPGTPLANGTVVNATASDPTGNTSAPASTTVDSVAPAAPVVNPSNGVVISGTAEPGATVTLTDGSGNPIGQVTADGSGNWSFTPSTPLADGTVVNATATDPAGNTGGQGSTTVDAIAPATPTVNLSNGSSLSGTAEPGSTVILTDGNGNPIAEVTADGSGNWTYTPSTPIANGTVVNVVAEDAAGNSSPPATVTVDSSAPPAPVINPSNGVVISGTAEAGATVTLTDAGGNPIGQVTADGSGNWSFTPGTPLANGTVIVATATDPTGNTGPQAATTVDAVAPPAPVIDPSNGTTISGTAEAGAKVILTDGNGNPIGETTADGSGNWTFTPATPLANGTVVNAVAQDPAGNTGPQGSTTVDAVAPNTPVVNPSNGNLLNGTAEPGSTVTLTDGNGNPIGQTTADGSGNWSFTPGSQLPNGTVVNVTASDAAGNTSAPATTTVDSSLPSIPQVDPSNGSVISGTADAGNTIIITDGNGNPIGQVTADGSGNWSFTPGIPLPDGTVVNVVARSPSNVDSAPAVITVDGVAPAAPVIDPSNGTEISGTAEAGATVILTDGGGNPIGQATADGSGNWTFTPGTPLANGTVINAVAQDPAGNTSGPASVTVDAIAPPAPVINPSNGVVISGTAEAGATVILTDGNGNPIGQVTADGSGNWAFTPATPLANGTVINALAQDAAGNNSSPTSATVDSLAPAAPVIDPSNGSVIAGTAEAGATVILTDGNGNPIGQVTADGSGNWSFTPGTPLSNGTVVNAVAQDAAGNTSGPASTTVDSVAPAAPVIDPSNGSVIAGTAEAGATVILTDGGGNPIGQATADGSGNWSFTPGTPLANGTVINAVAQDPAGNTSGPTSTTVDAVAPATPVVNPSNGSVIAGTAEAGATVILTDGGGNPIGQVTADGSGNWSFTPGTPLANGSVINALAQDAAGNTSGPASTTVDSVAPATPVLDPSNGTVISGTAEAGATVILTDGGGNPIGQATADGSGNWSFTPGTPLTNGTVINAVAQDAAGNTSGPVSTTVDAVAPATPVIDPSNGVELSGTAEPGVRVILTDGNGNPIGQTLADGSGNWTFTPGTPLANGTVVNAVAQDPAGNTSGPASTTVDTVAPATPVINASNGSVITGTAEVGAKVILTDGNGNPIGETTADGSGNWTFTPGTPLANGTVINAVAEDAAGNASGPASTTVDSVAPSAPLLSISADGALLTGTAEPNSQVRIVVNGDTANPITVTVDGAGNFSLPFAPPLITGELIAGVAVDAAGNVSGPATINAPDLAPPTISVPEAADTWINAAEIGDGIQVDVTVRPTMQVGQVVTVKFAGQNGYEAEVSHTLTAGDIAAGNLTLTLTPPGGMGPFPEGASTVTADINGGTASTPVPFTIDTIPPATPVLSLVGNILTISAEPGTELTVTVDVGGVTATATVTADNSGLASLNLLTDLDIDFSWDQLLNAQVSVVGRDPAGNPSNTASIGVGTSIEQPVTIGNFGLDVSLNPLNPRFGFSGTTEPDSSVVIRVITPALNVELLPIQADSSGNFSLNLLSPTILTQLGLNITDILNLGSQISFNLVSTDSNGNDSAAYGITLTPNGLSLNIGQIDVNGTSGDDVLSGANGSSEHINGGDGSDLIFNVGTGDHVVAGNGNDTIQITATDFVSIDGGAGFDTLVLANGIDLDYNAVGVGTLSNLERIDLGKGDSGSVLTLTAAEVDAITDANNTLQITGENNDTLNVVGAVNTGTTQLINGITYDVYTFGSTTLLIEDNTVQVVV
>Cluster_23_Allele_117
MILTDGGGNPIGQATADGSGNWTFTPSTPLANGTVINAVAQDPAGNTSGPASVTVDAIAPAAPVINPSNGVVISGTAEAGATVILTDGNGNPIGQVTADGSGNWSFTPGTPLANGSVINALAQDAAGNTSGPASTTVDSVAPATPVLDPSNGTVISGTAEAGATVILTDGGGNPIGQATADGSGNWSFTPGTPLTNGTVINAVAQDAAGNTSGPVSTTVDAVAPATPVIDPSNGVELSGTAEPGVRVILTDGNGNPIGQTLADGSGNWTFTPGTPLANGTVVNAVAQDPAGNTSGPASTTVDTVAPATPVINASNGSVITGTAEVGAKVILTDGNGNPIGETTADGSGNWTFTPGTPLANGTVINAVAEDAAGNASGPASTTVDSVAPSAPLLSISADGALLTGTAEPNSQVRIVVNGDTANPITVTVDGAGNFSLPFAPPLITGELIAGVAVDAAGNVSGPATINAPDLAPPTISVPEAADTWINAAEIGDGIQVDVTVRPTMQVGQVVTVKFAGQNGYEAEVSHTLTAGDIAAGNLTLTLTPPGGMGPFPEGASTVTADINGGTASTPVPFTIDTIPPATPVLSLVGNILTISAEPGTELTVTVDVGGVTATATVTADNSGLASLNLLTDLDIDFSWDQLLNAQVSVVGRDPAGNPSNTASIGVGTSIEQPVTIGNFGLDVSLNPLNPRFGFSGTTEPDSSVVIRVITPALNVELLPIQADSSGNFSLNLLSPTILTQLGLNITDILNLGSQISFNLVSTDSNGNDSAAYGITLTPNGLSLNIGQIDVNGTSGDDVLSGANGSSEHINGGDGSDLIFNVGTGDHVVAGNGNDTIQITATDFVSIDGGAGFDTLVLANGIDLDYNAVGVGTLSNLERIDLGKGDSGSVLTLTAAEVDAITDANNTLQITGENNDTLNVVGAVNTGTTQLINGITYDVYTFGSTTLLIEDNTVQVVV
>Cluster_23_Allele_118
MDAIAPATPTVNLSNGSSLSGTAEPGSTVILTDGNGNPIAEVTADGSGNWTYTPSTPIANGTVVNVVAQDAAGNSSPPATVTVDSSAPPAPVINPSNGVVISGTAEAGATVTLTDAGGNPIGQVTADGSGNWSFTPGTPLANGTVIVATATDPTGNTGPQAATTVDAVAPPAPVIDPSNGTTISGTAEAGAKVILTDGNGNPIGETTADGSGNWSFTPGTPLANGTVVNAVAQDPAGNTGPQGSTTVDAVAPNTPVVNPSNGNLLNGTAEPGSTVTLTDGNGNPIGQTTADGSGNWSFTPGSQLPNGTVVNVTASDAAGNTSLPATTTVDSSLPSIPQVDPSNGSVISGTADAGNTIIITDGNGNPIGQVTADGSGNWSFTPGIPLPDGTVVNVVARSPSNVDSAPAVITVDGVAPAAPVIDPSNGTEISGTAEAGATVILTDGGGNPIGQATADGSGNWTFTPSTPLANGTVINAVAQDPAGNTSGPASVTVDAIAPPAPVIDPSNGVVISGTAEAGATVILTDGNGNPIGQVTADGSGNWSFTPGTPLANGSVINALAQDAAGNTSGPASTTVDSVAPATPVLDPSNGTVISGTAEAGATVILTDGGGNPIGQATADGSGNWSFTPGTPLTNGTVINAVAQDAAGNTSGPVSTTVDAVAPATPVIDPSNGVELSGTAEPGVRVILTDGNGNPIGQTLADGSGNWSFTPGTPLANGTVVNAVAQDPAGNTSGPASTTVDTVAPATPVINASNGSVITGTAEVGAKVILTDGNGNPIGETTADGSGNWTFTPGTPLANGTVINAVAEDAAGNASGPASTTVDSVAPSAPLLSISADGALLTGTAEPNSQVRIVVNGDTANPITVTVDGAGNFSLPFAPPLITGELIAGVAVDAAGNVSGPATINAPDLAPPTISVPEAADTWINAAEIGDGIQVDVTVRPTMQVGQVVTVKFAGQNGYEAEVSHTLTAGDIAAGNLTLTLTPPGGMGPFPEGASTVTADINGGTASTPVPFTIDTIPPATPVLSLVGNILTISAEPGTELTVTVDVGGVTATATVTADNSGLASLNLLTDLDIDFSWDQLLNAQVSVVGRDPAGNPSNTASIGVGTSIEQPVTIGNFGLDVSLNPLNPRFGFSGTTEPDSSVVIRVITPALNVELLPIQADSSGNFSLNLLSPTILTQLGLNITDILNLGSQISFNLVSTDSNGNDSAAYGITLTPNGLSLNIGQIDVNGTSGDDVLSGANGSSEHINGGDGSDLIFNVGTGDHVVAGNGNDTIQITATDFVSIDGGAGFDTLVLANGIDLDYNAVGVGTLSNLERIDLGKGDSGSVLTLTAAEVDAITDANNTLQITGENNDTLNVVGAVNTGTTQLINGITYDVYTFGSTTLLIEDNTVQVVV
>Cluster_23_Allele_119
MSIQAKVTPIDQSISSAAAVEVPENGILKLSQSSNVALDVAPESVAGYSKSGSDLIVQLKTGESVRIANFYAEGQPSSQLFLADKDKLVAVDLPPVAADGPLMAGYIPQESLAGFESLTGAGVLGGMSAGTALLVGAAAIGAGVAISNSSGGGGGGGSSVPPDTTPPKAASGLKIAPDGSSISGQAEAGASVGIDTNGDGKPDLTVIADANGNFTAPLNPPLTNGQTVTVVVTDPAGNASPPAQVTAPDTTAPAPATDVQVAPDGSSVTGKAEPGSTVGVDTDGDGQPDTTVVVGPGGSFEVPLNPPLTNGETVTVIVTDPAGNNSTPVTVEAPDTTAPAPATDVQVAPDGSSVTGNAEPGATVGVDTDGDGQPDTTVVVGPGGSFEVPLNPPLTNGETVTVIVTDPAGNSSTPVTAEAPDFPDAPQVNASNGSVLSGTAEAGVTIVITDGNGNPIGQTSADANGNWSFTPGSQLPDGTVVNVVARDAAGNSSPATSITVDGVAPSAPVVEPSNGSELSGTAEPGSSVTLTDGNGNPIGQTTADANGNWSFTPSTPLPDGTVVNVVARDAAGNSSPPASVTVDAVAPATPTVDPSNGTTLSGTAEPGATVTLTDGNGNPIGQVTADGSGNWTFTPSTPLPNGTVVNATATDPSGNASSPASVTVDAVAPATPVVNPSNGTTLSGTAEPGATVTLTDGNGNPIGQVTADGSGNWSFTPTTPLPNGTVVNATATDASGNTSAGSSVTVDSVAPATPVINPSNGTTLSGTAEPGSSVTLTDGNGNPIGQVTADGSGNWSFTPSTPLADGTVVNATATDPAGNTSGQGSTTVDGVAPTTPTVNLSNGSSLSGTAEPGSTVILTDGNGNPIAEVTADGSGNWTYTPSTPIANGTVVNVVAQDAAGNSSPGASVTVDSQAPAAPVLNPSNGTTLSGTAEPGATVTLTDGNGNPIGQVTADGSGNWSFTPGTPLANGTVVNATASDPTGNTSAPASTTVDSVAPAAPVVNPSNGAEISGTAEPGATVTLTDGSGNPIGQVTADGSGNWSFTPSTPLADGTVVNATATDPAGNTGGQGSTTVDAIAPATPTVNLSNGSSLSGTAEPGSTVILTDGNGNPIAEVTADGSGNWTYTPSTPIANGTVVNVVAQDAAGNSSPPATVTVDSSAPPAPVINPSNGVVISGTAEAGATVTLTDAGGNPIGQVTADGSGNWSFTPGTPLANGTVIVATATDPTGNTGPQAATTVDAVAPPAPVIDPSNGTTISGTAEAGAKVILTDGNGNPIGETTADGSGNWTFTPATPLANGTVVNAVAQDPAGNTGPQGSTTVDAVAPNTPVVNPSNGNLLNGTAEPGSTVTLTDGNGNPIGQTTADGSGNWSFTPGSQLPNGTVVNVTASDAAGNTSLPATTTVDSSLPSIPQVDPSNGSVISGTADAGNTIIITDGNGNPIGQVTADGSGNWSFTPGIPLPDGTVVNVVARSPSNVDSAPAVITVDGVAPAAPVIDPSNGTEISGTAEAGATVILTDGGGNPIGQATADGSGNWTFTPSTPLANGTVINAVAQDPAGNTSGPASVTVDAIAPPAPVINPSNGVVISGTAEAGATVILTDGNGNPIGQVTADGSGNWAFTPATPLANGTVINALAQDAAGNNSSPTSATVDSLAPAAPVIDPSNGSVIAGTAEAGATVILTDGNGNPIGQVTADGSGNWSFTPGTPLSNGTVVNAVAQDAAGNTSGPASTTVDSVAPAAPVIDPSNGSVIAGTAEAGATVILTDGGGNPIGQATADGSGNWTFTPSTPLANGTVINAVAQDPAGNTSGPASVTVDAIAPPAPVIDPSNGVVISGTAEAGATVILTDGNGNPIGQVTADGSGNWSFTPGTPLANGSVINALAQDAAGNTSGPASTTVDSVAPATPVLDPSNGTVISGTAEAGATVILTDGGGNPIGQATADGSGNWSFTPGTPLTNGTVINAVAQDAAGNTSGPVSTTVDAVAPATPVIDPSNGVELSGTAEPGVRVILTDGNGNPIGQTLADGSGNWTFTPGTPLANGTVVNAVAQDPAGNTSGPASTTVDTVAPATPVINASNGSVITGTAEVGAKVILTDGNGNPIGETTADGSGNWTFTPGTPLANGTVINAVAEDAAGNASGPASTTVDSVAPSAPLLSISADGALLTGTAEPNSQVRIVVNGDTANPITVTVDGAGNFSLPFAPPLITGELIAGVAVDAAGNVSGPATINAPDLAPPTISVPEAADTWINAAEIGDGIQVDVTVRPTMQVGQVVTVKFAGQNGYEAEVSHTLTAGDIAAGNLTLTLTPPGGMGPFPEGASTVTADINGGTASTPVPFTIDTIPPATPVLSLVGNILTISAEPGTELTVTVDVGGVTATATVTADNSGLASLNLLTDLDIDFSWDQLLNAQVSVVGRDPAGNPSNTASIGVGTSIEQPVTIGNFGLDVSLNPLNPRFGFSGTTEPDSSVVIRVITPALNVELLPIQADSSGNFSLNLLSPTILTQLGLNITDILNLGSQISFNLVSTDSNGNDSAAYGITLTPNGLSLNIGQIDVNGTSGDDVLSGANGSSEHINGGDGSDLIFNVGTGDHVVAGNGNDTIQITATDFVSIDGGAGFDTLVLANGIDLDYNAVGVGTLSNLERIDLGKGDSGSVLTLTAAEVDAITDANNTLQITGENNDTLNVVGAVNTGTTQLINGITYDVYTFGSTTLLIEDNTVQVVV
>Cluster_23_Allele_120
MSIQAKVTPIDQSISSAAAVEVPENGILKLSQSSNIALDVAPESVAGYSKSGSDLIVQLKTGESVRIANFYAEGQPSSQLFLADKDKLVAVDLPPVAADGPLMAGYIPQESLAGFESLTGAGVLGGMSAGTALLVGAAAIGAGVAISNSSGGGGGGGSSVPPDTTPPKAASGLKIAPDGSSISGQAEAGASVGIDTNGDGKPDLTVIADANGNFTAPLNPPLTNGQTVTVVVTDPAGNASPPAQVTAPDTTAPAPATDVQVAPDGSSVTGKAEPGSTVGVDTDGDGQPDTTVVVGPGGSFEVPLNPPLTNGETVTVIVTDPAGNNSTPVTVEAPDTTAPAPATDVQVAPDGSSVTGNAEPGATVGVDTDGDGQPDTTVVVGPGGSFEVPLNPPLTNGETVTVIVTDPAGNSSTPVTAEAPDFPDAPQVNASNGSVLSGTAEAGVTIVITDGNGNPIGQTSADANGNWSFTPGSQLPDGTVVNVVARDAAGNSSPATSITVDGVAPSAPVVEPSNGSELSGTAEPGSSVTLTDGNGNPIGQTTADANGNWSFTPSTPLPDGTVVNVVARDAAGNSSPPASVTVDAVAPATPTVDPSNGTTLSGTAEPGATVTLTDGNGNPIGQVTADGSGNWTFTPSTPLPNGTVVNATATDPSGNASSPASVTVDAVAPATPVVNPSNGTTLSGTAEPGATVTLTDGNGNPIGQVTADGSGNWSFTPTTPLPNGTVVNATATDASGNTSAGSSVTVDSVAPATPVINPSNGTTLSGTAEPGSSVTLTDGNGNPIGQVTADGSGNWSFTPSTPLADGTVVNATATDPAGNTGGQGSTTVDAIAPATPTVNLSNGSSLSGTAEPGSTVILTDGNGNPIAEVTADGSGNWTYTPSTPIANGTVVNVVAQDAAGNSSPPATVTIDSSAPPAPVINPSNGVVISGTAEAGATVTLTDAGGNPIGQVTADGSGNWSFTPGTPLANGTVIVATATDPTGNTGPQAATTVDAVAPPAPVIDPSNGTTISGTAEAGAKVILTDGNGNPIGETTADGSGNWTFTPATPLANGTVVNAVAQDPAGNTGPQGSTTVDAVAPNTPVVNPSNGNLLNGTAEPGSTVTLTDGNGNPIGQTTADGSGNWSFTPGSQLPNGTVVNVTASDAAGNTSAPATTTVDSSLPSIPQVDPSNGSVISGTADAGNTIIITDGNGNPIGQVTADGSGNWSFTPGIPLPDGTVVNVVARSPSNVDSAPAVITVDGVAPAAPVIDPSNGTEISGTAEAGATVILTDGGGNPIGQATADGSGNWTFTPGTPLANGTVINAVAQDPAGNTSGPASVTVDAIAPPAPVIDPSNGVVISGTAEAGATVILTDGNGNPIGQVTADGSGNWAFTPATPLANGTVINALAQDAAGNNSSPTSATVDSLAPAAPVIDPSNGSVIAGTAEAGATVILTDGNGNPIGQVTADGSGNWSFTPGTPLANGTVVNAVAQDAAGNTSGPASTTVDSVAPAAPVIDPSNGSVIAGTAEAGATVILTDGGGNPIGQATADGSGNWTFTPSTPLANGTVINAVAQDPAGNTSGPASVTVDAIAPPAPVINPSNGVVISGTAEAGATVILTDGNGNPIGQVTADGSGNWSFTPGTPLANGSVINALAQDAAGNTSGPASTTVDSVAPATPVLDPSNGTVISGTAEAGATVILTDGGGNPIGQATADGSGNWSFTPGTPLTNGTVINAVAQDAAGNTSGPVSTTVDAVAPATPVIDPSNGVELSGTAEPGVRVILTDGNGNPIGQTLADGSGNWSFTPGTPLANGTVVNAVAQDPAGNTSGPASTTVDTVAPATPVINASNGSVITGTAEVGAKVILTDGNGNPIGETTADGSGNWTFTPGTPLANGTVINAVAEDAAGNASGPASTTVDSVAPSAPLLSISADGALLTGIAEPNSQVRIVVNGDTANPITVTVDGAGNFSLPFAPPLITGELIAGVAVDAAGNVSGPATINAPDLAPPTISVPEAADTWINAAEIGDGIQVDVTVRPTMQVGQVVTVKFAGQNGYEAEVSHTLTAGDIAAGNLTLTLTPPGGMGPFPEGASTVTADINGGTASTPVPFTIDTIPPATPVLSLVGNILTISAEPGTELTVTVDVGGVTATATVTADNSGLASLNLLTDLDIDFSWDQLLNAQVSVVGRDPAGNPSNTASIGVGTSIEQPVTIGNFGLDVSLNPLNPRFGFSGTTEPDSSVVIRVITPALNVELLPIQADSSGNFSLNLLSPTILTQLGLNITDILNLGSQISFNLVSTDSNGNDSAAYGITLTPNGLSLNIGQIDVNGTSGDDVLSGANGSSEHINGGDGSDLIFNVGTGDHVVAGNGNDTIQITATDFVSIDGGAGFDTLVLANGIDLDYNAVGVGTLSNLERIDLGKGDSGSVLTLTAAEVDAITDANNTLQITGENNDTLNVVGAVNTGTTQLINGITYDVYTFGSTTLLIEDNTVQVVV
>Cluster_23_Allele_121
MSIQAKVTPIDQSISSAAAVEVPENGILKLSQSSNIALDVAPESVAGYSKSGSDLIVQLKTGESVRIANFYAEGQPSSQLFLADKDKLVAVDLPPVAADGPLMAGYIPQESLAGFESLTGAGVLGGMSAGTALLVGAAAIGAGVAISNSSGGGGGGGSSVPPDTTPPKAASGLKIAPDGSSISGQAEAGASVGIDTNGDGKPDLTVIADANGNFTAPLNPPLTNGQTVTVVVTDPAGNASPPAQVTAPDTTAPAPATDVQVTPGGSSVIGKAEPGSTVGVDTDGDGQPDTTVVVGPGGSFEVPLNPPLTNGETVTVIVTDPAGNNSTPVTVEAPDTTAPAPATDVQVAPDGSSVTGNAEPGATVGVDTDGDGQPDTTVVVGPGGSFEVPLNPPLTNGETVTVIVTDPAGNSSTPVTAEAPDFPDAPQVNASNGSVLSGTAEAGVTIVITDGNGNPIGQTSADANGNWSFTPGSQLPDGTVVNVVARDAAGNSSPATSITVDGVAPSAPVVEPSNGSELSGTAEPGSSVTLTDGNGNPIGQTTADANGNWSFTPSTPLPDGTVVNVVARDAAGNSSPPASVTVDAVAPATPTVDPSNGTTLSGTAEPGSSVTLTDGNGNPIGQVTADGSGNWTFTPSTPLPNGTVVNATATDPSGNASSPASVTVDAVAPATPVVNPSNGSTLSGTAEPGATVTLTDGNGNPIGQVTADGSGNWSFTPTTPLPNGTVVNATATDASGNTSAGSSVTVDSVAPATPVVNPSNGTTLSGTAEPGSSVTLTDGSGNPIGQVTADGSGNWSFTPSTPLADGTVVNATATDPAGNTSGQGSTTVDGVAPATPTVNLSNGSSLSGTAEPGSTVILTDGNGNPIAEVTADGSGNWTYTPSTPIANGTVVNVVAQDAAGNNSPGASVTVDSQAPAAPVLNPSNGTTLSGTAEPGATVTLTDGNGNPIGQVTADGSGNWSFTPGTPLPNGTVVNATASDPTGNTSAPASTTVDSVAPAAPVVNPSNGAEISGTAEPGATVTLTDGSGNPIGQVTADGSGNWSFTPSTPLADGTVVNATATDPAGNTGGQGSTTVDAIAPATPTVNLSNGSSLSGTAEPGSTVILTDGNGNPIAEVTADGSGNWTYTPSTPIANGTVVNVVAQDAAGNSSPPATVTVDSSAPPAPVINPSNGVVISGTAEAGATVTLTDAGGNPIGQVTADGSGNWSFTPGTPLANGTVIVATATDPTGNTGPQAATTVDAVAPPAPVIDPSNGTTISGTAEAGAKVILTDGNGNPIAEVTADGSGNWTFTPATPLANGTVVNAVAQDPAGNTGPQGSTTVDAVAPNTPVVNPSNGNLLNGTAEPGSTVTLTDGNGNPIGQTTADGSGNWSFTPGSQLPNGTVVNVTASDAAGNTSLPATTTVDSSLPSIPQVDPSNGSVISGTADAGNTIIITDGNGNPIGQVTADGSGNWSFTPGIPLPDGTVVNVVARSPSNVDSAPAVITVDGVAPAAPVIDPSNGTEISGTAEAGATVILTDGGGNPIGQATADGSGNWTFTPGTPLANGTVINAVAQDPAGNTSGPASVTVDAIAPPAPVIDPSNGVVISGTAEAGATVILTDGNGNPIGQVTADGSGNWAFTPATPLANGTVINALAQDAAGNNSSPTSATVDSLAPAAPVIDPSNGSVIAGTAEAGATVILTDGNGNPIGQVTADGSGNWSFTPGTPLANGTVVNAVAQDAAGNTSGPASTTVDSVAPAAPVIDPSNGSVIAGTAEAGATVILTDGGGNPIGQAIADGSGNWSFTPGTPLANGTVINAVAQDPAGNTSGPTSTTVDAVAPATPVVNPSNGSVIAGTAEAGATVILTDGGGNPIGQATADGSGNWSFTPGTPLANGSVVNAVAQDAAGNTSGPASTTVDSVAPATPVLDPSNGTVISGTAEAGATVILTDGGGNPIGQATADGSGNWSFTPGTPLTNGTVINAVAQDAAGNTSGPVSTTVDAVAPATPVIDPSNGVELSGTAEPGVRVILTDGNGNPIGQTLADGSGNWSFTPGTPLANGTVVNAVAQDPAGNTSGPASTTVDTVAPATPVINASNGSVITGTAEVGAKVILTDGNGNPIGETTADGSGNWTFTPGTPLANGTVINAVAEDAAGNASGPASTTVDSVAPSAPLLSISADGALLTGTAEPNSQVRIVVNGDTANPITVTVDGAGNFSLPFAPPLITGELIAGVAVDAAGNVSGPATINAPDLAPPTISVPEAADTWINAAEIGDGIQVDVTVRPTIQVGQVVTVKFAGQNGYEAEVSHTLTAGDIAAGNLTLTLTPPGGMGPFPEGASTVTADINGGTASTPVPFTIDTIPPATPVLSLVGNILTISAEPGTELTVTVDVGGVTATATVTADNSGLASLNLLTDLDIDFSWDQLLNAQVSVVGRDPAGNPSNTASIGIGTSIEQPVTIGNFGLDVSLNPLNPRFGFSGTTEPNSSVVIRVITPALNVELLPIQADSSGNFSLNLLSPTILTQLGLNITDILNLGSQISFNLVSTDSNGNDSAAYGITLTPNGLSLNIGQIDVNGTSGDDVLSGANGSSEHINGGDGSDLIFNVGTGDHVVAGNGNDTIQITATDFVSIDGGAGFDTLVLANGIDLDYNAVGVGTLSNLERIDLGKGDSGSVLTLTAAEVDAITDANNTLQITGENNDTLNVVGAVNTGTTQLINGITYDVYTFGSTTLLIEDNTVQVVV
>Cluster_23_Allele_122
MLNPSNGTTLSGTAEPGATVTLTDGNGNPIGQVTADGSGNWSFTPGTPLANGTVVNATASDPTGNTSAPASTTVDSVAPAAPVVNPSNGAEISGTAEPGATVTLTDGSGNPIGQVTADGSGNWSFTPSTPLADGTVVNATATDPAGNTGGQGSTTVDAIAPATPTVNLSNGSSLSGTAEPGSTVILTDGNGNPIAEVTADGSGNWTYTPSTPIANGTVVNVVAEDAAGNSSPPATVTVDSSAPPAPVINPSNGVVISGTAEAGATVTLTDAGGNPIGQVTADGSGNWSFTPGTPLANGTVIVATATDPTGNTGPQAATTVDSVAPAAPVVNPSNGTTISGTAEAGAKVILTDGSGNPIGETTADGSGNWTFTPGTPLANGTVVNAVAQDPAGNTGPQGSTTVDAVAPNTPVVNPSNGNLLNGTAEPGSTVTLTDGNGNPIGQTTADGSGNWSFTPGSQLPNGTVVNVTASDAAGNTSPPATTTVDSSLPSIPQVDPSNGSVISGTADAGNTIIITDGNGNPIGQVTADGSGNWSFTPGIPLPDGTVVNVVARSPSNVDSAPAVITVDGVAPAAPVIDPSNGSVIAGTAEAGATVILTDGGGNPIGQATADGSGNWTFTPSIPLANGTVINAVAQDPAGNTSGPASVTVDAIAPPAPVINPSNGVVISGTAEAGATVILTDGNGNPIGQVTADGSGNWSFTPGTPLANGSVINALAQDAAGNTSGPASTTVDSVAPATPVLDPSNGTVISGTAEAGATVILTDGGGNPIGQATADGSGNWSFTPGTPLTNGTVINAVAQDAAGNTSGPVSTTVDAVAPAIPVIDPSNGVELSGTAEPGVRVILTDGNGNPIGQTLADGSGNWSFTPSTPLANGTVVNAVAQDPAGNTSGPASTTVDTVAPATPVINASNGSVITGTAEVGAKVILTDGNGNPIGETTADGSGNWTFTPGTPLANGTVINAVAEDAAGNASGPASTTVDSVAPSAPLLSISADGALLTGTAEPNSQVRIVVNGDTANPITVTVDGAGNFSLPFAPPLITGELIAGVAVDAAGNVSGPATINAPDLAPPTISVPEAADTWINAAEIGDGIQVDVTVRPTMQVGQVVTVKFAGQNGYEAEVSHTLTAGDIAAGNLTLTLTPPGGMGPFPEGASTVTADINGGTASTPVPFTIDTIPPATPVLSLVGNILTISAEPGTELTVTVDVGGVTATATVTADNSGLASLNLLTDLDIDFSWDQLLNAQVSVVGRDPAGNPSNTASIGVGTSIEQPVTIGNFGLDVSLNPLNPRFGFSGTTEPDSSVVIRVITPALNVELLPIQADSSGNFSLNLLSPTILTQLGLNITDILNLGSQISFNLVSTDSNGNDSAAYGITLTPNGLSLNIGQIDVNGTSGDDVLSGANGSSEHINGGDGSDLIFNVGTGDHVVAGNGNDTIQITATDFVSIDGGAGFDTLVLANGIDLDYNAVGVGTLSNLERIDLGKGDSGSVLTLTAAEVDAITDANNTLQITGENNDTLNVVGAVNTGTTQLINGITYDVYTFGSTTLLIEDNTVQVVL
>Cluster_23_Allele_123
MSIQAKVTPIDQSISSAAAVEVPENGILKLSQSSNVALDVAPESVAGYSKSGSDLIVQLKTGESVRIANFYAEGQPSSQLFLADKDKLVAVDLPPVAADGPLMAGYIPQESLAGFESLTGAGVLGGMSAGTALLVGAAAIGAGVAISNSSGGGGGGGSSVPPDTTPPKAASGLKIAPDGSSISGQAEAGASVGIDTNGDGKPDLTVIADANGNFTAPLNPPLTNGQTVTVVVTDPAGNASPPAQVTAPDTTAPAPATDVQVAPDGSSVTGKAEPGSTVGVDTDGDGQPDTTVVVGPGGSFEVPLNPPLTNGETVTVIVTDPAGNNSTPVTVEAPDTTAPAPATDVQVAPDGSSVTGNAEPGATVGVDTDGDGQPDTTVVVGPGGSFEVPLNPPLTNGETVTVIVTDPAGNSSTPVTAEAPDFPDAPQVNASNGSVLSGTAEAGVTIVITDGNGNPIGQTSADANGNWSFTPGSQLPDGTVVNVVARDAAGNSSPATSITVDGVAPNAPVVEPSNGSELSGTAEPGSSVTLTDGNGNPIGQTTADANGNWSFTPSTPLPDGTVVNVVARDAAGNSSPPASVTVDAVAPATPTVDPSNGTTLSGTAEPGATVTLTDGNGNPIGQVTADGSGNWTYTPSTPIANGTVVNVVAEDAAGNSSPPATVTVDSSAPPAPVINPSNGVVISGTAEAGATVTLTDAGGNPIGQVTADGSGNWSFTPGTPLANGTVIVATATDPTGNTGPQAATTVDAVAPPAPVIDPSNGTTISGTAEAGAKVILTDGNGNPIGETTADGSGNWTFTPATPLANGTVVNAVAQDPAGNTGPQGSTTVDAVAPNTPVVNPSNGNLLNGTAEPGSTVTLTDGNGNPIGQTTADGSGNWSFTPGSQLPNGTVVNVTASDAAGNTSAPATTTVDSSLPSIPQVDPSNGSVISGTADAGNTIIITDGNGNPIGQVTADGSGNWSFTPGIPLPDGTVVNVVARSPSNVDSAPAVITVDGVAPAAPVIDPSNGTEISGTAEAGATVILTDGGGNPIGQATADGSGNWTFTPGTPLANGTVINAVAQDPAGNTSGPASVTVDAIAPPAPVINPSNGVVISGTAEAGATVILTDGNGNPIGQVTADGSGNWAFTPATPLANGTVINALAQDAAGNNSSPTSATVDSLAPAAPVIDPSNGSVIAGTAEAGATVILTDGNGNPIGQVTADGSGNWSFTPGTPLSNGTVVNAVAQDAAGNTSGPASTTVDSVAPAAPVIDPSNGSVIAGTAEAGATVILTDGGGNPIGQATADGSGNWSFTPGTPLANGTVINAVAQDPAGNTSGPTSTTVDAVAPATPVVNPSNGSVIAGTAEAGATVILTDGGGNPIGQVTADGSGNWSFTPGTPLANGSVINALAQDAAGNTSGPASTTVDSVAPATPVLDPSNGTVISGTAEAGATVILTDGGGNPIGQATADGSGNWSFTPGTPLTNGTVINAVAQDAAGNTSGPVSTTVDAVAPATPVIDPSNGVELSGTAEPGVRVILTDGNGNPIGQTLADGSGNWTFTPGTPLANGTVVNAVAQDPAGNTSGPASTTVDTVAPATPVINASNGSVITGTAEVGAKVILTDGNGNPIGETTADGSGNWTFTPGTPLANGTVINAVAEDAAGNASGPASTTVDSVAPSAPLLSISADGALLTGTAEPNSQVRIVVNGDTANPITVTVDGAGNFSLPFAPPLITGELIAGVAVDAAGNVSGPATINAPDLAPPTISVPEAADTWINAAEIGDGIQVDVTVRPTMQVGQVVTVKFAGQNGYEAEVSHTLTAGDIAAGNLTLTLTPPGGMGPFPEGASTVTADINGGTASTPVPFTIDTIPPATPVLSLVGNILTISAEPGTELTVTVDVGGVTATATVTADNSGLASLNLLTDLDIDFSWDQLLNAQVSVVGRDPAGNPSNTASIGVGTSIEQPVTIGNFGLDVSLNPLNPRFGFSGTTEPDSSVVIRVITPALNVELLPIQADSSGNFSLNLLSPTILTQLGLNITDILNLGSQISFNLVSTDSNGNDSAAYGITLTPNGLSLNIGQIDVNGTSGDDVLSGANGSSEHINGGDGSDLIFNVGTGDHVVAGNGNDTIQITATDFVSIDGGAGFDTLVLANGIDLDYNAVGVGTLSNLERIDLGKGDSGSVLTLTAAEVDAITDANNTLQITGENNDTLNVVGAVNTGTTQLINGITYDVYTFGSTTLLIEDNTVQVVV
>Cluster_23_Allele_124
MTLTDGNGNPIGQVTADGSGNWTFTPSTPLPNGTVVNATATDPSGNASSPASVTVDAVAPATPVVNPSNGTTLSGTAEPGATVTLTDGNGNPIGQVTADGSGNWSFTPTTPLPNGTVVNATATDASGNTSAGSSVTVDSVAPATPVINPSNGTTLSGTAEPGSSVTLTDGNGNPIGQVTADGSGNWSFTPGTPLANGTVVNATASDPTGNTSAPASTTVDSVAPAAPVVNPSNGAEISGTAEPGATVTLTDGSGNPIGQVTADGSGNWSFTPSTPLADGTVVNATATDPAGNTGGQGSTTVDAIAPATPTVNLSNGSSLSGTAEPGSTVILTDGNGNPIAEVTADGSGNWTYTPSTPIANGTVVNVVAEDAAGNSSPPATVTVDSSAPPAPVINPSNGVVISGTAEAGATVTLTDAGGNPIGQVTADGSGNWSFTPGTPLANGTVIVATATDPTGNTGPQAATTVDAVAPPAPVIDPSNGTTISGTAEAGAKVILTDGNGNPIGETTADGSGNWTFTPATPLANGTVVNAVAQDPAGNTGPQGSTTVDAVAPNTPVVNPSNGNLLNGTAEPGSTVTLTDGNGNPIGQTTADGSGNWSFTPGSQLPNGTVVNVTASDAAGNTSPPATTTVDSSLPSIPQVDPSNGSVISGTADAGNTIIITDGNGNPIGQVTADGSGNWSFTPGIPLPDGTVVNVVARSPSNVDSAPAVITVDGVAPAAPVIDPSNGTEISGTAEAGATVILTDGGGNPIGQATADGSGNWTFTPSTPLANGTVINAVAQDPAGNTSGPASVTVDAIAPPAPVIDPSNGVVISGTAEAGATVILTDGNGNPIGQVTADGSGNWAFTPATPLANGTVINALAQDAAGNNSSPTSATVDSLAPAAPVIDPSNGSVIAGTAEAGATVILTDGNGNPIGQVTADGSGNWSFTPGTPLSNGTVVNAVAQDAAGNTSGPASTTVDSVAPAAPVIDPSNGSVIAGTAEAGATVILTDGGGNPIGQATADGSGNWTFTPSTPLANGTVINAVAQDPAGNTSGPASVTVDAIAPPAPVIDPSNGVVISGTAEAGATVILTDGNGNPIGQVTADGSGNWSFTPGTPLANGSVINALAQDAAGNTSGPASTTVDSVAPATPVLDPSNGTVISGTAEAGATVILTDGGGNPIGQATADGSGNWSFTPGTPLTNGTVINAVAQDAAGNTSGPVSTTVDAVAPATPVIDPSNGVELSGTAEPGVRVILTDGNGNPIGQTLADGSGNWTFTPGTPLANGTVVNAVAQDPAGNTSGPASTTVDTVAPATPVINASNGSVITGTAEVGAKVILTDGNGNPIGETTADGSGNWTFTPGTPLANGTVINAVAEDAAGNASGPASTTVDSVAPSAPLLSISADGALLTGTAEPNSQVRIVVNGDTANPITVTVDGAGNFSLPFAPPLITGELIAGVAVDAAGNVSGPATINAPDLAPPTISVPEAADTWINAAEIGDGIQVDVTVRPTMQVGQVVTVKFAGQNGYEAEVSHTLTAGDIAAGNLTLTLTPPGGMGPFPEGASTVTADINGGTASTPVPFTIDTIPPATPVLSLVGNILTISAEPGTELTVTVDVGGVTATATVTADNSGLASLNLLTDLDIDFSWDQLLNAQVSVVGRDPAGNPSNTASIGVGTSIEQPVTIGNFGLDVSLNPLNPRFGFSGTTEPDSSVVIRVITPALNVELLPIQADSSGNFSLNLLSPTILTQLGLNITDILNLGSQISFNLVSTDSNGNDSAAYGITLTPNGLSLNIGQIDVNGTSGDDVLSGANGSSEHINGGDGSDLIFNVGTGDHVVAGNGNDTIQITATDFVSIDGGAGFDTLVLANGIDLDYNAVGVGTLSNLERIDLGKGDSGSVLTLTAAEVDAITDANNTLQITGENNDTLNVVGAVNTGTTQLINGITYDVYTFGSTTLLIEDNTVQVVV
>Cluster_23_Allele_125
MTVVVTDPAGNSSTPVTAEAPDFPDAPQVNASNGSVLSGTAEAGVTIVITDGNGNPIGQTSADANGNWSFTPGSQLPDGTVVNVVARDAAGNSSPATSITVDGVAPSAPVVEPSNGSELSGTAEPGSSVTLTDGNGNPIGQTTADANGNWSFTPSTPLPDGTVVNVVARDAAGNSSPPASVTVDAVAPATPTVDPSNGTTLSGTAEPGSSVTLTDGNGNPIGQVTADGSGNWTYTPSTPIANGTVVNVVAQDAAGNSSPGASVTVDSQAPAAPVVNPSNGTTLSGTAEPGATVTLTDGNGNPIGQVTADGSGNWSFTPGTPLANGTVVNATASDPTGNTSAPASTTVDSVAPAAPVVNPSNGAEISGTAEPGATVTLTDGSGNPIGQVTADGSGNWSFTPSTPLADGTVVNATATDPAGNTGGQGSTTVDAIAPATPTVNLSNGSSLSGTAEPGSTVILTDGNGNPIAEVTADGSGNWTYTPSTPIANGTVVNVVAEDAAGNSSPPATVTVDSSAPPAPVINPSNGVVISGTAEAGATVTLTDAGGNPIGQVTADGSGNWSFTPGTPLANGTVIVATATDPTGNTGPQAATTVDAVAPPAPVIDPSNGTTISGTAEAGAKVILTDGNGNPIGETTADGSGNWTFTPATPLANGTVVNAVAQDPAGNTGPQGSTTVDAVAPNTPVVNPSNGNLLNGTAEPGSTVTLTDGNGNPIGQTTADGSGNWSFTPGSQLPNGTVVNVTASDAAGNTSAPATTTVDSSLPSIPQVDPSNGSVISGTADAGNTIIITDGNGNPIGQVTADGSGNWSFTPGIPLPDGTVVNVVARSPSNVDSAPAVITVDGVAPAAPVIDPSNGTEISGTAEAGATVILTDGGGNPIGQATADGSGNWTFTPSTPLANGTVINAVAQDPAGNTSGPASVTVDAIAPPAPVIDPSNGVVISGTAEAGATVILTDGNGNPIGQVTADGSGNWSFTPGTPLANGSVINALAQDAAGNTSGPASTTVDSVAPATPVLDPSNGTVISGTAEAGATVILTDGGGNPIGQATADGSGNWSFTPGTPLTNGTVINAVAQDAAGNTSGPVSTTVDAVAPATPVIDPSNGVELSGTAEPGVRVILTDGNGNPIGQTLADGSGNWTFTPGTPLANGTVVNAVAQDPAGNTSGPASTTVDTVAPATPVINASNGSVITGTAEVGAKVILTDGNGNPIGETTADGSGNWTFTPGTPLANGTVINAVAEDAAGNASGPASTTVDSVAPSAPLLSISADGALLTGTAEPNSQVRIVVNGDTANPITVTVDGAGNFSLPFAPPLITGELIAGVAVDAAGNVSGPATINAPDLAPPTISVPEAADTWINAAEIGDGIQVDVTVRPTMQVGQVVTVKFAGQNGYEAEVSHTLTAGDIAAGNLTLTLTPPGGMGPFPEGASTVTADINGGTASTPVPFTIDTIPPATPVLSLVGNILTISAEPGTELTVTVDVGGVTATATVTADNSGLASLNLLTDLDIDFSWDQLLNAQVSVVGRDPAGNPSNTASIGVGTSIEQPVTIGNFGLDVSLNPLNPRFGFSGTTEPDSSVVIRVITPALNVELLPIQADSSGNFSLNLLSPTILTQLGLNITDILNLGSQISFNLVSTDSNGNDSAAYGITLTPNGLSLNIGQIDVNGTSGDDVLSGANGSSEHINGGDGSDLIFNVGTGDHVVAGNGNDTIQITATDFVSIDGGAGFDTLVLANGIDLDYNAVGVGTLSNLERIDLGKGDSGSVLTLTAAEVDAITDANNTLQITGENNDTLNVVGAVNTGTTQLINGITYDVYTFGSTTLLIEDNTVQVVV
>Cluster_23_Allele_126
MSIQAKVTPIDQSISSAAAVEVPENGILKLSQSSNIALDVAPESVAGYSKSGSDLIVQLKTGESVRIANFYAEGQPSSQLFLADKDKLVAVDLPPVAADGPLMAGYIPQESLAGFESLTGAGVLGGMSAGTALLVGAAAIGAGVAISNSSGGGGGGGSSVPPDTTPPKAASGLKIAPDGSSISGQAEAGASVGIDTNGDGKPDLTVIADANGNFTAPLNPPLTNGQTVTVVVTDPAGNASPPAQVTAPDTTAPAPATDVQVTPGGSSVIGKAEPGSTVGVDTDGDGQPDTTVVVGPGGSFEVPLNPPLTNGETVTVIVTDPAGNNSTPVTVEAPDTTAPAPATDVQVAPDGSSVTGNAEPGATVGVDTDGDGQPDTTVVVGPDGNFEVPLNPPLTNGETVTVIVTDPAGNSSTPVTAEAPDFPDAPQVNASNGSVLSGTAEAGVTIVITDGNGNPIGQTSADANGNWSFTPGSQLPDGTVVNVVARDAAGNSSPATSITVDGVAPSAPVVEPSNGSELSGTAEPGSSVTLTDGNGNPIGQTTADANGNWSFTPSTPLPDGTVVNVVARDAAGNSSPPASVTVDAVAPATPTVDPSNGTTLSGTAEPGSSVTLTDGNGNPIGQVTADGSGNWTFTPSTPLPNGTVVNATATDPSGNASSPASVTVDAVAPATPVVNPSNGSTLSGTAEPGATVTLTDGSGNPIGQVTADGSGNWSFTPGTPLPNGTVVNATATDASGNTSAGSSVTVDSVAPATPVINPSNGTTLSGTAEPGSSVTLTDGNGNPIGQVTADGSGNWSFTPSTPLADGTVVNATATDPAGNTSGQGSTTVDGVAPATPTVNLSNGSSLSGTAEPGSTVILTDGNGNPIAEVTADGSGNWTYTPSTPIANGTVVNVVAQDAAGNSSPGASVTVDSQAPAAPVLNPSNGTTLSGTAEPGATVTLTDGNGNPIGQVTADGSGNWSFTPGTPLANGTVVNATASDPTGNTSAPASTTVDSVAPAAPVVNPSNGAEISGTAEPGATVTLTDGSGNPIGQVTADGSGNWSFTPSTPLADGTVVNATATDPAGNTGGQGSTTVDAIAPATPTVNLSNGSSLSGTAEPGSTVILTDGNGNPIAEVTADGSGNWTYTPSTPIANGTVVNVVAQDAAGNSSPPATVTVDSSAPPAPVINPSNGVVISGTAEAGATVTLTDAGGNPIGQVTADGSGNWSFTPGTPLANGTVIVATATDPTGNTGPQAATTVDAVAPPAPVIDPSNGTTISGTAEAGAKVILTDGNGNPIGETTADGSGNWTFTPATPLANGTVVNAVAQDPAGNTGPQGSTTVDAVAPNTPVVNPSNGNLLNGTAEPGSTVTLTDGNGNPIGQTTADGSGNWSFTPGSQLPNGTVVNVTASDAAGNTSLPATTTVDSSLPSIPQVDPSNGSVISGTADAGNTIIITDGNGNPIGQVTADGSGNWSFTPGIPLPDGTVVNVVARSPSNVDSAPAVITVDGVAPAAPVIDPSNGTEISGTAEAGATVILTDGGGNPIGQATADGSGNWTFTPGTPLANGTVINAVAQDPAGNTSGPASVTVDAIAPAAPVIDPSNGVVISGTAEAGATVILTDGNGNPIGQVTADGSGNWAFTPATPLANGTVINALAQDAAGNNSSPTSVTVDSLAPAAPVIDPSNGSVIAGTAEAGATVILTDGNGNPIGQVTADGSGNWSFTPGTPLSNGTVVNAVAQDAAGNTSGPASTTVDSVAPAAPVIDPSNGSVIAGTAEAGATVILTDGGGNPIGQATADGSGNWSFTPGTPLANGTVINAVAQDPAGNTSGPTSTTVDAVAPATPVVNPSNGSVIAGTAEAGATVILTDGGGNPIGQATADGSGNWSFTPGTPLANGSVVNAVAQDAAGNTSGPASTTVDSVAPATPVLDPSNGTVISGTAEAGATVILTDGGGNPIGQATADGSGNWSFTPGTPLTNGTVINAVAQDAAGNTSGPVSTTVDAVAPATPVIDPSNGVELSGTAEPGVRVILTDGNGNPIGQTLADGSGNWSFTPGTPLANGTVVNAVAQDPAGNTSGPASTTVDTVAPATPVINASNGSVITGTAEVGAKVILTDGNGNPIGETTADGSGNWTFTPGTPLANGTVINAVAEDAAGNASGPASTTVDSVAPSAPLLSISADGALLTGTAEPNSQVRIVVNGDTANPITVTVDGAGNFSLPFAPPLITGELIAGVAVDAAGNVSGPATINAPDLAPPTISVPEAADTWINAAEIGDGIQVDVTVRPTMQVGQVVTVKFAGQNGYEAEVSHTLTAGDIAAGNLTLTLTPPGGMGPFPEGASTVTADINGGTASTPVPFTIDTIPPATPVLSLAGNILTISAEPGTELTVTVDIGGATATATVTADNSGLASLNLLTDLDIDFSWDQLLNAQVSVVGRDPAGNPSNTASIGVGTSIEQPVTIGNFGLDVSLNPLNPRFGFSGTTEPDSSVVIRVITPALNVELLPIQADSSGNFSLNLLSPTILTQLGLNITDILNLGSQISFNLVSTDSNGNDSAAYGITLTPNGLSLNIGQIDVNGTSGDDVLSGANGSSEHINGGDGSDLIFNVGTGDHVVAGNGNDTIQITATDFVSIDGGAGFDTLVLANGIDLDYNAVGVGTLSNLERIDLGKGDSGSVLTLTAAEVDAITDANNTLQITGENNDTLNVVGAVNTGTTQLINGITYDVYTFGSTTLLIEDNTVQVVV
>Cluster_23_Allele_127
MTIVITDGNGNPIGQTSADANGNWSFTPGSQLPDGTVVNVVARDAAGNSSPATSITVDGVAPSAPVVEPSNGSELSGTAEPGSSVTLTDGNGNPIGQTTADANGNWSFTPSTPLPDGTVVNVVARDAAGNSSPPASVTVDAVAPATPTVDPSNGTTLSGTAEPGATVTLTDGNGNPIGQVTADGSGNWTYTPSTPIANGTVVNVVAQDAAGNSSPPATVTVDSSAPPAPVINPSNGVVISGTAEAGATVTLTDAGGNPIGQVTADGSGNWSFTPGTPLANGTVIVATATDPTGNTGPQAATTVDAVAPPAPVIDPSNGTTISGTAEAGAKVILTDGNGNPIGETTADGSGNWTFTPATPLANGTVVNAVAQDPAGNTGPQGSTTVDAVAPNTPVVNPSNGNLLNGTAEPGSTVTLTDGNGNPIGQTTADGSGNWSFTPGSQLPNGTVVNVTASDAAGNTSLPATTTVDSSLPSIPQVDPSNGSVISGTADAGNTIIITDGNGNPIGQVTADGSGNWSFTPGIPLPDGTVVNVVARSPSNVDSAPAVITVDGVAPAAPVIDPSNGTEISGTAEAGATVILTDGGGNPIGQATADGSGNWTFTPGTPLANGTVINAVAQDPAGNTSGPASVTVDAIAPPAPVIDPSNGVVISGTAEAGATVILTDGNGNPIGQVTADGSGNWAFTPATPLANGTVINALAQDAAGNNSSPTSATVDSLAPAAPVIDPSNGSVIAGTAEAGATVILTDGNGNPIGQVTADGSGNWSFTPGTPLANGTVVNAVAQDAAGNTSGPASTTVDSVAPAAPVIDPSNGSVIAGTAEAGATVILTDGGGNPIGQATADGSGNWTFTPSTPLANGTVINAVAQDPAGNTSGPASVTVDAIAPPAPVINPSNGVVISGTAEAGATVILTDGNGNPIGQVTADGSGNWSFTPGTPLANGSVINALAQDAAGNTSGPASTTVDSVAPATPVLDPSNGTVISGTAEAGATVILTDGGGNPIGQATADGSGNWSFTPGTPLTNGTVINAVAQDAAGNTSGPVSTTVDAVAPATPVIDPSNGVELSGTAEPGVRVILTDGNGNPIGQTLADGSGNWTFTPGTPLANGTVVNAVAQDPAGNTSGPASTTVDTVAPATPVINASNGSVITGTAEVGAKVILTDGNGNPIGETTADGSGNWTFTPGTPLANGTVINAVAEDAAGNASGPASTTVDSVAPSAPLLSISADGALLTGTAEPNSQVRIVVNGDTANPITVTVDGAGNFSLPFAPPLITGELIAGVAVDAAGNVSGPATINAPDLAPPTISVPEAADTWINAAEIGDGIQVDVTVRPTMQVGQVVTVKFAGQNGYEAEVSHTLTAGDIAAGNLTLTLTPPGGMGPFPEGASTVTADINGGTASTPVPFTIDTIPPATPVLSLVGNILTISAEPGTELTVTVDVGGVTATATVTADNSGLASLNLLTDLDIDFSWDQLLNAQVSVVGRDPAGNPSNTASIGVGTSIEQPVTIGNFGLDVSLNPLNPRFGFSGTTEPDSSVVIRVITPALNVELLPIQADSSGNFSLNLLSPTILTQLGLNITDILNLGSQISFNLVSTDSNGNDSAAYGITLTPNGLSLNIGQIDVNGTSGDDVLSGANGSSEHINGGDGSDLIFNVGTGDHVVAGNGNDTIQITATDFVSIDGGAGFDTLVLANGIDLDYNAVGVGTLSNLERIDLGKGDSGSVLTLTAAEVDAITDANNTLQITGENNDTLNVVGAVNTGTTQLINGITYDVYTFGSTTLLIEDNTVQVVV
>Cluster_23_Allele_128
MVNATASDPTGNTSAPASTTVDSVAPAAPVVNPSNGAEISGTAEPGATVTLTDGSGNPIGQVTADGSGNWSFTPSTPLADGTVVNATATDPAGNTGGQGSTTVDAIAPATPTVNLSNGSSLSGTAEPGSTVILTDGNGNPIAEVTADGSGNWTYTPSTPIANGTVVNVVAEDAAGNSSPPATVTVDSSAPPAPVINPSNGVVISGTAEAGATVTLTDAGGNPIGQVTADGSGNWSFTPGTPLANGTVIVATATDPTGNTGPQAATTVDAVAPPAPVIDPSNGTTISGTAEAGAKVILTDGNGNPIGETTADGSGNWTFTPATPLANGTVVNAVAQDPAGNTGPQGSTTVDAVAPNTPVVNPSNGNLLNGTAEPGSTVTLTDGNGNPIGQTTADGSGNWSFTPGSQLPNGTVVNVTASDAAGNTSLPATTTVDSSLPSIPQVDPSNGSVISGTADAGNTIIITDGNGNPIGQVTADGSGNWSFTPGIPLPDGTVVNVVARSPSNVDSAPAVITVDGVAPAAPVIDPSNGTEISGTAEAGATVILTDGGGNPIGQATADGSGNWTFTPGTPLANGTVINAVAQDPAGNTSGPASVTVDAIAPPAPVIDPSNGVVISGTAEAGATVILTDGNGNPIGQVTADGSGNWAFTPATPLANGTVINALAQDAAGNNSSPTSATVDSLAPAAPVIDPSNGSVIAGTAEAGATVILTDGNGNPIGQVTADGSGNWSFTPGTPLSNGTVVNAVAQDAAGNTSGPASTTVDSVAPAAPVIDPSNGSVIAGTAEAGATVILTDGGGNPIGQATADGSGNWTFTPVTPLANGTVINAVAQDPAGNTSGPASVTVDAIAPPAPVIDPSNGVVISGTAEAGATVILTDGNGNPIGQVTADGSGNWSFTPGTPLANGSVINALAQDAAGNTSGPASTTVDAVAPATPVLDPSNGTVISGTAEAGATVILADGGGNPIGQATADGSGNWSFTPGTPLTNGTVINAVAQDAAGNTSGPVSTTVDAVAPATPVIDPSNGVELSGTAEPGVRVILTDGNGNPIGQTLADGSGNWTFTPGTPLANGTVVNAVAQDPAGNTSGPASTTVDTVAPATPVINASNGSVITGTAEVGAKVILTDGNGNPIGETTADGSGNWTFTPGTPLANGTVINAVAEDAAGNASGPASTTVDSVAPSAPLLSISADGALLTGTAEPNSQVRIVVNGDTANPITVTVDGAGNFSLPFAPPLITGELIAGVAVDAAGNVSGPATINAPDLAPPTISVPEAADTWINAAEIGDGIQVDVTVRPTMQVGQVVTVKFAGQNGYEAEVSHTLTAGDIAAGNLTLTLTPPGGMGPFPEGASTVTADINGGTASTPVPFTIDTIPPATPVLSLVGNILTISAEPGTELTVTVDVGGVTATATVTADNSGLASLNLLTDLDIDFSWDQLLNAQVSVVGRDPAGNPSNTASIGVGTSIEQPVTIGNFGLDVSLNPLNPRFGFSGTTEPDSSVVIRVITPALNVELLPIQADSSGNFSLNLLSPTILTQLGLNITDILNLGSQISFNLVSTDSNGNDSAAYGITLTPNGLSLNIGQIDVNGTSGDDVLSGANGSSEHINGGDGSDLIFNVGTGDHVVAGNGNDTIQITATDFVSIDGGAGFDTLVLANGIDLDYNAVGVGTLSNLERIDLGKGDSGSVLTLTAAEVDAITDANNTLQITGENNDTLNVVGAVNTGTTQLINGITYDVYTFGSTTLLIEDNTVQVVV
>Cluster_23_Allele_129
MSIQAKVTPIDQSISSAAAVEVPENGILKLSQSSNIALDVAPESVAGYSKSGSDLIVQLKTGESVRIANFYAEGQPSSQLFLADKDKLVAVDLPPVAADGPLMAGYIPQESLAGFESLTGAGVLGGMSAGTALLVGAAAIGAGVAISNSSGGGGGGGSSVPPDTTPPKAASGLKIAPDGSSISGQAEAGASVGIDTNGDGKPDLTVIADANGNFTAPLNPPLTNGQTVTVVVTDPAGNASPPAQVTAPDTTAPAPATDVQVTPGGSSVIGKAEPGSTVGVDTDGDGQPDTTVVVGPGGSFEVPLNPPLTNGETVTVIVTDPAGNNSTPVTVEAPDTTAPAPATDVQVAPDGSSVTGNAEPGATVGVDTDGDGQPDTTVVVGPDGNFEVPLNPPLTNGETVTVIVTDPAGNSSTPVTAEAPDFPDAPQVNASNGSVLSGTAEAGVTIVITDGNGNPIGQTSADANGNWSFTPGSQLPDGTVVNVVARDAAGNSSPATSITVDGVAPSAPVVEPSNGSELSGTAEPGSSVTLTDGNGNPIGQTTADANGNWSFTPSTPLPDGTVVNVVARDAAGNSSPPASVTVDAVAPATPTVDPSNGTTLSGTAEPGSSVTLTDGNGNPIGQVTADGSGNWTFTPSTPLPNGTVVNATATDPSGNASPPASVTVDAVAPATPVVNPSNGSTLSGTAEPGATVTLTDGNGNPIGQVTADGSGNWSFTPTTPLPNGTVVNATATDASGNTSPGSSVTVDSVAPATPVVNPSNGTTLSGTAEPGSSVTLTDGSGNPIGQVTADGSGNWSFTPSTPLADGTVVNATATDPAGNTSGQGSTTVDGVAPATPTVNLSNGSSLSGTAEPGSTVILTDGNGNPIAEVTADGSGNWTYTPSTPIANGTVVNVVAQDAAGNSSPGASVTVDSQAPAAPVLNPSNGTTLSGTAEPGATVTLTDGNGNPIGQVTADGSGNWSFTPGTPLANGTVVNATASDPTGNTSAPASTTVDSVAPAAPVVNPSNGAEISGTAEPGATVTLTDGSGNPIGQVTADGSGNWSFTPSTPLADGAVVNATATDPAGNTGGQGSTTVDAIAPATPTVNLSNGSNLSGTAEPGSTVILTDGNGNPIAEVTADGSGNWTYTPSTPIANGTVVNVVAQDAAGNSSPPATVTVDSSAPPAPVINPSNGVVISGTAEAGATVTLTDAGGNPIGQVTADGSGNWSFTPGTPLANGTVIVATATDPTGNTGPQAATTVDAVAPPAPVIDPSNGTTISGTAEAGAKVILTDGNGNPIGETTADGSGNWTFTPATPLANGTVVNAVAQDPAGNTGPQGSTTVDAVAPNTPVVNPSNGNLLNGTAEPGSTVTLTDGNGNPIGQTTADGSGNWSFTPGSQLPNGTVVNVTASDAAGNTSLPATTTVDSSLPSIPQVDPSNGSVISGTADAGNTIIITDGNGNPIGQVTADGSGNWSFTPGIPLPDGTVVNVVARSPSNVDSAPAVITVDGVAPAAPVIDPSNGTEISGTAEAGATVILTDGGGNPIGQATADGSGNWTFTPGTPLANGTVINAVAQDPAGNTSGPASVTVDAIAPPAPVIDPSNGVVISGTAEAGATVILTDGNGNPIGQVTADGSGNWAFTPATPLANGTVINALAQDAAGNNSSPTSATVDSLAPAAPVIDPSNGSVIAGTAEAGATVILTDGNGNPIGQVTADGSGNWSFTPGTPLSNGTVVNAVAQDAAGNTSGPASTTVDSVAPAAPVIDPSNGSVIAGTAEAGATVILTDGGGNPIGQATADGSGNWSFTPGTPLANGTVINAVAQDPAGNTSGPTSTTVDAVAPATPVVNPSNGSVIAGTAEAGATVILTDGGGNPIGQATADGSGNWSFTPGTPLANGSVVNAVAQDAAGNTSGPASTTVDSVAPATPVLDPSNGTVISGTAEAGATVILTDGGGNPIGQATADGSGNWSFTPGTPLANGSVINAVAQDAAGNTSGPVSTTVDAVAPATPVIDPSNGVELSGTAEPGVRVILTDGNGNPIGQTLADGSGNWSFTPGTPLANGTVVNAVAQDPAGNTSGPASTTVDTVAPATPVINASNGSVITGTAEVGAKVILTDGNGNPIGETTADGSGNWTFTPGTPLANGTVINAVAEDAAGNASGPASTTVDSVAPSAPLLSISADGALLTGTAEPNSQVRIVVNGDTANPITVTVDGAGNFSLPFAPPLITGELIAGVAVDAAGNVSGPATINAPDLAPPTISVPEAADTWINAAEIGDGIQVDVTVRPTMQVGQVVTVKFAGQNGYEAEVSHTLTAGDIAAGNLTLTLTPPGGMGPFPEGASTVTADINGGTASTPVPFTIDTIPPATPVLSLAGNILTISAEPGTELTVTVDIGGATATATVTADNSGLASLNLLTDLDVDFSWDQLLNAQVSVVGRDPAGNPSNTASIGIGTSIEQPVTIGNFGLDVSLNPLNPRFGFSGTTEPNSSVVIRVITPALNVELLPIQADSSGNFSLNLLSPTILTQLGLNITDILNLGSQISFNLVSTDSNGNDSAAYGITLTPNGLSLNIGQIDVNGTSGDDVLSGANGSSEHINGGDGSDLIFNVGTGDHVVAGNGNDTIQITATDFVSIDGGAGFDTLVLANGIDLDYNAVGVGTLSNLERIDLGKGDSGSVLTLTAAEVDAITDANNTLQITGENNDTLNVVGAVNTGTTQLINGITYDVYTFGSTTLLIEDNTVQVVV
>Cluster_23_Allele_130
MVNVVAQDAAGNSSPGASVTVDSQAPAAPVLNPSNGTTLSGTAEPGATVTLTDGNGNPIGQVTADGSGNWSFTPGTPLANGTVVNATASDPTGNTSAPASTTVDSVAPAAPVVNPSNGAEISGTAEPGATVTLTDGSGNPIGQVTADGSGNWSFTPSTPLADGTVVNATATDPAGNTGGQGSTTVDAIAPATPTVNLSNGSSLSGTAEPGSTVILTDGNGNPIAEVTADGSGNWXSTPIANGTVVNVVAQDAAGNSSPPATVTVDSSAPPAPVINPSNGVVISGTAEAGATVTLTDAGGNPIGQVTADGSGNWSFTPGTPLANGTVIVATATDPTGNTGPQAATTVDAVAPPAPVIDPSNGTTISGTAEAGAKVILTDGNGNPIGETTADGSGNWTFTPATPLANGTVVNAVAQDPAGNTGPQGSTTVDAVAPNTPVVNPSNGNLLNGTAEPGSTVTLTDGNGNPIGQTTADGSGNWSFTPGSQLPNGTVVNVTASDAAGNTSLPATTTVDSSLPSIPQVDPSNGSVISGTADAGNTIIITDGNGNPIGQVTADGSGNWSFTPGIPLPDGTVVNVVARSPSNVDSAPAVITVDGVAPAAPVIDPSNGTEISGTAEAGATVILTDGGGNPIGQATADGSGNWTFTPGTPLANGTVINAVAQDPAGNTSGPASVTVDAIAPPAPVIDPSNGVVISGTAEAGATVILTDGNGNPIGQVTADGSGNWAFTPATPLANGTVINALAQDAAGNNSSPTSATVDSLAPAAPVIDPSNGSVIAGTAEAGATVILTDGNGNPIGQVTADGSGNWSFTPGTPLANGTVVNAVAQDAAGNTSGPASTTVDSVAPAAPVIDPSNGSVIAGTAEAGATVILTDGGGNPIGQATADGSGNWTFTPSTPLANGTVINAVAQDPAGNTSGPASVTVDAIAPPAPVINPSNGVVISGTAEAGATVILTDGNGNPIGQVTADGSGNWSFTPGTPLANGSVINALAQDAAGNTSGPASTTVDSVAPATPVLDPSNGTVISGTAEAGATVILTDGGGNPIGQATADGSGNWSFTPGTPLTNGTVINAVAQDAAGNTSGPVSTTVDAVAPATPVIDPSNGVELSGTAEPGVRVILTDGNGNPIGQTLADGSGNWTFTPGTPLANGTVVNAVAQDPAGNTSGPASTTVDTVAPATPVINASNGSVITGTAEVGAKVILTDGNGNPIGETTADGSGNWTFTPGTPLANGTVINAVAEDAAGNASGPASTTVDSVAPSAPLLSISADGALLTGTAEPNSQVRIVVNGDTANPITVTVDGAGNFSLPFAPPLITGELIAGVAVDAAGNVSGPATINAPDLAPPTISVPEAADTWINAAEIGDGIQVDVTVRPTMQVGQVVTVKFAGQNGYEAEVSHTLTAGDIAAGNLTLTLTPPGGMGPFPEGASTVTADINGGTASTPVPFTIDTIPPATPVLSLVGNILTISAEPGTELTVTVDVGGVTATATVTADNSGLASLNLLTDLDIDFSWDQLLNAQVSVVGRDPAGNPSNTASIGVGTSIEQPVTIGNFGLDVSLNPLNPRFGFSGTTEPDSSVVIRVITPALNVELLPIQADSSGNFSLNLLSPTILTQLGLNITDILNLGSQISFNLVSTDSNGNDSAAYGITLTPNGLSLNIGQIDVNGTSGDDVLSGANGSSEHINGGDGSDLIFNVGTGDHVVAGNGNDTIQITATDFVSIDGGAGFDTLVLANGIDLDYNAVGVGTLSNLERIDLGKGDSGSVLTLTAAEVDAITDANNTLQITGENNDTLNVVGAVNTGTTQLINGITYDVYTFGSTTLLIEDNTVQVVV
>Cluster_23_Allele_131
MAPATPVIDPSNGVELSGTAEPGVRVILTDGNGNPIGQTLADGSGNWSFTPGTPLANGTVVNAVAQDPAGNTSGPASTTVDTVAPATPVINASNGSVITGTAEVGAKVILTDGNGNPIGETTADGSGNWTFTPGTPLANGTVINAVAEDAAGNASGPASTTVDSVAPSAPLLSISADGALLTGTAEPNSQVRIVVNGDTANPITVTVDGAGNFSLPFAPPLITGELIAGVAVDAAGNVSGPATINAPDLAPPTISVPEAADTWINAAEIGDGIQVDVTVRPTMQVGQVVTVKFAGQNGYEAEVSHTLTAGDIAAGNLTLTLTPPGGMGPFPEGASTVTADINGGTASTPVPFTIDTIPPATPVLSLVGNILTISAEPGTELTVTVDVGGVTATATVTADNSGLASLNLLTDLDIDFSWDQLLNAQVSVVGRDPAGNPSNTASIGVGTSIEQPVTIGNFGLDVSLNPLNPRFGFSGTTEPDSSVVIRVITPALNVELLPIQADSSGNFSLNLLSPTILTQLGLNITDILNLGSQISFNLVSTDSNGNDSAAYGITLTPNGLSLNIGQIDVNGTSGDDVLSGANGSSEHINGGDGSDLIFNVGTGDHVVAGNGNDTIQITATDFVSIDGGAGFDTLVLANGIDLDYNAVGVGTLSNLERIDLGKGDSGSVLTLTAAEVDAITDANNTLQITGENNDTLNVVGAVNTGTTQLINGITYDVYTFGSTTLLIEDNTVQVVV
>Cluster_23_Allele_132
MSIQAKVTPIDQSISSAAAVEVPENGILKLSQSSNVALDVAPESVAGYSKSGSDLIVQLKTGESVRIANFYAEGQPSSQLFLADKDKLVAVDLPPVAADGPLMAGYIPQESLAGFESLTGAGVLGGMSAGTALLVGAAAIGAGVAISNSSGGGGGGGSSVPPDTTPPKAASGLKIAPDGSSISGQAEAGASVGIDTNGDGKPDLTVIADANGNFTAPLNPPLTNGQTVTVVVTDPAGNASPPAQVTAPDTTAPAPATDVQVAPDGSSVTGKAEPGSTVGVDTDGDGQPDTTVVVGPGGSFEVPLNPPLTNGETVTVIVTDPAGNNSTPVTVEAPDTTAPAPATDVQVAPDGSSVTGNAEPGATVGVDTDGDGQPDTTVVVGPGGSFEVPLNPPLTNGETVTVIVTDPAGNSSTPVTAEAPDFPDAPQVNASNGSVLSGTAEAGVTIVITDGNGNPIGQTSADANGNWSFTPGSQLPDGTVVNVVARDAAGNSSPATSITVDGVAPSAPVVEPSNGSELSGTAEPGSSVTLTDGNGNPIGQTTADANGNWSFTPSTPLPDGTVVNVVARDAAGNSSPPASVTVDAVAPATPTVDPSNGTTLSGTAEPGATVTLTDGNGNPIGQVTADGSGNWTFTPSTPLPNGTVVNATATDPSGNASSPASVTVDAVAPATPVVNPSNGTTLSGTAEPGATVTLTDGNGNPIGQVTADGSGNWSFTPTTPLPNGTVVNATATDASGNTSAGSSVTVDSVAPATPVINPSNGTTLSGTAEPGSSVTLTDGNGNPIGQVTADGSGNWSFTPSTPLADGTVVNATATDPAGNTSGQGSTTVDGVAPTTPTVNLSNGSSLSGTAEPGSTVILTDGNGNPIAEVTADGSGNWTYTPSTPIANGTVVNVVAQDAAGNSSPGASVTVDSQAPAAPVLNPSNGTTLSGTAEPGATVSLTDGNGNPIGQVTADGSGNWSFTPGTPLANGTVVNATASDPTGNTSAPASTTVDSVAPAAPVVNPSNGAEISGTAEPGATVTLTDGSGNPIGQVTADGSGNWSFTPSTPLADGTVVNATATDPAGNTGGQGSTTVDAIAPATPTVNLSNGSSLSGTAEPGSTVILTDGNGNPIAEVTADGSGNWTYTPSTPIANGTVVNVVAEDAAGNSSPPATVTVDSSAPPAPVINPSNGVVISGTAEAGATVTLTDAGGNPIGQVTADGSGNWSFTPGTPLANGTVIVATATDPTGNTGPQAATTVDAVAPPAPVIDPSNGTTISGTAEAGAKVILTDGNGNPIGETTADGSGNWTFTPATPLANGTVVNAVAQDPAGNTGPQGSTTVDAVAPNTPVVNPSNGNLLNGTAEPGSTVTLTDGNGNPIGQTTADGSGNWSFTPGSQLPNGTVVNVTASDAAGNTSAPATTTVDSSLPSIPQVDPSNGSVISGTADAGNTIIITDGNGNPIGQVTADGSGNWSFTPGIPLPDGTVVNVVARSPSNVDSAPAVITVDGVAPAAPVIDPSNGTEISGTAEAGATVILTDGGGNPIGQATADGSGNWTFTPGTPLANGTVINAVAQDPAGNTSGPASVTVDAIAPPAPVIDPSNGVVISGTAEAGATVILTDGNGNPIGQVTADGSGNWAFTPATPLANGTVINALAQDAAGNNSSPTSATVDSLAPAAPVIDPSNGSVIAGTAEAGATVILTDGNGNPIGQVTADGSGNWSFTPGTPLANGTVVNAVAQDAAGNTSGPASTTVDSVAPAAPVIDPSNGSVIAGTAEAGATVILTDGGGNPIGQATADGSGNWTFTPSTPLANGTVINAVAQDPAGNTSGPASVTVDAIAPPAPVINPSNGVVISGTAEAGATVILTDGNGNPIGQVTADGSGNWSFTPGTPLANGSVINALAQDAAGNTSGPASTTVDSVAPATPVLDPSNGTVISGTAEAGATVILTDGGGNPIGQATADGSGNWSFTPGTPLTNGTVINAVAQDAAGNTSGPVSTTVDAVAPATPVIDPSNGVELSGTAEPGVRVILTDGNGNPIGQTLADGSGSWSFTPSTPLANGTVVNAVAQDPAGNTSGPASTTVDTVAPATPVINASNGSVITGTAEVGAKVILTDGNGNPIGETTADGSGNWTFTPGTPLANGTVINAVAEDAAGNASGPASTTVDSVAPSAPLLSISADGALLTGTAEPNSQVRIVVNGDTANPITVTVDGAGNFSLPFAPPLITGELIAGVAVDAAGNVSGPATINAPDLAPPTISVPEAADTWINAAEIGDGIQVDVTVRPTMQVGQVVTVKFAGQNGYEAEVSHTLTAGDIAAGNLTLTLTPPGGMGPFPEGASTVTADINGGTASTPVPFTIDTIPPATPVLSLVGNILTISAEPGTELTVTVDVGGVTATATVTADNSGLASLNLLTDLDIDFSWDQLLNAQVSVVGRDPAGNPSNTASIGVGTSIEQPVTIGNFGLDVSLNPLNPRFGFSGTTEPDSSVVIRVITPALNVELLPIQADSSGNFSLNLLSPTILTQLGLNITDILNLGSQISFNLVSTDSNGNDSAAYGITLTPNGLSLNIGQIDVNGTSGDDVLSGANGSSEHINGGDGSDLIFNVGTGDHVVAGNGNDTIQITATDFVSIDGGAGFDTLVLANGIDLDYNAVGVGTLSNLERIDLGKGDSGSVLTLTAAEVDAITDANNTLQITGENNDTLNVVGAVNTGTTQLINGITYDVYTFGSTTLLIEDNTVQVVV
>Cluster_23_Allele_133
MSIQAKVTPIDQSISSAAAVEVPENGILKLSQSSNIALDVAPESVAGYSKSGSDLIVQLKTGESVRIANFYAEGQPSSQLFLADKDKLVAVDLPPVAADGPLMAGYIPQESLAGFESLTGAGVLGGMSAGTALLVGAAAIGAGVAISNSSGGGGGGGSSVPPDTTPPKAASGLKIAPDGSSISGQAEAGASVGIDTNGDGKPDLTVIADANGNFTAPLNPPLTNGQTVTVVVTDPAGNASPPAQVTAPDTTAPAPATDVQVAPDGSSVTGKAEPGSTVGVDTDGDGQPDTTVVVGPGGSFEVPLNPPLTNGETVTVIVTDPAGNNSTPVTVEAPDTTAPAPATDVQVAPDGSSVTGNAEPGATVGVDTDGDGQPDTTVVVGPGGSFEVPLNPPLTNGETVTVIVTDPAGNSSTPVTAEAPDFPDAPQVNASNGSVLSGTAEAGVTIVITDGNGNPIGQTSADANGNWSFTPGSQLPDGTVVNVVARDAAGNSSPATSITVDGVAPNAPVVEPSNGSELSGTAEPGSSVTLTDGNGNPIGQTTADANGNWSFTPSTPLPDGTVVNVVARDAAGNSSPPASVTVDAVAPATPTVDPSNGTTLSGTAEPGATVTLTDGNGNPIGQVTADGSGNWTFTPSTPLPNGTVVNATATDPSGNASSPASVTVDAVAPATPVVNPSNGTTLSGTAEPGATVTLADGNGNPIGQVTADGSGNWSFTPTTPLPNGTVVNATATDASGNTSAGSSVTVDSVAPATPVINPSNGTTLSGTAEPGSSVTLTDGNGNPIGQVTADGSGNWSFTPSTPLADGTVVNATATDPAGNTSGQGSTTVDGVAPTTPTVNLSNGSSLSGTAEPGSTVILTDGNGNPIAEVTADGSGNWTYTPSTPIANGTVVNVVAQDAAGNSSPGASVTVDSQAPAAPVLNPSNGTTLSGTAEPGATVTLTDGNGNPIGQATADGSGNWSFTPGTPLANGTVIVATASDPTGNTSAPASTTVDSVAPAAPVVNPSNGAEISGTAEPGATVTLTDGSGNPIGQVTADGSGNWSFTPSTPLADGTVVNATATDPAGNTGGQGSTTVDAIAPATPTVNLSNGSSLSGTAEPGSTVILTDGNGNPIAEVTADGSGNWTYTPSTPIANGTVVNVVAQDAASNSSPPATVTVDSSAPPAPVINPSNGVVISGTAEAGATVTLTDAGGNPIGQVTADGSGNWSFTPGTPLANGTVIVATATDPTGNTGPQAATTVDAVAPPAPVIDPSNGTTISGTAEAGAKVILTDGNGNPIGETTADGSGNWTFTPATPLANGTVVNAVAQDPAGNTGPQGSTTVDAVAPNTPVVNPSNGNLLNGTAEPGSTVTLTDGNGNPIGQTTADGSGNWSFTPGSQLPNGTVVNVTASDAAGNTSPPATTTVDSSLPSIPQVDPSNGSVISGTADAGNTIIITDGNGNPIGQVTADGSGNWSFTPGIPLPDGTVVNVVARSPSNVDSAPAVITVDGVAPAAPVIDPSNGTEISGTAEAGATVILTDGGGNPIGQATADGSGNWTFTPGTPLANGTVINAVAQDPAGNTSGPASVTVDAIAPPAPVINPSNGVVISGTAEAGATVILTDGNGNPIGQVTADGSGNWAFTPATPLANGTVINALAQDAAGNNSSPTSATVDSLAPAAPVIDPSNGSVIAGTAEAGATVILTDGNGNPIGQVTADGSGNWSFTPGTPLSNGTVVNAVAQDAAGNTSGPASTTVDSVAPAAPVIDPSNGSVIAGTAEAGATVILTDGNGNPIGQATADGSGNWTFTPSTPLANGTVINAVAQDPAGNTSGPASVTVDAIAPPAPVIDPSNGVVISGTAEAGATVILTDGNGNPIGQVTADGSGNWSFTPGTPLANGSVINALAQDAAGNTSGPASTTVDSVAPATPVLDPSNGTVISGTAEAGATVILTDGGGNPIGQATADGSGNWSFTPGTPLTNGTVINAVAQDAAGNTSGPVSTTVDAVAPATPVIDPSNGVELSGTAEPGVRVILTDGNGNPIGQTLADGSGNWTFTPGTPLANGTVVNAVAQDPAGNTSGPASTTVDTVAPATPVINASNGSVITGTAEVGAKVILTDGNGNPIGETTADGSGNWTFTPGTPLANGTVINAVAEDAAGNASGPASTTVDSVAPSAPLLSISADGALLTGTAEPNSQVRIVVNGDTANPITVTVDGAGNFSLPFAPPLITGELIAGVAVDAAGNVSGPATINAPDLAPPTISVPEAADTWINAAEIGDGIQVDVTVRPTMQVGQVVTVKFAGQNGYEAEVSHTLTAGDIAAGNLTLTLTPPGGMGPFPEGASTVTADINGGTASTPVPFTIDTIPPATPVLSLVGNILTISAEPGTELTVTVDVGGVTATATVTADNSGLASLNLLTDLDIDFSWDQLLNAQVSVVGRDPAGNPSNTASIGVGTSIEQPVTIGNFGLDVSLNPLNPRFGFSGTTEPDSSVVIRVITPALNVELLPIQADSSGNFSLNLLSPTILTQLGLNITDILNLGSQISFNLVSTDSNGNDSAAYGITLTPNGLSLNIGQIDVNGTSGDDVLSGANGSSEHINGGDGSDLIFNVGTGDHVVAGNGNDTIQITATDFVSIDGGAGFDTLVLANGIDLDYNAVGVGTLSNLERIDLGKGDSGSVLTLTAAEVDAITDANNTLQITGENNDTLNVVGAVNTGTTQLINGITYDVYTFGSTTLLIEDNTVQVVV
>Cluster_23_Allele_134
MSIQAKVTPIDKSISSAAAVEVPENGMLKLSQSSNIALDVAPESVAGYSKSGSDLIVQLKTGESVRIANFYAEGQPSSQLFLADKDKLVAVDLPPVAADGPLMAGYIPQESLAGFESLTGAGVLGGMSAGTALLVGAAAIGAGVAISNSSGGGGGGGSSVPPDTTPPKAASGLKIAPDGSSISGQAEAGASVGIDTSGDGKPDLTVIADANGNFTAPLNPPLTNGQTVTVVVTDPAGNASPPAQVTAPDTTAPAPATDVQVTPGGSSVIGKAEPGSTVGVDTDGDGQPDTTVVVGPGGSFEVPLNPPLTNGETVTVIVTDPAGNSSTPVTAEAPDFPDAPQVNASNGSVLSGTAEAGVTIVITDDNGNPIGQTSADANGNWSFTPGSQLPDGTVVNVVARDAAGNSSPATSITVDGVAPNAPVVEPSNGSELSGTAEPGSSVTLTDGNGNPIGQTTADANGNWSFTPSTPLPDGTVVNVVARDAAGNSSPPASVTVDAVAPATPTVDPSNGTTLSGTAEPGSSVTLTDGNGNPIGQVTADGSGNWTFTPSTPLPNGTVVNATATDPSGNASSPASVTVDAVAPATPVVNPSNGSTLSGTAEPGATVTLTDGNGNPIGQVTADGSGNWSFTPGTPLANGTVVNATATDASGNTSPGSSVTVDSVAPATPVVNPSNGTTLSGTAEPGSSVTLTDGNGNPIGQVTADGSGNWSFTPSTPLADGTVVTATATDPAGNTSGQGSTTVDGVAPATPTVNLSNGSSLSGTAEPGSTVILTDGNGNPIAEVTADGSGNWTYTPSTPIANGTVVNVVAQDAAGNSSPGASVTVDSQAPAAPVLNPSNGTTLSGTAEPGATVTLTDGNGNPIGQVTADGSGNWSFTPGTPLANGTVVNATASDPTGNTSAPASTTVDSVAPAAPVVNPSNGAEISGTAEPGATVTLTDGSGNPIGQVTADGSGNWSFTPSTPLADGTVVNATATDPAGNTGGQGSTTVDAIAPATPTVNLSNGSSLSGTAEPGSTVILTDGNGNPIGQATADGSGNWTFTPSTPIANGTVVNVVAEDAAGNSSPPATVTVDSSAPPAPVINPSNGVVISGTAEAGATVTLTDGGGNPIGQVTADGSGNWSFTPGTPLANGTVIVATATDPTGNTGPQAATTVDSVAPAAPVVNPSNGTTISGTAEAGAKVILTDGSGNPIGETTADGSGNWTFTPATPLANGTVVNAVAQDPAGNTGPQGSTTVDAVAPNTPVVNPSNGNLLNGTAEPGSTVTLTDGNGNPIGQTTADGSGNWSFTPGSQLPNGTVVNVTASDAAGNTSLPATTTVDSSLPSIPQVDPSNGSVISGTADAGNTIIITDGNGNPIGQVTADGSGNWSFTPGIPLPDGTVVNVVARSPSNVDSAPAVITVDGVAPAAPVIDPSNGTEISGTAEAGATVILTDGGGNPIGQATADGSGNWTFTPGTPLANGTVINAVAQDPAGNTSGPASVTVDAIAPAAPVIDPSNGVVISGTAEAGATVILTDGNGNPIGQVTADGSGNWAFTPATPLANGTVINALAQDAAGNNSSPTSATVDSLAPAAPVIDPSNGSVIAGTAEAGATVILTDGNGNPIGQVTADGSGNWSFTPGTPLANGTVVNALAQDAAGNTSGPASTTVDSVAPAAPVIDPSNGSVIAGTAEAGATVILTDGGGNPIGQATADGSGNWSFTPGTPLANGTVINAVAQDPAGNTSGPTSTTVDAVAPATPVVNPSNGSVIAGTAEAGATVILTDGGGNPIGQATADGSGNWSFTPGTPLANGSVVNAVAQDAAGNTSGPASTTVDSVAPATPVLDPSNGTVISGTAEAGATVILTDGGGNPIGQATADGSGNWSFTPGTPLANGSVINAVAQDAAGNTSGPVSTTVDAVAPATPVIDPSNGVELSGTAEPGVRVILTDGNGNPIGQTLADGSGNWSFTPGTPLANGTVVNAVAQDPAGNTSGPASTTVDTVAPATPVINPSNGSVITGTAEVGAKVILTDGNGNPIGETTADGSGNWTFTPGTPLANGTVINAVAEDAAGNASGPASTTVDSVAPSAPLLSISADGALLTGTAEPNSQVRIVVNGDTANPITVTVDGAGNFSLPFAPPLITGELIAGVAVDAAGNVSGPATINAPDLAPPTISVPEAADTWINAAEIGDGIQVDVTIRPTMQVGQVVTVKFAGQNGYEAEVSHTLTAGDIAAGNLTLTLTPPGGMGPFPEGASTVTADINGGTASTPVPFTIDTIPPATPVLSLAGNILTISAEPGTELTVTVDIGGATATATVTADNSGLASLNLLTDLDVDFSWDQLLNAQVSVVGRDPAGNPSNTASIGIGTSIEQPVTIGNFGLDVSLNPLNPRFGFSGTTEPNSSVVIRVITPALNVELLPIQADSSGNFSLNLLSPTILTQLGLNITDILNLGSQISFNLVSTDSNGNDSAAYGITLTPNGLSLNIGQIDVNGTSGDDVLSGANGSSEHINGGDGSDLIFNVGTGDHVVAGNGNDTIQITATDFVSIDGGAGFDTLVLANGIDLDYNAVGVGTLSNLERIDLGKGDSGSVLTLTAAEVDAITDANNTLQITGENNDTLNVVGAVNTGTTQLINGITYDVYTFGSTTLLIEDNTVQVVV
>Cluster_23_Allele_135
MSIQAKVTPIDQSISSAAAVEVPENGILKLSQSSNIALDVAPESVAGYSKSGSDLIVQLKTGESVRIANFYAEGQPSSQLFLADKDKLVAVDLPPVAADGPLMAGYIPQESLAGFESLTGAGVLGGMSAGTALLVGAAAIGAGVAISNSSGGGGGGGSSVPPDTTPPKAASGLKIAPDGSSISGQAEAGASVGIDTNGDGKPDLTVIADANGNFTAPLNPPLTNGQTVTVVVTDPAGNASPPAQVTAPDTTAPAPATDVQVAPDGSSVTGKAEPGSTVGVDTDGDGQPDTTVVVGPGGSFEVPLNPPLTNGETVTVIVTDPAGNNSTPVTVEAPDTTAPAPATDVQVAPDGSSVTGNAEPGATVGVDTDGDGQPDTTVVVGPGGSFEVPLNPPLTNGETVTVIVTDPAGNSSTPVTAEAPDFPDAPQVNASNGSVLSGTAEAGVTIVITDGNGNPIGQTSADANGNWSFTPGSQLPDGTVVNVVARDAAGNSSPATSITVDGVAPSAPVVEPSNGSELSGTAEPGSSVTLTDGNGNPIGQTTADANGNWSFTPSTPLPDGTVVNVVARDAAGNSSPPASVTVDAVAPATPTVDPSNGTTLSGTAEPGATVTLTDGNGNPIGQVTADGSGNWTFTPSTPLPNGTVVNATATDPSGNASSPASVTVDAVAPATPVVNPSNGTTLSGTAEPGATVTLTDGNGNPIGQVTADGSGNWSFTPTTPLPNGTVVNATATDASGNTSAGSSVTVDSVAPATPVINPSNGTTLSGTAEPGSSVTLTDGNGNPIGQVTADGSGNWSFTPSTPLADGTVVNATATDPAGNTSGQGSTTVDGVAPTTPTVNLSNGSSLSGTAEPGSTVILTDGNGNPIAEVTADGSGNWTYTPSTPIANGTVVNVVAQDAAGNSSPGASVTVDSQAPAAPVLNPSNGTTLSGTAEPGATVSLTDGNGNPIGQVTADGSGNWSFTPGTPLANGTVVNATASDPTGNTSAPASTTVDSVAPAAPVVNPSNGAEISGTAEPGATVTLTDGSGNPIGQVTADGSGNWSFTPSTPLADGTVVNATATDPAGNTGGQGSTTVDAIAPATPTVNLSNGSSLSGTAEPGSTVILTDGNGNPIAEVTADGSGNWTYTPSTPIANGTVVNVVAEDAAGNSSPPATVTVDSSAPPAPVINPSNGVVISGTAEAGATVTLTDAGGNPIGQVTADGSGNWSFTPGTPLANGTVIVATATDPTGNTGPQAATTVDAVAPPAPVIDPSNGTTISGTAEAGAKVILTDGNGNPIGETTADGSGNWTFTPATPLANGTVVNAVAQDPAGNTGPQGSTTVDAVAPNTPVVNPSNGNLLNGTAEPGSTVTLTDGNGNPIGQTTADGSGNWSFTPGSQLPNGTVVNVTASDAAGNTSLPATTTVDSSLPSIPQVDPSNGSVISGTADAGNTIIITDGNGNPIGQVTADGSGNWSFTPGIPLPDGTVVNVVARSPSNVDSAPAVITVDGVAPAAPVIDPSNGTEISGTAEAGATVILTDGGGNPIGQATADGSGNWTFTPSTPLANGTVINAVAQDPAGNTSGPASVTVDAIAPPAPVIDPSNGVVISGTAEAGATVILTDGNGNPIGQVTADGSGNWAFTPATPLANGTVINALAQDAAGNNSSPTSATVDSLAPAAPVIDPSNGSVIAGTAEAGATVILTDGNGNPIGQVTADGSGNWSFTPGTPLSNGTVVNAVAQDAAGNTSGPASTTVDSVAPAAPVIDPSNGSVIAGTAEAGATVILTDGGGNPIGQATADGSGNWTFTPSTPLANGTVINAVAQDPAGNTSGPASVTVDAIAPPAPVINPSNRVVISGTAEAGATVILTDGNGNPIGQVTADGSGNWSFTPGTPLANGSVINALAQDAAGNTSGPASTTVDSVAPAIPVLDPSNGTVISGTAEAGATVILTDGGGNPIGQATADGSGNWSFTPGTPLTNGTVINAVAQDAAGNTSGPVSTTVDAVAPATPVIDPSNGVELSGTAEPGVRVILTDGNGNPIGQTLADGSGNWTFTPGTPLANGTVVNAVAQDPAGNTSGPASTTVDTVAPATPVINASNGSVITGTAEVGAKVILTDGNGNPIGETTADGSGNWTFTPGTPLANGTVINAVAEDAAGNASGPASTTVDSVAPSAPLLSISADGALLTGTAEPNSQVRIVVNGDTANPITVTVDGAGNFSLPFAPPLITGELIAGVAVDAAGNVSGPATINAPDLAPPTISVPEAADTWINAAEIGDGIQVDVTVRPTMQVGQVVTVKFAGQNGYEAEVSHTLTAGDIAAGNLTLTLTPPGGMGPFPEGASTVTADINGGTASTPVPFTIDTIPPATPVLSLVGNILTISAEPGTELTVTVDVGGVTATATVTADNSGLASLNLLTDLDIDFSWDQLLNAQVSVVGRDPAGNPSNTASIGVGTSIEQPVTIGNFGLDVSLNPLNPRFGFSGTTEPDSSVVIRVITPALNVELLPIQADSSGNFSLNLLSPTILTQLGLNITDILNLGSQISFNLVSTDSNGNDSAAYGITLTPNGLSLNIGQIDVNGTSGDDVLSGANGSSEHINGGDGSDLIFNVGTGDHVVTGNGNDTIQITATDFVSIDGGAGFDTLVLANGIDLDYNAVGVGTLSNLERIDLGKGDSGSVLTLTAAEVDAITDANNTLQITGENNDTLNVVGAVNTGTTQLINGITYDVYTFGSTTLLIEDNTVQVVV
>Cluster_23_Allele_136
MSIQAKVTPIDQSISSAAAVEVPENGILKLSQSSNIALDVAPESVAGYSKSGSDLIVQLKTGESVRIANFYAEGQPSSQLFLADKDKLVAVDLPPVAADGPLMAGYIPQESLAGFESLTGAGVLGGMSAGTALLVGAAAIGAGVAISNSSGGGGGGGSSVPPDTTPPKAASGLKIAPDGSSISGQAEAGASVGIDTNGDGKPDLTVIADANGNFTAPLNPPLTNGQTVTVVVTDPAGNASPPAQVTAPDTTAPAPATDVQVAPDGSSVTGKAEPGSTVGVDTDGDGQPDTTVVVGPGGSFEVPLNPPLTNGETVTVIVTDPAGNNSTPVTVEAPDTTAPAPATDVQVAPDGSSVTGNAEPGATVGVDTDGDGQPDTTVVVGPGGSFEVPLNPPLTNGETVTVIVTDPAGNSSTPVTAEAPDFPDAPQVNASNGSVLSGTAEAGVTIVITDGNGNPIGQTSADANGNWSFTPGSQLPDGTVVNVVARDAAGNSSPATSITVDGVAPSAPVVEPSNGSELSGTAEPGSSVTLTDGNGNPIGQTTADANGNWSFTPSTPLPDGTVVNVVARDAAGNSSPPASVTVDAVAPATPTVDPSNGTTLSGTAEPGATVTLTDGNGNPIGQVTADGSGNWTFTPSTPLPNGTVVNATATDPSGNASSPASVTVDAVAPATPVVNPSNGTTLSGTAEPGATVTLTDGNGNPIGQVTADGSGNWSFTPTTPLPNGTVVNATATDASGNTSAGSSVTVDSVAPATPVINPSNGTTLSGTAEPGSSVTLTDGNGNPIGQVTADGSGNWSFTPGTPLANGTVVNATASDPTGNTSAPATTTVDSVAPAAPVVNPSNGAEISGTAEPGATVTLTDGSGNPIGQVTADGSGNWSFTPGTPLANGTVIVATATDPTGNTGPQAATTVDAVAPPAPVIDPSNGTTISGTAEAGAKVILTDGNGNPIGETTADGSGNWTFTPATPLANGTVVNAVAQDPAGNTGPQGSTTVDAVAPNTPVVNPSNGNLLNGTAEPGSTVTLTDGNGNPIGQTTADGSGNWSFTPGSQLPNGTVVNVTASDAAGNTSAPATTTVDSSLPSIPQVDPSNGSVISGTADAGNTIIITDGNGNPIGQVTADGSGNWSFTPGIPLPDGTVVNVVARSPSNVDSAPAVITVDGVAPAAPVIDPSNGTEISGTAEAGATVILTDGGGNPIGQATADGSGNWTFTPGTPLANGTVINAVAQDPAGNTSGPASVTVDAIAPPAPVIDPSNGVVISGTAEAGATVILTDGNGNPIGQVTADGSGNWAFTPATPLANGTVINALAQDAAGNNSSPTSATVDSLAPAAPVIDPSNGSVIAGTAEAGATVILTDGNGNPIGQVTADGSGNWSFTPGTPLANGTVVNAVAQDAAGNTSGPASTTVDSVAPAAPVIDPSNGSVIAGTAEAGATVILTDGGGNPIGQATADGSGNWTFTPSTPLANGTVINAVAQDPAGNTSGPASVTVDAIAPPAPVINPSNGVVISGTAEAGATVILTDGNGNPIGQVTADGSGNWSFTPGTPLANGSVINALAQDAAGNTSGPASTTVDSVAPATPVLDPSNGTVISGTAEAGATVILTDGGGNPIGQATADGSGNWSFTPGTPLTNGTVINAVAQDAAGNTSGPVSTTVDAVAPATPVIDPSNGVELSGTAEPGVRVILTDGNGNPIGQTLADGSGNWTFTPGTPLANGTVVNAVAQDPAGNTSGPASTTVDTVAPATPVINASNGSVITGTAEVGAKVILTDGNGNPIGETTADGSGNWTFTPGTPLANGTVINAVAEDAAGNASGPASTTVDSVAPSAPLLSISADGALLTGTAEPNSQVRIVVNGDTANPITVTVDGAGNFSLPFAPPLITGELIAGVAVDAAGNVSGPATINAPDLAPPTISVPEAADTWINAAEIGDGIQVDVTVRPTMQVGQVVTVKFAGQNGYEAEVSHTLTAGDIAAGNLTLTLTPPGGMGPFPEGASTVTADINGGTASTPVPFTIDTIPPATPVLSLVGNILTISAEPGTELTVTVDVGGVTATATVTADNSGLASLNLLTDLDIDFSWDQLLNAQVSVVGRDPAGNPSNTASIGVGTSIEQPVTIGNFGLDVSLNPLNPRFGFSGTTEPDSSVVIRVITPALNVELLPIQADSSGNFSLNLLSPTILTQLGLNITDILNLGSQISFNLVSTDSNGNDSAAYGITLTPNGLSLNIGQIDVNGTSGDDVLSGANGSSEHINGGDGSDLIFNVGTGDHVVAGNGNDTIQITATDFVSIDGGAGFDTLVLANGIDLDYNAVGVGTLSNLERIDLGKGDSGSVLTLTAAEVDAITDANNTLQITGENNDTLNVVGAVNTGTTQLINGITYDVYTFGSTTLLIEDNTVQVVV
>Cluster_23_Allele_137
MINAVAEDAAGNASGPASTTVDSVAPSAPLLSISADGALLTGTAEPNSQVRIVVNGDTANPITVTVDGAGNFSLPFAPPLITGELIAGVAVDAAGNVSGPATINAPDLAPPTISVPEAADTWINAAEIGDGIQVDVTVRPTMQVGQVVTVKFAGQNGYEAEVSHTLTAGDIAAGNLTLTLTPPGGMGPFPEGASTVTADINGGTASTPVPFTIDTIPPATPVLSLVGNILTISAEPGTELTVTVDVGGVTATATVTADNSGLASLNLLTDLDIDFSWDQLLNAQVSVVGRDPAGNPSNTASIGVGTSIEQPVTIGNFGLDVSLNPLNPRFGFSGTTEPDSSVVIRVITPALNVELLPIQADSSGNFSLNLLSPTILTQLGLNITDILNLGSQISFNLVSTDSNGNDSAAYGITLTPNGLSLNIGQIDVNGTSGDDVLSGANGSSEHINGGDGSDLIFNVGTGDHVVAGNGNDTIQITATDFVSIDGGAGFDTLVLANGIDLDYNAVGVGTLSNLERIDLGKGDSGSVLTLTAAEVDAITDANNTLQITGENNDTLNVVGAVNTGTTQLINGITYDVYTFGSTTLLIEDNTVQVVV
>Cluster_23_Allele_138
MDAIAPATPTVNLSNGSSLSGTAEPGSTVILTDGNGNPIAEVTADGSGNWTYTPSTPIANGTVVNVVAQDAAGNSSPPATVTVDSSAPPAPVINPSNGVVISGTAEAGATVTLTDAGGNPIGQVTADGSGNWSFTPGTPLANGTVIVATATDPTGNTGPQAATTVDAVAPPAPVIDPSNGTTISGTAEAGAKVILTDGNGNPIGETTADGSGNWTFTPATPLANGTVVNAVAQDPAGNTGPQGSTTVDAVAPNTPVVNPSNGNLLNGTAEPGSTVTLTDGNGNPIGQTTADGSGNWSFTPGSQLPNGTVVNVTASDAAGNTSLPATTTVDSSLPSIPQVDPSNGSVISGTADAGNTIIITDGNGNPIGQVTADGSGNWSFTPGIPLPDGTVVNVVARSPSNVDSAPAVITVDGVAPAAPVIDPSNGTEISGTAEAGATVILTDGGGNPIGQATADGSGNWTFTPSTPLANGTVINAVAQDPAGNTSGPASVTVDAIAPPAPVIDPSNGVVISGTAEAGATVILTDGNGNPIGQVTADGSGNWSFTPGTPLANGSVINALAQDAAGNTSGPASTTVDSVAPATPVLDPSNGTVISGTAEAGATVILTDGGGNPIGQATADGSGNWSFTPGTPLTNGTVINAVAQDAAGNTSGPVSTTVDAVAPATPVIDPSNGVELSGTAEPGVRVILTDGNGNPIGQTLADGSGNWTFTPGTPLANGTVVNAVAQDPAGNTSGPASTTVDTVAPATPVINASNGSVITGTAEVGAKVILTDGNGNPIGETTADGSGNWTFTPGTPLANGTVINAVAEDAAGNASGPASTTVDSVAPSAPLLSISADGALLTGTAEPNSQVRIVVNGDTANPITVTVDGAGNFSLPFAPPLITGELIAGVAVDAAGNVSGPATINAPDLAPPTISVPEAADTWINAAEIGDGIQVDVTVRPTMQVGQVVTVKFAGQNGYEAEVSHTLTAGDIAAGNLTLTLTPPGGMGPFPEGASTVTADINGGTASTPVPFTIDTIPPATPVLSLVGNILTISAEPGTELTVTVDVGGVTATATVTADNSGLASLNLLTDLDIDFSWDQLLNAQVSVVGRDPAGNPSNTASIGVGTSIEQPVTIGNFGLDVSLNPLNPRFGFSGTTEPDSSVVIRVITPALNVELLPIQADSSGNFSLNLLSPTILTQLGLNITDILNLGSQISFNLVSTDSNGNDSAAYGITLTPNGLSLNIGQIDVNGTSGDDVLSGANGSSEHINGGDGSDLIFNVGTGDHVVAGNGNDTIQITATDFVSIDGGAGFDTLVLANGIDLDYNAVGVGTLSNLERIDLGKGDSGSVLTLTAAEVDAITDANNTLQITGENNDTLNVVGAVNTGTTQLINGITYDVYTFGSTTLLIEDNTVQVVV
>Cluster_23_Allele_139
MATGPSPPGTPLANGTVINAVAEDAAGNASGPASTTVDSVAPSAPLLSISADGALLTGTAEPNSQVRIVVNGDTANPITVTVDGAGNFSLPFAPPLITGELIAGVAVDAAGNVSGPATINAPDLAPPTISVPEAADTWINAAEIGDGIQVDVTVRPTMQVGQVVTVKFAGQNGYEAEVSHTLTAGDIAAGNLTLTLTPPGGMGPFPEGASTVTADINGGTASTPVPFTIDTIPPATPVLSLVGNILTISAEPGTELTVTVDVGGVTATATVTADNSGLASLNLLTDLDIDFSWDQLLNAQVSVVGRDPAGNPSNTASIGVGTSIEQPVTIGNFGLDVSLNPLNPRFGFSGTTEPDSSVVIRVITPALNVELLPIQADSSGNFSLNLLSPTILTQLGLNITDILNLGSQISFNLVSTDSNGNDSAAYGITLTPNGLSLNIGQIDVNGTSGDDVLSGANGSSEHINGGDGSDLIFNVGTGDHVVAGNGNDTIQITATDFVSIDGGAGFDTLVLANGIDLDYNAVGVGTLSNLERIDLGKGDSGSVLTLTAAEVDAITDANNTLQITGENNDTLNVVGAVNTGTTQLINGITYDVYTFGSTTLLIEDNTVQVVV
>Cluster_23_Allele_140
MAPAAPVIDPSNGSVIAGTAEAGATVILTDGGGNPIGQATADGSGNWTFTPSTPLANGTVINAVAQDPAGNTSGPASVTVDAIAPPAPVINPSNGVVISGTAEAGPR
>Cluster_23_Allele_141
MSIQAKVTPIDQSISSAAAVEVPENGILKLSQSSNVALDVAPESVAGYSKSGSDLIVQLKTGESVRIANFYAEGQPSSQLFLADKDKLVAVDLPPVAADGPLMAGYIPQESLAGFESLTGAGVLGGMSAGTALLVGAAAIGAGVAISNSSGGGGGGGSSVPPDTTPPKAASGLKIAPDGSSISGQAEAGASVGIDTNGDGKPDLTVIADANSNFTAPLNPPLTNGQTVTVVVTDPAGNASPPAQVTAPDTTAPAPATDVQVAPDGSSVTGKAEPGSTVGVDTDGDGQPDTTVVVGPGGSFEVPLNPPLTNGETVTVIVTDPAGNNSTPVTVEAPDTTAPAPATDVQVAPDGSSVTGNAEPGATVGVDTDGDGQPDTTVVVGPGGSFEVPLNPPLTNGETVTVIVTDPAGNSSTPVTAEAPDFPDAPQVNASNGSVLSGTAEAGVTIVITDGNGNPIGQTSADANGNWSFTPGSQLPDGTVVNVVARDAAGNSSPATSITVDGVAPSAPVVEPSNGSELSGTAEPGSSVTLTDGNGNPIGQTTADANGNWSFTPSTPLPDGTVVNVVARDAAGNSSPPASVTVDAVAPATPTVDPSNGTTLSGTAEPGATVTLTDGNGNPIGQVTADGSGNWTFTPSTPLPNGTVVNATATDPSGNASSPASVTVDAVAPATPVVNPSNGTTLSGTAEPGATVTLTDGNGNPIGQVTADGSGNWSFTPTTPLPNGTVVNATATDASGNTSAGSSVTVDSVAPATPVINPSNGTTLSGTAEPGSSVTLTDGNGNPIGQVTADGSGNWSFTPSTPLADGTVVNATATDPAGNTSGQGSTTVDGVAPTTPTVNLSNGSSLSGTAEPGSTVILTDGNGNPIAEVTADGSGNWTYTPSTPIANGTVVNVVAQDAAGNSSPGASVTVDSQAPAAPVLNPSNGTTLSGTAEPGATVSLTDGNGNPIGQVTADGSGNWSFTPGTPLANGTVVNATASDPTGNTSAPASTTVDSVAPAAPVVNPSNGAEISGTAEPGATVTLTDGSGNPIGQVTADGSGNWSFTPSTPLADGTVVNATATDPAGNTGGQGSTTVDAIAPATPTVNLSNGSSLSGTAEPGSTVILTDGNGNPIAEVTADGSGNWTYTPSTPIANGTVVNVVAEDAAGNSSPPATVTVDSSAPPAPVINPSNGVVISGTAEAGATVTLTDAGGNPIGQVTADGSGNWSFTPGTPLANGTVIVATATDPTGNTGPQAATTVDAVAPPAPVIDPSNGTTISGTAEAGAKVILTDGNGNPIGETTADGSGNWTFTPATPLANGTVVNAVAQDPAGNTGPQGSTTVDAVAPNTPVVNPSNGNLLNGTAEPGSTVTLTDGNGNPIGQTTADGSGNWSFTPGSQLPNGTVVNVTASDAAGNTSAPATTTVDSSLPSIPQVDPSNGSVISGTADAGNTIIITDGNGNPIGQVTADGSGNWSFTPGIPLPDGTVVNVVARSPSNVDSAPAVITVDGVAPAAPVIDPSNGTEISGTAEAGATVILTDGGGNPIGQATADGSGNWTFTPGTPLANGTVINAVAQDPAGNTSGPASVTVDAIAPPAPVIDPSNGVVISGTAEAGATVILTDGNGNPIGQVTADGSGNWAFTPATPLANGTVINALAQDAAGNNSSPTSATVDSLAPAAPVIDPSNGSVIAGTAEAGATVILTDGNGNPIGQVTADGSGNWSFTPGTPLANGTVVNAVAQDAAGNTSGPASTTVDSVAPAAPVIDPSNGSVIAGTAEAGATVILTDGGGNPIGQATADGSGNWTFTPSTPLANGTVINAVAQDPAGNTSGPASVTVDAIAPPAPVINPSNGVVISGTAEAGATVILTDGNGNPIGQVTADGSGNWSFTPGTPLANGSVINALAQDAAGNTSGPASTTVDSVAPATPVLDPSNGTVISGTAEAGATVILTDGGGNPIGQATADGSGNWSFTPGTPLTNGTVINAVAQDAAGNTSGPVSTTVDAVAPATPVIDPSNGVELSGTAEPGVRVILTDGNGNPIGQTLADGSGNWTFTPGTPLANGTVVNAVAQDPAGNTSGPASTTVDTVAPATPVINASNGSVITGTAEVGAKVILTDGNGNPIGETTADGSGNWTFTPGTPLANGTVINAVAEDAAGNASGPASTTVDSVAPSAPLLSISADGALLTGTAEPNSQVRIVVNGDTANPITVTVDGAGNFSLPFAPPLITGELIAGVAVDAAGNVSGPATINAPDLAPPTISVPEAADTWINAAEIGDGIQVDVTVRPTMQVGQVVTVKFAGQNGYEAEVSHTLTAGDIAAGNLTLTLTPPGGMGPFPEGASTVTADINGGTASTPVPFTIDTIPPATPVLSLVGNILTISAEPGTELTVTVDVGGVTATATVTADNSGLASLNLLTDLDIDFSWDQLLNAQVSVVGRDPAGNPSNTASIGVGTSIEQPVTIGNFGLDVSLNPLNPRFGFSGTTEPDSSVVIRVITPALNVELLPIQADSSGNFSLNLLSPTILTQLGLNITDILNLGSQISFNLVSTDSNGNDSAAYGITLTPNGLSLNIGQIDVNGTSGDDVLSGANGSSEHINGGDGSDLIFNVGTGDHVVAGNGNDTIQITATDFVSIDGGAGFDTLVLANGIDLDYNAVGVGTLSNLERIDLGKGDSGSVLTLTAAEVDAITDANNTLQITGENNDTLNVVGAVNTGTTQLINGITYDVYTFGSTTLLIEDNTVQVVV
>Cluster_23_Allele_142
MGVDTDGDGQPDTTVVVGPGGSFEVPLNPPLTNGETVTVIVTDPAGNSSTPVTAEAPDFPDAPQVNASNGSVLSGTAEAGVTIVITDGNGNPIGQTSADANGNWSFTPGSQLPDGTVVNVVARDAVGNSSPATSITVDGVAPNAPVVEPSNGSELSGTAEPGSSVTLTDGNGNPIGQTTADANGNWSFTPSTPLPDGTVVNVVARDAAGNSSPPASVTVDAVAPATPTVDPSNGTTLSGTAEPGATVTLTDGNGNPIGQVTADGSGNWTFTPSTPIANGTVVNVVAQDAAGNSSPGASVTVDSQAPAAPVVNPSNGTTLSGTAEPGATVTLTDGNGNPIGQVTADGSGNWSFTPGTPLANGTVVNATASDPTGNTSAPASTTVDSVAPAAPVVNPSNGAEISGTAEPGATVTLTDGSGNPIGQVTADGSGNWSFTPSTPLADGTVVNATATDPAGNTGGQGSTTVDAIAPATPTVNLSNGSSLSGTAEPGSTVILTDGNGNPIAEVTADGSGNWTYTPSTPIANGTVVNVVAQDAAGNSSPPATVTVDSSAPPAPVINPSNGVVISGTAEAGATVTLTDAGGNPIGQVTADGSGNWSFTPGTPLANGTVIVATATDPTGNTGPQAATTVDAVAPPAPVIDPSNGTTISGTAEAGAKVILTDGNGNPIGETTADGSGNWTFTPATPLANGTVVNAVAQDPAGNTGPQGSTTVDAVAPNTPVVNPSNGNLLNGTAEPGSTVTLTDGNGNPIGQTTADGSGNWSFTPGSQLPNGTVVNVTASDAAGNTSLPATTTVDSSLPSIPQVDPSNGSVISGTADAGNTIIITDGNGNPIGQVTADGSGNWSFTPGIPLPDGTVVNVVARSPSNVDSAPAVITVDGVAPAAPVIDPSNGTEISGTAEAGATVILTDGGGNPIGQATADGSGNWTFTPSTPLANGTVINAVAQDPAGNTSGPASVTVDAIAPPAPVIDPSNGVVISGTAEAGATVILTDGNGNPIGQVTADGSGNWSFTPGTPLANGSVINALAQDAAGNTSGPASTTVDSVAPATPVLDPSNGTVISGTAEAGATVILTDGGGNPIGQATADGSGNWSFTPGTPLTNGTVINAVAQDAAGNTSGPVSTTVDAVAPATPVIDPSNGVELSGTAEPGVRVILTDGNGNPIGQTLADGSGNWTFTPGTPLANGTVVNAVAQDPAGNTSGPASTTVDTVAPATPVINASNGSVITGTAEVGAKVILTDGNGNPIGETTADGSGNWTFTPGTPLANGTVINAVAEDAAGNASGPASTTVDSVAPSAPLLSISADGALLTGTAEPNSQVRIVVNGDTANPITVTVDGAGNFSLPFAPPLITGELIAGVAVDAAGNVSGPATINAPDLAPPTISVPEAADTWINAAEIGDGIQVDVTVRPTMQVGQVVTVKFAGQNGYEAEVSHTLTAGDIAAGNLTLTLTPPGGMGPFPEGASTVTADINGGTASTPVPFTIDTIPPATPVLSLVGNILTISAEPGTELTVTVDVGGVTATATVTADNSGLASLNLLTDLDIDFSWDQLLNAQVSVVGRDPAGNPSNTASIGVGTSIEQPVTIGNFGLDVSLNPLNPRFGFSGTTEPDSSVVIRVITPALNVELLPIQADSSGNFSLNLLSPTILTQLGLNITDILNLGSQISFNLVSTDSNGNDSAAYGITLTPNGLSLNIGQIDVNGTSGDDVLSGANGSSEHINGGDGSDLIFNVGTGDHVVAGNGNDTIQITATDFVSIDGGAGFDTLVLANGIDLDYNAVGVGTLSNLERIDLGKGDSGSVLTLTAAEVDAITDANNTLQITGENNDTLNVVGAVNTGTTQLINGITYDVYTFGSTTLLIEDNTVQVVV
>Cluster_23_Allele_143
MSIQAKVTPIDQSISSAAAVEVPENGILKLSQSSNIALDVAPESVAGYSKSGSDLIVQLKTGESVRIANFYAEGQPSSQLFLADKDKLVAVDLPPVAADGPLMAGYIPQESLAGFESLTGAGVLGGMSAGTALLVGAAAIGAGVAISNSSGGGGGGGSSVPPDTTPPKAASGLKIAPDGSSISGQAEAGASVGIDTNGDGKPDLTVIADANGNFTAPLNPPLTNGQTVTVVVTDPAGNASPPAQVTAPDTTAPAPATDVQVTPGGSSVIGKAEPGSTVGVDTDGDGQPDTTVVVGPGGSFEVPLNPPLTNGETVTVIVTDPAGNNSTPVTVEAPDTTAPAPATDVQVAPDGSSVTGNAEPGATVGVDTDGDGQPDTTVVVGPGGSFEVPLNPPLTNGETVTVIVTDPAGNSSTPVTAEAPDFPDAPQVNASNGSVLSGTAEAGVTIVITDGNGNPIGQTSADANGNWSFTPGSQLPDGTVVNVVARDAAGNSSPATSITVDGVAPSAPVVEPSNGSELSGTAEPGSSVTLTDGNGNPIGQTTADANGNWSFTPSTPLPDGTVVNVVARDAAGNSSPPASVTVDAVAPATPTVDPSNGTTLSGTAEPGATVTLTDGNGNPIGQVTADGSGNWTFTPSTPLPNGTVVNATATDPSGNASSPASVTVDAVAPATPVVNPSNGTTLSGTAEPGATVTLTDGNGNPIGQVTADGSGNWSFTPTTPLPNGTVVNATATDASGNTSAGSSVTVDSVAPATPVINPSNGTTLSGTAEPGSSVTLTDGNGNPIGQVTADGSGNWSFTPSTPLADGTVVNATATDPAGNTSGQGSTTVDGVAPTTPTVNLSNGSSLSGTAEPGSTVILTDGNGNPIAEVTADGSGNWTYTPSTPIANGTVVNVVAQDAAGNSSPGASVTVDSQAPAAPVVNPSNGTTLSGTAEPGATVTLTDGNGNPIGQVTADGSGNWSFTPGTPLANGTVVNATASDPTGNTSAPASTTVDSVAPAAPVVNPSNGAEISGTAEPGATVTLTDGSGNPIGQVTADGSGNWSFTPSTPLADGTVVNATATDPAGNTGGQGSTTVDAIAPATPTVNLSNGSSLSGTAEPGSTVILTDGNGNPIAEVTADGSGNWTYTPSTPIANGTVVNVVAQDAAGNSSPPATVTVDSSAPPAPVINPSNGVVISGTAEAGATVTLTDAGGNPIGQVTADGSGNWSFTPGTPLANGTVIVATATDPTGNTGPQAATTVDAVAPPAPVIDPSNGTTISGTAEAGAKVILTDGNGNPIGETTADGSGNWTFTPATPLANGTVVNAVAQDPAGNTGPQGSTTVDAVAPNTPVVNPSNGNLLNGTAEPGSTVTLTDGNGNPIGQTTADGSGNWSFTPGSQLPNGTVVNVTASDAAGNTSLPATTTVDSSLPSIPQVDPSNGSVISGTADAGNTIIITDGNGNPIGQVTADGSGNWSFTPGIPLPDGTVVNVVARSPSNVDSAPAVITVDGVAPAAPVIDPSNGTEISGTAEAGATVILTDGGGNPIGQATADGSGNWTFTPGTPLANGTVINAVAQDPAGNTSGPASVTVDAIAPPAPVINPSNGVVISGTAEAGATVILTDGNGNPIGQVTADGSGNWAFTPATPLANGTVINALAQDAAGNNSSPTSATVDSLAPAAPVIDPSNGSVIAGTAEAGATVILTDGNGNPIGQVTADGSGNWSFTPGTPLSNGTVVNAVAQDAAGNTSGPASTTVDSVAPAAPVIDPSNGSVIAGTAEAGATVILTDGNGNPIGQATADGSGNWTFTPSTPLANGTVINAVAQDPAGNTSGPASVTVDAIAPPAPVIDPSNGVVISGTAEAGATVILTDGNGNPIGQVTADGSGNWSFTPGTPLANGSVINALAQDAAGNTSGPASTTVDSVAPATPVLDPSNGTVISGTAEAGATVILTDGGGNPIGQATADGSGNWSFTPGTPLTNGTVINAVAQDAAGNTSGPVSTTVDAVAPATPVIDPSNGVELSGTAEPGVRVILTDGNGNPIGQTLADGSGNWTFTPGTPLANGTVVNAVAQDPAGNTSGPASTTVDTVAPATPVINASNGSVITGTAEVGAKVILTDGNGNPIGETTADGSGNWTFTPGTPLANGTVINAVAEDAAGNASGPASTTVDSVAPSAPLLSISADGALLTGTAEPNSQVRIVVNGDTANPITVTVDGAGNFSLPFAPPLITGELIAGVAVDAAGNVSGPATINAPDLAPPTISVPEVADTWINAAEIGDGIQVDVTVRPTMQVGQVVTVKFAGQNGYEAEVSHTLTAGDIAAGNLTLTLTPPGGMGPFPEGASTVTADINGGTASTPVPFTIDTIPPATPVLSLVGNILTISAEPGTELTVTVDVGGVTATATVTADNSGLASLNLLTDLDIDFSWDQLLNAQVSVVGRDPAGNPSNTASIGVGTSIEQPVTIGNFGLDVSLNPLNPRFGFSGTTEPDSSVVIRVITPALNVELLPIQADSSGNFSLNLLSPTILTQLGLNITDILNLGSQISFNLVSTDSNGNDSAAYGITLTPNGLSLNIGQIDVNGTSGDDVLSGANGSSEHINGGDGSDLIFNVGTGDHVVAGNGNDTIQITATDFVSIDGGAGFDTLVLANGIDLDYNAVGVGTLSNLERIDLGKGDSGSVLTLTAAEVDAITDANNTLQITGENNDTLNVVGAVNTGTTQLINGITYDVYTFGSTTLLIEDNTVQVVV
>Cluster_23_Allele_144
MSIQAKVTPIDQSISSAAAVEVPENGILKLSQSSNIALDVAPESVAGYSKSGSDLIVQLKTGESVRIANFYAEGQPSSQLFLADKDKLVAVDLPPVAADGPLMAGYIPQESLAGFESLTGAGVLGGMSAGTALLVGAAAIGAGVAISNSSGGGGGGGSSVPPDTTPPKAASGLKIAPDGSSISGQAEAGASVGIDTNGDGKPDLTVIADANGNFTAPLNPPLTNGQTVTVVVTDPAGNASPPAQVTAPDTTAPAPATDVQVTPGGSSVIGKAEPGSTVGVDTDGDGQPDTTVVVGPGGSFEVPLNPPLTNGETVTVIVTDPAGNNSTPVTVEAPDTTAPAPATDVQVAPDGSSVTGNAEPGATVGVDTDGDGQPDTTVVVGPGGSFEVPLNPPLTNGETVTVIVTDPAGNNSTPVTAEAPDFPDAPQVNASNGSVLSGTAEAGVTIVITDGNGNPIGQTSADANGNWSFTPGSQLPDGTVVNVVARDAAGNSSPATSITVDGVAPNAPVVEPSNGSELSGTAEPGSSVTLTDGNGNPIGQTTADANGNWSFTPSTPLPDGTVVNVVARDAAGNSSPPASVTVDAVAPATPTVDPSNGTTLSGTAEPGATVTLTDGNGNPIGQVTADGSGNWTFTPSTPLPDGTVVNATATDPSGNASSPASVTVDAVAPATPVVNPSNGSTLSGTAEPGATVTLTDGNGNPIGQVTADGSGNWSFTPTTPLPNGTVVNATATDASGNTSAGSSVTVDSVAPATPVINPSNGTTLSGTAEPGSSVTLTDGNGNPIGQVTADGSGNWSFTPSTPLADGTVVNATATDPAGNTSGQGSTTVDGVAPTTPTVNLSNGSSLSGTAEPGSTVILTDGNGNPIAEVTADGSGNWTYTPSTPIANGTVVNVVAQDAAGNSSPGASVTVDSQAPAAPVLNPSNGTTLSGTAEPGATVTLTDGNGNPIGQVTADGSGNWSFTPGTPLANGTVVNATASDPTGNTSAPASTTVDSVAPAAPVVNPSNGAEISGTAEPGATVTLTDGSGNPIGQVTADGSGNWSFTPSTPLADGTVVNATATDPAGNTGGQGSTTVDAIAPATPTVNLSNGSSLSGTAEPGSTVILTDGNGNPIAEVTADGSGNWTYTPSTPIANGTVVNVVAQDAAGNSSPPATVTVDSSAPPAPVINPSNGVVISGTAEAGATVTLTDAGGNPIGQVTADGSGNWSFTPGTPLANGTVIVATATDPTGNSGPQAATTVDAVAPPAPVIDPSNGTTISGTAEAGAKVILTDGNGNPIGETTADGSGNWTFTPATPLANGTVVNAVAQDPAGNTGPQGSTTVDAVAPNTPVVNPSNGNLLNGTAEPGSTVTLTDGNGNPIGQTTADGSGNWSFTPGSQLPNGTVVNVTASDAAGNTSPPATTTVDSSLPSIPQVDPSNGSVISGTADAGNTIIITDGNGNPIGQVTADGSGNWSFSPGIPLPDGTVVNVVARSPSNVDSAPAVITVDGVAPAAPVIDPSNGTEISGTAEAGATVILTDGGGNPIGQATADGSGNWTFTPSTPLANGTVINAVAQDPAGNTSGPASVTVDAIAPPAPVINPSNGVVISGTAEAGATVILTDGNGNPIGQVTADGSGNWAFTPATPLANGTVINALAQDAAGNNSSPTSATVDSLAPAAPVIDPSNGSVIAGTAEAGATVILTDGNGNPIGQVTADGSGNWSFTPGTPLSNGTVVNAVAQDAAGNTSGPASTTVDSVAPAAPVIDPSNGSVIAGTAEAGATVILTDGGGNPIGQATADGSGNWTFTPVTPLANGTVINAVAQDPAGNTSGPASVTVDAIAPPAPVIDPSNGVVISGTAEAGATVILTDGNGNPIGQVTADGSGNWSFTPGTPLANGSVINALAQDAAGNTSGPASTTVDAVAPATPVLDPSNGTVISGTAEAGATVILTDGGGNPIGQATADGSGNWSFTPGTPLTNGTVINAVAQDAAGNTSGPVSTTVDAVAPATPVIDPSNGVELSGTAEPGVRVILTDGNGNPIGQTLADGSGNWTFTPGTPLANGTVVNAVAQDPAGNTSGPASTTVDTVAPATPVINASNGSVITGTAEVGAKVILTDGNGNPIGETTADGSGNWTFTPGTPLANGTVINAVAEDAAGNASGPASTTVDSVAPSAPLLSISADGALLTGTAEPNSQVRIVVNGDTANPITVTVDGAGNFSLPFAPPLITGELIAGVAVDAAGNVSGPATINAPDLAPPTISVPEAADTWINAAEIGDGIQVDVTVRPTMQVGQVVTVKFAGQNGYEAEVSHTLTAGDIAAGNLTLTLTPPGGMGPFPEGASTVTADINGGTASTPVPFTIDTIPPATPVLSLVGNILTISAEPGTELTVTVDVGGVTATATVTADNSGLASLNLLTDLDIDFSWDQLLNAQVSVVGRDPAGNPSNTASIGVGTSIEQPVTIGNFGLDVSLNPLNPRFGFSGTTEPDSSVVIRVITPALNVELLPIQADSSGNFSLNLLSPTILTQLGLNITDILNLGSQISFNLVSTDSNGNDSAAYGITLTPNGLSLNIGQIDVNGTSGDDVLSGANGSSEHINGGDGSDLIFNVGTGDHVVAGNGNDTIQITATDFVSIDGGAGFDTLVLANGIDLDYNAVGVGTLSNLERIDLGKGDSGSVLTLTAAEVDAITDANNTLQITGENNDTLNVVGAVNTGTTQLINGITYDVYTFGSTTLLIEDNTVQVVV
>Cluster_23_Allele_145
MSIQAKVTPIDQSISSAAAVEVPENGILKLSQSSNIALDVAPESVAGYSKSGSDLIVQLKTGESVRIANFYAEGQPSSQLFLADKDKLVAVDLPPVAADGPLMAGYIPQESLAGFESLTGAGVLGGMSAGTALLVGAAAIGAGVAISNSSGGGGGGGSSVPPDTTPPKAASGLKIAPDGSSISGQAEAGASVGIDTNGDGKPDLTVIADANGNFTAPLNPPLTNGQTVTVVVTDPAGNASPPAQVTAPDTTAPAPATDVQVTPGGSSVIGKAEPGSTVGVDTDGDGQPDTTVVVGPGGSFEVPLNPPLTNGETVTVIVTDPAGNNSTPVTVEAPDTTAPAPATDVQVAPDGSSVTGNAEPGATVGVDTDGDGQPDTTVVVGPGGSFEVPLNPPLTNGETVTVIVTDPAGNNSTPVTAEAPDFPDAPQVNASNGSVLSGTAEAGVTIVITDGNGNPIGQTSADANGNWSFTPGSQLPDGTVVNVVARDAAGNSSPATSITVDGVAPNAPVVEPSNGSELSGTAEPGSSVTLTDGNGNPIGQTTADANGNWSFTPSTPLPDGTVVNVVARDAAGNSSPPASVTVDAVAPATPTVDPSNGTTLSGTAEPGATVTLTDGNGNPIGQVTADGSGNWTFTPSTPLPDGTVVNATATDPSGNASSPASVTVDAVAPATPVVNPSNGSTLSGTAEPGATVTLTDGNGNPIGQVTADGSGNWSFTPTTPLPNGTVVNATATDASGNTSAGSSVTVDSVAPATPVINPSNGTTLSGTAEPGSSVTLTDGNGNPIGQVTADGSGNWSFTPSTPLADGTVVNATATDPAGNTSGQGSTTVDGVAPTTPTVNLSNGSSLSGTAEPGSTVILTDGNGNSIAEVTADGSGNWTYTPSTPIANGTVVNVVAQDAAGNSSPGASVTVDSQAPAAPVLNPSNGTTLSGTAEPGATVTLTDGNGNPIGQVTADGSGNWSFTPGTPLANGTVVNATASDPTGNTSAPASTTVDSVAPAAPVVNPSNGAEISGTAEPGATVTLTDGSGNPIGQVTADGSGNWSFTPSTPLADGTVVNATATDPAGNTGGQGSTTVDAIAPATPTVNLSNGSSLSGTAEPGSTVILTDGNGNPIAEVTADGSGNWTYTPSTPIANGTVVNVVAQDAAGNSSPPATVTVDSSAPPAPVINPSNGVVISGTAEAGATVTLTDAGGNPIGQVTADGSGNWSFTPGTPLANGTVIVATATDPTGNSGPQAATTVDAVAPPAPVIDPSNGTTISGTAEAGAKVILTDGNGNPIGETTADGSGNWTFTPATPLANGTVVNAVAQDPAGNTGPQGSTTVDAVAPNTPVVNPSNGNLLNGTAEPGSTVTLTDGNGNPIGQTTADGSGNWSFTPGSQLPNGTVVNVTASDAAGNTSPPATTTVDSSLPSIPQVDPSNGSVISGTADAGNTIIITDGNGNPIGQVTADGSGNWSFSPGIPLPDGTVVNVVARSPSNVDSAPAVITVDGVAPAAPVIDPSNGTEISGTAEAGATVILTDGGGNPIGQATADGSGNWTFTPSTPLANGTVINAVAQDPAGNTSGPASVTVDAIAPPAPVINPSNGVVISGTAEAGATVILTDGNGNPIGQVTADGSGNWAFTPATPLANGTVINALAQDAAGNNSSPTSATVDSLAPAAPVIDPSNGSVIAGTAEAGATVILTDGNGNPIGQVTADGSGNWSFTPGTPLSNGTVVNAVAQDAAGNTSGPASTTVDSVAPAAPVIDPSNGSVIAGTAEAGATVILTDGGGNPIGQATADGSGNWTFTPVTPLANGTVINAVAQDPAGNTSGPASVTVDAIAPPAPVIDPSNGVVISGTAEAGATVILTDGNGNPIGQVTADGSGNWSFTPGTPLANGSVINALAQDAAGNTSGPASTTVDAVAPATPVLDPSNGTVISGTAEAGATVILTDGGGNPIGQATADGSGNWSFTPGTPLTNGTVINAVAQDAAGNTSGPVSTTVDAVAPATPVIDPSNGVELSGTAEPGVRVILTDGNGNPIGQTLADGSGNWTFTPGTPLANGTVVNAVAQDPAGNTSGPASTTVDTVAPATPVINASNGSVITGTAEVGAKVILTDGNGNPIGETTADGSGNWTFTPGTPLANGTVINAVAEDAAGNASGPASTTVDSVAPSAPLLSISADGALLTGTAEPNSQVRIVVNGDTANPITVTVDGAGNFSLPFAPPLITGELIAGVAVDAAGNVSGPATINAPDLAPPTISVPEAADTWINAAEIGDGIQVDVTVRPTMQVGQVVTVKFAGQNGYEAEVSHTLTAGDIAAGNLTLTLTPPGGMGPFPEGASTVTADINGGTASTPVPFTIDTIPPATPVLSLVGNILTISAEPGTELTVTVDVGGVTATATVTADNSGLASLNLLTDLDIDFSWDQLLNAQVSVVGRDPAGNPSNTASIGVGTSIEQPVTIGNFGLDVSLNPLNPRFGFSGTTEPDSSVVIRVITPALNVELLPIQADSSGNFSLNLLSPTILTQLGLNITDILNLGSQISFNLVSTDSNGNDSAAYGITLTPNGLSLNIGQIDVNGTSGDDVLSGANGSSEHINGGDGSDLIFNVGTGDHVVAGNGNDTIQITATDFVSIDGGAGFDTLVLANGIDLDYNAVGVGTLSNLERIDLGKGDSGSVLTLTAAEVDAITDANNTLQITGENNDTLNVVGAVNTGTTQLINGITYDVYTFGSTTLLIEDNTVQVVV
>Cluster_23_Allele_146
MSIQAKVTPIDQSISSAAAVEVPENGILKLSQSSNIALDVAPESVAGYSKSGSDLIVQLKTGESVRIANFYAEGQPSSQLFLADKDKLVAVDLPPVAADGPLMAGYIPQESLAGFESLTGAGVLGGMSAGTALLVGAAAIGAGVAISNSSGGGGGGGSSVPPDTTPPKAASGLKIAPDGSSISGQAEAGASVGIDTNGDGKPDLTVIADANGNFTAPLNPPLTNGQTVTVVVTDPAGNASPPAQVTAPDTTAPAPATDVQVTPGGSSVIGKAEPGSTVGVDTDGDGQPDTTVVVGPGGSFEVPLNPPLTNGETVTVIVTDPAGNNSTPVTVEAPDTTAPAPATDVQVAPDGSSVTGNAEPGATVGVDTDGDGQPDTTVVVGPGGSFEVPLNPPLTNGETVTVIVTDPAGNNSTPVTAEAPDFPDAPQVNASNGSVLSGTAEAGVTIVITDGNGNPIGQTSADANGNWSFTPGSQLPDGTVVNVVARDAAGNSSPATSITVDGVAPNAPVVEPSNGSELSGTAEPGSSVTLTDGNGNPIGQTTADANGNWSFTPSTPLPDGTVVNVVARDAAGNSSPPASVTVDAVAPATPTVDPSNGTTLSGTAEPGATVTLTDGNGNPIGQVTADGSGNWTFTPSTPLPDGTVVNATATDPSGNASSPASVTVDAVAPATPVVNPSNGSTLSGTAEPGATVTLTDGNGNPIGQVTADGSGNWSFTPTTPLPNGTVVNATATDASGNTSAGSSVTVDSVAPATPVINPSNGTTLSGTAEPGSSVTLTDGNGNPIGQVTADGSGNWSFTPSTPLADGTVVNATATDPAGNTSGQGSTTVDGVAPTTPTVNLSSGSSLSGTAEPGSTVILTDGNGNSIAEVTADGSGNWTYTPSTPIANGTVVNVVAQDAAGNSSPGASVTVDSQAPAAPVLNPSNGTTLSGTAEPGATVTLTDGNGNPIGQVTADGSGNWSFTPGTPLANGTVVNATASDPTGNTSAPASTTVDSVAPAAPVVNPSNGAEISGTAEPGATVTLTDGSGNPIGQVTADGSGNWSFTPSTPLADGTVVNATATDPAGNTGGQGSTTVDAIAPATPTVNLSNGSSLSGTAEPGSTVILTDGNGNPIAEVTADGSGNWTYTPSTPIANGTVVNVVAQDAAGNSSPPATVTVDSSAPPAPVINPSNGVVISGTAEAGATVTLTDAGGNPIGQVTADGSGNWSFTPGTPLANGTVIVATATDPTGNSGPQAATTVDAVAPPAPVIDPSNGTTISGTAEAGAKVILTDGNGNPIGETTADGSGNWTFTPATPLANGTVVNAVAQDPAGNTGPQGSTTVDAVAPNTPVVNPSNGNLLNGTAEPGSTVTLTDGNGNPIGQTTADGSGNWSFTPGSQLPNGTVVNVTASDAAGNTSPPATTTVDSSLPSIPQVDPSNGSVISGTADAGNTIIITDGNGNPIGQVTADGSGNWSFSPGIPLPDGTVVNVVARSPSNVDSAPAVITVDGVAPAAPVIDPSNGTEISGTAEAGATVILTDGGGNPIGQATADGSGNWTFTPSTPLANGTVINAVAQDPAGNTSGPASVTVDAIAPPAPVINPSNGVVISGTAEAGATVILTDGNGNPIGQVTADGSGNWAFTPATPLANGTVINALAQDAAGNNSSPTSATVDSLAPAAPVIDPSNGSVIAGTAEAGATVILTDGNGNPIGQVTADGSGNWSFTPGTPLSNGTVVNAVAQDAAGNTSGPASTTVDSVAPAAPVIDPSNGSVIAGTAEAGATVILTDGGGNPIGQATADGSGNWTFTPVTPLANGTVINAVAQDPAGNTSGPASVTVDAIAPPAPVIDPSNGVVISGTAEAGATVILTDGNGNPIGQVTADGSGNWSFTPGTPLANGSVINALAQDAAGNTSGPASTTVDAVAPATPVLDPSNGTVISGTAEAGATVILTDGGGNPIGQATADGSGNWSFTPGTPLTNGTVINAVAQDAAGNTSGPVSTTVDAVAPATPVIDPSNGVELSGTAEPGVRVILTDGNGNPIGQTLADGSGNWTFTPGTPLANGTVVNAVAQDPAGNTSGPASTTVDTVAPATPVINASNGSVITGTAEVGAKVILTDGNGNPIGETTADGSGNWTFTPGTPLANGTVINAVAEDAAGNASGPASTTVDSVAPSAPLLSISADGALLTGTAEPNSQVRIVVNGDTANPITVTVDGAGNFSLPFAPPLITGELIAGVAVDAAGNVSGPATINAPDLAPPTISVPEAADTWINAAEIGDGIQVDVTVRPTMQVGQVVTVKFAGQNGYEAEVSHTLTAGDIAAGNLTLTLTPPGGMGPFPEGASTVTADINGGTASTPVPFTIDTIPPATPVLSLVGNILTISAEPGTELTVTVDVGGVTATATVTADNSGLASLNLLTDLDIDFSWDQLLNAQVSVVGRDPAGNPSNTASIGVGTSIEQPVTIGNFGLDVSLNPLNPRFGFSGTTEPDSSVVIRVITPALNVELLPIQADSSGNFSLNLLSPTILTQLGLNITDILNLGSQISFNLVSTDSNGNDSAAYGITLTPNGLSLNIGQIDVNGTSGDDVLSGANGSSEHINGGDGSDLIFNVGTGDHVVAGNGNDTIQITATDFVSIDGGAGFDTLVLANGIDLDYNAVGVGTLSNLERIDLGKGDSGSVLTLTAAEVDAITDANNTLQITGENNDTLNVVGAVNTGTTQLINGITYDVYTFGSTTLLIEDNTVQVVV
>Cluster_23_Allele_147
MSIQAKVTPIDQSISSAAAVEVPENGILKLSQSSNIALDVAPESVAGYSKSGSDLIVQLKTGESVRIANFYAEGQPSSQLFLADKDKLVAVDLPPVAADGPLMAGYIPQESLAGFESLTGAGVLGGMSAGTALLVGAAAIGAGVAISNSSGGGGGGGSSVPPDTTPPKAASGLKIAPDGSSISGQAEAGASVGIDTNGDGKPDLTVIADANGNFTAPLNPPLTNGQTVTVVVTDPAGNASPPAQVTAPDTTAPAPATDVQVAPDGSSVTGKAEPGSTVGVDTDGDGQPDTTVVVGPGGSFEVPLNPPLTNGETVTVIVTDPAGNNSTPVTVEAPDTTAPAPATDVQVAPDGSSVTGNAEPGATVGVDTDGDGQPDTTVVVGPGGSFEVPLNPPLTNGETVTVIVTDPAGNSSTPVTAEAPDFPDAPQVNASNGSVLSGTAEAGVTIVITDGNGNPIGQTSADANGNWSFTPGSQLPDGTVVNVVARDAAGNSSPATSITVDGVAPSAPVVEPSNGSELSGTAEPGSSVTLTDGNGNPIGQTTADANGNWSFTPSTPLPDGTVVNVVARDAAGNSSPPASVTVDAVAPATPTVDPSNGTTLSGTAEPGSSVTLTDGNGNPIGQVTADGSGNWTFTPSTPLPNGTVVNATATDPSGNASSPASVTVDAVAPATPVVNPSNGSTLSGTAEPGATVTLTDGNGNPIGQVTADGSGNWSFTPTTPLPNGTVVNATATDASGNTSAGSSVTVDSVAPATPVVNPSNGTTLSGTAEPGSSVTLTDGNGNPIGQVTADGSGNWSFTPSTPLADGTVVNATATDPAGNTSGQGSTTVDGVAPTTPTVNLSNGSSLSGTAEPGSTVILTDGNGNPIAEVTADGSGNWTYTPSTPIANGTVVNVVAQDAAGNSSPGASVTVDSQAPAAPVLNPSNGTTLSGTAEPGATVTLTDGNGNPIGQVTADGSGNWSFTPGTPLANGTVVNATASDPTGNTSAPASTTVDSVAPAAPVVNPSNGAEISGTAEPGATVTLTDGSGNPIGQVTADGSGNWSFTPGTPLANGTVIVATATDPTGNTGPQAATTVDAVAPPAPVIDPSNGTTISGTAEAGAKVILTDGNGNPIGETTADGSGNWTFTPATPLANGTVVNAVAQDPAGNTGPQGSTTVDAVAPNTPVVNPSNGNLLNGTAEPGSTVTLTDGNGNPIGQTTADGSGNWSFTPGSQLPNGTVVNVTASDAAGNTSAPATTTVDSSLPSIPQVDPSNGSVISGTADAGNTIIITDGNGNPIGQVTADGSGNWSFTPGIPLPDGTVVNVVARSPSNVDSAPAVITVDGVAPAAPVIDPSNGTEISGTAEAGATVILTDGGGNPIGQATADGSGNWTFTPGTPLANGTVINAVAQDPAGNTSGPASVTVDAIAPPAPVIDPSNGVVISGTAEAGATVILTDGNGNPIGQVTADGSGNWAFTPATPLANGTVINALAQDAAGNNSSPTSATVDSLAPAAPVIDPSNGSVIAGTAEAGATVILTDGNGNPIGQVTADGSGNWSFTPGTPLANGTVVNAVAQDAAGNTSGPASTTVDSVAPAAPVIDPSNGSVIAGTAEAGATVILTDGGGNPIGQATADGSGNWTFTPSTPLANGTVINAVAQDPAGNTSGPASVTVDAIAPPAPVINPSNGVVISGTAEAGATVILTDGNGNPIGQVTADGSGNWSFTPGTPLANGSVINALAQDAAGNTSGPASTTVDSVAPATPVLDPSNGTVISGTAEAGATVILTDGGGNPIGQATADGSGNWSFTPGTPLTNGTVINAVAQDAAGNTSGPVSTTVDAVAPATPVIDPSNGVELSGTAEPGVRVILTDGNGNPIGQTLADGSGNWSFTPGTPLANGTVVNAVAQDPAGNTSGPASTTVDTVAPATPVINASNGSVITGTAEVGAKVILTDGNGNPIGETTADGSGNWTFTPGTPLANGTVINAVAEDAAGNASGPASTTVDSVAPSAPLLSISADGALLTGTAEPNSQVRIVVNGDTANPITVTVDGAGNFSLPFAPPLITGELIAGVAVDAAGNVSGPATINAPDLAPPTISVPEAADTWINAAEIGDGIQVDVTVRPTMQVGQVVTVKFAGQNGYEAEVSHTLTAGDIAAGNLTLTLTPPGGMGPFPEGASTVTADINGGTASTPVPFTIDTIPPATPVLSLVGNILTISAEPGTELTVTVDVGGVTATATVTADNSGLASLNLLTDLDIDFSWDQLLNAQVSVVGRDPAGNPSNTASIGVGTSIEQPVTIGNFGLDVSLNPLNPRFGFSGTTEPDSSVVIRVITPALNVELLPIQADSSGNFSLNLLSPTILTQLGLNITDILNLGSQISFNLVSTDSNGNDSAAYGITLTPNGLSLNIGQIDVNGTSGDDVLSGANGSSEHINGGDGSDLIFNVGTGDHVVAGNGNDTIQITATDFVSIDGGAGFDTLVLANGIDLDYNAVGVGTLSNLERIDLGKGDSGSVLTLTAAEVDAITDANNTLQITGENNDTLNVVGAVNTGTTQLINGITYDVYTFGSTTLLIEDNTVQVVV
>Cluster_23_Allele_148
MIVATATDPTGNTGPQAATTVDAVAPPAPVIDPSNGTTISGTAEAGAKVILTDGNGNPIGETTADGSGNWTFTPATPLANGTVVNAVAQNPAGNTGPQGSTTVDAVAPNTPVVNPSNGNLLNGTAEPGSTVTLTDGNGNPIGQTTADGSGNWSFTPGSQLPNGTVVNVTASDAAGNTSPPATTTVDSSLPSIPQVDPSNGSVISGTADAGNTIIITDGNGNPIGQVTADGSGNWSFTPGIPLPDGTVVNVVARSPSNVDSAPAVITVDGVAPAAPVIDPSNGTEISGTAEAGATVILTDGGGNPIGQATADGSGNWTFTPGTPLANGTVINAVAQDPAGNTSGPASVTVDAIAPPAPVIDPSNGVVISGTAEAGATVILTDGNGNPIGQVTADGSGNWAFTPATPLANGTVINALAQDAAGNNSSPTSATVDSLAPAAPVIDPSNGSVIAGTAEAGATVILTDGNGNPIGQVTADGSGNWSFTPGTPLSNGTVVNAVAQDAAGNASGPASTTVDSVAPAAPVIDPSNGSVIAGTAEAGATVILTDGGGNPIGQATADGSGNWTFTPSTPLANGTVINAVAQDPAGNTSGPASVTVDAIAPPAPVINPSNGVVISGTAEAGATVILTDGNGNPIGQVTADGSGNWSFTPGTPLANGSVINAVAQDAAGNTSGPVSTTVDAVAPATPVIDPSNGVELSGTAEPGVRVILTDGNGNPIGQTLADGSGNWTFTPGTPLVNGTVVNAVAQDPAGNTSGPASTTVDTVAPATPVINASNGSVITGTAEVGAKVILTDGNGNPIGETTADGSGNWTFTPGTPLANGTVINAVAEDAAGNASGPASTTVDSVAPSAPLLSISADGALLTGTAEPNSQVRIVVNGDTANPITVTVDGAGNFSLPFAPPLITGELIAGVAVDAAGNVSGPATINAPDLAPPTISVPEAADTWINAAEIGDGIQVDVTVRPTMQVGQVVTVKFAGQNGYEAEVSHTLTAGDIAAGNLTLTLTPPGGMGPFPEGASTVTADINGGTASTPVPFTIDTIPPATPVLSLVGNILTISAEPGTELTVTVDVGGVTATATVTADNSGLASLNLLTDLDIDFSWDQLLNAQVSVVGRDPAGNPSNTASIGVGTSIEQPVTIGNFGLDVSLNPLNPRFGFSGTTEPDSSVVIRVITPALNVELLPIQADSSGNFSLNLLSPTILTQLGLNITDILNLGSQISFNLVSTDSNGNDSAAYGITLTPNGLSLNIGQIDVNGTSGDDVLSGANGSSEHINGGDGSDLIFNVGTGDHVVAGNGNDTIQITATDFVSIDGGAGFDTLVLANGIDLDYNAVGVGTLSNLERIDLGKGDSGSVLTLTAAEVDAITDANNTLQITGENNDTLNVVGAVNTGTTQLINGITYDVYTFGSTTLLIEDNTVQVVV
>Cluster_23_Allele_149
MVNAVAQDPAGNTGPQGSTTVDAVAPNTPVVNPSNGNLLNGTAEPGSTVTLTDGNGNPIGQTTADGSGNWSFTPGSQLPNGTVVNVTASDAAGNTSLPATTTVDSSLPSIPQVDPSNGSVISGTADAGNTIIITDGNGNPIGQVTADGSGNWSFTPGIPLPDGTVVNVVARSPSNVDSAPAVITVDGVAPAAPVIDPSNGTEISGTAEAGATVILTDGGGNPIGQATADGSGNWTFTPGTPLANGTVINAVAQDPAGNTSGPASVTVDAIAPPAPVIDPSNGVVISGTAEAGATVILTDGNGNPIGQVTADGSGNWSFTPGTPLANGSVINALAQDAAGNTSGPASTTVDSVAPATPVLDPSNGTVISGTAEAGATVILTDGGGNPIGQATADGSGNWSFTPGTPLTNGTVINAVAQDAAGNTSGPVSTTVDAVAPATPVIDPSNGVELSGTAEPGVRVILTDGNGNPIGQTLADGSGNWTFTPGTPLANGTVVNAVAQDPAGNTSGPASTTVDTVAPATPVINASNGSVITGTAEVGAKVILTDGNGNPIGETTADGSGNWTFTPGTPLANGTVINAVAEDAAGNASGPASTTVDSVAPSAPLLSISADGALLTGTAEPNSQVRIVVNGDTANPITVTVDGAGNFSLPFAPPLITGELIAGVAVDAAGNVSGPATINAPDLAPPTISVPEAADTWINAAEIGDGIQVDVTVRPTMQVGQVVTVKFAGQNGYEAEVSHTLTAGDIAAGNLTLTLTPPGGMGPFPEGASTVTADINGGTASTPVPFTIDTIPPATPVLSLVGNILTISAEPGTELTVTVDVGGVTATATVTADNSGLASLNLLTDLDIDFSWDQLLNAQVSVVGRDPAGNPSNTASIGVGTSIEQPVTIGNFGLDVSLNPLNPRFGFSGTTEPDSSVVIRVITPALNVELLPIQADSSGNFSLNLLSPTILTQLGLNITDILNLGSQISFNLVSTDSNGNDSAAYGITLTPNGLSLNIGQIDVNGTSGDDVLSGANGSSEHINGGDGSDLIFNVGTGDHVVAGNGNDTIQITATDFVSIDGGAGFDTLVLANGIDLDYNAVGVGTLSNLERIDLGKGDSGSVLTLTAAEVDAITDANNTLQITGENNDTLNVVGAVNTGTTQLINGITYDVYTFGSTTLLIEDNTVQVVV
>Cluster_23_Allele_150
MTIVITDGNGNPIGQTSADANGNWSFTPGSQLPDGTVVNVVARDAAGNSSPATSITVDGVAPNAPVVEPSNGSELSGTAEPGSSVTLTDGNGNPIGQTTADANGNWSFTPSTPLPDGTVVNVVARDAAGNSSPPASVTVDAVAPATPTVDPSNGTTLSGTAEPGSSVTLTDGNGNPIGQVTADGSGNWTYTPSTPIANGTVVNVVAQDAAGNSSPGASVTVDSQAPAAPVLNPSNGTTLSGTAEPGATVTLTDGNGNPIGQVTADGSGNWSFTPGTPLANGTVVNATASDPTGNTSAPASTTVDSVAPAAPVVNPSNGTTISGTAEAGAKVILTDGSGNPIGETTADGSGNWTFTPGTPLANGTVVNAVAQDPAGNTGPQGSTTVDAVAPNTPVVNPSNGNLLNGTAEPGSTVTLTDGNGNPIGQTTADGSGNWSFTPGSQLPNGTVVNVTASDAAGNTSPPATTTVDSSLPSIPQVDPSNGSVISGTADAGNTIIITDGNGNPIGQVTADGSGNWSFTPGIPLPDGTVVNVVARSPSNVDSAPAVITVDGVAPAAPVIDPSNGSVIAGTAEAGATVILTDGGGNPIGQATADGSGNWTFTPSTPLANGTVINAVAQDPAGNTSGPASVTVDAIAPAAPVINPSNGVVISGTAEAGATVILTDGNGNPIGQVTADGSGNWSFTPGTPLANGSVINALAQDAAGNTSGPASTTVDSVAPATPVLDPSNGTVISGTAEAGATVILTDGGGNPIGQATADGSGNWSFTPGTPLTNGTVINAVAQDAAGNTSGPVSTTVDAVAPATPVIDPSNGVELSGTAEPGVRVILTDGNGNPIGQTLADGSGNWSFTPGTPLANGTVVNAVAQDPAGNTSGPASTTVDTVAPATPVINASNGSVITGTAEVGAKVILTDGNGNPIGETTADGSGNWTFTPGTPLANGTVINAVAEDAAGNASGPASTTVDSVAPSAPLLSISADGALLTGTAEPNSQVRIVVNGDTANPITVTVDGAGNFSLPFAPPLITGELIAGVAVDAAGNVSGPATINAPDLAPPTISVPEAADTWINAAEIGDGIQVDVTVRPTMQVGQVVTVKFAGQNGYEAEVSHTLTAGDIAAGNLTLTLTPPGGMGPFPEGASTVTADINGGTASTPVPFTIDTIPPATPVLSLVGNILTISAEPGTELTVTVDVGGVTATATVTADNSGLASLNLLTDLDIDFSWDQLLNAQVSVVGRDPAGNPSNTASIGVGTSIEQPVTIGNFGLDVSLNPLNPRFGFSGTTEPDSSVVIRVITPALNVELLPIQADSSGNFSLNLLSPTILTQLGLNITDILNLGSQISFNLVSTDSNGNDSAAYGITLTPNGLSLNIGQIDVNGTSGDDVLSGANGSSEHINGGDGSDLIFNVGTGDHVVAGNGNDTIQITATDFVSIDGGAGFDTLVLANGIDLDYNAVGVGTLSNLERIDLGKGDSGSVLTLTAAEVDAITDANNTLQITGENNDTLNVVGAVNTGTTQLINGITYDVYTFGSTTLLIEDNTVQVVV
>Cluster_23_Allele_151
MAGYSKSGSDLIVQLKTGESVRIANFYAEGQPSSQLFLADKDKLVAVDLPPVAADGPLMAGYIPQESLAGFESLTGAGVLGGMSAGTALLVGAAAIGAGVAISNSSGGGGGGGSSVPPDTTPPKAASGLKIAPDGSSISGQAEAGASVGIDTNGDGKPDLTVIADANGNFTAPLNPPLTNGQTVTVVVTDPAGNASPPAQVTAPDTTAPAPATDVQVAPDGSSVTGKAEPGSTVGVDTDGDGQPDTTVVVGPGGSFEVPLNPPLTNGETVTVIVTDPAGNNSTPVTVEAPDTTAPAPATDVQVAPDGSSVTGNAEPGATVGVDTDGDGQPDTTVVVGPGGSFEVPLNPPLTNGETVTVIVTDPAGNSSTPVTAEAPDFPDAPQVNASNGSVLSGTAEAGVTIVITDGNGNPIGQTSADANGNWSFTPGSQLPDGTVVNVVARDAAGNSSPATSITVDGVAPNAPVVEPSNGSELSGTAEPGSSVTLTDGNGNPIGQTTADANGNWSFTPSTPLPDGTVVNVVARDAAGNSSPPASVTVDAVAPATPTVDPSNGTTLSGTAEPGATVTLTDGNGNPIGQVTADGSGNWTFTPSTPLPNGTVVNATATDPSGNASSPASVTVDAVAPATPVVNPSNGTTLSGTAEPGATVTLADGNGNPIGQVTADGSGNWSFTPTTPLPNGTVVNATATDASGNTSAGSSVTVDSVAPATPVINPSNGTTLSGTAEPGSSVTLTDGNGNPIGQVTADGSGNWSFTPSTPLADGTVVNATATDPAGNTSGQGSTTVDGVAPTTPTVNLSNGSSLSGTAEPGSTVILTDGNGNPIAEVTADGSGNWTYTPSTPIANGTVVNVVAQDAAGNSSPGASVTVDSQAPAAPVLNPSNGTTLSGTAEPGATVTLTDGNGNPIGQATADGSGNWSFTPGTPLANGTVIVATASDPTGNTSAPASTTVDSVAPAAPVVNPSNGAEISGTAEPGATVTLTDGSGNPIGQVTADGSGNWSFTPSTPLADGTVVNATATDPAGNTGGQGSTTVDAIAPATPTVNLSNGSSLSGTAEPGSTVILTDGNGNPIAEVTADGSGNWTYTPSTPIANGTVVNVVAQDAASNSSPPATVTVDSSAPPAPVINPSNGVVISGTAEAGATVTLTDAGGNPIGQVTADGSGNWSFTPGTPLANGTVIVATATDPTGNTGPQAATTVDAVAPPAPVIDPSNGTTISGTAEAGAKVILTDGNGNPIGETTADGSGNWTFTPATPLANGTVVNAVAQDPAGNTGPQGSTTVDAVAPNTPVVNPSNGNLLNGTAEPGSTVTLTDGNGNPIGQTTADGSGNWSFTPGSQLPNGTVVNVTASDAAGNTSPPATTTVDSSLPSIPQVDPSNGSVISGTADAGNTIIITDGNGNPIGQVTADGSGNWSFTPGIPLPDGTVVNVVARSPSNVDSAPAVITVDGVAPAAPVIDPSNGTEISGTAEAGATVILTDGGGNPIGQATADGSGNWTFTPGTPLANGTVINAVAQDPAGNTSGPASVTVDAIAPPAPVIDPSNGVVISGTAEAGATVILTDGNGNPIGQVTADGSGNWAFTPATPLANGTVINALAQDAAGNNSSPTSATVDSLAPAAPVIDPSNGSVIAGTAEAGATVILTDGNGNPIGQVTADGSGNWSFTPGTPLANGTVVNAVAQDAAGNTSGPASTTVDSVAPAAPVIDPSNGSVIAGTAEAGATVILTDGGGNPIGQATADGSGNWTFTPSIPLANGTVINAVAQDPAGNTSGPASVTVDAIAPPAPVINPSNGVVISGTAEAGATVILTDGNGNPIGQVTADGSGNWSFTPGTPLANGSVINALAQDAAGNTSGPASTTVDSVAPATPVLDPSNGTVISGTAEAGAMVILTDGGGNPIGQATADGSGNWSFTPGTPLTNGTVINAVAQDAAGNTSGPVSTTVDAVAPATPVIDPSNGVELSGTAEPGVRVILTDGNGNPIGQTLADGSGNWTFTPGTPLANGTVVNAVAQDPAGNTSGPASTTVDTVAPATPVINASNGSVITGTAEVGAKVILTDGNGNPIGETTADGSGNWTFTPGTPLANGTVINAVAEDAAGNASGPASTTVDSVAPSAPLLSISADGALLTGTAEPNSQVRIVVNGDTANPITVTVDGAGNFSLPFAPPLITGELIAGVAVDAAGNVSGPATINAPDLAPPTISVPEAADTWINAAEIGDGIQVDVTVRPTMQVGQVVTVKFAGQNGYEAEVSHTLTAGDIAAGNLTLTLTPPGGMGPFPEGASTVTADINGGTASTPVPFTIDTIPPATPVLSLVGNILTISAEPGTELTVTVDVGGVTATATVTADNSGLASLNLLTDLDIDFSWDQLLNAQVSVVGRDPAGNPSNTASIGVGTSIEQPVTIGNFGLDVSLNPLNPRFGFSGTTEPDSSVVIRVITPALNVELLPIQADSSGNFSLNLLSPTILTQLGLNITDILNLGSQISFNLVSTDSNGNDSAAYGITLTPNGLSLNIGQIDVNGTSGDDVLSGANGSSEHINGGDGSDLIFNVGTGDHVVAGNGNDTIQITATDFVSIDGGAGFDTLVLANGIDLDYNAVGVGTLSNLERIDLGKGDSGSVLTLTAAEVDAITDANNTLQITGENNDTLNVVGAVNTGTTQLINGITYDVYTFGSTTLLIEDNTVQVVV
>Cluster_23_Allele_152
MINALAQDAAGNTSGPASTTVDSVAPATPVLDPSNGTVISGTAEAGATVILTDGGGNPIGQATADGSGNWSFTPGTPLTNGTVINAVAQDAAGNTSGPVSTTVDAVAPATPVIDPSNGVELSGTAEPGVRVILTDGNGNPIGQTLADGSGSWSFTPSTPLANGTVVNAVAQDPAGNTSGPASTTVDTVAPATPVINASNGSVITGTAEVGAKVILTDGNGNPIGETTADGSGNWTFTPGTPLANGTVINAVAEDAAGNASGPASTTVDSVAPSAPLLSISADGALLTGTAEPNSQVRIVVNGDTANPITVTVDGAGNFSLPFAPPLITGELIAGVAVDAAGNVSGPATINAPDLAPPTISVPEAADTWINAAEIGDGIQVDVTVRPTMQVGQVVTVKFAGQNGYEAEVSHTLTAGDIAAGNLTLTLTPPGGMGPFPEGASTVTADINGGTASTPVPFTIDTIPPATPVLSLVGNILTISAEPGTELTVTVDVGGVTATATVTADNSGLASLNLLTDLDIDFSWDQLLNAQVSVVGRDPAGNPSNTASIGVGTSIEQPVTIGNFGLDVSLNPLNPRFGFSGTTEPDSSVVIRVITPALNVELLPIQADSSGNFSLNLLSPTILTQLGLNITDILNLGSQISFNLVSTDSNGNDSAAYGITLTPNGLSLNIGQIDVNGTSGDDVLSGANGSSEHINGGDGSDLIFNVGTGDHVVAGNGNDTIQITATDFVSIDGGAGFDTLVLANGIDLDYNAVGVGTLSNLERIDLGKGDSGSVLTLTAAEVDAITDANNTLQITGENNDTLNVVGAVNTGTTQLINGITYDVYTFGSTTLLIEDNTVQVVV
>Cluster_23_Allele_153
MVNAVAQDPAGNTSGPASTTVDTVAPAMPVINASNGSVITGTAEVGAKVILTDGNGNPIGETTADGSGNWTFTPGTPLANGTVINAVAEDAAGNASGPASTTVDSVAPSAPLLSISADGALLTGTAEPNSQVRIVVNGDTANPITVTVDGAGNFSLPFAPPLITGELIAGVAVDAAGNVSGPATINAPDLAPPTISVPEAADTWINAAEIGDGIQVDVTVRPTMQVGQVVTVKFAGQNGYEAEVSHTLTAGDIAAGNLTLTLTPPGGMGPFPEGASTVTADINGGTASTPVPFTIDTIPPATPVLSLVGNILTISAEPGTELTVTVDVGGVTATATVTADNSGLASLNLLTDLDIDFSWDQLLNAQVSVVGRDPAGNPSNTASIGVGTSIEQPVTIGNFGLDVSLNPLNPRFGFSGTTEPDSSVVIRVITPALNVELLPIQADSSGNFSLNLLSPTILTQLGLNITDILNLGSQISFNLVSTDSNGNDSAAYGITLTPNGLSLNIGQIDVNGTSGDDVLSGANGSSEHINGGDGSDLIFNVGTGDHVVAGNGNDTIQITATDFVSIDGGAGFDTLVLANGIDLDYNAVGVGTLSNLERIDLGKGDSGSVLTLTAAEVDAITDANNTLQITGENNDTLNVVGAVNTGTTQLINGITYDVYTFGSTTLLIEDNTVQVVV
>Cluster_23_Allele_154
MINALAQDAAGNTSGPASTTVDSVAPATPVLDPSNGTVISGTAEAGATVILTDGGGNPIGQATADGSGNWSFTPGTPLTNGTVINAVAQDAAGNTSGPVSTTVDAVAPATPVIDPSNGVELSGTAEPGVRVILTDGNGNPIGQTLADGSGNWTFTPGTPLANGTVVNAVAQDPAGNTSGPASTTVDTVAPATPVINASNGSVITGTAEVGAKVILTDGNGNPIGETTADGSGNWTFTPGTPLANGTVINAVAEDAAGNASGPASTTVDSVAPSAPLLSISADGALLTGTAEPNSQVRIVVNGDTANPITVTVDGAGNFSLPFAPPLITGELIAGVAVDAAGNVSGPATINAPDLAPPTISVPEAADTWINAAEIGDGIQVDVTVRPTMQVGQVVTVKFAGQNGYEAEVSHTLTAGDIAAGNLTLTLTPPGGMGPFPEGASTVTADINGGTASTPVPFTIDTIPPATPVLSLVGNILTISAEPGTELTVTVDVGGVTATATVTADNSGLASLNLLTDLDIDFSWDQLLNAQVSVVGRDPAGNPSNTASIGVGTSIEQPVTIGNFGLDVSLNPLNLRFGFSGTTEPDSSVVIRVITPALNVELLPIQADSSGNFSLNLLSPTILTQLGLNITDILNLGSQISFNLVSTDSNGNDSAAYGITLTPNGLSLNIGQIDVNGTSGDDVLSGANGSSEHINGGDGSDLIFNVGTGDHVVAGNGNDTIQITATDFVSIDGGAGFDTLVLANGIDLDYNAVGVGTLSNLERIDLGKGDSGSVLTLTAAEVDAITDANNTLQITGENNDTLNVVGAVNTGTTQLINGITYDVYTFGSTTLLIEDNTVQVVV
>Cluster_23_Allele_155
MTIVITDGNGNPIGQTSADANGNWSFTPGSQLPDGTVVNVVARDAAGNSSPATSITVDGVAPNAPVVEPSNGSELSGTAEPGSSVTLTDGNGNPIGQTTADANGNWSFTPSTPLPDGTVVNVVARDAAGNSSPPASVTVDAVAPATPTVDPSNGTTLSGTAEPGATVTLTDGNGNPIGQVTADGSGNWTFTPSTPLPNGTVVNATATDPSGNASSPASVTVDAVAPATPVVNPSNGTTLSGTAEPGATVTLTDGNGNPIGQVTADGSGNWSFTPTTPLPNGTVVNATATDASGNTSAGSSVTVDSVAPATPVINPSNGTTLSGTAEPGSSVTLTDGNGNPIGQVTADGSGNWSFTPSTPLADGTVVNATATDPAGNTSGQGSTTVDGVAPTTPTVNLSNGSSLSGTAEPGSTVILTDGNGNPIAEVTADGSGNWTYTPSTPIANGTVVNVVAQDAAGNSSPGASVTVDSQAPAAPVVNPSNGTTLSGTAEPGATVTLTDGNGNPIGQVTADGSGNWSFTPGTPLANGTVVNATASDPTGNTSAPASTTVDSVAPAAPVVNPSNGAEISGTAEPGATVTLTDGSGNPIGQVTADGSGNWSFTPSTPLADGTVVNATATDPAGNTGGQGSTTVDAIAPATPTVNLSNGSSLSGTAEPGSTVILTDGNGNPIAEVTADGSGNWTYTPSTPIANGTVVNVVAEDAAGNSSPPATVTVDSSAPPAPVINPSNGVVISGTAEAGATVTLTDAGGNPIGQVTADGSGNWSFTPGTPLANGTVIVATATDPTGNTGPQAATTVDAVAPPAPVIDPSNGTTISGTAEAGAKVILTDGNGNPIGETTADGSGNWTFTPATPLANGTVVNAVAQDPAGNTGPQGSTTVDAVAPNTPVVNPSNGNLLNGTAEPGSTVTLTDGNGNPIGQTTADGSGNWSFTPGSQLPNGTVVNVTASDAAGNTSPPATTTVDSSLPSIPQVDPSNGSVISGTADAGNTIIITDGNGNPIGQVTADGSGNWSFTPGIPLPDGTVVNVVARSPSNVDSAPAVITVDGVAPAAPVIDPSNGTEISGTAEAGATVILTDGGGNPIGQATADGSGNWTFTPGTPLANGTVINAVAQDPAGNTSGPASVTVDAIAPPAPVIDPSNGVVISGTAEAGATVILTDGNGNPIGQVTADGSGNWAFTPATPLANGTVINALAQDAAGNNSSPTSATVDSLAPAAPVIDPSNGSVIAGTAEAGATVILTDGNGNPIGQVTADGSGNWSFTPGTPLSNGTVVNAVAQDAAGNTSGPASTTVDSVAPAAPVIDPSNGSVIAGTAEAGATVILTDGGGNPIGQATADGSGNWTFTPSTPLANGTVINAVAQDPAGNTSGPASVTVDAIAPPAPVINPSNGVVISGTAEAGATVILTDGNGNPIGQVTADGSGNWSFTPGTPLANGSVINALAQDAAGNTSGPASTTVDSVAPATPVLDPSNGTVISGTAEAGATVILTDGGGNPIGQATADGSGNWSFTPGTPLVNGTVVNAVAQDPAGNTSGPASTTVDTVAPATPVINASNGSVITGTAEVGAKVILTDGNGNPIGETTADGSGNWTFTPGTPLANGTVINAVAEDAAGNASGPASTTVDSVAPSAPLLSISADGALLTGTAEPNSQVRIVVNGDTANPITVTVDGAGNFSLPFAPPLITGELIAGVAVDAAGNVSGPATINAPDLAPPTISVPEAADTWINAAEIGDGIQVDVTVRPTMQVGQVVTVKFAGQNGYEAEVSHTLTAGDIAAGNLTLTLTPPGGMGPFPEGASTVTADINGGTASTPVPFTIDTIPPATPVLSLVGNILTISAEPGTELTVTVDVGGVTATATVTADNSGLASLNLLTDLDIDFSWDQLLNAQVSVVGRDPAGNPSNTASIGIGTSIEQPVTIGNFGLDVSLNPLNPRFGFSGTTEPNSSVVIRVITPALNVELLPIQADSSGNFSLNLLSPTILTQLGLNITDILNLGSQISFNLVSTDSNGNDSAAYGITLTPNGLSLNIGQIDVNGTSGDDVLSGANGSSEHINGGDGSDLIFNVGTGDHVVAGNGNDTIQITATDFVSIDGGAGFDTLVLANGIDLDYNAVGVGTLSNLERIDLGKGDSGSVLTLTAAEVDAITDANNTLQITGENNDTLNVVGAVNTGTTQLINGITYDVYTFGSTTLLIEDNTVQVVV
>Cluster_23_Allele_156
MSIQAKVTPIDQSISSAAAVEVPENGILKLSQSSNIALDVAPESVAGYSKSGSDLIVQLKTGESVRIANFYAEGQPSSQLFLADKDKLVAVDLPPVAADGPLMAGYIPQESLAGFESLTGAGVLGGMSAGTALLVGAAAIGAGVAISNSSGGGGGGGSSVPPDTTPPKAASGLKIAPDGSSISGQAEAGASVGIDTNGDGKPDLTVIADANGNFTAPLNPPLTNGQTVTVVVTDPAGNASPPAQVTAPDTTAPAPATDVQVAPDGSSVTGKAEPGSTVGVDTDGDGQPDTTVVVGPGGSFEVPLNPPLTNGETVTVIVTDPAGNNSTPVTVEAPDTTAPAPATDVQVAPDGSSVTGNAEPGATVGVDTDGDGQPDTXYRPGRQQQHPGHRRSPRLPRRAPGQCQQRQRPQWYGGSGRDHRDHRRQRQSDRPDQRRCQRQLELHPR
>Cluster_23_Allele_157
MVNATATDPAGNTGGQGSTTVDAIAPATPTVNLSNGSSLSGTAEPGSTVILTDGNGNPIAEVTADGSGNWTYTPSTPIANGTVVNVVAQDAAGNSSPPATVTVDSSAPPAPVINPSNGVVISGTAEAGATVTLTDAGGNPIGQVTADGSGNWSFTPGTPLANGTVIVATATDPTGNTGPQAATTVDAVAPPAPVIDPSNGTTISGTAEAGAKVILTDGNGNPIGETTADGSGNWTFTPATPLANGTVVNAVAQDPAGNTGPQGSTTVDAVAPNTPVVNPSNGNLLNGTAEPGSTVTLTDGNGNPIGQTTADGSGNWSFTPGSQLPNGTVVNVTASDAAGNTSLPATTTVDSSLPSIPQVDPSNGSVISGTADAGNTIIITDGNGNPIGQVTADGSGNWSFTPGIPLPDGTVVNVVARSPSNVDSAPAVITVDGVAPAAPVIDPSNGTEISGTAEAGATVILTDGGGNPIGQATADGSGNWTFTPSTPLANGTVINAVAQDPAGNTSGPASVTVDAIAPPAPVIDPSNGVVISGTAEAGATVILTDGNGNPIGQVTADGSGNWAFTPATPLANGTVINALAQDAAGNNSSPTSATVDSLAPAAPVIDPSNGSVIAGTAEAGATVILTDGNGNPIGQVTADGSGNWSFTPGTPLANGTVVNAVAQDAAGNTSGPASTTVDSVAPAAPVIDPSNGSVIAGTAEAGATVILTDGGGNPIGQATADGSGNWTFTPGTPLANGTVINAVAQDPAGNTSGPASTTVDAVAPATPVVNPSNGSVIAGTAEAGATVILTDGNGNPIGQVTADGSGNWSFTPGTPLANGSVVNALAQDAAGNTSGPASTTVDSVAPATPVLDPSNGTVISGTAEAGATVILTDGGGNPIGQATADGSGNWSFTPGTPLTNGTVINAVAQDAAGNTSGPVSTTVDAVAPATPVIDPSNGVELSGTAEPGVRVILTDGNGNPIGQTLADGSGNWTFTPGTPLANGTVVNAVAQDPAGNTSGPASTTVDTVAPATPVINASNGSVITGTAEVGAKVILTDGNGNPIGETTADGSGNWTFTPGTPLANGTVINAVAEDAAGNASGPASTTVDSVAPSAPLLSISADGALLTGTAEPNSQVRIVVNGDTANPITVTVDGAGNFSLPFAPPLITGELIAGVAVDAAGNVSGPATINAPDLAPPTISVPEAADTWINAAEIGDGIQVDVTVRPTMQVGQVVTVKFAGQNGYEAEVSHTLTAGDIAAGNLTLTLTPPGGMGPFPEGASTVTADINGGTASTPVPFTIDTIPPATPVLSLVGNILTISAEPGTELTVTVDVGGVTATATVTADNSGLASLNLLTDLDIDFSWDQLLNAQVSVVGRDPAGNPSNTASIGVGTSIEQPVTIGNFGLDVSLNPLNPRFGFSGTTEPDSSVVIRVITPALNVELLPIQADSSGNFSLNLLSPTILTQLGLNITDILNLGSQISFNLVSTDSNGNDSAAYGITLTPNGLSLNIGQIDVNGTSGDDVLSGANGSSEHINGGDGSDLIFNVGTGDHVVAGNGNDTIQITATDFVSIDGGAGFDTLVLANGIDLDYNAVGVGTLSNLERIDLGKGDSGSVLTLTAAEVDAITDANNTLQITGENNDTLNVVGAVNTGTTQLINGITYDVYTFGSTTLLIEDNTVQVVV
>Cluster_23_Allele_158
MINAVAQDPAGNTSGPASVTVDAIAPPAPVINPSNGVVISGTAEAGATVILTDGNGNPIGQVTADGSGNWSFTPGTPLANGSVINALAQDAAGNTSGPASTTVDSVAPATPVLDPSNGTVISGTAEAGATVILTDGGGNPIGQATADGSGNWSFTPGTPLTNGTVINAVAQDAAGNTSGPVSTTVDAVAPATPVIDPSNGVELSGTAEPGVRVILTDGNGNPIGQTLADGSGNWTFTPGTPLANGTVVNAVAQDPAGNTSGPASTTVDTVAPATPVINASNGSVITGTAEVGAKVILTDGNGNPIGETTADGSGNWTFTPGTPLANGTVINAVAEDAAGNASGPASTTVDSVAPSAPLLSISADGALLTGTAEPNSQVRIVVNGDTANPITVTVDGAGNFSLPFAPPLITGELIAGVAVDAAGNVSGPATINAPDLAPPTISVPEAADTWINAAEIGDGIQVDVTVRPTMQVGQVVTVKFAGQNGYEAEVSHTLTAGDIAAGNLTLTLTPPGGMGPFPEGASTVTADINGGTASTPVPFTIDTIPPATPVLSLVGNILTISAEPGTELTVTVDVGGVTATATVTADNSGLASLNLLTDLDIDFSWDQLLNAQVSVVGRDPAGNPSNTASIGVGTSIEQPVTIGNFGLDVSLNPLNPRFGFSGTTEPDSSVVIRVITPALNVELLPIQADSSGNFSLNLLSPTILTQLGLNITDILNLGSQISFNLVSTDSNGNDSAAYGITLTPNGLSLNIGQIDVNGTSGDDVLSGANGSSEHINGGDGSDLIFNVGTGDHVVAGNGNDTIQITATDFVSIDGGAGFDTLVLANGIDLDYNAVGVGTLSNLERIDLGKGDSGSVLTLTAAEVDAITDANNTLQITGENNDTLNVVGAVNTGTTQLINGITYDVYTFGSTTLLIEDNTVQVVV
>Cluster_23_Allele_159
MVNVTASDAAGNTSPPATTTVDSSLPSIPQVDPSNGSVISGTADAGNTIIITDGNGNPIGQVTADGSGNWSFSPGIPLPDGTVVNVVARSPSNVDSAPAVITVDGVAPAAPVIDPSNGTEISGTAEAGATVILTDGGGNPIGQATADGSGNWTFTPSTPLANGTVINAVAQDPAGNTSGPASVTVDAIAPPAPVINPSNGVVISGTAEAGATVILTDGNGNPIGQVTADGSGNWAFTPATPLANGTVINALAQDAAGNNSSPTSATVDSLAPAAPVIDPSNGSVIAGTAEAGATVILTDGNGNPIGQVTADGSGNWSFTPGTPLSNGTVVNAVAQDAAGNTSGPASTTVDSVAPAAPVIDPSNGSVIAGTAEAGATVILTDGGGNPIGQATADGSGNWTFTPVTPLANGTVINAVAQDPAGNTSGPASVTVDAIAPPAPVIDPSNGVVISGTAEAGATVILTDGNGNPIGQVTADGSGNWSFTPGTPLANGSVINALAQDAAGNTSGPASTTVDAVAPATPVLDPSNGTVISGTAEAGATVILTDGGGNPIGQATADGSGNWSFTPGTPLTNGTVINAVAQDAAGNTSGPVSTTVDAVAPATPVIDPSNGVELSGTAEPGVRVILTDGNGNPIGQTLADGSGNWTFTPGTPLANGTVVNAVAQDPAGNTSGPASTTVDTVAPATPVINASNGSVITGTAEVGAKVILTDGNGNPIGETTADGSGNWTFTPGTPLANGTVINAVAEDAAGNASGPASTTVDSVAPSAPLLSISADGALLTGTAEPNSQVRIVVNGDTANPITVTVDGAGNFSLPFAPPLITGELIAGVAVDAAGNVSGPATINAPDLAPPTISVPEAADTWINAAEIGDGIQVDVTVRPTMQVGQVVTVKFAGQNGYEAEVSHTLTAGDIAAGNLTLTLTPPGGMGPFPEGASTVTADINGGTASTPVPFTIDTIPPATPVLSLVGNILTISAEPGTELTVTVDVGGVTATATVTADNSGLASLNLLTDLDIDFSWDQLLNAQVSVVGRDPAGNPSNTASIGVGTSIEQPVTIGNFGLDVSLNPLNPRFGFSGTTEPDSSVVIRVITPALNVELLPIQADSSGNFSLNLLSPTILTQLGLNITDILNLGSQISFNLVSTDSNGNDSAAYGITLTPNGLSLNIGQIDVNGTSGDDVLSGANGSSEHINGGDGSDLIFNVGTGDHVVAGNGNDTIQITATDFVSIDGGAGFDTLVLANGIDLDYNAVGVGTLSNLERIDLGKGDSGSVLTLTAAEVDAITDANNTLQITGENNDTLNVVGAVNTGTTQLINGITYDVYTFGSTTLLIEDNTVQVVV
>Cluster_23_Allele_160
MSIQAKVTPIDQSISSAAAVEVPENGILKLSQSSNVALDVAPESVAGYSKSGSDLIVQLKTGESVRIANFYAEGQPSSQLFLADKDKLVAVDLPPVAADGPLMAGYIPQESLAGFESLTGAGVLGGMSAGTALLVGAAAIGAGVRFPTAAAAVAAAVLRCPRTPLRRRRPAA
>Cluster_23_Allele_161
MPPDTTPPKAASGLKIAPDGSSISGQAEAGASVGIDTNGDGKPDLTVIADANGNFTAPLNPPLTNGQTVTVVVTDPAGNASPPAQVTAPDTTAPAPATDVQVAPDGSSVTGKAEPGSTVGVDTDGDGQPDTTVVVGPGGSFEVPLNPPLTNGETVTVIVTDPAGNNSTPVTVEAPDTTAPAPATDVQVAPDGSSVTGNAEPGATVGVDTDGDGQPDTTVVVGPGGSFEVPLNPPLTNGETVTVIVTDPAGNSSTPVTAEAPDFPDAPQVNASNGSVLSGTAEAGVTIVITDGNGNPIGQTSADANGNWSFTPGSQLPDGTVVNVVARDAAGNSSPATSITVDGVAPNAPVVEPSNGSELSGTAEPGSSVTLTDGNGNPIGQTTADANGNWSFTPSTPLPDGTVVNVVARDAAGNSSPPASVTVDAVAPATPTVDPSNGTTLSGTAEPGATVTLTDGNGNPIGQVTADGSGNWTFTPSTPLPNGTVVNATATDPSGNASSPASVTVDAVAPATPVVNPSNGTTLSGTAEPGATVTLADGNGNPIGQVTADGSGNWSFTPTTPLPNGTVVNATATDASGNTSAGSSVTVDSVAPATPVINPSNGTTLSGTAEPGSSVTLTDGNGNPIGQVTADGSGNWSFTPSTPLADGTVVNATATDPAGNTSGQGSTTVDGVAPTTPTVNLSNGSSLSGTAEPGSTVILTDGNGNPIAEVTADGSGNWTYTPSTPIANGTVVNVVAQDAAGNSSPGASVTVDSQAPAAPVVNPSNGTTLSGTAEPGATVSLTDGNGNPIGQVTADGSGNWSFTPGTPLANGTVVNATASDPTGNTSAPASTTVDSVAPAAPVVNPSNGVVISGTAEPGATVTLTDGSGNPIGQVTADGSGNWSFTPSTPLADGTVVNATATDPAGNTGGQGSTTVDAIAPATPTVNLSNGSSLSGTAEPGSTVILTDGNGNPIAEVTADGSGNWTYTPSTPIANGTVVNVVAEDAAGNSSPPATVTVDSSAPPAPVINPSNGVVISGTAEAGATVTLTDAGGNPIGQVTADGSGNWSFTPGTPLANGTVIVATATDPTGNTGPQAATTVDAVAPPAPVIDPSNGTTISGTAEAGAKVILTDGNGNPIGETTADGSGNWTFTPATPLANGTVVNAVAQDPAGNTGPQGSTTVDAVAPNTPVVNPSNGNLLNGTAEPGSTVTLTDGNGNPIGQTTADGSGNWSFTPGSQLPNGTVVNVTASDAAGNTSAPATTTVDSSLPSIPQVDPSNGSVISGTADAGNTIIITDGNGNPIGQVTADGSGNWSFTPGIPLPDGTVVNVVARSPSNVDSAPAVITVDGVAPAAPVIDPSNGTEISGTAEAGATVILTDGGGNPIGQATADGSGNWTFTPGTPLANGTVINAVAQDPAGNTSGPASVTVDAIAPPAPVINPSNGVVISGTAEAGATVILTDGNGNPIGQVTADGSGNWAFTPATPLANGTVINALAQDAAGNNSSPTSATVDSLAPAAPVIDPSNGSVIAGTAEAGATVILTDGNGNPIGQVTADGSGNWSFTPGTPLSNGTVVNAVAQDAAGNTSGPASTTVDSVAPAAPVIDPSNGSVIAGTAEAGATVILTDGGGNPIGQATADGSGNWSFTPGTPLANGTVINAVAQDPAGNTSGPTSTTVDAVAPATPVVNPSNGSVIAGTAEAGATVILTDGGGNPIGQVTADGSGNWSFTPGTPLANGSVINALAQDAAGNTSGPASTTVDSVAPATPVLDPSNGTVISGTAEAGATVILTDGGGNPIGQATADGSGNWSFTPGTPLTNGTVINAVAQDAAGNTSGPVSTTVDAVAPATPVIDPSNGVELSGTAEPGVRVILTDGNGNPIGQTLADGSGNWTFTPGTPLANGTVVNAVAQDPAGNTSGPASTTVDTVAPATPVINASNGSVITGTAEVGAKVILTDGNGNPIGETTADGSGNWTFTPGTPLANGTVINAVAEDAAGNASGPASTTVDSVAPSAPLLSISADGALLTGTAEPNSQVRIVVNGDTANPITVTVDGAGNFSLPFAPPLITGELIAGVAVDAAGNVSGPATINAPDLAPPTISVPEAADTWINAAEIGDGIQVDVTVRPTMQVGQVVTVKFAGQNGYEAEVSHTLTAGDIAAGNLTLTLTPPGGMGPFPEGASTVTADINGGTASTPVPFTIDTIPPATPVLSLVGNILTISAEPGTELTVTVDVGGVTATATVTADNSGLASLNLLTDLDIDFSWDQLLNAQVSVVGRDPAGNPSNTASIGVGTSIEQPVTIGNFGLDVSLNPLNPRFGFSGTTEPDSSVVIRVITPALNVELLPIQADSSGNFSLNLLSPTILTQLGLNITDILNLGSQISFNLVSTDSNGNDSAAYGITLTPNGLSLNIGQIDVNGTSGDDVLSGANGSSEHINGGDGSDLIFNVGTGDHVVAGNGNDTIQITATDFVSIDGGAGFDTLVLANGIDLDYNAVGVGTLSNLERIDLGKGDSGSVLTLTAAEVDAITDANNTLQITGENNDTLNVVGAVNTGTTQLINGITYDVYTFGSTTLLIEDNTVQVVV
>Cluster_23_Allele_162
MDSVAPATPVLDPSNGTVISGTAEAGATVILTDGGGNPIGQATADGSGNWSFTPGTPLTNGTVINAVAQDAAGNTSGPVSTTVDAVAPATPVIDPSNGVELSGTAEPGVRVILTDGNGNPIGQTLADGSGNWTFTPGTPLANGTVVNAVAQDPAGNTSGPASTTVDTVAPATPVINASNGSVITGTAEVGAKVILTDGNGNPIGETTADGSGNWTFTPGTPLANGTVINAVAEDAAGNASGPASTTVDSVAPSAPLLSISADGALLTGTAEPNSQVRIVVNGDTANPITVTVDGAGNFSLPFAPPLITGELIAGVAVDAAGNVSGPATINAPDLAPPTISVPEAVDTWINAAEIGDGIQVDVTVRPTMQVGQVVTVKFAGQNGYEAEVSHTLTAGDIAAGNLTLTLTPPGGMGPFPEGASTVTADINGGTASTPVPFTIDTIPPATPVLSLVGNILTISAEPGTELTVTVDVGGVTATATVTADNSGLASLNLLTDLDIDFSWDQLLNAQVSVVGRDPAGNPSNTASIGVGTSIEQPVTIGNFGLDVSLNPLNPRFGFSGTTEPDSSVVIRVITPALNVELLPIQADSSGNFSLNLLSPTILTQLGLNITDILNLGSQISFNLVSTDSNGNDSAAYGITLTPNGLSLNIGQIDVNGTSGDDVLSGANGSSEHINGGDGSDLIFNVGTGDHVVAGNGNDTIQITATDFVSIDGGAGFDTLVLANGIDLDYNAVGVGTLSNLERIDLGKGDSGSVLTLTAAEVDAITDANNTLQITGENNDTLNVVGAVNTGTTQLINGITYDVYTFGSTTLLIEDNTVQVVV
>Cluster_23_Allele_163
MTIVITDGNGNPIGQTSADANGNWSFTPGSQLPDGTVVNVVARDAAGNSSPATSITVDGVAPNAPVVEPSNGSELSGTAEPGSSVTLTDGNGNPIGQTTADANGNWSFTPSTPLPDGTVVNVVARDAAGNSSPPASVTVDAVAPATPTVDPSNGTTLSGTAEPGSSVTLTDGNGNPIGQVTADGSGNWTYTPSTPIANGTVVNVVAQDAAGNSSPGASVTVDSQAPAAPVLNPSNGTTLSGTAEPGATVTLTDGNGNPIGQVTADGSGNWSFTPGTPLANGTVVNATASDPTGNTSAPASTTVDSVAPAAPVVNPSNGAEISGTAEPGATVTLTDGSGNPIGQVTADGSGNWSFTPSTPLADGTVVNATATDPAGNTGGQGSTTVDAIAPATPTVNLSNGSSLSGTAEPGSTVILTDGNGNPIAEVTADGSGNWTYTPSTPIANGTVVNVVAEDAAGNSSPPATVTVDSSAPPAPVINPSNGVVISGTAEAGATVTLTDAGGNPIGQVTADGSGNWSFTPGTPLANGTVIVATATDPTGNTGPQAATTVDSVAPAAPVVNPSNGTTISGTAEAGAKVILTDGSGNPIGETTADGSGNWTFTPGTPLANGTVVNAVAQDPAGNTGPQGSTTVDAVAPNTPVVNPSNGNLLNGTAEPGSTVTLTDGNGNPIGQTTADGSGNWSFTPGSQLPNGTVVNVTASDAAGNTSPPATTTVDSSLPSIPQVDPSNGSVISGTADAGNTIIITDGNGNPIGQVTADGSGNWSFTPGIPLPDGTVVNVVARSPSNVDSAPAVITVDGVAPAAPVIDPSNGSVIAGTAEAGATVILTDGGGNPIGQATADGSGNWTFTPSTPLANGTVINAVAQDPAGNTSGPASVTVDAIAPAAPVINPSNGVVISGTAEAGATVILTDGNGNPIGQVTADGSGNWSFTPGTPLANGSVINALAQDAAGNTSGPASTTVDSVAPATPVLDPSNGTVISGTAEAGATVILTDGGGNPIGQATADGSGNWSFTPGTPLTNGTVINAVAQDAAGNTSGPVSTTVDAVAPATPVIDPSNGVELSGTAEPGVRVILTDGNGNPIGQTLADGSGNWSFTPGTPLANGTVVNAVAQDPAGNTSGPASTTVDTVAPATPVINASNGSVITGTAEVGAKVILTDGNGNPIGETTADGSGNWTFTPGTPLANGTVINAVAEDAAGNASGPASTTVDSVAPSAPLLSISADGALLTGTAEPNSQVRIVVNGDTANPITVTVDGAGNFSLPFAPPLITGELIAGVAVDAAGNVSGPATINAPDLAPPTISVPEAADTWINAAEIGDGIQVDVTVRPTMQVGQVVTVKFAGQNGYEAEVSHTLTAGDIAAGNLTLTLTPPGGMGPFPEGASTVTADINGGTASTPVPFTIDTIPPATPVLSLVGNILTISAEPGTELTVTVDVGGVTATATVTADNSGLASLNLLTDLDIDFSWDQLLNAQVSVVGRDPAGNPSNTASIGVGTSIEQPVTIGNFGLDVSLNPLNPRFGFSGTTEPDSSVVIRVITPALNVELLPIQADSSGNFSLNLLSPTILTQLGLNITDILNLGSQISFNLVSTDSNGNDSAAYGITLTPNGLSLNIGQIDVNGTSGDDVLSGANGSSEHINGGDGSDLIFNVGTGDHVVAGNGNDTIQITATDFVSIDGGAGFDTLVLANGIDLDYNAVGVGTLSNLERIDLGKGDSGSVLTLTAAEVDAITDANNTLQITGENNDTLNVVGAVNTGTTQLINGITYDVYTFGSTTLLIEDNTVQVVV
>Cluster_23_Allele_164
MSIQAKVTPIDQSISSAAAVEVPENGILKLSQSSNVALDVAPESVAGYSKSGSDLIVQLKTGESVRIANFYAEGQPSSQLFLADKDKLVAVDLPPVAADGPLMAGYIPQESLAGFESLTGAGVLGGMSAGTALLVGAAAIGAGVAISNSSGGGGGGGSSVPPDTTPPKAASGLKIAPDGSSISGQAEAGASVGIDTNGDGKPDLTVIADANGNFTAPLNPPLTNGQTVTVVVTDPAGNASPPAQVTAPDTTAPAPATDVQVAPDGSSVTGKAEPGSTVGVDTDGDGQPDTTVVVGPGGSFEVPLNPPLTNGETVTVIVTDPAGNNSTPVTVEAPDTTAPAPATDVQVAPDGSSVTGNAEPGATVGVDTDGDGQPDTTVVVGPGGSFEVPLNPPLTNGETVTVIVTDPAGNSSTPVTAEAPDFPDAPQVNASNGSVLSGTAEAGVTIVITDGNGNPIGQTTADANGNWSFTPGSQLPDGTVVNVVARDAAGNSSPATSITVDGVAPNAPVVEPSNGSELSGTAEPGSSVTLTDGNGNPIGQTTADANGNWSFTPSTPLPDGTVVNVVARDAAGNSSPPASVTVDAVAPATPTVDPSNGTTLSGTAEPGATVTLTDGNGNPIGQVTADGSGNWTFTPSTPLPNGTVVNATATDPSGNASSPASVTVDAVAPATPVVNPSNGTTLSGTAEPGATVTLTDGNGNPIGQVTADGSGNWSFTPTTPLPNGTVVNATATDASGNTSAGSSVTVDSVAPATPVINPSNGTTLSGTAEPGSSVTLTDGNGNPIGQVTADGSGNWSFTPSTPLADGTVVNATATDPAGNTSGQGSTTVDGVAPTTPTVNLSNGSSLSGTAEPGSTVILTDGNGNPIAEVTADGSGNWTYTPSTPIANGTVVNVVAQDAAGNSSPGASVTVDSQAPAAPVLNPSNGTTLSGTAEPGATVTLTDGNGNPIGQVTADGSGNWSFTPGTPLPNGTVVNATASDPTGNTSAPASTTVDSVAPAAPVVNPSNGAEISGTAEPGATVTLTDGSGNPIGQVTADGSGNWSFTPSTPLADGTVVNATATDPAGNTSGQGSTTVDAIAPATPTVNLSNGSSLSGTAEPGSTVILTDGNGNPIAEVTADGSGNWTYTPSTPIANGTVVNVVAEDAAGNSSPPATVTVDSSAPPAPVINPSNGVVISGTAEAGATVTLTDAGGNPIGQVTADGSGNWSFTPGTPLANGTVIVATATDPTGNTGPQAATTVDAVAPPAPVIDPSNGTTISGTAEAGAKVILTDGNGNPIGETTADGSGNWTFTPATPLANGTVVNAVAQDPAGNTGPQGSTTVDAVAPNTPVVNPSNGNLLNGTAEPGSTVTLTDGNGNPIGQTTADGSGNWSFTPGSQLPNGTVVNVTASDAAGNTSPPATTTVDSSLPSIPQVDPSNGSVISGTADAGNTIIITDGNGNPIGQVTADGSGNWSFTPGIPLPDGTVVNVVARSPSNVDSAPAVITVDGVAPAAPVIDPSNGTEISGTAEAGATVILTDGGGNPIGQATADGSGNWTFTPSTPLANGTVINAVAQDPAGNTSGPASVTVDAIAPPAPVIDPSNGVVISGTAEAGATVILTDGNGNPIGQVTADGSGNWAFTPATPLANGTVINALAQDAAGNNSSPTSATVDSLAPAAPVIDPSNGSVIAGTAEAGATVILTDGNGNPIGQVTADGSGNWSFTPGTPLSNGTVVNAVAQDAAGNTSGPASTTVDSVAPAAPVIDPSNGSVIAGTAEAGATVILTDGGGNPIGQATADGSGNWTFTPSTPLANGTVINAVAQDPAGNTSGPASVTVDAIAPPAPVIDPSNGVVISGTAEAGATVILTDGNGNPIGQVTADGSGNWSFTPGTPLANGSVINALAQDAAGNTSGPASTTVDSVAPATPVLDPSNGTVISGTAEAGATVILTDGGGNPIGQATADGSGNWSFTPGTPLTNGTVINAVAQDAAGNTSGPVSTTVDAVAPATPVIDPSNGVELSGTAEPGVRVILTDGNGNPIGQTLADGSGNWTFTPGTPLANGTVVNAVAQDPAGNTSGPASTTVDTVAPATPVINASNGSVITGTAEVGAKVILTDGNGNPIGETTADGSGNWTFTPGTPLANGTVINAVAEDAAGNASGPASTTVDSVAPSAPLLSISADGALLTGTAEPNSQVRIVVNGDTANPITVTVDGAGNFSLPFAPPLITGELIAGVAVDAAGNVSGPATINAPDLAPPTISVPEAADTWINAAEIGDGIQVDVTVRPTMQVGQVVTVKFAGQNGYEAEVSHTLTAGDIAAGNLTLTLTPPGGMGPFPEGASTVTADINGGTASTPVPFTIDTIPPATPVLSLVGNILTISAEPGTELTVTVDVGGVTATATVTADNSGLASLNLLTDLDIDFSWDQLLNAQVSVVGRDPAGNPSNTASIGVGTSIEQPVTIGNFGLDVSLNPLNPRFGFSGTTEPDSSVVIRVITPALNVELLPIQADSSGNFSLNLLSPTILTQLGLNITDILNLGSQISFNLVSTDSNGNDSAAYGITLTPNGLSLNIGQIDVNGTSGDDVLSGANGSSEHINGGDGSDLIFNVGTGDHVVAGNGNDTIQITATDFVSIDGGAGFDTLVLANGIDLDYNAVGVGTLSNLERIDLGKGDSGSVLTLTAAEVDAITDANNTLQITGENNDTLNVVGAVNTGTTQLINGITYDVYTFGSTTLLIEDNTVQVVV
>Cluster_23_Allele_165
MSIQAKVTPIDQSISSAAAVEVPENGILKLSQSSNVALDVAPESVAGYSKSGSDLIVQLKTGESVRIANFYAEGQPSSQLFLADKDKLVAVDLPPVAADGPLMAGYIPQESLAGFESLTGAGVLGGMSAGTALLVGAAAIGAGVAISNSSGGGGGGGSSVPPDTTPPKAASGLKIAPDGSSISGQAEAGASVGIDTNGDGKPDLTVIADANGNFTAPLNPPLTNGQTVTVVVTDPAGNASPPAQVTAPDTTAPAPATDVQVAPDGSSVTGKAEPGSTVGVDTDGDGQPDTTVVVGPGGSFEVPLNPPLTNGETVTVIVTDPAGNNSTPVTVEAPDTTAPAPATDVQVAPDGSSVTGNAEPGATVGVDTDGDGQPDTTVVVGPGGSFEVPLNPLLTNGETVTVIVTDPAGNSSTPVTAEAPDFPDAPQVNASNGSVLSGTAEAGVTIVITDGNGNPIGQTSADANGNWSFTPGSQLPDGTVVNVVARDAAGNSSPATSITVDGVAPSAPVVEPSNGSELSGTAEPGSSVTLTDGNGNPIGQTTADANGNWSFTPSTPLPDGTVVNVVARDAAGNSSPPASVTVDAVAPATPTVDPSNGTTFSGTAEPGATVTLTDGNGNPIGQVTADGSGNWTFTPSTPLPNGTVVNATATDPSGNASSPASVTVDAVAPATPVVNPSNGTTLSGTAEPGATVTLTDGNGNPIGQVTADGSGNWSFTPTTPLPNGTVVNATATDASGNTSAGSSVTVDSVAPATPVINPSNGTTLSGTAEPGSSVTLTDGNGNPIGQVTADGSGNWSFTPSTPLADGTVVNATATDPAGNTSGQGSTTVDGVAPTTPTVNLSNGSSLSGTAEPGSTVILTDGNGNPIAEVTADGSGNWTYTPSTPIANGTVVNVVAQDAAGNSSPGASVTVDSQAPAAPVLNPSNGTTLSGTAEPGATVSLTDGNGNPIGQVTADGSGNWSFTPGTPLANGTVVNATASDPTGNTSAPASTTVDSVAPAAPVVNPSNGAEISGTAEPGATVTLTDGSGNPIGQVTADGSGNWSFTPSTPLADGTVVNATATDPAGNTGGQGSTTVDAIAPATPTVNLSNGSSLSGTAEPGSTVILTDGNGNPIAEVTADGSGNWTYTPSTPIANGTVVNVVAQDAAGNSSPPATVTVDSSAPPAPVINPSNGVVISGTAEAGTTVTLTDAGGNPIGQVTADGSGNWSFTPGTPLANGTVIVATATDPTGNTGPQAATTVDAVAPPAPVIDPSNGTTISGTAEAGAKVILTDGNGNPIGETTADGSGNWTFTPATPLANGTVVNAVAQDPAGNTGPQGSTTVDAVAPNTPVVNPSNGNLLNGTAEPGSTVTLTDGNGNPIGQTTADGSGNWSFTPGSQLPNGTVVNVTASDAAGNTSPPATTTVDSSLPSIPQVDPSNGSVISGTADAGNTIIITDGNGNPIGQVTADGSGNWSFTPGIPLPDGTVVNVVARSPSNVDSAPAVITVDGVARRRR
>Cluster_23_Allele_166
MIDPSNGTEISGTAEAGATVILTDGGGNPIGQATADGSGNWTFTPGTPLANGTVINAVAQDPAGNTSGPASVTVDAIAPPAPVIDPSNGVVISGTAEAGATVILTDGNGNPIGQVTADGSGNWAFTPATPLANGTVINALAQDAAGNNSSPTSATVDSLAPAAPVIDPSNGSVIAGTAEAGATVILTDGNGNPIGQVTADGSGNWSFTPGTPLSNGTVVNAVAQDAAGNASGPASTTVDSVAPAAPVIDPSNGSVIAGTAEAGATVILTDGGGNPIGQATADGSGNWTFTPSTPLANGTVINAVAQDPAGNTSGPASVTVDAIAPPAPVINPSNGVVISGTAEAGATVILTDGNGNPIGQVTADGSGNWSFTPGTPLANGSVINALAQDAAGNTSGPASTTVDSVAPATPVLDPSNGTVISGTAEAGATVILTDGGGNPIGQATADGSGNWSFTPGTPLTNGTVINAVAQDAAGNTSGPVSTTVDAVAPATPVIDPSNGVELSGTAEPGVRVILTDGNGNPIGQTLADGSGNWTFTPGTPLVNGTVVNAVAQDPAGNTSGPASTTVDTVAPATPVINASNGSVITGTAEVGAKVILTDGNGNPIGETTADGSGNWTFTPGTPLANGTVINAVAEDAAGNASGPASTTVDSVAPSAPLLSISADGALLTGTAEPNSQVRIVVNGDTANPITVTVDGAGNFSLPFAPPLITGELIAGVAVDAAGNVSGPATINAPDLAPPTISVPEAADTWINAAEIGDGIQVDVTVRPTMQVGQVVTVKFAGQNGYEAEVSHTLTAGDIAAGNLTLTLTPPGGMGPFPEGASTVTADINGGTASTPVPFTIDTIPPATPVLSLVGNILTISAEPGTELTVTVDVGGVTATATVTADNSGLASLNLLTDLDIDFSWDQLLNAQVSVVGRDPAGNPSNTASIGVGTSIEQPVTIGNFGLDVSLNPLNPRFGFSGTTEPDSSVVIRVITPALNVELLPIQADSSGNFSLNLLSPTILTQLGLNITDILNLGSQISFNLVSTDSNGNDSAAYGITLTPNGLSLNIGQIDVNGTSGDDVLSGANGSSEHINGGDGSDLIFNVGTGDHVVAGNGNDTIQITATDFVSIDGGAGFDTLVLANGIDLDYNAVGVGTLSNLERIDLGKGDSGSVLTLTAAEVDAITDANNTLQITGENNDTLNVVGAVNTGTTQLINGITYDVYTFGSTTLLIEDNTVQVVV
>Cluster_23_Allele_167
MSIQAKVTPIDQSISSAAAVEVPENGILKLSQSSNIALDVAPESVAGYSKSGSDLIVQLKTGESVRIANFYAEGQPSSQLFLADKDKLVAVDLPPVAADGPLMAGYIPQESLAGFESLTGAGVLGGMSAGTALLVGAAAIGAGVAISNSSGGGGGGGSSVPPDTTPPKAASGLKIAPDGSSISGQAEAGASVGIDTNGDGKPDLTVIADANGNFTAPLNPPLTNGQTVTVVVTDPAGNASPPAQVTAPDTTAPAPATDVQVAPDGSSVTGKAEPGSTVGVDTDGDGQPDTTVVVGPGGSFEVPLNPPLTNGETVTVIVTDPAGNNSTPVTVEAPDTTAPAPATDVQVAPDGSSVTGNAEPGATVGVDTDGDGQPDTTVVVGPGGSFEVPLNPPLTNGETVTVIVTDPAGNNSTPVTVEAPDTTAPAPATDVQVAPDGSSVTGNAEPGATVGVDTDGDGQPDTTVVVGPGGSFEVPLNPPLTNGETVTVIVTDPAGNSSTPVTAEAPDFPDAPQVNASNGSVLSGTAEAGVTIVITDGNGNPIGQTSADANGNWSFTPGSQLPDGTVVNVVARDAAGNSSPATSITVDGVAPSAPVVEPSNGSELSGTAEPGSSVTLTDGNGNPIGQTTADANGNWSFTPSTPLPDGTVVNVVARDAAGNSSPPASVTVDAVAPATPTVDPSNGTTLSGTAEPGATVTLTDGNGNPIGQVTADGSGNWTFTPSTPLPNGTVVNATATDPSGNASSPASVTVDAVAPATPVVNPSNGTTLSGTAEPGATVTLTDGNGNPIGQVTADGSGNWSFTPTTPLPNGTVVNATATDASGNTSAGSSVTVDSVAPATPVINPSNGTTLSGTAEPGSSVTLTDGNGNPIGQVTADGSGNWSFTPSTPLADGTVVNATATDPAGNTSGQGSTTVDGVAPTTPTVNLSNGSSLSGTAEPGSTVILTDGNGNPIAEVTADGSGNWTYTPSTPIANGTVVNVVAQDAAGNSSPGASVTVDSQAPAAPVVNPSNGTTLSGTAEPGATVTLTDGNGNPIGQVTADGSGNWSFTPGTPLANGTVVNATASDPTGNTSAPASTTVDSVAPAAPVVNPSNGAEISGTAEPGATVTLTDGSGNPIGQVTADGSGNWSFTPSTPLADGTVVNATATDPAGNTGGQGSTTVDAIAPATPTVNLSNGSSLSGTAEPGSTVILTDGNGNPIAEVTADGSGNWTYTPSTPIANGTVVNVVAQDAAGNSSPPATVTVDSSAPPAPVINPSNGVVISGTAEAGATVTLTDAGGNPIGQVTADGSGNWSFTPGTPLANGTVIVATATDPTGNTGPQAATTVDAVAPPAPVIDPSNGTTISGTAEAGAKVILTDGNGNPIGETTADGSGNWTFTPATPLANGTVVNAVAQDPAGNTGPQGSTTVDAVAPNTPVVNPSNGNLLNGTAEPGSTVTLTDGNGNPIGQTTADGSGNWSFTPGSQLPNGTVVNVTASDAAGNTSPPATTTVDSSLPSIPQVDPSNGSVISGTADAGNTIIITDGNGNPIGQVTADGSGNWSFTPGIPLPDGTVVNVVARSPSNVDSAPAVITVDGVAPAAPVIDPSNGTEISGTAEAGATVILTDGGGNPIGQATADGSGNWTFTPGTPLANGTVINAVAQDPAGNTSGPASVTVDAIAPPAPVIDPSNGVVISGTAEAGATVILTDGNGNPIGQVTADGSGNWAFTPATPLANGTVINALAQDAAGNNSSPTSATVDSLAPAAPVIDPSNGSVIAGTAEAGATVILTDGNGNPIGQVTADGSGNWSFTPGTPLANGTVVNAVAQDAAGNTSGPASTTVDSVAPAAPVIDPSNGSVIAGTAEAGATVILTDGGGNPIGQATADGSGNWTFTPSTPLANGTVINAVAQDPAGNTSGPASVTVDAIAPPAPVINPSNGVVISGTAEAGATVILTDGNGNPIGQVTADGSGNWSFTPGTPLANGSVINALAQDAAGNTSGPASTTVDSVAPATPVLDPSNGTVISGTAEAGATVILTDGGGNPIGQATADGSGNWSFTPGTPLTNGTVINAVAQDAAGNTSGPVSTTVDAVAPATPVIDPSNGVELSGTAEPGVRVILTDGNGNPIGQTLADGSGNWTFTPGTPLANGTVVNAVAQDPAGNTSGPASTTVDTVAPAMPVINASNGSVITGTAEVGAKVILTDGNGNPIGETTADGSGNWTFTPGTPLANGTVINAVAEDAAGNASGPASTTVDSVAPSAPLLSISADGALLTGTAEPNSQVRIVVNGDTANPITVTVDGAGNFSLPFAPPLITGELIAGVAVDAAGNVSGPATINAPDLAPPTISVPEAADTWINAAEIGDGIQVDVTVRPTMQVGQVVTVKFAGQNGYEAEVSHTLTAGDIAAGNLTLTLTPPGGMGPFPEGASTVTADINGGTASTPVPFTIDTIPPATPVLSLVGNILTISAEPGTELTVTVDVGGVTATATVTADNSGLASLNLLTDLDIDFSWDQLLNAQVSVVGRDPAGNPSNTASIGVGTSIEQPVTIGNFGLDVSLNPLNPRFGFSGTTEPDSSVVIRVITPVLNVELLPIQADSSGNFSLNLLSPTILTQLGLNITDILNLGSQISFNLVSTDSNGNDSAAYGITLTPNGLSLNIGQIDVNGTSGDDVLSGANGSSEHINGGDGSDLIFNVGTGDHVVAGNGNDTIQITATDFVSIDGGAGFDTLVLANGIDLDYNAVGVGTLSNLERIDLGKGDSGSVLTLTAAEVDAITDANNTLQITGENNDTLNVVGAVNTGTTQLINGITYDVYTFGSTTLLIEDNTVQVVV
>Cluster_23_Allele_168
MSIQAKVTPIDQSISSAAAVEVPENGILKLSQSSNIALDVAPESVAGYSKSGSDLIVQLKTGESVRIANFYAEGQPSSQLFLADKDKLVAVDLPPVAADGPLMAGYIPQESLAGFESLTGAGVLGGMSAGTALLVGAAAIGAGVAISNSSGGGGGGGSSVPPDTTPPKAASGLKIAPDGSSISGQAEAGASVGIDTNGDGKPDLTVIADANGNFTAPLNPPLTNGQTVTVVVTDPAGNASPPAQVTAPDTTAPAPATDVQVAPDGSSVTGKAEPGSTVGVDTDGDGQPDTTVVVGPGGSFEVPLNPPLTNGETVTVIVTDPAGNNSTPVTVEAPDTTAPAPATDVQVAPDGSSVTGNAEPGATVGVDTDGDGQPDTTVVVGPGGSFEVPLNPPLTNGETVTVIVTDPAGNSSTPVTAEAPDFPDAPQVNASNGSVLSGTAEAGVTIVITDGNGNPIGQTSADANGNWSFTPGSQLPDGTVVNVVARDAAGNSSPATSITVDGVAPSAPVVEPSNGSELSGTAEPGSSVTLTDGNGNPIGQTTADANGNWSFTPSTPLPDGTVVNVVARDAAGNSSPPASVTVDAVAPATPTVDPSNGTTLSGTAEPGATVTLTDGNGNPIGQVTADGSGNWTFTPSTPLPNGTVVNATATDPSGNASSPASVTVDAVAPATPVVNPSNGTTLSGTAEPGATVTLTDGNGNPIGQVTADGSGNWSFTPTTPLPNGTVVNATATDASGNTSAGSSVTVDSVAPATPVINPSNGTTLSGTAEPGSSVTLTDGNGNPIGQVTADGSGNWSFTPSTPLADGTVVNATATDPAGNTGGQGSTTVDAIAPTTPTVNLSNGSSLSGTAEPGSTVILTDGNGNPIAEVTADGSGNWTYTPSTPIANGTVVNVVAQDAAGNSSPGASVTVDSQAPAAPVLNPSNGTTLSGTAEPGATVTLTDGNGNPIGQVTADGSGNWSFTPGTPLANGTVVNATASDPTGNTSAPATTTVDSVAPAAPVVNPSNGAEISGTAEPGATVTLTDGSGNPIGQVTADGSGNWSFTPSTPLADGTVVNATATDPAGNTGGQGSTTVDAIAPATPTVNLSNGSSLSGTAEPGSTVILTDGNGNPIAEVTADGSGNWTYTPSTPIANGTVVNVVAQDAAGNSSPPATVTIDSSAPPAPVINPSNGVVISGTAEAGATVTLTDAGGNPIGQVTADGSGNWSFTPGTPLANGTVIVATATDPTGNTGPQAATTVDAVAPPAPVIDPSNGTTISGTAEAGAKVILTDGNGNPIGETTADGSGNWTFTPATPLANGTVVNAVAQDPAGNTGPQGSTTVDAVAPNTPVVNPSNGNLLNGTAEPGSTVTLTDGNGNPIGQTTADGSGNWSFTPGSQLPNGTVVNVTASDAAGNTSAPATTTVDSSLPSIPQVDPSNGSVISGTADAGNTIIITDGNGNPIGQVTADGSGNWSFTPGIPLPDGTVVNVVARSPSNVDSAPAVITVDGVAPAAPVIDPSNGTEISGTAEAGATVILTDGGGNPIGQATADGSGNWTFTPGTPLANGTVINAVAQDPAGNTSGPASVTVDAIAPPAPVIDPSNGVVISGTAEAGATVILTDGNGNPIGQVTADGSGNWAFTPATPLANGTVINALAQDAAGNNSSPTSATVDSLAPAAPVIDPSNGSVIAGTAEAGATVILTDGNGNPIGQVTADGSGNWSFTPGTPLANGTVVNAVAQDAAGNTSGPASTTVDSVAPAAPVIDPSNGSVIAGTAEAGATVILTDGGGNPIGQATADGSGNWTFTPSTPLANGTVINAVAQDPAGNTSGPASVTVDAIAPPAPVINPSNGVVISGTAEAGATVILTDGNGNPIGQVTADGSGNWSFTPGTPLANGSVINALAQDAAGNTSGPASTTVDSVAPATPVLDPSNGTVISGTAEAGATVILTDGGGNPIGQATADGSGNWSFTPGTPLTNGTVINAVAQDAAGNTSGPVSTTVDAVAPATPVIDPSNGVELSGTAEPGVRVILTDGNGNPIGQTLADGSGNWTFTPGTPLANGTVVNAVAQDPAGNTSGPASTTVDTVAPATPVINASNGSVITGTAEVGAKVILTDGNGNPIGETTADGSGNWTFTPGTPLANGTVINAVAEDAAGNASGPASTTVDSVAPSAPLLSISADGALLTGTAEPNSQVRIVVNGDTANPITVTVDGAGNFSLPFAPPLITGELIAGVAVDAAGNVSGPATINAPDLAPPTISVPEAADTWINAAEIGDGIQVDVTVRPTMQVGQVVTVKFAGQNGYEAEVSHTLTAGDIAAGNLTLTLTPPGGMGPFPEGASTVTADINGGTASTPVPFTIDTIPPATPVLSLVGNILTISAEPGTELTVTVDVGGVTATATVTADNSGLASLNLLTDLDIDFSWDQLLNAQVSVVGRDPAGNPSNTASIGVGTSIEQPVTIGNFGLDVSLNPLNPRFGFSGTTEPDSSVVIRVITPALNVELLPIQADSSGNFSLNLLSPTILTQLGLNITDILNLGSQISFNLVSTDSNGNDSAAYGITLTPNGLSLNIGQIDVNGTSGDDVLSGANGSSEHINGGDGSDLIFNVGTGDHVVAGNGNDTIQITATDFVSIDGGAGFDTLVLANGIDLDYNAVGVGTLSNLERIDLGKGDSGSVLTLTAAEVDAITDANNTLQITGENNDTLNVVGAVNTGTTQLINGITYDVYTFGSTTLLIEDNTVQVVV
>Cluster_23_Allele_169
SAEPGSTVTLTDGNGNSIAQVTADGSGSWTFTPSTPLANGTVVNATATDPTGNTSAPASTTVDSVAPAAPVVNPSNGAEISGTAEPGASVTLTDGSGNPIGQATADGSGNWSFTPTTPLADGTVVNATATDAAGNTSGQASVTVDGVAPATPTVNLSNGSSLTGSAEPNSTVTLTDGNGNPIAEVTADGSGNWTYTPSTPIANGTVVNVVARDAAGNSSPPATVTVDSSAPPAPVINPSNGTTISGTAEAGASVTLTDGNGNPIGQVTADGSGNWSYSPATPLANGTVIVATATDPTGNTGPQAATTVDSVAPPAPLVNPSNGATISGTAEAGAKVILTDGNGNPIGETTADGNGNWSFTPGTPLANGTVVNAVAQDPAGNTGPQGSTTVDSVAPPSPVVNPSNGNVINGTAEPGSTITLTDGNGNPIGQVSADGSGNWTFSPASQLPNGTVVNATATDAAGNTSGPGSTTVDTSLPSIPQVDPSNGSVISGTADAGNTIIITDGSGNPIGQVSADGSGNWSFTPGIPLPDGTVVNVVARSPSNVDSAPAVITVDGVAPAAPVVEPSNGTEISGTAEAGATIILTDGNGNPIGQTTADGSGNWSFTPSTPLPNGTVVNATATDPAGNTSGPASVTVDAVAPPVPVINPSNGVVISGTAEAG
>Cluster_23_Allele_170
DAVAPAVPVIDPSNGSVISGTAEAGATVILTDGGGNPIGQATADGSGNWSFTPATPLADGAVINAVAQDPAGNTSGPASTTVDAVAPAIPVLNPSNGSVIAGTAEAGAKVILTDGNGNPIGETTADGSGNWSFTPATPLANGTVVNAVAQDTAGNTSGPASTTVDTVAPATPVLDASNGTVISGTAEAGATVILTDGNGNPIGQATADGSGNWSFTPGTPLTNGTVVNAVAQDAAGNTSGPVSTTVDAVAPATPVIAPSNGVELSGTAEPGVRVILTDSNGNPVGQTLADGSGNWTFTPSTPLANGTVVNAVAQDPAGNTSGPASTTVDTVAPATPVINASNGSVITGTAEVGAKVILTDGNGNPIGETTADGSGNWTFTPGTPLANGTVINAVAEDAAGNASGPVSTTVDSVAPSAPLLSISADGALLTGTAEPNSQVRIVVNGDTANPITVNVDGSGNFSLPFAPPLVTGELIAGVAVDAVGNVSGPATINAPDLAPPTISVPEAADSWINAAEIGDGIQVDVAVRPTMQAGQVITVKFAGQNGYEAEVSHTLTAGDIAIGNVTLTLLPPSGQGPFPEGASTVTADINGGTASNTVSFTVDTVPPPAPVLSLVGNILTISTEPGTEVTVEVNIGGAVATVTLTADNTGLASLDLLTGLDIDLSWDQLLNAQVSVKGEDLAGNPSPVASIGVGTNIPQPVTIGNFGLDVGLLPPTFGFSGDTAPNSGLEVRVVTPAANVTVPLTADASGHFALNLLDPALLLQLGLGSITDLLNLGSQLSFNVVAIDSNGNDSASYGITLSGSGVGLNIGQIDVNGTSGDDVLSGANGSSEHINGGAGSDLILNVGTGDQVQAGDGNDTIQITATDFVSIDGGNGFDTLLLANGIDLDYNAVGVGTLSNLERIDLGKGDGGSVLTLTAAEVDVITDASNTLQITGESNDTLNVSGAVNTGTTQLINGITYDVYTFGSTTLLIEDNTVQVVV
>Cluster_23_Allele_171
MTIQAKVTSIDQSISSAAAVEIPENGIIHLSQSSNVALDVAPDAVAGYSKSGSDLIVQLKTGETVRIADFYAEGQPSSQLFLADKDQLVAVDLPPVAADGPLMAGYIPQESFAGFESLTGAGLLGGMSAGTALLIGAAVIGGGVALSNSGGGGGGGGGVPPDTTPPKAASGLKVAPDGSGISGQAEAGASVGIDTSGDGKPDITVIADSNGNFTAPLNPPLTDGQTVTVVVTDPAGNASPPAQVVAPDTTAPAPATGVQVAPDGGSVIGKAEPGATVGVDSNGDGQ
>Cluster_23_Allele_172
PSGNVSPPTQATAPDTTAPAPATGVQVAPDGGSVIGKAEPGATVGVDSNGDGQPDTTVVVGPDGSFEVPLNPPLTNGETVTVVVTDPAGNSSTPVTAEAPDFPDAPQVNASNGSTLSGTAEAGVTLVITDGNGNPIGQATADANGNWTFTPASQLPDGTVVNVVARDAAGNSSPATSITVDGVAPSAPVVEPSNGSELSGTAEPGSSVTLTDGNGNTIGQVTADANGNWTLTPSTPLPDGTVVNVVARDAAGNSSPPASVTVDAVAPATPIVDPSNGTTLSGTAEPDSSVTLTDGNGNPIGQVTADGSGNWTFTPTTPLPNGTVVNATATDPSGNASAPASVTVDAVAPATPVVNPSNGTTLSGTAEPGSSVTLTDGNGAPIGQVTADGSGNWSFTPSTALPNGTVVTATATDPSGNTSPGASTTVDSQAPAAPLVDPSNGTTISGSAEPGSTVTLTDGNGDPIGQVTADGSGNWSFTPITPMADGSVIN
>Cluster_23_Allele_173
ATDPAGNTSGQGSTTVDGVAPTTPTVNLSNGSSLSGTAEPGSTVILTDGNGNPIAEVTADGSGNWTYTPSTPIANGTVVNVVAEDAAGNSSPPATVTVDSSAPPAPVINPSNGVVISGTAEAGATVTLTDAGGNPIGQVTADGSGNWSFTPGTPLANGTVIVATATDPTGNTGPQAATTVDAVAPPAPVIDPSNGTTISGTAEAGAKVILTDGNGNPIGETTADGSGNWTFTPATPLANGTVVNAVAQDPAGNTGPQGSTTVDAVAPNTPVVNPSNGNLLNGTAEPGSTVTLTDGNGNPIGQTTADGSGNWSFTPGSQLPNGTVVNVTASDAAGNTSPPATTTVDSSLPSIPQVDPSNGSVISGTADAGNTIIITDGNGNPIGQVTADGSGNWSFTPGIPLPDGTVVNVVARSPSNVDSAPAVITVDGVAPAAPVIDPSNGTEISGTAEAGATVILTDGGGNPIGQATADGSGNWTFTPGTPLANGTVINAVAQDPAGNTSGPASVTVDAIAPPAPVIDPSNGVVISGTAEAGATVILTDGNGNPIGQVTADGSGNWSFTPGTPLANGSVINALAQDAAGNTSGPASTTVDSVAPATPVLDPSNGTVISGTAEAGATVILTDGGGNPIGQATADGSGNWSFTPGTPLTNGTVINAVAQDAAGNTSGPVSTTVDAVAPATPVIDPSNGVELSGTAEPGVRVILTDGNGNPIGQTLADGSGNWTFTPGTPLANGTVVNAVAQDPAGNTSGPASTTVDTVAPATPVINASNGSVITGTAEVGAKVILTDGNGNPIGETTADGSGNWTFTPGTPLANGTVINAVAEDAAGNASGPASTTVDSVAPSAPLLSISADGALLTGTAEPNSQVRIVVNGDTANPITVTVDGAGNFSLPFAPPLITGELIAGVAVDAAGNVSGPATINAPDLAPPTISVPEAADTWINAAEIGDGIQVDVTVRPTMQVGQVVTVKFAGQNGYEAEVSHTLTAGDIAAGNLTLTLTPPGGMGPFPEGASTVTADINGGTASTPVPFTIDTIPPATPVLSLVGNILTISAEPGTELTVTVDVGGVTATATVTADNSGLASLNLLTDLDIDFSWDQLLNAQVSVVGRDPAGNPSNTASIGVGTSIEQPVTIGNFGLDVSLNPLNPRFGFSGTTEPDSSVVIRVITPALNVELLPIQADSSGNFSLNLLSPTILTQLGLNITDILNLGSQISFNLVSTDSNGNDSAAYGITLTPNGLSLNIGQIDVNGTSGDDVLSGANGSSEHINGGDGSDLIFNVGTGDHVVAGNGNDTIQITATDFVSIDGGAGFDTLVLANGIDLDYNAVGVGTLSNLERIDLGKGDSGSVLTLTAAEVDAITDANNTLQITGENNDTLNVVGAVNTGTTQLINGITYDVYTFGSTTLLIEDNTVQVVV
>Cluster_23_Allele_174
ILTDGGGNPIGQATADGSGNWTFTPSTPLANGTVINAVAQDPAGNTSGPASVTVDAIAPPAPVINPSNGVVISGTAEAGATVILTDGNGNPIGQVTADGSGNWSFTPGTPLANGSVINALAQDAAGNTSGPASTTVDSVAPATPVLDPSNGTVISGTAEAGATVILTDGGGNPIGQATADGSGNWSFTPGTPLTNGTVINAVAQDAAGNTSGPVSTTVDAVAPATPVIDPSNGVELSGTAEPGVRVILTDGNGNPIGQTLADGSGNWTFTPGTPLVNGTVVNAVAQDPAGNTSGPASTTVDTVAPATPVINASNGSVITGTAEVGAKVILTDGNGNPIGETTADGSGNWTFTPGTPLANGTVINAVAEDAAGNASGPASTTVDSVAPSAPLLSISADGALLTGTAEPNSQVRIVVNGDTANPITVTVDGAGNFSLPFAPPLITGELIAGVAVDAAGNVSGPATINAPDLAPPTISVPEAADTWINAAEIGDGIQVDVTVRPTMQVGQVVTVKFAGQNGYEAEVSHTLTAGDIAAGNLTLTLTPPGGMGPFPEGASTVTADINGGTASTPVPFTIDTIPPATPVLSLVGNILTISAEPGTELTVTVDVGGVTATATVTADNSGLASLNLLTDLDIDFSWDQLLNAQVSVVGRDPAGNPSNTVSIGVGTSIEQPVTIGNFGLDVSLNPLNPRFGFSGTTEPDSSVVIRVITPALNVELLPIQADSSGNFSLNLLSPTILTQLGLNITDILNLGSQISFNLVSTDSNGNDSAAYGITLTPNGLSLNIGQIDVNGTSGDDVLSGANGSSEHINGGDGSDLIFNVGTGDHVVAGNGNDTIQITATDFVSIDGGAGFDTLVLANGIDLDYNAVGVGTLSNLERIDLGKGDSGSVLTLTAAEVDAITDANNTLQITGENNDTLNVVGAVNTGTTQLINGITYDVYTFGSTTLLIEDNTVQVVV
>Cluster_23_Allele_175
MTLTDGNGNPIGQTTADGSGNWSFTPGSQLPNGTVVNVTASDAAGNTSAPATTTVDSSLPSIPQVDPSNGSVISGTADAGNTIIITDGNGNPIGQVTADGSGNWSFTPGIPLPDGTVVNVVARSPSNVDSAPAVITVDGVAPAAPVIDPSNGTEISGTAEAGATVILTDGGGNPIGQATADGSGNWTFTPSTPLANGTVINAVAQDPAGNTSGPASVTVDAIAPPAPVIDPSNGVVISGTAEAGATVILTDGNGNPIGQVTADGSGNWSFTPGTPLANGSVINALAQDAAGNTSGPASTTVDSVAPATPVLDPSNGTVISGTAEAGATVILTDGGGNPIGQATADGSGNWSFTPGTPLTNGTVINAVAQDAAGNTSGPVSTTVDAVAPATPVIDPSNGVELSGTAEPGVRVILTDGNGNPIGQTLADGSGNWTFTPGTPLANGTVVNAVAQDPAGNTSGPASTTVDTVAPATPVINASNGSVITGTAEVGAKVILTDGNGNPIGETTADGSGNWTFTPGTPLANGTVINAVAEDAAGNASGPASTTVDSVAPSAPLLSISADGALLTGTAEPNSQVRIVVNGDTANPITVTVDGAGNFSLPFAPPLITGELIAGVAVDAAGNVSGPATINAPDLAPPTISVPEAADTWINAAEIGDGIQVDVTVRPTMQVGQVVTVKFAGQNGYEAEVSHTLTAGDIAAGNLTLTLTPPGGMGPFPEGASTVTADINGGTASTPVPFTIDTIPPATPVLSLVGNILTISAEPGTELTVTVDVGGVTATATVTADNSGLASLNLLTDLDIDFSWDQLLNAQVSVVGRDPAGNPSNTASIGVGTSIEQPVTIGNFGLDVSLNPLNPRFGFSGTTEPDSSVVIRVITPALNVELLPIQADSSGNFSLNLLSPTILTQLGLNITDILNLGSQISFNLVSTDSNGNDSAAYGITLTPNGLSLNIGQIDVNGTSGDDVLSGANGSSEHINGGDGSDLIFNVGTGDHVVAGNGNDTIQITATDFVSIDGGAGFDTLVLANGIDLDYNAVGVGTLSNLERIDLGKGDSGSVLTLTAAEVDAITDANNTLQITGENNDTLNVVGAVNTGTTQLINGITYDVYTFGSTTLLIEDNTVQVVV
>Cluster_23_Allele_176
IGQTLADGSGNWSFTPGTPLANGTVVNAVAQDPAGNTSGPASTTVDTVAPATPVINASNGSVITGTAEVGAKVILTDGNGNPIGETTADGSGNWTFTPGTPLANGTVINAVAEDAAGNASGPASTTVDSVAPSAPLLSISADGALLTGTAEPNSQVRIVVNGDTANPITVTVDGAGNFSLPFAPPLITGELIAGVAVDAAGNVSGPATINAPDLAPPTISVPEAADTWINAAEIGDGIQVDVTVRPTMQVGQVVTVKFAGQNGYEAEVSHTLTAGDIAAGNLTLTLTPPGGMGPFPEGASTVTADINGGTASTPVPFTIDTIPPATPVLSLVGNILTISAEPGTELTVTVDVGGVTATATVTADNSGLASLNLLTDLDVDFSWDQLLNAQVSVVGRDPAGNPSNTASIGIGTSIEQPVTIGNFGLDVSLNPLNPRFGFSGTTEPNSSVVIRVITPALNVELLPIQADSSGNFSLNLLSPTILTQLGLNITDILNLGSQISFNLVSTDSNGNDSAAYGITLTPNGLSLNIGQIDVNGTSGDDVLSGANGSSEHINGGDGSDLIFNVGTGDHVVAGNGNDTIQITATDFVSIDGGAGFDTLVLANGIDLDYNAVGVGTLSNLERIDLGKGDSGSVLTLTAAEVDAITDANNTLQITGENNDTLNVVGAVNTGTTQLINGITYDVYTFGSTTLLIEDNTVQVVV
>Cluster_23_Allele_177
MSIQAKVTPIDQSISSAAAVEVPENGILKLSQSSNIALDVAPESVAGYSKSGSDLIVQLKTGESVRIANFYAEGQPSSQLFLADKDKLVAVDLPPVAADGPLMAGYIPQESLAGFESLTGAGVLGGMSAGTALLVGAAAIGAGVAISNSSGGGGGGGSSVPPDTTPPKAASGLKIAPDGSSISGQAEAGASVGIDTNGDGKPDLTVIADANGNFTAPLNPPLTNGQTVTVVVTDPAGNASPPAQVTAPDTTAPAPATDVQVTPGGSSVIGKAEPGSTVGVDTDGDGQPDTTVVVGPGGSFEVPLNPPLTNGETVTVIVTDPAGN
>Cluster_23_Allele_178
AVAQDPAGNTSGPASVTVDAIAPAAPVINPSNGVVISGTAEAGATVILTDGNGNPIGQVTADGSGNWSFTPGTPLANGSVINALAQDAAGNTSGPASTTVDSVAPATPVLDPSNGTVISGTAEAGATVILTDGGGNPIGQATADGSGNWSFTPGTPLTNGTVINAVAQDAAGNTSGPVSTTVDAVAPATPVIDPSNGVELSGTAEPGVRVILTDGNGNPIGQTLADGSGNWSFTPGTPLANGTVVNAVAQDPAGNTSGPASTTVDTVAPATPVINASNGSVITGTAEVGAKVILTDGNGNPIGETTADGSGNWTFTPGTPLANGTVINAVAEDAAGNASGPASTTVDSVAPSAPLLSISADGALLTGTAEPNSQVRIVVNGDTANPITVTVDGAGNFSLPFAPPLITGELIAGVAVDAAGNVSGPATINAPDLAPPTISVPEAADTWINAAEIGDGIQVDVTVRPTMQVGQVVTVKFAGQNGYEAEVSHTLTAGDIAAGNLTLTLTPPGGMGPFPEGASTVTADINGGTASTPVPFTIDTIPPATPVLSLVGNILTISAEPGTELTVTVDVGGVTATATVTADNSGLASLNLLTDLDIDFSWDQLLNAQVSVVGRDPAGNPSNTASIGVGTSIEQPVTIGNFGLDVSLNPLNPRFGFSGTTEPDSSVVIRVITPALNVELLPIQADSSGNFSLNLLSPTILTQLGLNITDILNLGSQISFNLVSTDSNGNDSAAYGITLTPNGLSLNIGQIDVNGTSGDDVLSGANGSSEHINGGDGSDLIFNVGTGDHVVAGNGNDTIQITATDFVSIDGGAGFDTLVLANGIDLDYNAVGVGTLSNLERIDLGKGDSGSVLTLTAAEVDAITDANNTLQITGENNDTLNVVGAVNTGTTQLINGITYDVYTFGSTTLLIEDNTVQVVV
>Cluster_23_Allele_179
IPLPDGTVVNVVARSPSNVDSAPAVITVDGVAPAAPVIDPSNGTEISGTAEAGATVILTDGGGNPIGQATADGSGNWTFTPGTPLANGTVINAVAQDPAGNTSGPASVTVDAIAPPAPVIDPSNGVVISGTAEAGATVILTDGNGNPIGQVTADGSGNWSFTPGTPLANGSVINALAQDAAGNTSGPASTTVDSVAPATPVLDPSNGTVISGTAEAGATVILTDGGGNPIGQATADGSGNWSFTPGTPLTNGTVINAVAQDAAGNTSGPVSTTVDAVAPATPVIDPSNGVELSGTAEPGVRVILTDGNGNPIGQTLADGSGNWTFTPGTPLANGTVVNAVAQDPAGNTSGPASTTVDTVAPATPVINASNGSVITGTAEVGAKVILTDGNGNPIGETTADGSGNWTFTPGTPLANGTVINAVAEDAAGNASGPASTTVDSVAPSAPLLSISADGALLTGTAEPNSQVRIVVNGDTANPITVTVDGAGNFSLPFAPPLITGELIAGVAVDAAGNVSGPATINAPDLAPPTISVPEAADTWINAAEIGDGIQVDVTVRPTMQVGQVVTVKFAGQNGYEAEVSHTLTAGDIAAGNLTLTLTPPGGMGPFPEGASTVTADINGGTASTPVPFTIDTIPPATPVLSLVGNILTISAEPGTELTVTVDVGGVTATATVTADNSGLASLNLLTDLDIDFSWDQLLNAQVSVVGRDPAGNPSNTASIGVGTSIEQPVTIGNFGLDVSLNPLNPRFGFSGTTEPDSSVVIRVITPALNVELLPIQADSSGNFSLNLLSPTILTQLGLNITDILNLGSQISFNLVSTDSNGNDSAAYGITLTPNGLSLNIGQIDVNGTSGDDVLSGANGSSEHINGGDGSDLIFNVGTGDHVVAGNGNDTIQITATDFVSIDGGAGFDTLVLANGIDLDYNAVGVGTLSNLERIDLGKGDSGSVLTLTAAEVDAITDANNTLQITGENNDTLNVVGAVNTGTTQLINGITYDVYTFGSTTLLIEDNTVQVVV
>Cluster_23_Allele_180
MSIQAKVTPIDQSISSAAAVEVPENGILKLSQSSNIALDVAPESVAGYSKSGSDLIVQLKTGESVRIANFYAEGQPSSQLFLADKDKLVAVDLPPVAADGPLMAGYIPQESLAGFESLTGAGVLGGMSAGTALLVGAAAIGAGVAISNSSGGGGGGGSSVPPDTTPPKAASGLKIAPDGSSISGQAEAGASVGIDTNGDGKPDLTVIADANGNFTAPLNPPLTNGQTVTVVVTDPAGNASPPAQVTAPDTTAPAPATDVQVAPDGSSVTGKAEPGSTVGVDTDGDGQPDTTVVVGPGGSFEVPLNPPLTNGETVTVIVTDPAGNNST
>Cluster_23_Allele_181
PATSITVDGVAPNAPVVEPSNGSELSGTAEPGSSVTLTDGNGNPIGQTTADANGNWSFTPSTPLPDGTVVNVVARDAAGNSSPPASVTVDAVAPATPTVDPSNGTTLSGTAEPGATVTLADGNGNPIGQVTADGSGNWTFTPSTPLPNGTVVNATATDPSGNASSPASVTVDAVAPATPVVNPSNGTTLSGTAEPGATVTLTDGNGNPIGQVTADGSGNWSFTPTTPLPNGTVVNATATDASGNTSAGSSVTVDSVAPATPVINPSNGTTLSGTAEPGSSVTLTDGNGNPIGQVTADGSGNWSFTPSTPLADGTVVNATATDPAGNTGGQGSTTVDAIAPATPTVNLSNGSSLSGTAEPGSTVILTDGNGNPIGETTADGSGNWT
>Cluster_23_Allele_182
TADGSGNWSFTPGTPLANGTVIVATATDPTGNTGPQAATTVDAVAPPAPVIDPSNGTTISGTAEAGAKVILTDGNGNPIGETTADGSGNWTFTPATPLANGTVVNAVAQDPAGNTGPQGSTTVDAVAPNTPVVNPSNGNLLNGTAEPGSTVTLTDGNGNPIGQTTADGSGNWSFTPGSQLPNGTVVNVTASDAAGNTSPPATTTVDSSLPSIPQVDPSNGSVISGTADAGNTIIITDGNGNPIGQVTADGSGNWSFTPGIPLPDGTVVNVVARSPSNVDSAPAVITVDGVAPAAPVIDPSNGTEISGTAEAGATVILTDGGGNPIGQATADGSGNW
>Cluster_23_Allele_183
MSIQAKVTPIDQSISSAAAVEVPENGILKLSQSSNIALDVAPESVAGYSKSGSDLIVQLKTGESVRIANFYAEGQPSSQLFLADKDKLVAVDLPPVAADGPLMAGYIPQESLAGFESLTGAGVLGGMSAGTALLVGAAAIGAGVAISNSSGGGGGGGSSVPPDTTPPKAASGLKIAPDGSSISGQAEAGASVGIDTNGDGKPDLTVIADANGNFTAPLNPPLTNGETVTVIVTDPAGNSSTPVTAEAPDFPDAPQVNASNGSVLSGTAEAGVTIVITDGNGNPIGQTSADANGNWSFTPGSQLPDGTVVNVVARDAAGNS
>Cluster_23_Allele_184
ADGSGNWSFTPGTPLANGSVVNAVAQDAAGNTSGPASTTVDSVAPATPVLDPSNGTVISGTAEAGATVILTDGGGNPIGQATADGSGNWSFTPGTPLANGSVINAVAQDAAGNTSGPVSTTVDAVAPATPVIDPSNGVELSGTAEPGVRVILTDGNGNPIGQTLADGSGNWSFTPGTPLANGTVVNAVAQDPAGNTSGPASTTVDTVAPATPVINASNGSVITGTAEVGAKVILTDGNGNPIGETTADGSGNWTFTPGTPLANGTVINAVAEDAAGNASGPASTTVDSVAPSAPLLSISADGALLTGTAEPNSQVRIVVNGDTANPITVTVDGAGNFSLPFAPPLITGELIAGVAVDAAGNVSGPATINAPDLAPPTISVPEAADTWINAAEIGDGIQVDVTVRPTMQVGQVVTVKFAGQNGYEAEVSHTLTAGDIAAGNLTLTLTPPGGMGPFPEGASTVTADINGGTASTPVPFTIDTIPPATPVLSLAGNILTISAEPGTELTVTVDIGGATATATVTADNSGLASLNLLTDLDVDFSWDQLLNAQVSVVGRDPAGNPSNTASIGIGTSIEQPVTIGNFGLDVSLNPLNPRFGFSGTTEPNSSVVIRVITPALNVELLPIQADSSGNFSLNLLSPTILTQLGLNITDILNLGSQISFNLVSTDSNGNDSAAYGITLTPNGLSLNIGQIDVNGTSGDDVLSGANGSSEHINGGDGSDLIFNVGTGDHVVAGNGNDTIQITATDFVSIDGGAGFDTLVLANGIDLDYNAVGVGTLSNLERIDLGKGDSGSVLTLTAAEVDAITDANNTLQITGENNDTLNVVGAVNTGTTQLINGITYDVYTFGSTTLLIEDNTVQVVV
>Cluster_23_Allele_185
NTSGPVSTTVDAVAPATPVIDPSNGVELSGTAEPGVRVILTDGNGNPIGQTLADGSGNWSFTPGTPLANGTVVNAVAQDPAGNTSGPASTTVDTVAPATPVINASNGSVITGTAEVGAKVILTDGNGNPIGETTADGSGNWTFTPGTPLANGTVINAVAEDAAGNASGPASTTVDSVAPSAPLLSISADGALLTGTAEPNSQVRIVVNGDTANPITVTVDGAGNFSLPFAPPLITGELIAGVAVDAAGNVSGPATINAPDLAPPTISVPEAADTWINAAEIGDGIQVDVTVRPTMQVGQVVTVKFAGQNGYEAEVSHTLTAGDIAAGNLTLTLTPPGGMGPFPEGASTVTADINGGTASTPVPFTIDTIPPATPVLSLVGNILTISAEPGTELTVTVDVGGVTATATVTADNSGLASLNLLTDLDVDFSWDQLLNAQVSVVGRDPAGNPSNTASIGIGTSIEQPVTIGNFGLDVSLNPLNPRFGFSGTTEPNSSVVIRVITPALNVELLPIQADSSGNFSLNLLSPTILTQLGLNITDILNLGSQISFNLVSTDSNGNDSAAYGITLTPNGLSLNIGQIDVNGTSGDDVLSGANGSSEHINGGDGSDLIFNVGTGDHVVAGNGNDTIQITATDFVSIDGGAGFDTLVLANGIDLDYNAVGVGTLSNLERIDLGKGDSGSVLTLTAAEVDAITDANNTLQITGENNDTLNVVGAVNTGTTQLINGITYDVYTFGSTTLLIEDNTVQVVV
>Cluster_23_Allele_186
PIGQVTADGSGNWTFTPSTPLSNGTVVNATATDPSGNASSPASVTVDAVAPATPVVNPSNGTTLSGTAEPGATVTLTDGNGNPIGQVTADGSGNWSFTPTTPLPNGTVVNATATDASGNTSAGSSVTVDSVAPATPVINPSNGTTLSGTAEPGSSVTLTDGNGNPIGQVTADGSGNWSFTPSTPLADGTVVNATATDPAGNTSGQGSTTVDGVAPTTPTVNLSNGSSLSGTAEPGSTVILTDGNGNPIAEVTADGSGNWTYTPSTPIANGTVVNVVAQDAAGNSSPGASVTVDSQAPAAPVVNPSNGTTLSGTAEPGATVTLTDGNG
>Cluster_23_Allele_187
MSIQAKVTPIDQSISSAAAVEVPENGILKLSQSSNIALDVAPESVAGYSKSGSDLIVQLKTGESVRIANFYAEGQPSSQLFLADKDKLVAVDLPPVAADGPLMAGYIPQESLAGFESLTGAGVLGGMSAGTALLVGAAAIGAGVAISNSSGGGGGGGSSVPPDTTPPKAASGLKIAPDGSSISGQAEAGASVGIDTNGDGKPDLTVIADANGNFTAPLNPPLTNGQTVTVVVTDPAGNASPPAQVTAPDTTAPAPATDVQVTPGGSSVIGKAEPGSTVGVDTDGDGQPDTTVVVGPGGSFEVPLNPPLTNGETVTVIVTDPAGNNSTPVTVEAPDTTAPAPATDVQVAPDGSSVTGNAEPGATVGVDTDGDGQPDTTVVVGPGGSFEVPLNPPLTNGETVTVIVTDPAGNSSTPVTAEAPDFPDAPQVNASNGSVLSGTAEAGVTIVITDGNGNPIGQTSADANGNWSFTPGSQLPDGTVVNVVARDAAGNSSPATSITVDGVAPNAPVVEPSNGSELSGTAEPGSSVTLTDGNGNPIGQTTADANGNWSFTPSTPLPDGTVVNVVARDAAGNSSPPASVTV
>Cluster_23_Allele_188
PSNGTTISGTAEAGAKVILTDGSGNPIGETTADGSGNWTFTPATPLANGTVVNAVAQDPAGNTGPQGSTTVDAVAPNTPVVNPSNGNLLNGTAEPGSTVTLTDGNGNPIGQTTADGSGNWSFTPGSQLPNGTVVNVTASDAAGNTSAPATTTVDSSLPSIPQVDPSNGSVISGTADAGNTIIITDGNGNPIGQVTADGSGNWSFTPGIPLPDGTVVNVVARSPSNVDSAPAVITVDGVAPAAPVIDPSNGTEISGTAEAGATVILTDGGGNPIGQATADGSGNWTFTPGTPLANGTVINAVAQDPAGNTSGPASVTVDAIAPPAPVIDPSNGVVISGTAEAGATVILTDGNGNPIGQVTADGSGNWSFTPGTPLANGSVINALAQDAAGNTSGPASTTVDSVAPATPVLDPSNGTVISGTAEAGATVILTDGGGNPIGQATADGSGNWSFTPGTPLTNGTVINAVAQDAAGNTSGPVSTTVDAVAPATPVIDPSNGVELSGTAEPGVRVILTDGNGNPIGQTLADGSGNWTFTPGTPLANGTVVNAVAQDPAGNTSGPASTTVDTVAPATPVINASNGSVITGTAEVGAKVILTDGNGNPIGETTADGSGNWTFTPGTPLANGTVINAVAEDAAGNASGPASTTVDSVAPSAPLLSISADGALLTGTAEPNSQVRIVVNGDTANPITVTVDGAGNFSLPFAPPLITGELIAGVAVDAAGNVSGPATINAPDLAPPTISVPEAADTWINAAEIGDGIQVDVTVRPTMQVGQVVTVKFAGQNGYEAEVSHTLTAGDIAAGNLTLTLTPPGGMGPFPEGASTVTADINGGTASTPVPFTIDTIPPATPVLSLVGNILTISAEPGTELTVTVDVGGVTATATVTADNSGLASLNLLTDLDIDFSWDQLLNAQVSVVGRDPAGNPSNTASIGVGTSIEQPVTIGNFGLDVSLNPLNPRFGFSGTTEPDSSVVIRVITPALNVELLPIQADSSGNFSLNLLSPTILTQLGLNITDILNLGSQISFNLVSTDSNGNDSAAYGITLTPNGLSLNIGQIDVNGTSGDDVLSGANGSSEHINGGDGSDLIFNVGTGDHVVAGNGNDTIQITATDFVSIDGGAGFDTLVLANGIDLDYNAVGVGTLSNLERIDLGKGDSGSVLTLTAAEVDAITDANNTLQITGENNDTLNVVGAVNTGTTQLINGITYDVYTFGSTTLLIEDNTVQVVV
>Cluster_23_Allele_189
TLTDGSGNPIGQVTADGSGNWSFTPSTPLADGTVVNATATDPAGNTGGQGSTTVDAIAPATPTVNLSNGSNLSGTAEPGSTVILTDGNGNPIAEVTADGSGNWTYTPSTPIANGTVVNVVAEDAAGNSSPPATVTVDSSAPPAPVINPSNGVVISGTAEAGATVTLTDAGGNPIGQVTADGSGNWSFTPGTPLANGTVIVATATDPTGNTGPQAATTVD
>Cluster_23_Allele_190
MSIQAKVTPIDQSISSAAAVEVPENGILKLSQSSNIALDVAPESVAGYSKSGSDLIVQLKTGESVRIANFYAEGQPSSQLFLADKDKLVAVDLPPVAADGPLMAGYIPQESLAGFESLTGAGVLGGMSAGTALLVGAAAIGAGVAISNSSGGGGGGGSSVPPDTTPPKAASGLKIAPDGSSISGQAEAGASVGIDTNGDGKPDLTVIADANGNFTAPLNPPLTNGETVTVIVTDPAGNSSTPVTAEAPDFPDAPQVNASNGSVLSGTAEAGVTI
>Cluster_23_Allele_191
MTLTDAGGNPIGQVTADGSGNWSFTPGTPLANGTVIVATATDPTGNTGPQAATTVDAVAPPAPVIDPSNGTTISGTAEAGAKVILTDGNGNPIGETTADGSGNWTFTPATPLANGTVVNAVAQDPAGNTGPQGSTTVDAVAPNTPVVNPSNGNLLNGTAEPGSTVTLTDGNGNPIGQTTADGSGNWSFTPGSQLPNGTVVNVTASDAAGNTSPPATTTVDSSLPSIPQVDPSNGSVISGTADAGNTIIITDGNGNPIGQVTADGSGNWSFTPGIPLPDGTVVNVVARSPSNVDSAPAVITVDGVAP
>Cluster_23_Allele_192
TADGSGNWSFTPGTPLANGTVIVATATDPTGNTGPQAATTVDAVAPPAPLIDPSNGTTISGTTEAGAKVILTDGNGNPIGETTADGSGNWTFTPATPLANGTVVNAVAQDPAGNTGPQGSTTVDAVAPNTPVVNPSNGNLLNGTAEPGSTVTLTDGNGNPIGQTTADGSGNWSFTPGSQLPNGTVVNVTASDAAGNTSLPATTTVDSSLPSIPQVDPSNGSVISGTADAGNTIIITDGNGNPIGQVTADGSGNWSFTPGIPLPDGTVVNVVARSPSNVDSAPAVITVDGVAPAAPVIDPSNGTEISGTAEAGATVILTDGGGNPIGQVTADGSGNWSFTPGTPLANGTVINAVAQDPAGNTSGPTSTTVDAVAPATPVVNPSNGSVIAGTAEAGATVILTDGGGNPIGQATADGSGNWSFTPGTPLANGSVVNAVAQDAAGNTSGPASTTVDSVAPATPVLDPSNGTVISGTAEAGATVILTDGGGNPIGQATADGSGNWSFTPGTPLTNGTVINAVAQDAAGNTSGPVSTTVDAVAPATPVIDPSNGVELSGTAEPGVRVILTDGNGNPIGQTLADGSGNWSFTPGTPLANGTVVNAVAQDPAGNTSGPASTTVDTVAPATPVINASNGSVITGTAEVGAKVILTDGNGNPIGETTADGSGNWTFTPGTPLANGTVINAVAEDAAGNASGPASTTVDSVAPSAPLLSISADGALLTGTAEPNSQVRIVVNGDTANPITVTVDGAGNFSLPFAPPLITGELIAGVAVDAAGNVSGPATINAPDLAPPTISVPEAADTWINAAEIGDGIQVDVTVRPTMQVGQVVTVKFAGQNGYEAEVSHTLTAGDIAAGNLTLTLTPPGGMGPFPEGASTVTADINGGTASTPVPLTIDTIPPATPVLSLVGNILTISAEPGTELTVTVDVGGATATATVTADNSGLASLNLLTDLDIDFSWDQLLNAQVSVVGRDPAGNPSNTASIGIGTSIEQPVTIGNFGLDVSLNPLNPRFGFSGTTEPNSSVVIRVITPALNVELLPIQADSSGNFSLNLLSPTILTQLGLNITDILNLGSQISFNLVSTDSNGNDSAAYGITLTPNGLSLNIGQIDVNGTSGDDVLSGANGSSEHINGGDGSDLIFNVGTGDHVVAGNGNDTIQITATDFVSIDGGAGFDTLVLANGIDLDYNAVGVGTLSNLERIDLGKGDSGSVLTLTAAEVDAITDANNTLQITGENNDTLNVVGAVNTGTTQLINGITYDVYTFGSTTLLIEDNTVQVVV
>Cluster_23_Allele_193
MSIQAKVTPIDQSISSAAAVEVPENGILKLSQSSNIALDVAPESVAGYSKSGSDLIVQLKTGESVRIANFYAEGQPSSQLFLADKDKLVAVDLPPVAADGPLMAGYIPQESLAGFESLTGAGVLGGMSAGTALLVGAAAIGAGVAISNSSGGGGGGGSSVPPDTTPPKAASGLKIAPDGSSISGQAEAGASVGIDTNGDGKPDLTVIADANGNFTAPLNPPLTNGETVTVIVTDPAGNSSTPVTAEAPDFPDAPQVNASNGSVLSGTAEAGVTIVITDGNGNPIGQT
>Cluster_23_Allele_194
LSGTAEPGATVTLTDGNGNPIGQVTADGSGNWSFTPGTPLANGTVVNATASDPTGNTSAPASTTVDSVAPAAPVVNPSNGAEISGTAEPGATVTLTDGSGNPIGQVTADGSGNWSFTPSTPLADGTVVNATATDPAGNTGGQGSTTVDAIAPATPTVNLSNGSSLSGTAEPGSTVILTDGNGNPIAEVTADGSGNWTYTPSTPIANGTVVNVVAEDAAGNSSPPATVTVDSSAPPAPVINPSNGVVISGTAEAGATVTLTDAGGNPIGQVTADGSGNWSFTPGTPLANGTVIVATATDPTGNTGPQAATTVDAVAPPAPVIDPSNGTTISGTAEAGAKVILTDGNGNPIGETTADGSGNWTFTPATPLANGTVVNAVAQDPAGNTGPQGSTTVDAVAPNTPVVNPSNGNLLNGTAEPGSTVTLTDGNGNPIGQTTADGSGNWSFTPGSQLPNGTVVNVTASDAAGNTSPPATTTVDSSLPSIPQVDPSNGSVISGTADAGNTIIITDGNGNPIGQVTADGSGNWSFTPGIPLPDGTVVNVVARSPSNVDSAPAVITVDGVAPAAPVIDPSNGTEISGTAEAGATVILTDGGGNPIGQATADGSGNWTFTPGTPLANGTVINAVAQDPAGNTSGPASTTVDAVAPATPVVNPSNGSVIAGTAEAGATVILTDGGGNPIGQATADGSGNWSFTPGTPLANGSVVNAVAQDAAGNTSGPASTTVDSVAPATPVLDPSNGTVISGTAEAGATVILTDGGGNPIGQATADGSGNWSFTPGTPLANGSVINAVAQDAAGNTSGPVSTTVDAVAPATPVIDPSNGVELSGTAEPGVRVILTDGNGNPIGQTLADGSGNWSFTPGTPLANGTVVNAVAQDPAGNTSGPASTTVDTVAPATPVINASNGSVITGTAEVGAKVILTDGNGNPIGETTADGSGNWTFTPGTPLANGTVINAVAEDAAGNASGPASTTVDSVAPSAPLLSISADGALLTGTAEPNSQVRIVVNGDTANPITVTVDGAGNFSLPFAPPLITGELIAGVAVDAAGNVSGPATINAPDLAPPTISVPEAADTWINAAEIGDGIQVDVTVRPTMQVGQVVTVKFAGQNGYEAEVSHTLTAGDIAAGNLTLTLTPPGGMGPFPEGASTVTADINGGTASTPVPFTIDTIPPATPVLSLAGNILTISAEPGTELTVTVDIGGATATATVTADNSGLASLNLLTDLDVDFSWDQLLNAQVSVVGRDPAGNPSNTASIGIGTSIEQPVTIGNFGLDVSLNPLNPRFGFSGTTEPNSSVVIRVITPALNVELLPIQADSSGNFSLNLLSPTILTQLGLNITDILNLGSQISFNLVSTDSNGNDSAAYGITLTPNGLSLNIGQIDVNGTSGDDVLSGANGSSEHINGGDGSDLIFNVGTGDHVVAGNGNDTIQITATDFVSIDGGAGFDTLVLANGIDLDYNAVGVGTLSNLERIDLGKGDSGSVLTLTAAEVDAITDANNTLQITGENNDTLNVVGAVNTGTTQLINGITYDVYTFGSTTLLIEDNTVQVVV
>Cluster_23_Allele_195
MSIQAKVTPIDQSISSAAAVEVPENGILKLSQSSNIALDVAPESVAGYSKSGSDLIVQLKTGESVRIANFYAEGQPSSQLFLADKDKLVAVDLPPVAADGPLMAGYIPQESLAGFESLTGAGVLGGMSAGTALLVGAAAIGAGVAISNSSGGGGGGGSSVPPDTTPPKAASGLKIAPDGSSISGQAEAGASVGIDTNGDGKPDLTVIADANGNFTAPLNPPLTNGETVTVIVTDPAGNSS
>Cluster_23_Allele_196
TAEPGSTVILTDGNGNPIAEVTADGSGNWTYTPSTPIANGTVVNVVAEDAAGNSSPPATVTVDSSAPPAPVINPSNGVVISGTAEAGATVTLTDAGGNPIGQVTADGSGNWSFTPGTPLANGTVIVATATDPTGNTGPQAATTVDAVAPPAPVIDPSNGTTISGTAEAGAKVILTDGNGNPIGETTADGSGNWTFTPATPLANGTVVNAVAQDPAGNTGPQGSTTVDAVAPNTPVVNPSNGNLLNGTAEPGSTVTLTDGNGNPIGQTTADGSGNWSFTPGSQLPNGTVVNVTASDAAGNTSPPATTTVDSSLPSIPQVDPSNGSVISGTADAGNTIIITDGNGNPIGQVTADGSGNWSFTPGIPLPDGTVVNVVARSPSNVDSAPAVITVDGVAPAAPVIDPSNGTEISGTAEAGATVILTDGGGNPIGQATADGSGNWTFTPGTPLANGTVINAVAQDPAGNTSGPASTTVDAVAPATPVVNPSNGSVIAGTAEAGATVILTDGGGNPIGQATADGSGNWSFTPGTPLANGSVVNAVAQDAAGNTSGPASTTVDSVAPATPVLDPSNGTVISGTAEAGATVILTDGGGNPIGQATADGSGNWSFTPGTPLANGSVINAVAQDAAGNTSGPVSTTVDAVAPATPVIDPSNGVELSGTAEPGVRVILTDGNGNPIGQTLADGSGNWSFTPGTPLANGTVVNAVAQDPAGNTSGPASTTVDTVAPATPVINASNGSVITGTAEVGAKVILTDGNGNPIGETTADGSGNWTFTPGTPLANGTVINAVAEDAAGNASGPASTTVDSVAPSAPLLSISADGALLTGTAEPNSQVRIVVNGDTANPITVTVDGAGNFSLPFAPPLITGELIAGVAVDAAGNVSGPATINAPDLAPPTISVPEAADTWINAAEIGDGIQVDVTVRPTMQVGQVVTVKFAGQNGYEAEVSHTLTAGDIAAGNLTLTLTPPGGMGPFPEGASTVTADINGGTASTPVPFTIDTIPPATPVLSLAGNILTISAEPGTELTVTVDIGGATATATVTADNSGLASLNLLTDLDVDFSWDQLLNAQVSVVGRDPAGNPSNTASIGIGTSIEQPVTIGNFGLDVSLNPLNPRFGFSGTTEPNSSVVIRVITPALNVELLPIQADSSGNFSLNLLSPTILTQLGLNITDILNLGSQISFNLVSTDSNGNDSAAYGITLTPNGLSLNIGQIDVNGTSGDDVLSGANGSSEHINGGDGSDLIFNVGTGDHVVAGNGNDTIQITATDFVSIDGGAGFDTLVLANGIDLDYNAVGVGTLSNLERIDLGKGDSGSVLTLTAAEVDAITDANNTLQITGENNDTLNVVGAVNTGTTQLINGITYDVYTFGSTTLLIEDNTVQVVV
>Cluster_23_Allele_197
MSIQAKVTPIDQSISSAAAVEVPENGILKLSQSSNIALDVAPESVAGYSKSGSDLIVQLKTGESVRIANFYAEGQPSSQLFLADKDKLVAVDLPPVAADGPLMAGYIPQESLAGFESLTGAGVLGGMSAGTALLVGAAAIGAGVAISNSSGGGGGGGSSVPPDTTPPKAASGLKIAPDGSSISGQAEAGASVGIDTNGDGKPDLTVIADANGNFTAPLNPPLTNGQTVTVVVTDPAGNASPPAQVTAPDTTAPAPATDVQVAPDGSSVTGKAEPGSTVGVDTDGDGQPDTTVVVGPGGSFEVPLNPPLTNGETVTVIVTDPAGNNSTPVTVEAPDTTAPAPATDVQVAPDGSSVTGNAEPGATVGVDTDGDGQPDTTVVVGPGGSFEVPLNPPLTNGETVTVIVTDPAGNSST
>Cluster_23_Allele_198
GVTIVITDGNGNPIGQTSADANGNWSFTPGSQLPDGTVVNVVARDAAGNSSPATSITVDGVAPSAPVVEPSNGSELSGTAEPGSSVTLTDGNGNPIGQTTADANGNWSFTPSTPLPDGTVVNVVARDAAGNSSPPASVTVDAVAPATPTVDPSNGTTLSGTAEPGATVTLTDGNGNPIGQVTADGSGNWTFTPSTPLPNGTVVNATATDPSGNASSPASVTVDAVAPATPVVNPSNGTTLSGTAEPGATVTLTDGNGNPIGQVTADGSGNWSFTPTTPLPNGTVVNATATDASGNTSAGSSVTVDSVAPATPVINPSNGTTLSGTAEPGSSVTLTDGNGNPIGQVTADGSGNWSFTPSTPL
>Cluster_23_Allele_199
PPATVTVDSSAPPAPVINPSNGVVISGTAEAGATVTLTDAGGNPIGQVTADGSGNWSFTPGTPLANGTVIVATATDPTGNTGPQAATTVDAVAPPAPVIDPSNGTTISGTAEAGAKVILTDGNGNPIGETTADGSGNWTFTPATPLANGTVVNAVAQDPAGNTGPQGSTTVDAVAPNTPVVNPSNGNLLNGTAEPGSTVTLTDGNGNPIGQTTADGSGNWSFTPGSQLPNGTVVNVTASDAAGNTSLPATTTVDSSLPSIPQVDPSNGSVISGTADAGNTIIITDGNGNPIGQVTADGSGNWSFTPGIPLPDGTVVNVVARSPSNVDSAPAVITVDGVAPAAPVIDPSNGTEISGTAEAGATVILTDGGGNPIGQATADGSGNWTFTPGTPLANGTVINAVAQDPAGNTSGPASVTVDAIAPPAPVIDPSNGVVISGTAEAGATVILTDGNGNPIGQVTADGSGNWSFTPGTPLANGSVINALAQDAAGNTSGPASTTVDSVAPATPVLDPSNGTVISGTAEAGATVILTDGGGNPIGQATADGSGNWSFTPGTPLTNGTVINAVAQDAAGNTSGPVSTTVDAVAPATPVIDPSNGVELSGTAEPGVRVILTDGNGNPIGQTLADGSGNWTFTPGTPLANGTVVNAVAQDPAGNTSGPASTTVDTVAPATPVINASNGSVITGTAEVGAKVILTDGNGNPIGETTADGSGNWTFTPGTPLANGTVINAVAEDAAGNASGPASTTVDSVAPSAPLLSISADGALLTGTAEPNSQVRIVVNGDTANPITVTVDGAGNFSLPFAPPLITGELIAGVAVDAAGNVSGPATINAPDLAPPTISVPEAADTWINAAEIGDGIQVDVTVRPTMQVGQVVTVKFAGQNGYEAEVSHTLTAGDIAAGNLTLTLTPPGGMGPFPEGASTVTADINGGTASTPVPFTIDTIPPATPVLSLVGNILTISAEPGTELTVTVDVGGVTATATVTADNSGLASLNLLTDLDIDFSWDQLLNAQVSVVGRDPAGNPSNTASIGVGTSIEQPVTIGNFGLDVSLNPLNPRFGFSGTTEPDSSVVIRVITPALNVELLPIQADSSGNFSLNLLSPTILTQLGLNITDILNLGSQISFNLVSTDSNGNDSAAYGITLTPNGLSLNIGQIDVNGTSGDDVLSGANGSSEHINGGDGSDLIFNVGTGDHVVAGNGNDTIQITATDFVSIDGGAGFDTLVLANGIDLDYNAVGVGTLSNLERIDLGKGDSGSVLTLTAAEVDAITDANNTLQITGENNDTLNVVGAVNTGTTQLINGITYDVYTFGSTTLLIEDNTVQVVV
>Cluster_23_Allele_200
PGSQLPNGTVVNVTASDAAGNTSPPATTTVDSSLPSIPQVDPSNGSVISGTADAGNTIIITDGNGNPIGQVTADGSGNWSFTPGIPLPDGTVVNVVARSPSNVDSAPAVITVDGVAPAAPVIDPSNGSVIAGTAEAGATVILTDGGGNPIGQATADGSGNWTFTPSTPLANGTVINAVAQDPAGNTSGPASVTVDAIAPAAPVINPSNGVVISGTAEAGATVILTDGNGNPIGQVTADGSGNWSFTPGTPLANGSVINALAQDAAGNTSGPASTTVDSVAPATPVLDPSNGTVISGTAEAGATVILTDGGGNPIGQATADGSGNWSFTPGTPLTNGTVINAVAQDAAGNTSGPVSTTVDAVAPATPVIDPSNGVELSGTAEPGVRVILTDGNGNPIGQTLADGSGNWSFTPGTPLANGTVVNAVAQDPAGNTSGPASTTVDTVAPATPVINASNGSVITGTAEVGAKVILTDGNGNPIGETTADGSGNWTFTPGTPLANGTVINAVAEDAAGNASGPASTTVDSVAPSAPLLSISADGALLTGTAEPNSQVRIVVNGDTANPITVTVDGAGNFSLPFAPPLITGELIAGVAVDAAGNVSGPATINAPDLAPPTISVPEAADTWINAAEIGDGIQVDVTVRPTMQVGQVVTVKFAGQNGYEAEVSHTLTAGDIAAGNLTLTLTPPGGMGPFPEGASTVTADINGGTASTPVPFTIDTIPPATPVLSLVGNILTISAEPGTELTVTVDVGGVTATATVTADNSGLASLNLLTDLDIDFSWDQLLNAQVSVVGRDPAGNPSNTASIGVGTSIEQPVTIGNFGLDVSLNPLNPRFGFSGTTEPDSSVVIRVITPALNVELLPIQADSSGNFSLNLLSPTILTQLGLNITDILNLGSQISFNLVSTDSNGNDSAAYGITLTPNGLSLNIGQIDVNGTSGDDVLSGANGSSEHINGGDGSDLIFNVGTGDHVVAGNGNDTIQITATDFVSIDGGAGFDTLVLANGIDLDYNAVGVGTLSNLERIDLGKGDSGSVLTLTAAEVDAITDANNTLQITGENNDTLNVVGAVNTGTTQLINGITYDVYTFGSTTLLIEDNTVQVVV
>Cluster_23_Allele_201
PDGTVVNVVARDAAGNSSPATSITVDGVAPNAPVVEPSNGSELSGTAEPGSSVTLTDGNGNPIGQTTADANGNWSFTPSTPLPDGTVVNVVARDAAGNSSPPASVTVDAVAPATPTVDPSNGTTLSGTAEPGSSVTLTDGNGNPIGQVTADGSGNWTYTPSTPIANGTVVNVVAQDAAGNSSPGASVTVDSQAPAAPVLNPSNGTTLSGTAEPGATVTLTDGNGNPIGQVTADGSGNWSFTPGTPLANGTVVNATASDPTGNTSAPASTTVDSVAPAAPVVNPSNGAEISGTAEPGATVTLTDGSGNPIGQVTADGSGNWSFTPSTPLADGTVVNATATDPAGNTGGQGSTTVDAIAPATPTVNLSNGSSLSGTAEPGSTVILTDGNGNPIAEVTADGSGNWTYTPSTPIANGTVVNVVAEDAAGNSSPPATVTVDSSAPPAPVINPSNGVVISGTAEAGATVTLTDAGGNPIGQVTADGSGNWSFTPGTPLANGTVIVATATDPTGNTGPQAATTVDSVAPAAPVVNPSNGTTISGTAEAGAKVILTDGSGNPIGETTADGSGNWTFTPGTPLANGTVVNAVAQDPAGNTGPQGSTTVDAVAPNTPVVNPSNGNLLNGT
>Cluster_23_Allele_202
LSGTAEPGSTVILTDGNGNPIAEVTADGSGNWTYTPSTPIANGTVVNVVAQDAAGNSSPPATVTVDSSAPPAPVINPSNGVVISGTAEAGATVTLTDAGGNPIGQVTADGSGNWSFTPGTPLANGTVIVATATDPTGNTGPQAATTVDAVAPPAPVIDPSNGTTISGTAEAGAKVILTDGNGNPIGETTADGSGNWTFTPATPLANGTVVNAVAQDPAGNTGPQGSTTVDAVAPNTPVVNPSNGNLLNGTAEPGSTVTLTDGNGNPIGQTTADGSGNWSFTPGSQLPNGTVVNVTASDAAGNTSAPATTTVDSSLPSIPQVDPSNGSVISGTADAGNTIIITDGNGNPIGQVTADGSGNWSFTPGIPLPDGTVVNVVARSPSNVDSAPAVITVDGVAPAAPVIDPSNGTEISGTAEAGATVILTDGGGNPIGQATADGSGNWTFTPSTPLANGTVINAVAQDPAGNTSGPASVTVDAIAPPAPVIDPSNGVVISGTAEAGATVILTDGNGNPIGQVTADGSGNWSFTPGTPLANGSVINALAQDAAGNTSGPASTTVDSVAPATPVLDPSNGTVISGTAEAGATVILTDGGGNPIGQATADGSGNWSFTPGTPLTNGTVINAVAQDAAGNTSGPVSTTVDAVAPATPVIDPSNGVELSGTAEPGVRVILTDGNGNPIGQTLADGSGNWTFTPGTPLANGTVVNAVAQDPAGNTSGPASTTVDTVAPATPVINASNGSVITGTAEVGAKVILTDGNGNPIGETTADGSGNWTFTPGTPLANGTVINAVAEDAAGNASGPASTTVDSVAPSAPLLSISADGALLTGTAEPNSQVRIVVNGDTANPITVTVDGAGNFSLPFAPPLITGELIAGVAVDAAGNVSGPATINAPDLAPPTISVPEAADTWINAAEIGDGIQVDVTVRPTMQVGQVVTVKFAGQNGYEAEVSHTLTAGDIAAGNLTLTLTPPGGMGPFPEGASTVTADINGGTASTPVPFTIDTIPPATPVLSLVGNILTISAEPGTELTVTVDVGGVTATATVTADNSGLASLNLLTDLDIDFSWDQLLNAQVSVVGRDPAGNPSNTASIGVGTSIEQPVTIGNFGLDVSLNPLNPRFGFSGTTEPDSSVVIRVITPALNVELLPIQADSSGNFSLNLLSPTILTQLGLNITDILNLGSQISFNLVSTDSNGNDSAAYGITLTPNGLSLNIGQIDVNGTSGDDVLSGANGSSEHINGGDGSDLIFNVGTGDHVVAGNGNDTIQITATDFVSIDGGAGFDTLVLANGIDLDYNAVGVGTLSNLERIDLGKGDSGSVLTLTAAEVDAITDANNTLQITGENNDTLNVVGAVNTGTTQLINGITYDVYTFGSTTLLIEDNTVQVVV
>Cluster_23_Allele_203
PLPDGTVVNVVARSPSNVDSAPAVITVDGVAPAAPVIDPSNGTEISGTAEAGATVILTDGGGNPIGQATADGSGNWTFTPGTPLANGTVINAVAQDPAGNTSGPASVTVDAIAPPAPVIDPSNGVVISGTAEAGATVILTDGNGNPIGQVTADGSGNWSFTPGTPLANGSVINALAQDAAGNTSGPASTTVDSVAPATPVLDPSNGTVISGTAEAGATVILTDGGGNPIGQATADGSGNWSFTPGTPLTNGTVINAVAQDAAGNTSGPVSTTVDAVAPATPVIDPSNGVELSGTAEPGVRVILTDGNGNPIGQTLADGSGNWSFTPGTPLANGTVVNAVAQDPAGNTSGPASTTVDTVAPATPVINASNGSVITGTAEVGAKVILTDGNGNPIGETTADGSGNWTFTPGTPLANGTVINAVAEDAAGNASGPASTTVDSVAPSAPLLSISADGALLTGTAEPNSQVRIVVNGDTANPITVTVDGAGNFSLPFAPPLITGELIAGVAVDAAGNVSGPATINAPDLAPPTISVPEAADTWINAAEIGDGIQVDVTVRPTMQVGQVVTVKFAGQNGYEAEVSHTLTAGDIAAGNLTLTLTPPGGMGPFPEGASTVTADINGGTASTPVPFTIDTIPPATPVLSLVGNILTISAEPGTELTVTVDVGGVTATATVTADNSGLASLNLLTDLDIDFSWDQLLNAQVSVVGRDPAGNPSNTASIGVGTSIEQPVTIGNFGLDVSLNPLNPRFGFSGTTEPDSSVVIRVITPALNVELLPIQADSSGNFSLNLLSPTILTQLGLNITDILNLGSQISFNLVSTDSNGNDSAAYGITLTPNGLSLNIGQIDVNGTSGDDVLSGANGSSEHINGGDGSDLIFNVGTGDHVVAGNGNDTIQITATDFVSIDGGAGFDTLVLANGIDLDYNAVGVGTLSNLERIDLGKGDSGSVLTLTAAEVDAITDANNTLQITGENNDTLNVVGAVNTGTTQLINGITYDVYTFGSTTLLIEDNTVQVVV
>Cluster_23_Allele_204
PSTPLADGTVVNATATDPAGNTGGQGSTTVDAIAPATPTVNLSNGSSLSGTAEPGSTVILTDGNGNPIAEVTADGSGNWTYTPSTPIANGTVVNVVAQDAAGNSSPPATVTIDSSAPPAPVINPSNGVVISGTAEAGATVTLTDAGGNPIGQVTADGSGNWSFTPGTPLANGTVIVATATDPTGNTGPQAATTVDAVAPPAPVIDPSNGTTISGTAEAGAKVILTDGNGNPIGETTADGSGNWTFTPATPLANGTVVNAVAQDPAGNTGPQGSTTVDAVAPNTPVVNPSNGNLLNGTAEPGSTVTLTDGNGNPIGQTTADGSGNWSFTPGSQLPNGTVVNVTASDAAGNTSAPATTTVDSSLPSIPQVDPSNGSVISGT
>Cluster_23_Allele_205
MSIQAKVTPIDQSISSAAAVEVPENGILKLSQSSNIALDVAPESVAGYSKSGSDLIVQLKTGESVRIANFYAEGQPSSQLFLADKDKLVAVDLPPVAADGPLMAGYIPQESLAGFESLTGAGVLGGMSAGTALLVGAAAIGAGVAISNSSGGGGGGGSSVPPDTTPPKAASGLKIAPDGSSISGQAEAGASVGIDTNGDGKPDLTVIADANGNFTAPLNPPLTNGQTVTVVVTDPAGNASPPAQVTAPDTTAPAPATDVQVTPGGSSVIGKAEPGSTVGVDTDGDGQPDTTVVVGPGGSFEVPLNPPLTNGETVTVIVTDPAGNNST
>Cluster_23_Allele_206
TAEAGAKVILTDGSGNPIGETTADGSGNWTFTPGTPLANGTVVNAVAQDPAGNTGPQGSTTVDAVAPNTPVVNPSNGNLLNGTAEPGSTVTLTDGNGNPIGQTTADGSGNWSFTPGSQLPNGTVVNVTASDAAGNTSPPATTTVDSSLPSIPQVDPSNGSVISGTADAGNTIIITDGNGNPIGQVTADGSGNWSFTPGIPLPDGTVVNVVARSPSNVDSAPAVITVDGVAPAAPVIDPSNGSVIAGTAEAGATVILTDGGGNPIGQATADGSGNWTFTPSTPLANGTVINAVAQDPAGNTSGPASVTVDAIAPAAPVINPSNGVVISGTAEAGATVILTDGNGNPIGQVTADGSGNWSFTPGTPLANGSVINALAQDAAGNTSGPASTTVDSVAPATPVLDPSNGTVISGTAEAGATVILTDGGGNPIGQATADGSGNWSFTPGTPLTNGTVINAVAQDAAGNTSGPVSTTVDAVAPATPVIDPSNGVELSGTAEPGVRVILTDGNGNPIGQTLADGSGNWSFTPGTPLANGTVVNAVAQDPAGNTSGPASTTVDTVAPATPVINASNGSVITGTAEVGAKVILTDGNGNPIGETTADGSGNWTFTPGTPLANGTVINAVAEDAAGNASGPASTTVDSVAPSAPLLSISADGALLTGTAEPNSQVRIVVNGDTANPITVTVDGAGNFSLPFAPPLITGELIAGVAVDAAGNVSGPATINAPDLAPPTISVPEAADTWINAAEIGDGIQVDVTVRPTMQVGQVVTVKFAGQNGYEAEVSHTLTAGDIAAGNLTLTLTPPGGMGPFPEGASTVTADINGGTASTPVPFTIDTIPPATPVLSLVGNILTISAEPGTELTVTVDVGGVTATATVTADNSGLASLNLLTDLDIDFSWDQLLNAQVSVVGRDPAGNPSNTASIGVGTSIEQPVTIGNFGLDVSLNPLNPRFGFSGTTEPDSSVVIRVITPALNVELLPIQADSSGNFSLNLLSPTILTQLGLNITDILNLGSQISFNLVSTDSNGNDSAAYGITLTPNGLSLNIGQIDVNGTSGDDVLSGANGSSEHINGGDGSDLIFNVGTGDHVVAGNGNDTIQITATDFVSIDGGAGFDTLVLANGIDLDYNAVGVGTLSNLERIDLGKGDSGSVLTLTAAEVDAITDANNTLQITGENNDTLNVVGAVNTGTTQLINGITYDVYTFGSTTLLIEDNTVQVVV
>Cluster_23_Allele_207
PSNGSVIAGTAEAGATVILTDGGGNPIGQATADGSGNWSFTPGTPLANGTVINAVAQDPAGNTSGPTSTTVDAVAPATPVVNPSNGSVIAGTAEAGATVILTDGGGNPIGQATADGSGNWSFTPGTPLANGSVVNAVAQDAAGNTSGPASTTVDSVAPATPVLDPSNGTVISGTAEAGATVILTDGGGNPIGQATADGSGNWSFTPGTPLTNGTVINAVAQDAAGNTSGPVSTTVDAVAPATPVIDPSNGVELSGTAEPGVRVILTDGNGNPIGQTLADGSGNWSFTPGTPLANGTVVNAVAQDPAGNTSGPASTTVDTVAPATPVINASNGSVITGTAEVGAKVILTDGNGNPIGETTADGSGNWTFTPGTPLANGTVINAVAEDAAGNASGPASTTVDSVAPSAPLLSISADGALLTGTAEPNSQVRIVVNGDTANPITVTVDGAGNFSLPFAPPLITGELIAGVAVDAAGNVSGPATINAPDLAPPTISVPEAADTWINAAEIGDGIQVDVTVRPTMQVGQVVTVKFAGQNGYEAEVSHTLTAGDIAAGNLTLTLTPPGGMGPFPEGASTVTADINGGTASTPVPFTIDTIPPATPVLSLVGNILTISAEPGTELTVTVDVGGVTATATVTADNSGLASLNLLTDLDIDFSWDQLLNAQVSVVGRDPAGNPSNTASIGIGTSIEQPVTIGNFGLDVSLNPLNPRFGFSGTTEPNSSVVIRVITPALNVELLPIQADSSGNFSLNLLSPTILTQLGLNITDILNLGSQISFNLVSTDSNGNDSAAYGITLTPNGLSLNIGQIDVNGTSGDDVLSGANGSSEHINGGDGSDLIFNVGTGDHVVAGNGNDTIQITATDFVSIDGGAGFDTLVLANGIDLDYNAVGVGTLSNLERIDLGKGDSGSVLTLTAAEVDAITDANNTLQITGENNDTLNVVGAVNTGTTQLINGITYDVYTFGSTTLLIEDNTVQVVV
>Cluster_23_Allele_208
MAQDAAGNSSPGASVTVDSQAPAAPVVNPSNGTTLSGTAEPGATVTLTDGNGNPIGQVTADGSGNWTFTPSTPLSNGTVVNATATDPSGNASSPASVTVDAVAPATPVVNPSNGTTLSGTAEPGATVTLTDGNGNPIGQVTADGSGNWSFTPTTPLPNGTVVNATATDASGNTSAGSSVTVDSVAPATPVINPSNGTTLSGTAEPGSSVTLTDGNGNPIGQVTADGSGNW
>Cluster_23_Allele_209
LTDGNGNPIAEVTADGSGNWTYTPSTPIANGTVVNVVAEDAAGNSSPPATVTVDSSAPPAPVINPSNGVVISGTAEAGATVTLTDAGGNPIGQVTADGSGNWSFTPGTPLANGTVIVATATDPTGNTGPQAATTVDSVAPAAPVVNPSNGTTISGTAEAGAKVILTDGSGNPIGETTADGSGNWTFTPATPLANGTVVNAVAQDPAGNTGPQGSTTVDAVAPNTPVVNPSNGNLLNGTAEPGSTVTLTDGNGNPIGQTTADGSGNWSFTPGSQLPNGTVVNVTASDAAGNTSAPATTTVDSSLPSIPQVDPSNGSVISGTADAGNTIIITDGNGNPIGQVTADGSGNWSFTPGIPLPDGTVVNVVARSPSNVDSAPAVITVDGVAPAAPVIDPSNGTEISGTAEAGATVILTDGGGNPIGQATADGSGNWTFTPGTPLANGTVINAVAQDPAGNTSGPASVTVDAIAPPAPVINPSNGVVISGTAEAGATVILTDGNGNPIGQVTADGSGNWSFTPGTPLANGSVINALAQDAAGNTSGPASTTVDSVAPATPVLDPSNGTVISGTAEAGATVILTDGGGNPIGQATADGSGNWSFTPGTPLTNGTVINAVAQDAAGNTSGPVSTTVDAVAPATPVIDPSNGVELSGTAEPGVRVILTDGNGNPIGQTLADGSGNWTFTPGTPLANGTVVNAVAQDPAGNTSGPASTTVDTVAPATPVINASNGSVITGTAEVGAKVILTDGNGNPIGETTADGSGNWTFTPGTPLANGTVINAVAEDAAGNASGPASTTVDSVAPSAPLLSISADGALLTGTAEPNSQVRIVVNGDTANPITVTVDGAGNFSLPFAPPLITGELIAGVAVDAAGNVSGPATINAPDLAPPTISVPEAADTWINAAEIGDGIQVDVTVRPTMQVGQVVTVKFAGQNGYEAEVSHTLTAGDIAAGNLTLTLTPPGGMGPFPEGASTVTADINGGTASTPVPFTIDTIPPATPVLSLVGNILTISAEPGTELTVTVDVGGVTATATVTADNSGLASLNLLTDLDIDFSWDQLLNAQVSVVGRDPAGNPSNTASIGVGTSIEQPVTIGNFGLDVSLNPLNPRFGFSGTTEPDSSVVIRVITPALNVELLPIQADSSGNFSLNLLSPTILTQLGLNITDILNLGSQISFNLVSTDSNGNDSAAYGITLTPNGLSLNIGQIDVNGTSGDDVLSGANGSSEHINGGDGSDLIFNVGTGDHVVAGNGNDTIQITATDFVSIDGGAGFDTLVLANGIDLDYNAVGVGTLSNLERIDLGKGDSGSVLTLTAAEVDAITDANNTLQITGENNDTLNVVGAVNTGTTQLINGITYDVYTFGSTTLLIEDNTVQVVV
>Cluster_23_Allele_210
MSIQAKVTPIDQSISSAAAVEVPENGILKLSQSSNIALDVAPESVAGYSKSGSDLIVQLKTGESVRIANFYAEGQPSSQLFLADKDKLVAVDLPPVAADGPLMAGYIPQESLAGFESLTGAGVLGGMSAGTALLVGAAAIGAGVAISNSSGGGGGGGSSVPPDTTPPKAASGLKIAPDGSSISGQAEAGASVGIDTNGDGKPDLTVIADANGNFTAPLNPPLTNGQTVTVVVTDPAGNASPPAQVTAPDTTAPAPATDVQVAPDGSSVTGKAEPGSTVGVDTDGDGQPDTTVVVGPGGSFEVPLNPPLTNGETVTVIVTDPAGNNSTPVTVEAPDTTAPAPATDVQVAPDGSSVTGNAEPGATVGVDTDGDGQPDTTVVVGPDGNFEVPLNPPLTNGETVTVIVTDPAGNSSTPVTAEAPDFPDAPQVNASNGSVLSGTAEAGVTIVITDGNGNPIGQTSADANGNWSFTPGSQLPDGTVVNVVARDAAGNSSPATSITVDGVAPSAPVVEPSNGSELSGTAEPGSSVTLTDGNGNPIGQTTADANGNWSFTPSTPLPDGTVVNVVARDAAGNSSPPASVTVDAVAPATPTVDPSNGTTLSGTAEPGSSVTLTDGNGNPIGQVTADGSGNWTFTPSTPLPNGTVVNATATDPSGNASSPASVTVDAVAPATPVVNPSNGSTLSGTAEPGATVTLTDGNGNPIGQVTADGSGNWSFTPTTPLANGTVVNATASDPTGNTSAPASTTVDSVAPAAPVVNPSNGAEISGTAEPGATVTLTDGSGNPIGQVTADGSGNWSFTPSTPLADGTVVNATATDPAGNTGGQGSTTVDAIAPATPTVNLSNGSNLSGTAEPGSTVILTDGNGNPIAEVTADGSGNWTYTPSTPIANGTVVNVVAQDAAGNSSPPATVTVDSSAPPAPVINPSNGVVISGTAEAGATVTLTDAGGNPIGQVTADGSGNWSFTPGTPLANGTVIVATATDPTGNTGPQAATTVDSVAPAAPVVNPSNGTTISGTAEAGAKVILTDGSGNPIGETTADGSGNWTFTPGTPLANGTVVNAVAQDPAGNTGPQGSTTVDAVAPNTPVVNPSNGNLLNGTAEPGSTVTLTDGNGNPIGQTTADGSGNWSFTPGSQLPNGTVVNVTASDAAGNTSAPATTTVDSSLPSIPQVDPSNGSVISGTADAGNTIIITDGNGNPIGQVTADGSGNWSFTPGIPLPDGTVVNVVARSPSNVDSAPAVITVDGVAPAAPVIDPSNGTEISGTAEAGATVILTDGGGNPIGQATADGSGNWTFTPGTPLANGTVINAVAQDPAGNTSGPASVTVDAIAPPAPVIDPSNGVVISGTAEAGATVILTDGNGNPIGQVTADGSGNWAFTPATPLANGTVINALAQDAAGNNSSPTSATVDSLAPAAPVIDPSNGSVIAGTAEAGATVILTDGNGNPIGQVTADGSGNWSFTPGTPLSNGTVVNAVAQDAAGNTSGPASTTVDSVAPAAPVIDPSNGSVIAGTAEAGATVILTDGGGNPIGQATADGSGNWTFTPGTPLANGTVINAVAQDPAGNTSGPASTTVDAVAPATPVVNPSNGSVIAGTAEAGATVILTDGGGNPIGQATADGSGNWSFTPGTPLANGSVVNAVAQDAAGNTSGPASTTVDSVAPATPVLDPSNGTVISGTAEAGATVILTDGGGNPIGQATADGSGNWSFTPGTPLANGSVINAVAQDAAGNTSGPVSTTVDAVAPATPVIDPSNGVELSGTAEPGVRVILTDGNGNPIGQTLADGSGNWSFTPGTPLANGTVVNAVAQDPAGNTSGPASTTVDTVAPATPVINASNGSVITGTAEVGAKVILTDGNGNPIGETTADGSGNWTFTPGTPLANGTVINAVAEDAAGNASGPASTTVDSVAPSAPLLSISADGALLTGTAEPNSQVRIVVNGDTANPITVTVDGAGNFSLPFAPPLITGELIAGVAVDAAGNVSGPATINAPDLAPPTISVPEAADTWINAAEIGDGIQVDVTVRPTMQVGQVVTVKFAGQNGYEAEVSHTLTAGDIAAGNLTLTLTPPGGMGPFPEGASTVTADINGGTASTPVPFTIDTIPPATPVLSLVGNILTISAEPGTELTVTVDVGGVTATATVTADNSGLASLNLLTDLDVDFSWDQLLNAQVSVVGRDPAGNPSNTASIGIGTSIEQPVTIGNFGLDVSLNPLNPRFGFSGTTEPNSSVVIRVITPALNVELLPIQADSSGNFSLNLLSPTILTQLGLNITDILNLGSQISFNLVSTDSNGNDSAAYGITLTPNGLSLNIGQIDVNGTSGDDVLSGANGSSEHINGGDGSDLIFNVGTGDHVVAGNGNDTIQITATDFVSIDGGAGFDTLVLANGIDLDYNAVGVGTLSNLERIDLGKGDSGSVLTLTAAEVDAITDANNTLQITGENNDTLNVVGAVNTGTTQLINGITYDVYTFGSTTLLIEDNTVQVVV
>Cluster_23_Allele_211
TFTPGTPLANGTVVNAVAQDPAGNTGPQGSTTVDAVAPNTPVVNPSNGNLLNGTAEPGSTVTLTDGNGNPIGQTTADGSGNWSFTPGSQLPNGTVVNVTASDAAGNTSPPATTTVDSSLPSIPQVDPSNGSVISGTADAGNTIIITDGNGNPIGQVTADGSGNWSFTPGIPLPDGTVVNVVARSPSNVDSAPAVITVDGVAPAAPVIDPSNGSVIAGTAEAGATVILTDGGGNPIGQATADGSGNWTFTPSTPLANGTVINAVAQDPAGNTSGPASVTVDAIAPAAPVINPSNGVVISGTAEAGATVILTDGNGNPIGQVTADGSGNWSFTPGTPLANGSVINALAQDAAGNTSGPASTTVDSVAPATPVLDPSNGTVISGTAEAGATVILTDGGGNPIGQATADGSGNWSFTPGTPLTNGTVINAVAQDAAGNTSGPVSTTVDAVAPATPVIDPSNGVELSGTAEPGVRVILTDGNGNPIGQTLADGSGNWSFTPGTPLANGTVVNAVAQDPAGNTSGPASTTVDTVAPATPVINASNGSVITGTAEVGAKVILTDGNGNPIGETTADGSGNWTFTPGTPLANGTVINAVAEDAAGNASGPASTTVDSVAPSAPLLSISADGALLTGTAEPNSQVRIVVNGDTANPITVTVDGAGNFSLPFAPPLITGELIAGVAVDAAGNVSGPATINAPDLAPPTISVPEAADTWINAAEIGDGIQVDVTVRPTMQVGQVVTVKFAGQNGYEAEVSHTLTAGDIAAGNLTLTLTPPGGMGPFPEGASTVTADINGGTASTPVPFTIDTIPPATPVLSLVGNILTISAEPGTELTVTVDVGGVTATATVTADNSGLASLNLLTDLDIDFSWDQLLNAQVSVVGRDPAGNPSNTASIGVGTSIEQPVTIGNFGLDVSLNPLNPRFGFSGTTEPDSSVVIRVITPALNVELLPIQADSSGNFSLNLLSPTILTQLGLNITDILNLGSQISFNLVSTDSNGNDSAAYGITLTPNGLSLNIGQIDVNGTSGDDVLSGANGSSEHINGGDGSDLIFNVGTGDHVVAGNGNDTIQITATDFVSIDGGAGFDTLVLANGIDLDYNAVGVGTLSNLERIDLGKGDSGSVLTLTAAEVDAITDANNTLQITGENNDTLNVVGAVNTGTTQLINGITYDVYTFGSTTLLIEDNTVQVVV
>Cluster_23_Allele_212
MSIQAKVTPIDQSISSAAAVEVPENGILKLSQSSNVALDVAPESVAGYSKSGSDLIVQLKTGESVRIANFYAEGQPSSQLFLADKDKLVAVDLPPVAADGPLMAGYIPQESLAGFESLTGAGVLGGMSAGTALLVGAAAIGAGVAISNSSGGGGGGGSSVPPDTTPPKAASGLKIAPDGSSISGQAEAGASVGIDTNGDGKPDLTVIADANGNFTAPLNPPLTNGQTVTVVVTDPAGNASPPAQVTAPDTTAPAPATDVQVAPDGSSVTGKAEPGSTVGVDTDGDGQPDTTVVVGPGGSFEVPLNPPLTNGETVTVIVTDPAGNNSTPVTVEAPDTTAPAPATDVQVAPDGSSVTGNAEPGATVGVDTDGDGQPDTTVVVGPGGSFEVPLNPPLTNGETVTVIVTDPAGNSSTPVTAEAPDFPDAPQVNASNGSVLSGTAEAGVTIVITDGNGNPIGQTSADANGNWSFTPGSQLPDGTVVNVVARDAAGNSSPATSITVDGVAPNAPVVEPSNGSELSGTAEPGSSVTLTDGNGNPIGQTTADANGNWSFTPSTPLPDGTVVNVVARDAAGNSSPPASVTVDAVAPATPTVDPSNGTTLSGTAEPGATVTLTDGNGNPIGQVTADGSGNWTFTPSTPLPNGTVVNATATDPSGNASSPASVTVDAVAPATPVVNPSNGTTLSGTAEPGATVTLADGNGNPIGQVTADGSGNWSFTPTTPLPNGTVVNATATDASGNTSAGSSVTVDSVAPATPVINPSNGTTLSGTAEPGSSVTLTDGNGNPIGQVTADGSGNWSFTPSTPLADGTVVNATATDPAGNTSGQGSTTVDGVAPTTPTVNLSNGSSLSGTAEPGSTVILTDGNGNPIAEVTADGSGNWTYTPSTPIANGTVVNVVAEDAAGNSSPPATVTVDSSAPPAPVINPSNGVVISGTAEAGATVTLTDAGGNPIGQVTADGSGNWSFTPGTPLANGTVIVATATDPTGNTGPQAATTVDAVAPPAPVIDPSNGTTISGTAEAGAKVILTDGNGNPIGETTADGSGNWTFTPATPLANGTVVNAVAQDPAGNTGPQGSTTVDAVAPNTPVVNPSNGNLLNGTAEPGSTVTLTDGNGNPIGQTTADGSGNWSFTPGSQLPNGTVVNVTASDAAGNTSAPATTTVDSSLPSIPQVDPSNGSVISGTADAGNTIIITDGNGNPIGQVTADGSGNWSFTPGIPLPDGTVVNVVARSPSNVDSAPAVITVDGVAPAAPVIDPSNGTEISGTAEAGATVILTDGGGNPIGQATADGSGNWTFTPGTPLANGTVINAVAQDPAGNTSGPASVTVDAIAPPAPVINPSNGVVISGTAEAGATVILTDGNGNPIGQVTADGSGNWAFTPATPLANGTVINALAQDAAGNNSSPTSATVDSLAPAAPVIDPSNGSVIAGTAEAGATVILTDGNGNPIGQVTADGSGNWSFTPGTPLSNGTVVNAVAQDAAGNTSGPASTTVDSVAPAAPVIDPSNGSVIAGTAEAGATVILTDGGGNPIGQATADGSGNWSFTPGTPLANGTVINAVAQDPAGNTSGPTSTTVDAVAPATPVVNPSNGSVIAGTAEAGATVILTDGGGNPIGQVTADGSGNWSFTPGTPLANGSVINALAQDAAGNTSGPASTTVDSVAPATPVLDPSNGTVISGTAEAGATVILTDGGGNPIGQATADGSGNWSFTPGTPLTNGTVINAVAQDAAGNTSGPVSTTVDAVAPATPVIDPSNGVELSGTAEPGVRVILTDGNGNPIGQTLADGSGNWTFTPGTPLANGTVVNAVAQDPAGNTSGPASTTVDTVAPATPVINASNGSVITGTAEVGAKVILTDGNGNPIGETTADGSGNWTFTPGTPLANGTVINAVAEDAAGNASGPASTTVDSVAPSAPLLSISADGALLTGTAEPNSQVRIVVNGDTANPITVTVDGAGNFSLPFAPPLITGELIAGVAVDAAGNVSGPATINAPDLAPPTISVPEAADTWINAAEIGDGIQVDVTVRPTMQVGQVVTVKFAGQNGYEAEVSHTLTAGDIAAGNLTLTLTPPGGMGPFPEGASTVTADINGGTASTPVPFTIDTIPPATPVLSLVGNILTISAEPGTELTVTVDVGGVTATATVTADNSGLASLNLLTDLDIDFSWDQLLNAQVSVVGRDPAGNPSNTASIGVGTSIEQPVTIGNFGLDVSLNPLNPRFGFSGTTEPDSSVVIRVITPALNVELLPIQADSSGNFSLNLLSPTILTQLGLNITDILNLGSQISFNLVSTDSNGNDSAAYGITLTPNGLSLNIGQIDVNGTSGDDVLSGANGSSEHINGGDGSDLIFNVGTGDHVVAGNGNDTIQITATDFVSIDGGAGFDTLVLANGIDLDYNAVGVGTLSNLERIDLGKGDSGSVLTLTAAEVDAITDANNTLQITGENNDTLNVVGAVNTGTTQLINGITYDVYTFGSTTLLIEDNTVQVVV
>Cluster_23_Allele_213
MSIQAKVTPIDQSISSAAAVEVPENGILKLSQSSNVALDVAPESVAGYSKSGSDLIVQLKTGESVRIANFYAEGQPSSQLFLADKDKLVAVDLPPVAADGPLMAGYIPQESLAGFESLTGAGVLGGMSAGTALLVGAAAIGAGVAISNSSGGGGGGGSSVPPDTTPPKAASGLKIAPDGSSISGQAEAGASVGIDTNGDGKPDLTVIADANGNFTAPLNPPLTNGQTVTVVVTDPAGNASPPAQVTAPDTTAPAPATDVQVAPDGSSVTGKAEPGSTVGVDTDGDGQPDTTVVVGPGGSFEVPLNPPLTNGETVTVIVTDPAGNNSTPVTVEAPDTTAPAPATDVQVAPDGSSVTGNAEPGATVGVDTDGDGQPDTTVVVGPGGSFEVPLNPPLTNGETVTVIVTDPAGNSSTPVTAEAPDFPDAPQVNASNGSVLSGTAEAGVTIVITDGNGNPIGQTSADANGNWSFTPGSQLPDGTVVNVVARDAAGNSSPATSITVDGVAPNAPVVEPSNGSELSGTAEPGSSVTLTDGNGNPIGQTTADANGNWSFTPSTPLPDGTVVNVVARDAAGNSSPPASVTVDAVAPATPTVDPSNGTTLSGTAEPGATVTLTDGNGNPIGQVTADGSGNWTFTPSTPLPNGTVVNATATDPSGNASSPASVTVDAVAPATPVVNPSNGTTLSGTAEPGATVTLADGNGNPIGQVTADGSGNWSFTPTTPLPNGTVVNATATDASGNTSAGSSVTVDSVAPATPVINPSNGTTLSGTAEPGSSVTLTDGNGNPIGQVTADGSGNWSFTPSTPLADGTVVNATATDPAGNTSGQGSTTVDGVAPTTPTVNLSNGSSLSGTAEPGSTVILTDGNGNPIAEVTADGSGNWTYTPSTPIANGTVVNVVAEDAAGNSSPPATVTVDSSAPPAPVINPSNGVVISGTAEAGATVTLTDAGGNPIGQVTADGSGNWSFTPGTPLANGTVIVATATDPTGNTGPQAATTVDAVAPPAPVIDPSNGTTISGTAEAGAKVILTDGNGNPIGETTADGSGNWTFTPGTPLANGTVVNAVAQDPAGNTGPQGSTTVDAVAPNTPVVNPSNGNLLNGTAEPGSTVTLTDGNGNPIGQTTADGSGNWSFTPGSQLPNGTVVNVTASDAAGNTSAPATTTVDSSLPSIPQVDPSNGSVISGTADAGNTIIITDGNGNPIGQVTADGSGNWSFTPGIPLPDGTVVNVVARSPSNVDSAPAVITVDGVAPAAPVIDPSNGTEISGTAEAGATVILTDGGGNPIGQATADGSGNWTFTPGTPLANGTVINAVAQDPAGNTSGPASVTVDAIAPPAPVINPSNGVVISGTAEAGATVILTDGNGNPIGQVTADGSGNWAFPPATPLANGTVINALAQDAAGNNSSPTSATVDSLAPAAPVIDPSNGSVIAGTAEAGATVILTDGNGNPIGQVTADGSGNWSFTPGTPLSNGTVVNAVAQDAAGNTSGPASTTVDSVAPAAPVIDPSNGSVIAGTAEAGATVILTDGGGNPIGQATADGSGNWSFTPGTPLANGTVINAVAQDPAGNTSGPTSTTVDAVAPATPVVNPSNGSVIAGTAEAGATVILTDGGGNPIGQVTADGSGNWSFTPGTPLANGSVINALAQDAAGNTSGPASTTVDSVAPATPVLDPSNGTVISGTAEAGATVILTDGGGNPIGQATADGSGNWSFTPGTPLTNGTVINAVAQDAAGNTSGPVSTTVDAVAPATPVIDPSNGVELSGTAEPGVRVILTDGNGNPIGQTLADGSGNWTFTPGTPLANGTVVNAVAQDPAGNTSGPASTTVDTVAPATPVINASNGSVITGTAEVGAKVILTDGNGNPIGQTTADGSGNWTFTPGTPLANGTVINAVAEDAAGNASGPASTTVDSVAPSAPLLSISADGALLTGTAEPNSQVRIVVNGDTANPITVTVDGAGNFSLPFAPPLITGELIAGVAVDAAGNVSGPATINAPDLAPPTISVPEAADTWINAAEIGDGIQVDVTVRPTMQVGQVVTVKFAGQNGYEAEVSHTLTAGDIAAGNLTLTLTPPGGMGPFPEGASTVTADINGGTASTPVPFTIDTIPPATPVLSLVGNILTISAEPGTELTVTVDVGGVTATATVTADNSGLASLNLLTDLDIDFSWDQLLNAQVSVVGRDPAGNPSNTASIGVGTSIEQPVTIGNFGLDVSLNPLNPRFGFSGTTEPDSSVVIRVITPALNVELLPIQADSSGNFSLNLLSPTILTQLGLNITDILNLGSQISFNLVSTDSNGNDSAAYGITLTPNGLSLNIGQIDVNGTSGDDVLSGANGSSEHINGGDGSDLIFNVGTGDHVVAGNGNDTIQITATDFVSIDGGAGFDTLVLANGIDLDYNAVGVGTLSNLERIDLGKGDSGSVLTLTAAEVDAITDANNTLQITGENNDTLNVVGAVNTGTTQLINGITYDVYTFGSTTLLIEDNTVQVVV
>Cluster_23_Allele_214
MTIQAKVTSIDQSISSAAAVEIPENGIIHLSQSSNVALDVAPDAVAGYSKSGSDLIVQLKTGETVRIADFYAEGQPSSQLFLADKDQLVAVDLPPVAADGPLMAGYIPQESFAGFESLTGAGLLGGMSAGTALLIGAAVIGGGVALSNSGGGGGGGGGVPPDTTPPKAASGLKVAPDGSGISGQAEAGASVGIDTSGDGKPDITVIADSNGNFTAPLNPPLTNGETVTVVVTDPAGNSSTPVTAEAPDFPDAPQVNASNGSTLSGTAEAGVTLVITDGNGNPIGQTTADANGNWTFTPASQLPDGTVVNVVARDAAGNSSPATSITVDGVAPSAPVVEPSNGSELSGTAEPGSSVTLTDGNGNTIGQVTADANGNWTFTPSTPLPDGTVVNVVARDAAGNSSPPASVTVDAVAPATPIVDPSNGTTLSGTAEPGSSVTLTDGNGNPIGQVTADGSGNWTFTPTTPLPNGTVVNATATDPSGNASAPASVTVDAVAPATPVVNPSNGITISGSAEPGSTVTLTDGNGAPIGQVTADGSGNWSFTPSTALPNGTVVNATATDPSGNTSPGASTTVDSQAPAAPLVDPSNGTTISGTAEPGSTVTLTDGNGDPIGQVTADGSGNWSFTPTTPLADGTVVNATATDAAGNTSGQASVTVDGVAPATPTVNLSNGSSLTGTAEPNSTVTLTDGNGNPIAEVTADGSGNWTYTPSTPIANGTVVNVVAQDAAGNNSPGASVTVDSQAPAAPVINPSNGITISGSAEPGSTVTLTDGNGNSIAQVTADGSGSWTFTPSTPLANGTVINATATDPTGNTSAPASTTVDSQAPAAPLVDPSNGTTISGTAEPGASVTLTDGNGNPIGQVTADGSGNWSFTPTTPLADGTVVNATATDAAGNTSGQASVTVDGVAPATPTVNLSNGSSLTGSAEPNSTVTLTDGNGNPIAEVTADGSGNWTYTPSTPIANGTVVNVVARDAAGNSSPPATVTVDSSAPPAPVLNPSNGATISGTAEAGASVTLTDSNGNPIGQVTADGSGNWSYSPATPLANGTVIVATATDPTGNTGPQSATTVDSVAPPAPLVNPSNGATISGTAEAGAKVILTDGNGNPIGETTADGNGNWSFTPGTSLADGTVVNAVAQDPTGNTGPQGSTTVDAVAPPNPVVNPSNGNVITGTAEPNSTITLTDGNDNPIGQVSADGGGNWTFSPASQLPNGTVVNATATDAAGNTSGPGSTIVDTSLPSIPQVDPSNGSVISGTADAANTIIITDGNGNPIGQVSADGSGNWSFTPGIPLPDGTVVNVVARSPSNVDSAPAVIIVDGVAPAAPVVEPSNGTEISGTAEAGATITLTDGNGNPIGQTTADGSGNWSFTPSTPLPNGTVVNATATDPAGNTSGPASVTVDAVAPPVPVINPSNGVVISGTAEAGAKVFLTDGSGNPIGEVTADGSGNWAFTPSTPLADGTLVNAVAQDPSGNTSGPASATVDAVAPAAPVVNPSNGTVVSGTAEAGATIILTDGNGNPIGQTTADGSGNWSFTPATPLANGTLINAVAEDAAGNASGPASATVDAVAPAVPVIDPSNGSVISGTAEAGATVILTDGGGNPIGQATADGSGNWSFTPATPLADGAVINAVAQDPAGNTSGPASTTVDAVAPAIPVVTPSNGSVIAGTAEAGAKVILTDGNGNPIGETTADGSGNWSFTPATPLANGTVVNAVAQDTAGNTSGPASTTVDTVAPATPVLDASNGTVISGTAEAGATVILTDGNGNPIGQANADGSGNWSFTPGTPLTNGTVVNAVAQDAAGNTSGPVSTTVDAVAPATPVIAPSNGVELSGTAEPGVRVILTDSNGNPVGQTLADGSGNWSFTPGTPLADGTVVNAVAQDPAGNTSGPASTTVDAVAPPTPVINASNGSVITGTAEVGAKVILTDGNGNPIGETTADGNGDWTFTPATPLANGTVVNAVAQDPAGNTSGPASTTVDSVAPSAPLLSISADGALLTGTAEPNSQVRIVVNGDTANPITVTVDGAGNFSLPFAPPLITGELIAGVAVDAAGNVSGPATINAPDLAPPTISVPEAADSWINAAEIGDGIQVDVAVRPTMQAGQVITVKFAGQNGYEAEVSHTLTAGDIAIGNVTLTLLPPSGQGAFPEGASTVTADIDGGTASNTVSFTVDTVPPPAPVLSLVGNILTISTEPGSEVTVEVNIGGAVATVTLTADNTGLASLDLLTGLDIDLSWDQLLNAQVSVKGEDLAGNPSPVASIGVGTNIPQPVTIGNFGLDVALLPPTFGFSGDTAPNSGLEVRVVTPAANVTVPLTADASGHFALNLLDPALLLQLGLGSITDLLNLGSQLSFNVVAIDSNGNDSASYGITLSGSGVGLNIGQIDVNGTSGDDVLSGANGSSEHINGGAGSDLILNVGTGDQVQAGDGNDTIQITATDFVSIDGGNGFDTLLLANGIDLDYNAVGVGTLSNLERIDLGKGDGGSVLTLTAAEVDVITDASNTLQITGESNDTLNVSGAVNTGTTQLINGITYDVYTFGSTTLLVEDNTVQVVV
>Cluster_23_Allele_215
MSIQAKVTPIDQSISSAAAVEVPENGILKLSQSSNIALDVAPESVAGYSKSGSDLIVQLKTGESVRIANFYAEGQPSSQLFLADKDKLVAVDLPPVAADGPLMAGYIPQESLAGFESLTGAGVLGGMSAGTALLVGAAAIGAGVAISNSSGGGGGGGSSVPPDTTPPKAASGLKIAPDGSSISGQAEAGASVGIDTNGDGKPDLTVIADANGNFTAPLNPPLTNGQTVTVVVTDPAGNASPPAQVTAPDTTAPAPATDVQVTPGGSSVIGKAEPGSTVGVDTDGDGQPDTTVVVGPGGSFEVPLNPPLTNGETVTVIVTDPAGNNSTPVTVEAPDTTAPAPATDVQVAPDGSSVTGNAEPGATVGVDTDGDGQPDTTVVVGPGGSFEVPLNPPLTNGETVTVIVTDPAGNSSTPVTAEAPDFPDAPQVNASNGSVLSGTAEAGVTIVITDGNGNPIGQTSADASGNWSFTPGSQLPDGTVVNVVARDAAGNSSPATSITVDGVAPNAPVVEPSNGSELSGTAEPGSSVTLTDGNGNPIGQTTADANGNWSFTPSTPLPDGTVVNVVARDAAGNSSPPASVTVDAVAPATPTVDPSNGTTLSGTAEPGSTVILTDGNGNPIAEVTADGSGNWTYTPSTPIANGTVVNVVAQDAAGNSSPGASVTVDSQAPAAPVVNPSNGTTLSGTAEPGATVTLTDGNGNPIGQVTADGSGNWSFTPGTPLANGTVVNATASDPTGNTSAPASTTVDSVAPAAPVVNPSNGAEISGTAEPGATVTLTDGSGNPIGQVTADGSGNWSFTPSTPLADGTVVNATATDPAGNTGSQGSTTVDAIAPATPTVNLSNGSSLSGTAEPGSTVILTDGNGNPIAEVTADGSGNWTFTPSTPIANGTVVNVVAEDAAGNSSPPATVTVDSSAPPAPVINPSNGVVISGTAEAGATVTLTDGGGNPIGQVTADGSGNWSFTPGTPLANGTVIVATATDPTGNPGPQAATTVDAVAPPAPVIDPSNGTTISGTAEAGAKVILTDGNGNPIGETTADGSGNWTFTPGTPLANGTVVNAVAQDPAGNTGPQGSTTVDAVAPNTPVVNPSNGNLLNGTAEPGSTVTLTDGNGNPIGQTTADGSGNWSFTPGSQLPNGTVVNVTASDAAGNTSLPATTTVDSSLPSIPQVDPSNGSVISGTADAGNTIIITDGNGNPIGQVTADGSGNWSFTPGIPLPDGTVVNVVARSPSNVDSAPAVITVDGVAPAAPVIDPSNGTEISGTAEAGATVILTDGGGNPIGQATADGSGNWTFTPSTPLANGTVINAVAQDPAGNTSGPASVTVDAIAPPAPVIDPSNGVVISGTAEAGATVILTDGNGNPIGQVTADGSGNWAFTPATPLANGTVINALAQDAAGNNSSPTSATVDSLAPAAPVIDPSNGSVIAGTAEAGATVILTDGNGNPIGQVTADGSGNWSFTPGTPLSNGTVVNAVAQDAAGNTSGPASTTVDSVAPAAPVIDPSNGSVIAGTAEAGATVILTDGGGNPIGQATADGSGNWTFTPSTPLANGTVINAVAQDPAGNTSGPASVTVDAIAPPAPVINPSNGVVISGTAEAGATVILTDGNGNPIGQVTADGSGNWSFTPGTPLANGSVINALAQDAAGNTSGPASTTVDSVAPATPVLDPSNGTVISGTAEAGATVILTDGGGNPIGQATADGSGNWSFTPGTPLTNGTVINAVAQDAAGNTSGPVSTTVDAVAPATPVIDPSNGVELSGTAEPGVRVILTDGNGNPIGQTLADGSGNWTFTPGTPLANGTVVNAVAQDPAGNTSGPASTTVDTVAPATPVINASNGSVITGTAEVGAKVILTDGNGNPIGETTADGSGNWTFTPGTPLANGTVINAVAEDAAGNASGPASTTVDSVAPSAPLLSISADGALLTGTAEPNSQVRIVVNGDTANPITVTVDGAGNFSLPFAPPLITGELIAGVAVDAAGNVSGPATINAPDLAPPTISVPEAADTWINAAEIGDGIQVDVTVRPTMQVGQVVTVKFAGQNGYEAEVSHTLTAGDIAAGNLTLTLTPPGGMGPFPEGASTVTADINGGTASTPVPFTIDTIPPATPVLSLVGNILTISAEPGTELTVTVDVGGVTATATVTADNSGLASLNLLTDLDIDFSWDQLLNAQVSVVGRDPAGNPSNTASIGVGTSIEQPVTIGNFGLDVSLNPLNPRFGFSGTTEPDSSVVIRVITPALNVELLPIQADSSGNFSLNLLSPTILTQLGLNITDILNLGSQISFNLVSTDSNGNDSAAYGITLTPNGLSLNIGQIDVNGTSGDDVLSGANGSSEHINGGDGSDLIFNVGTGDHVVAGNGNDTIQITATDFVSIDGGAGFDTLVLANGIDLDYNAVGVGTLSNLERIDLGKGDSGSVLTLTAAEVDAITDANNTLQITGENNDTLNVVGAVNTGTTQLINGITYDVYTFGSTTLLIEDNTVQVVV
>Cluster_23_Allele_216
MSIQAKVTPIDQSISSAAAVEVPENGILKLSQSSNIALDVAPESVAGYSKSGSDLIVQLKTGESVRIANFYAEGQPSSQLFLADKDKLVAVDLPPVAADGPLMAGYIPQESLAGFESLTGAGVLGGMSAGTALLVGAAAIGAGVAISNSSGGGGGGGSSVPPDTTPPKAASGLKIAPDGSSISGQAEAGASVGIDTNGDGKPDLTVIADANGNFTAPLNPPLTNGQTVTVVVTDPAGNASPPAQVTAPDTTAPAPATDVQVAPDGSSVTGKAEPGSTVGVDTDGDGQPDTTVVVGPGGSFEVPLNPPLTNGETVTVIVTDPAGNNSTPVTVEAPDTTAPAPATDVQVAPDGSSVTGNAEPGATVGVDTDGDGQPDTTVVVGPGGSFEVPLNPPLTNGETVTVIVTDPAGNSSTPVTAEAPDFPDAPQVNASNGSVLSGTAEAGVTIVITDGNGNPIGQTSADANGSWSFTPGSQLPDGTVVNVVARDAAGNSSPATSITVDGVAPNAPVVEPSNGSELSGTAEPGSSVTLTDGNGNPIGQTTADANGNWSFTPSTPLPDGTVVNVVARDAAGNSSPPASVTVDAVAPATPTVDPSNGTTLSGTAEPGATVTLTDGNGNPIGQVTADGSGNWTFTPSTPLPNGTVVNATATDPSGNASSPASVTVDAVAPATPVVNPSNGTTLSGTAEPGATVTLTDGNGNPIGQVTADGSGNWSFTPTTPLPNGTVVNATATDASGNTSAGSSVTVDSVAPATPVINPSNGTTLSGTAEPGSSVTLTDGNGNPIGQVTADGSGNWSFTPSTPLADGTVVNATATDPAGNTSGQGSTTVDGVAPTTPTVNLSNGSSLSGTAEPGSTVILTDGNGNPIAEVTADGSGNWTYTPSTPIANGTVVNVVAQDAAGNSSPGASVTVDSQAPAAPVLNPSNGTTLSGTAEPGATVTLTDGNGNPIGQVTADGSGNWSFTPGTPLPNGTVVNATASDPTGNTSAPASTTVDSVAPAAPVVNPSNGAEISGTAEPGATVTLTDGSGNPIGQVTADGSGNWSFTPSTPLADGTVVNATATDPAGNTGGQGSTTVDAIAPATPTVNLSNGSSLSGTAEPGSTVILTDGNGNPIAEVTADGSGNWTYTPSTPIANGTVVNVVAQDASGNSSPPATVTVDSSAPPAPVINPSNGVVISGTAEAGATVTLTDAGGNPIGQVTADGSGNWSFTPGTPLANGTVIVATATDPTGNTGPQAATTVDAVAPPAPVIDPSNGTTISGTAEAGAKVILTDGNGNPIGETTADGSGNWSFTPATPLANGTVVNAVAQDPAGNTGPQGSTTVDAVAPNTPVVNPSNGNLLNGTAEPGSTVTLTDGNGNPIGQTTADGSGNWSFTPGSQLPNGTVVNVTASDAAGNTSPPATTTVDSSLPSIPQVDPSNGSVISGTADAGNTIIITDGNGNPIGQVTADGSGNWSFTPGIPLPDGTVVNVVARSPSNVDSAPAVITVDGVAPAAPVIDPSNGTEISGTAEAGATVILTDGGGNPIGQATADGSGNWTFTPGTPLANGTVINAVAQDPAGNTSGPASVTVDAIAPPAPVINPSNGVVISGTAEAGATVILTDGNGNPIGQVTADGSGNWAFTPATPLANGTVINALAQDAAGNNSSPTSATVDSLAPAAPVIDPSNGSVIAGTAEAGATVILTDGNGNPIGQVTADGSGNWSFTPGTPLSNGTVVNAVAQDAAGNTSGPASTTVDSVAPAAPVIDPSNGSVIAGTAEAGATVILTDGGGNPIGQATADGSGNWSFTPGTPLANGTVINAVAQDPAGNTSGPTSTTVDAVAPATPVVNPSNGSVIAGTAEAGATVILTDGGGNPIGQATADGSGNWSFTPGTPLANGSVVNAVAQDAAGNTSGPASTTVDSVAPATPVLDPSNGTVISGTAEAGATVILTDGGGNPIGQATADGSGNWSFTPGTPLTNGTVINAVAQDAAGNTSGPVSTTVDAVAPATPVIDPSNGVELSGTAEPGVRVILTDGNGNPIGQTLADGSGNWSFTPGTPLANGTVVNAVAQDPAGNTSGPASTTVDTVAPATPVINASNGSVITGTAEVGAKVILTDGNGNPIGETTADGSGNWTFTPGTPLANGTVINAVAEDAAGNASGPASTTVDSVAPSAPLLSISADGALLTGTAEPNSQVRIVVNGDTANPITVTVDGAGNFSLPFAPPLITGELIAGVAVDAAGNVSGPATINAPDLAPPTISVPEAADTWINAAEIGDGIQVDVTVRPTMQVGQVVTVKFAGQNGYEAEVSHTLTAGDIAAGNLTLTLTPPGGMGPFPEGASTVTADINGGTASTPVPFTIDTIPPATPVLSLVGNILTISAEPGTELTVTVDVGGVTATATVTADNSGLASLNLLTDLDIDFSWDQLLNAQVSVVGRDPAGNPSNTASIGVGTSIEQPVTIGNFGLDVSLNPLNPRFGFSGTTEPDSSVVIRVITPALNVELLPIQADSSGNFSLNLLSPTILTQLGLNITDILNLGSQISFNLVSTDSNGNDSAAYGITLTPNGLSLNIGQIDVNGTSGDDVLSGANGSSEHINGGDGSDLIFNVGTGDHVVAGNGNDTIQITATDFVSIDGGAGFDTLVLANGIDLDYNAVGVGTLSNLERIDLGKGDSGSVLTLTAAEVDAITDANNTLQITGENNDTLNVVGAVNTGTTQLINGITYDVYTFGSTTLLIEDNTVQVVV
>Cluster_23_Allele_217
MSIQAKVTPIDQSISSAAAVEVPENGILKLSQSSNVALDVAPESVAGYSKSGSDLIVQLKTGESVRIANFYAEGQPSSQLFLADKDKLVAVDLPPVAADGPLMAGYIPQESLAGFESLTGAGVLGGMSAGTALLVGAAAIGAGVAISNSSGGGGGGGSSVPPDTTPPKAASGLKIAPDGSSISGQAEAGASVGIDTNGDGKPDLTVIADANGNFTAPLNPPLTNGQTVTVVVTDPAGNASPPAQVTAPDTTAPAPATDVQVAPDGSSVTGKAEPGSTVGVDTDGDGQPDTTVVVGPGGSFEVPLNPPLTNGETVTVIVTDPAGNNSTPVTVEAPDTTAPAPATDVQVAPDGSSVTGKAEPGSTVGVDTDGDGQPDTTVVVGPGGSFEVPLNPPLTNGETVTVIVTDPAGNNSTPVTVEAPDTTAPAPATDVQVAPDGSSVTGKAEPGSTVGVDTDGDGQPDTTVVVGPGGSFEVPLNPPLTNGETVTVIVTDPAGNNSTPVTVEAPDTTAPAPATDVQVAPDGSSVTGNAEPGATVGVDTDGDGQPDTTVVVGPGGSFEVPLNPPLTNGETVTVIVTDPAGNSSTPVTAEAPDFPDAPQVNASNGSVLSGTAEAGVTIVITDGNGNPIGQTSADANGNWSFTPGSQLPDGTVVNVVARDAAGNSSPATSITVDGVAPSAPVVEPSNGSELSGTAEPGSSVTLTDGNGNPIGQTTADANGNWSFTPSTPLPDGTVVNVVARDAAGNSSPPASVTVDAVAPATPTVDPSNGTTLSGTAEPGATVTLTDGNGNPIGQVTADGSGNWTFTPSTPLPNGTVVNATATDPSGNASSPASVTVDAVAPATPVVNPSNGTTLSGTAEPGATVTLTDGNGNPIGQVTADGSGNWSFTPTTPLPNGTVVNATATDASGNTSAGSSVTVDSVAPATPVINPSNGTTLSGTAEPGSSVTLTDGNGNPIGQVTADGSGNWSFTPSTPLADGTVVNATATDPAGNTSGQGSTTVDGVAPTTPTVNLSNGSSLSGTAEPGSTVILTDGNGNPIAEVTADGSGNWTYTPSTPIANGTVVNVVAQDAAGNSSPGASVTVDSQAPAAPVVNPSNGTTLSGTAEPGATVTLTDGNGNPIGQVTADGSGNWSFTPGTPLANGTVVNATASDPTGNTSAPASTTVDSVAPAAPVVNPSNGAEISGTAEPGATVTLTDGSGNPIGQVTADGSGNWSFTPSTPLADGTVVNATATDPAGNTGGQGSTTVDAIAPATPTVNLSNGSSLSGTAEPGSTVILTDGNGNPIAEVTADGSGNWTYTPSTPIANGTVVNVVAQDAAGNSSPPATVTVDSSAPPAPVINPSNGVVISGTAEAGATVTLTDAGGNPIGQVTADGSGNWSFTPGTPLANGTVIVATATDPTGNTGPQAATTVDAVAPPAPVIDPSNGTTISGTAEAGAKVILTDGNGNPIGETTADGSGNWTFTPATPLANGTVVNAVAQDPAGNTGPQGSTTVDAVAPNTPVVNPSNGNLLNGTAEPGSTVTLTDGNGNPIGQTTADGSGNWSFTPGSQLPNGTVVNVTASDAAGNTSPPATTTVDSSLPSIPQVDPSNGSVISGTADAGNTIIITDGNGNPIGQVTADGSGNWSFTPGIPLPDGTVVNVVARSPSNVDSAPAVITVDGVAPAAPVIDPSNGTEISGTAEAGATVILTDGGGNPIGQATADGSGNWTFTPSTPLANGTVINAVAQDPAGNTSGPASVTVDAIAPPAPVIDPSNGVVISGTAEAGATVILTDGNGNPIGQVTADGSGNWAFTPATPLANGTVINALAQDAAGNNSSPTSATVDSLAPAAPVIDPSNGSVIAGTAEAGATVILTDGNGNPIGQVTADGSGNWSFTPGTPLSNGTVVNAVAQDAAGNTSGPASTTVDSVAPAAPVIDPSNGSVIAGTAEAGATVILTDGGGNPIGQATADGSGNWTFTPSTPLANGTVINAVAQDPAGNTSGPASVTVDAIAPAAPVINPSNGVVISGTAEAGATVILTDGNGNPIGQVTADGSGNWSFTPGTPLANGSVINALAQDAAGNTSGPASTTVDSVAPATPVLDPSNGTVISGTAEAGATVILTDGGGNPIGQATADGSGNWSFTPGTPLTNGTVINAVAQDAAGNTSGPVSTTVDAVAPATPVIDPSNGVELSGTAEPGVRVILTDGNGNPIGQTLADGSGNWTFTPGTPLANGTVVNAVAQDPAGNTSGPASTTVDTVAPATPVINASNGSVITGTAEVGAKVILTDGNGNPIGETTADGSGNWTFTPGTPLANGTVINAVAEDAAGNASGPASTTVDSVAPSAPLLSISADGALLTGTAEPNSQVRIVVNGDTANPITVTVDGAGNFSLPFAPPLITGELIAGVAVDAAGNVSGPATINAPDLAPPTISVPEAADTWINAAEIGDGIQVDVTVRPTMQVGQVVTVKFAGQNGYEAEVSHTLTAGDIAAGNLTLTLTPPGGMGPFPEGASTVTADINGGTASTPVPFTIDTIPPATPVLSLVGNILTISAEPGTELTVTVDVGGVTATATVTADNSGLASLNLLTDLDIDFSWDQLLNAQVSVVGRDPAGNPSNTASIGVGTSIEQPVTIGNFGLDVSLNPLNPRFGFSGTTEPDSSVVIRVITPALNVELLPIQADSSGNFSLNLLSPTILTQLGLNITDILNLGSQISFNLVSTDSNGNDSAAYGITLTPNGLSLNIGQIDVNGTSGDDVLSGANGSSEHINGGDGSDLIFNVGTGDHVVAGNGNDTIQITATDFVSIDGGAGFDTLVLANGIDLDYNAVGVGTLSNLERIDLGKGDSGSVLTLTAAEVDAITDANNTLQITGENNDTLNVVGAVNTGTTQLINGITYDVYTFGSTTLLIEDNTVQVVV
>Cluster_23_Allele_218
MAGYSKSGSDLIVQLKTGESVRIANFYAEGQPSSQLFLADKDKLVAVDLPPVAADGPLMAGYIPQESLAGFESLTGAGVLGGMSAGTALLVGAAAIGAGVAISNSSGGGGGGGSSVPPDTTPPKAASGLKIAPDGSSISGQAEAGASVGIDTNGDGKPDLTVIADANGNFTAPLNPPLTNGQTVTVVVTDPAGNASPPAQVTAPDTTAPAPATDVQVAPDGSSVTGKAEPGSTVGVDTDGDGQPDTTVVVGPGGSFEVPLNPPLTNGETVTVIVTDPAGNNSTPVTVEAPDTTAPAPATDVQVAPDGSSVTGNAEPGATVGVDTDGDGQPDTTVVVGPGGSFEVPLNPPLTNGETVTVIVTDPAGNNSTPVTVEAPDTTAPAPATDVQVAPDGSSVTGNAEPGATVGVDTDGDGQPDTTVVVGPGGSFEVPLNPPLTNGETVTVIVTDPAGNSSTPVTAEAPDFPDAPQVNASNGSVLSGTAEAGVTIVITDGNGNPIGQTSADANGNWSFTPGSQLPDGTVVNVVARDAAGNSSPATSITVDGVAPSAPVVEPSNGSELSGTAEPGSSVTLTDGNGNPIGQTTADANGNWSFTPSTPLPDGTVVNVVARDAAGNSSPPASVTVDAVAPATPTVDPSNGTTLSGTAEPGATVTLTDGNGNPIGQVTADGSGNWTFTPSTPLPNGTVVNATATDPSGNASSPASVTVDAVAPATPVVNPSNGTTLSGTAEPGATVTLTDGNGNPIGQVTADGSGNWSFTPTTPLPNGTVVNATATDASGNTSAGSSVTVDSVAPATPVINPSNGTTLSGTAEPGSSVTLTDGNGNPIGQVTADGSGNWSFTPSTPLADGTVVNATATDPAGNTSGQGSTTVDGVAPTTPTVNLSNGSSLSGTAEPGSTVILTDGNGNPIAEVTADGSGNWTYTPSTPIANGTVVNVVAQDAAGNSSPGASVTVDSQAPAAPVVNPSNGTTLSGTAEPGATVTLTDGNGNPIGQVTADGSGNWSFTPGTPLANGTVVNATASDPTGNTSAPASTTVDSVAPAAPVVNPSNGAEISGTAEPGATVTLTDGSGNPIGQVTADGSGNWSFTPSTPLADGTVVNATATDPAGNTGGQGSTTVDAIAPATPTVNLSNGSSLSGTAEPGSTVILTDGNGNPIAEVTADGSGNWTYTPSTPIANGTVVNVVAQDAAGNSSPPATVTVDSSAPPAPVINPSNGVVISGTAEAGATVTLTDAGGNPIGQVTADGSGNWSFTPGTPLANGTVIVATATDPTGNTGPQAATTVDAVAPPAPVIDPSNGTTISGTAEAGAKVILTDGNGNPIGETTADGSGNWTFTPATPLANGTVVNAVAQDPAGNTGPQGSTTVDAVAPNTPVVNPSNGNLLNGTAEPGSTVTLTDGNGNPIGQTTADGSGNWSFTPGSQLPNGTVVNVTASDAAGNTSPPATTTVDSSLPSIPQVDPSNGSVISGTADAGNTIIITDGNGNPIGQVTADGSGNWSFTPGIPLPDGTVVNVVARSPSNVDSAPAVITVDGVAPAAPVIDPSNGTEISGTAEAGATVILTDGGGNPIGQATADGSGNWTFTPGTPLANGTVINAVAQDPAGNTSGPASVTVDAIAPPAPVIDPSNGVVISGTAEAGATVILTDGNGNPIGQVTADGSGNWAFTPATPLANGTVINALAQDAAGNNSSPTSATVDSLAPAAPVIDPSNGSVIAGTAEAGATVILTDGNGNPIGQVTADGSGNWSFTPGTPLANGTVVNAVAQDAAGNTSGPASTTVDSVAPAAPVIDPSNGSVIAGTAEAGATVILTDGGGNPIGQATADGSGNWTFTPSTPLANGTVINAVAQDPAGNTSGPASVTVDAIAPPAPVINPSNGVVISGTAEAGATVILTDGNGNPIGQVTADGSGNWSFTPGTPLANGSVINALAQDAAGNTSGPASTTVDSVAPATPVLDPSNGTVISGTAEAGATVILTDGGGNPIGQATADGSGNWSFTPGTPLTNGTVINAVAQDAAGNTSGPVSTTVDAVAPATPVIDPSNGVELSGTAEPGVRVILTDGNGNPIGQTLADGSGNWTFTPGTPLANGTVVNAVAQDPAGNTSGPASTTVDTVAPAMPVINASNGSVITGTAEVGAKVILTDGNGNPIGETTADGSGNWTFTPGTPLANGTVINAVAEDAAGNASGPASTTVDSVAPSAPLLSISADGALLTGTAEPNSQVRIVVNGDTANPITVTVDGAGNFSLPFAPPLITGELIAGVAVDAAGNVSGPATINAPDLAPPTISVPEAADTWINAAEIGDGIQVDVTVRPTMQVGQVVTVKFAGQNGYEAEVSHTLTAGDIAAGNLTLTLTPPGGMGPFPEGASTVTADINGGTASTPVPFTIDTIPPATPVLSLVGNILTISAEPGTELTVTVDVGGVTATATVTADNSGLASLNLLTDLDIDFSWDQLLNAQVSVVGRDPAGNPSNTASIGVGTSIEQPVTIGNFGLDVSLNPLNPRFGFSGTTEPDSSVVIRVITPALNVELLPIQADSSGNFSLNLLSPTILTQLGLNITDILNLGSQISFNLVSTDSNGNDSAAYGITLTPNGLSLNIGQIDVNGTSGDDVLSGANGSSEHINGGDGSDLIFNVGTGDHVVAGNGNDTIQITATDFVSIDGGAGFDTLVLANGIDLDYNAVGVGTLSNLERIDLGKGDSGSVLTLTAAEVDAITDANNTLQITGENNDTLNVVGAVNTGTTQLINGITYDVYTFGSTTLLIEDNTVQVVV
>Cluster_23_Allele_219
MIADSNGNFTAPLNPPLTNGETVTVVVTDPAGNSSTPVTAEAPDFPDAPQVNASNGSTLSGTAEAGVTLVITDGNGNPIGQTTADANGNWTFTPASQLPDGTVVNVVARDAAGNSSPATSITVDGVAPSAPVVEPSNGSELSGTAEPGSSVTLTDGNGNTIGQVTADANGNWTFTPSTPLPDGTVVNVVARDAAGNSSPPASVTVDAVAPATPIVDPSNGTTLSGTAEPGSSVTLTDGNGNPIGQVTADGSGNWTFTPTTPLPNGTVVNATATDPSGNASAPASVTVDAVAPATPVVNPSNGITISGSAEPGSTVTLTDGNGAPIGQVTADGSGNWSFTPSTALPNGTVVNATATDPSGNTSPGASTTVDSQAPAAPLVDPSNGTTISGTAEPGSTVTLTDGNGDPIGQVTADGSGNWSFTPTTPLADGTVVNATATDAAGNTSGQASVTVDGVAPATPTVNLSNGSSLTGTAEPNSTVTLTDGNGNPIAEVTADGSGNWTYTPSTPIANGTVVNVVAQDAAGNNSPGASVTVDSQAPAAPVINPSNGITISGSAEPGSTVTLTDGNGNSIAQVTADGSGSWTFTPSTPLANGTVINATATDPTGNTSAPASTTVDSQAPAAPLVDPSNGTTISGTAEPGASVTLTDGNGNPIGQVTADGSGNWSFTPTTPLADGTVVNATATDAAGNTSGQASVTVDGVAPATPTVNLSNGSSLTGSAEPNSTVTLTDGNGNPIAEVTADGSGNWTYTPSTPIANGTVVNVVARDAAGNSSPPATVTVDSSAPPAPVLNPSNGATISGTAEAGASVTLTDSNGNPIGQVTADGSGNWSYSPATPLANGTVIVATATDPTGNTGPQSATTVDSVAPPAPLVNPSNGATISGTAEAGAKVILTDGNGNPIGETTADGNGNWSFTPGTSLADGTVVNAVAQDPTGNTGPQGSTTVDAVAPPNPVVNPSNGNVITGTAEPNSTITLTDGNDNPIGQVSADGGGNWTFSPASQLPNGTVVNATATDAAGNTSGPGSTIVDTSLPSIPQVDPSNGSVISGTADAANTIIITDGNGNPIGQVSADGSGNWSFTPGIPLPDGTVVNVVARSPSNVDSAPAVIIVDGVAPAAPVVEPSNGTEISGTAEAGATITLTDGNGNPIGQTTADGSGNWSFTPSTPLPNGTVVNATATDPAGNTSGPASVTVDAVAPPVPVINPSNGVVISGTAEAGAKVFLTDGSGNPIGEVTADGSGNWAFTPSTPLADGTLVNAVAQDPSGNTSGPASATVDAVAPAAPVVNPSNGTVVSGTAEAGATIILTDGNGNPIGQTTADGSGNWSFTPATPLANGTLINAVAEDAAGNASGPASATVDAVAPAVPVIDPSNGSVISGTAEAGATVILTDGGGNPIGQATADGSGNWSFTPATPLADGAVINAVAQDPAGNTSGPASTTVDAVAPAIPVVTPSNGSVIAGTAEAGAKVILTDGNGNPIGETTADGSGNWSFTPATPLANGTVVNAVAQDTAGNTSGPASTTVDTVAPATPVLDASNGTVISGTAEAGATVILTDGNGNPIGQANADGSGNWSFTPGTPLTNGTVVNAVAQDAAGNTSGPVSTTVDAVAPATPVIAPSNGVELSGTAEPGVRVILTDSNGNPVGQTLADGSGNWSFTPGTPLADGTVVNAVAQDPAGNTSGPASTTVDAVAPPTPVINASNGSVITGTAEVGAKVILTDGNGNPIGETTADGNGDWTFTPATPLANGTVVNAVAQDPAGNTSGPASTTVDSVAPSAPLLSISADGALLTGTAEPNSQVRIVVNGDTANPITVTVDGAGNFSLPFAPPLITGELIAGVAVDAAGNVSGPATINAPDLAPPTISVPEAADSWINAAEIGDGIQVDVAVRPTMQAGQVITVKFAGQNGYEAEVSHTLTAGDIAIGNVTLTLLPPSGQGAFPEGASTVTADIDGGTASNTVSFTVDTVPPPAPVLSLVGNILTISTEPGSEVTVEVNIGGAVATVTLTADNTGLASLDLLTGLDIDLSWDQLLNAQVSVKGEDLAGNPSPVASIGVGTNIPQPVTIGNFGLDVALLPPTFGFSGDTAPNSGLEVRVVTPAANVTVPLTADASGHFALNLLDPALLLQLGLGSITDLLNLGSQLSFNVVAIDSNGNDSASYGITLSGSGVGLNIGQIDVNGTSGDDVLSGANGSSEHINGGAGSDLILNVGTGDQVQAGDGNDTIQITATDFVSIDGGNGFDTLLLANGIDLDYNAVGVGTLSNLERIDLGKGDGGSVLTLTAAEVDVITDASNTLQITGESNDTLNVSGAVNTGTTQLINGITYDVYTFGSTTLLVEDNTVQVVV
>Cluster_23_Allele_220
MTIQAKVTSIDQSISSAAAVEIPENGIIHLSQSSNVALDVAPDAVAGYSKSGSDLIVQLKTGETVRIADFYAEGQPSSQLFLADKDQLVAVDLPPVAADGPLMAGYIPQESFAGFESLTGAGLLGGMSAGTALLIGAAVIGGGVALSNSGGGGGGVAAYRRIPPRRRPPAG
>Cluster_23_Allele_221
MTIVITDGNGNPIGQTSADANGNWSFTPGSQLPDGTVVNVVARDAAGNSSPATSITVDGVAPNAPVVEPSNGSELSGTAEPGSSVTLTDGNGNPIGQTTADANGNWSFTPSTPLPDGTVVNVVARDAAGNSSPPASVTVDAVAPATPTVDPSNGTTLSGTAEPGATVTLTDGNGNPIGQVTADGSGNWTFTPSTPLPNGTVVNATATDPSGNASSPASVTVDAVAPATPVVNPSNGTTLSGTAEPGATVTLTDGNGNPIGQVTADGSGNWSFTPTTPLPNGTVVNATATDASGNTSAGSSVTVDSVAPATPVINPSNGTTLSGTAEPGSSVTLTDGNGNPIGQVTADGSGNWSFTPSTPLADGTVVNATATDPAGNTSGQGSTTVDGVAPTTPTVNLSNGSSLSGTAEPGSTVILTDGNGNPIAEVTADGSGNWTYTPSTPIANGTVVNVVAQDAAGNSSPGASVTVDSQAPAAPVVNPSNGTTLSGTAEPGATVTLTDGNGNPIGQVTADGSGNWSFTPGTPLANGTVVNATASDPTGNTSAPASTTVDSVAPAAPVVNPSNGAEISGTAEPGATVTLTDGSGNPIGQVTADGSGNWSFTPSTPLADGTVVNATATDPAGNTGGQGSTTVDAIAPATPTVNLSNGSSLSGTAEPGSTVILTDGNGNPIAEVTADGSGNWTYTPSTPIANGTVVNVVAEDAAGNSSPPATVTVDSSAPPAPVINPSNGVVISGTAEAGATVTLTDAGGNPIGQVTADGSGNWSFTPGTPLANGTVIVATATDPTGNTGPQAATTVDAVAPPAPVIDPSNGTTISGTAEAGAKVILTDGNGNPIGETTADGSGNWTFTPATPLANGTVVNAVAQDPAGNTGPQGSTTVDAVAPNTPVVNPSNGNLLNGTAEPGSTVTLTDGNGNPIGQTTADGSGNWSFTPGSQLPNGTVVNVTASDAAGNTSPPATTTVDSSLPSIPQVDPSNGSVISGTADAGNTIIITDGNGNPIGQVTADGSGNWSFTPGIPLPDGTVVNVVARSPSNVDSAPAVITVDGVAPAAPVIDPSNGTEISGTAEAGATVILTDGGGNPIGQATADGSGNWTFTPGTPLANGTVINAVAQDPAGNTSGPASVTVDAIAPPAPVIDPSNGVVISGTAEAGATVILTDGNGNPIGQVTADGSGNWAFTPATPLANGTVINALAQDAAGNNSSPTSATVDSLAPAAPVIDPSNGSVIAGTAEAGATVILTDGNGNPIGQVTADGSGNWSFTPGTPLSNGTVVNAVAQDAAGNTSGPASTTVDSVAPAAPVIDPSNGSVIAGTAEAGATVILTDGGGNPIGQATADGSGNWTFTPSTPLANGTVINAVAQDPAGNTSGPASVTVDAIAPPAPVINPSNGVVISGTAEAGATVILTDGNGNPIGQVTADGSGNWSFTPGTPLANGSVINALAQDAAGNTSGPASTTVDSVAPATPVLDPSNGTVISGTAEAGATVILTDGGGNPIGQATADGSGNWSFTPGTPLTNGTVINAVAQDAAGNTSGPVSTTVDAVAPATPVIDPSNGVELSGTAEPGVRVILTDGNGNPIGQTLADGSGNWTFTPGTPLVNGTVVNAVAQDPAGNTSGPASTTVDTVAPATPVINASNGSVITGTAEVGAKVILTDGNGNPIGETTADGSGNWTFTPGTPLANGTVINAVAEDAAGNASGPASTTVDSVAPSAPLLSISADGALLTGTAEPNSQVRIVVNGDTANPITVTVDGAGNFSLPFAPPLITGELIAGVAVDAAGNVSGPATINAPDLAPPTISVPEAADTWINAAEIGDGIQVDVTVRPTMQVGQVVTVKFAGQNGYEAEVSHTLTAGDIAAGNLTLTLTPPGGMGPFPEGASTVTADINGGTASTPVPFTIDTIPPATPVLSLVGNILTISAEPGTELTVTVDVGGVTATATVTADNSGLASLNLLTDLDIDFSWDQLLNAQVSVVGRDPAGNPSNTASIGIGTSIEQPVTIGNFGLDVSLNPLNPRFGFSGTTEPNSSVVIRVITPALNVELLPIQADSSGNFSLNLLSPTILTQLGLNITDILNLGSQISFNLVSTDSNGNDSAAYGITLTPNGLSLNIGQIDVNGTSGDDVLSGANGSSEHINGGDGSDLIFNVGTGDHVVAGNGNDTIQITATDFVSIDGGAGFDTLVLANGIDLDYNAVGVGTLSNLERIDLGKGDSGSVLTLTAAEVDAITDANNTLQITGENNDTLNVVGAVNTGTTQLINGITYDVYTFGSTTLLIEDNTVQVVV
>Cluster_23_Allele_222
MIVATATDPTGNTGPQAATTVDAVAPPAPVIDPSNGTTISGTAEAGAKVILTDGNGNPIGETTADGSGNWTFTPATPLANGTVVNAVAQDPAGNTGPQGSTTVDAVAPNTPVVNPSNGNLLNGTAEPGSTVTLTDGNGNPIGQTTADGSGNWSFTPGSQLPNGTVVNVTASDAAGNTSPPATTTVDSSLPSIPQVDPSNGSVISGTADAGNTIIITDGNGNPIGQVTADGSGNWSFTPGIPLPDGTVVNVVARSPSNVDSAPAVITVDGVAPAAPVIDPSNGTEISGTAEAGATVILTDGGGNPIGQATADGSGNWTFTPGTPLANGTVINAVAQDPAGNTSGPASVTVDAIAPPAPVIDPSNGVVISGTAEAGATVILTDGNGNPIGQVTADGSGNWSFTPGTPLANGSVINALAQDAAGNTSGPASTTVDSVAPATPVLDPSNGTVISGTAEAGATVILTDGGGNPIGQATADGSGNWSFTPGTPLTNGTVINAVAQDAAGNTSGPVSTTVDAVAPATPVIDPSNGVELSGTAEPGVRVILTDGNGNPIGQTLADGSGNWTFTPGTPLANGTVVNAVAQDPAGNTSGPASTTVDTVAPAMPVINASNGSVITGTAEVGAKVILTDGNGNPIGETTADGSGNWTFTPGTPLANGTVINAVAEDAAGNASGPASTTVDSVAPSAPLLSISADGALLTGTAEPNSQVRIVVNGDTANPITVTVDGAGNFSLPFAPPLITGELIAGVAVDAAGNVSGPATINAPDLAPPTISVPEAADTWINAAEIGDGIQVDVTVRPTMQVGQVVTVKFAGQNGYEAEVSHTLTAGDIAAGNLTLTLTPPGGMGPFPEGASTVTADINGGTASTPVPFTIDTIPPATPVLSLVGNILTISAEPGTELTVTVDVGGVTATATVTADNSGLASLNLLTDLDIDFSWDQLLNAQVSVVGRDPAGNPSNTASIGVGTSIEQPVTIGNFGLDVSLNPLNPRFGFSGTTEPDSSVVIRVITPALNVELLPIQADSSGNFSLNLLSPTILTQLGLNITDILNLGSQISFNLVSTDSNGNDSAAYGITLTPNGLSLNIGQIDVNGTSGDDVLSGANGSSEHINGGDGSDLIFNVGTGDHVVAGNGNDTIQITATDFVSIDGGAGFDTLVLANGIDLDYNAVGVGTLSNLERIDLGKGDSGSVLTLTAAEVDAITDANNTLQITGENNDTLNVVGAVNTGTTQLINGITYDVYTFGSTTLLIEDNTVQVVV
>Cluster_23_Allele_223
MDAIAPATPTVNLSNGSSLSGTAEPGSTVILTDGNGNPIAEVTADGSGNWTYTPSTPIANGTVVNVVAEDAAGNSSPPATVTVDSSAPPAPVINPSNGVVISGTAEAGATVTLTDAGGNPIGQVTADGSGNWSFTPGTPLANGTVIVATATDPTGNTGPQAATTVDAVAPPAPVIDPSNGTTISGTAEAGAKVILTDGNGNPIGETTADGSGNWTFTPATPLANGTVVNAVAQDPAGNTGPQGSTTVDAVAPNTPVVNPSNGNLLNGTAEPGSTVTLTDGNGNPIGQTTADGSGNWSFTPGSQLPNGTVVNVTASDAAGNTSPPATTTVDSSLPSIPQVDPSNGSVISGTADAGNTIIITDGNGNPIGQVTADGSGNWSFTPGIPLPDGTVVNVVARSPSNVDSAPAVITVDGVAPAAPVIDPSNGTEISGTAEAGATVILTDGGGNPIGQATADGSGNWTFTPGTPLANGTVINAVAQDPAGNTSGPASVTVDAIAPPAPVIDPSNGVVISGTAEAGATVILTDGNGNPIGQVTADGSGNWAFTPATPLANGTVINALAQDAAGNNSSPTSATVDSLAPAAPVIDPSNGSVIAGTAEAGATVILTDGNGNPIGQVTADGSGNWSFTPGTPLSNGTVVNAVAQDAAGNTSGPASTTVDSVAPAAPVIDPSNGSVIAGTAEAGATVILTDGGGNPIGQATADGSGNWTFTPSTPLANGTVINAVAQDPAGNTSGPASVTVDAIAPPAPVINPSNGVVISGTAEAGATVILTDGNGNPIGQVTADGSGNWSFTPGTPLANGSVINALAQDAAGNTSGPASTTVDSVAPATPVLDPSNGTVISGTAEAGATVILTDGGGNPIGQATADGSGNWSFTPGTPLTNGTVINAVAQDAAGNTSGPVSTTVDAVAPATPVIDPSNGVELSGTAEPGVRVILTDGNGNPIGQTLADGSGNWTFTPGTPLVNGTVVNAVAQDPAGNTSGPASTTVDTVAPATPVINASNGSVITGTAEVGAKVILTDGNGNPIGETTADGSGNWTFTPGTPLANGTVINAVAEDAAGNASGPASTTVDSVAPSAPLLSISADGALLTGTAEPNSQVRIVVNGDTANPITVTVDGAGNFSLPFAPPLITGELIAGVAVDAAGNVSGPATINAPDLAPPTISVPEAADTWINAAEIGDGIQVDVTVRPTMQVGQVVTVKFAGQNGYEAEVSHTLTAGDIAAGNLTLTLTPPGGMGPFPEGASTVTADINGGTASTPVPFTIDTIPPATPVLSLVGNILTISAEPGTELTVTVDVGGVTATATVTADNSGLASLNLLTDLDIDFSWDQLLNAQVSVVGRDPAGNPSNTASIGIGTSIEQPVTIGNFGLDVSLNPLNPRFGFSGTTEPNSSVVIRVITPALNVELLPIQADSSGNFSLNLLSPTILTQLGLNITDILNLGSQISFNLVSTDSNGNDSAAYGITLTPNGLSLNIGQIDVNGTSGDDVLSGANGSSEHINGGDGSDLIFNVGTGDHVVAGNGNDTIQITATDFVSIDGGAGFDTLVLANGIDLDYNAVGVGTLSNLERIDLGKGDSGSVLTLTAAEVDAITDANNTLQITGENNDTLNVVGAVNTGTTQLINGITYDVYTFGSTTLLIEDNTVQVVV
>Cluster_23_Allele_224
MTVIVTDPAGNSSTPVTAEAPDFPDAPQVNASNGSVLSGTAEAGVTIVITDGNGNPIGQTSADANGNWSFTPGSQLPDGTVVNVVARDAAGNSSPATSITVDGVAPSAPVVEPSNGSELSGTAEPGSSVTLTDGNGNPIGQTTADANGNWSFTPSTPLPDGTVVNVVARDAAGNSSPPASVTVDAVAPATPTVDPSNGTTLSGTAEPGSSVTLTDGNGNPIGQVTADGSGNWTFTPSTPLPNGTVVNATATDPSGNASSPASVTVDAVAPATPVVNPSNGTTLSGTAEPGATVTLTDGNGNPIGQVTADGSGNWSFTPGTPLANGTVVNATASDPTGNTSAPASTTVDSVAPAAPVVNPSNGAEISGTAEPGATVTLTDGSGNPIGQVTADGSGNWSFTPSTPLADGTVVNATATDPAGNTGGQGSTTVDAIAPATPTVNLSNGSSLSGTAEPGSTVILTDGNGNPIAEVTADGSGNWTYTPSTPIANGTVVNVVAEDAAGNSSPPATVTVDSSAPPAPVINPSNGVVISGTAEAGATVTLTDAGGNPIGQVTADGSGNWSFTPGTPLANGTVIVATATDPTGNTGPQAATTVDAVAPPAPVIDPSNGTTISGTAEAGAKVILTDGNGNPIGETTADGSGNWTFTPATPLANGTVVNAVAQDPAGNTGPQGSTTVDAVAPNTPVVNPSNGNLLNGTAEPGSTVTLTDGNGNPIGQTTADGSGNWSFTPGSQLPNGTVVNVTASDAAGNTSLPATTTVDSSLPSIPQVDPSNGSVISGTADAGNTIIITDGNGNPIGQVTADGSGNWSFTPGIPLPDGTVVNVVARSPSNVDSAPAVITVDGVAPAAPVIDPSNGTEISGTAEAGATVILTDGGGNPIGQATADGSGNWSFTPGTPLANGTVINAVAQDPAGNTSGPTSTTVDAVAPATPVVNPSNGSVIAGTAEAGATVILTDGGGNPIGQATADGSGNWSFTPGTPLANGSVVNAVAQDAAGNTSGPASTTVDSVAPATPVLDPSNGTVISGTAEAGATVILTDGGGNPIGQATADGSGNWSFTPGTPLTNGTVINAVAQDAAGNTSGPVSTTVDAVAPATPVIDPSNGVELSGTAEPGVRVILTDGNGNPIGQTLADGSGNWSFTPGTPLANGTVVNAVAQDPAGNTSGPASTTVDTVAPATPVINASNGSVITGTAEVGAKVILTDGNGNPIGETTADGSGNWTFTPGTPLANGTVINAVAEDAAGNASGPASTTVDSVAPSAPLLSISADGALLTGTAEPNSQVRIVVNGDTANPITVTVDGAGNFSLPFAPPLITGELIAGVAVDAAGNVSGPATINAPDLAPPTISVPEAADTWINAAEIGDGIQVDVTIRPTMQVGQVVTVKFAGQNGYEAEVSHTLTAGDIAAGNLTLTLTPPGGMGPFPEGASTVTADINGGTASTPVPFTIDTIPPATPVLSLAGNILTISAEPGTELTVTVDIGGATATATVTADNSGLASLNLLTDLDVDFSWDQLLNAQVSVVGRDPAGNPSNTASIGIGTSIEQPVTIGNFGLDVSLNPLNPRFGFSGTTEPNSSVVIRVITPALNVELLPIQADSSGNFSLNLLSPTILTQLGLNITDILNLGSQISFNLVSTDSNGNDSAAYGITLTPNGLSLNIGQIDVNGTSGDDVLSGANGSSEHINGGDGSDLIFNVGTGDHVVAGNGNDTIQITATDFVSIDGGAGFDTLVLANGIDLDYNAVGVGTLSNLERIDLGKGDSGSVLTLTAAEVDAITDANNTLQITGENNDTLNVVGAVNTGTTQLINGITYDVYTFGSTTLLIEDNTVQVVV
>Cluster_23_Allele_225
MTIVITDGNGNPIGQTSADANGSWSFTPGSQLPDGTVVNVVARDAAGNSSPATSITVDGVAPNAPVVEPSNGSELSGTAEPGSSVTLTDGNGNPIGQTTADANGNWSFTPSTPLPDGTVVNVVARDAAGNSSPPASVTVDAVAPATPTVDPSNGTTLSGTAEPGSSVTLTDGNGNPIGQVTADGSGNWTFTPSTPLPNGTVVNATATDPSGNASSPASVTVDAVAPATPVVNPSNGSTLSGTAEPGATVTLTDGNGNPIGQVTADGSGNWSFTPTTPLPNGTVVNATATDASGNTSAGSSVTVDSVAPATPVVNPSNGTTLSGTAEPGSSVTLTDGNGNPIGQVTADGSGNWSFTPSTPLADGTVVNATATDPAGNTSGQGSTTVDGVAPATPTVNLSNGSSLSGTAEPGSTVILTDGNGNPIAEVTADGSGNWTYTPSTPIANGTVVNVVAQDAAGNSSPGASVTVDSQAPAAPVLNPSNGTTLSGTAEPGATVTLTDGNGNPIGQVTADGSGNWSFTPGTPLANGTVVNATASDPTGNTSAPASTTVDSVAPAAPVVNPSNGAEISGTAEPGATVTLTDGSGNPIGQVTADGSGNWSFTPSTPLADGTVVNATATDPAGNTGGQGSTTVDAIAPATPTVNLSNGSSLSGTAEPGSTVILTDGNGNPIAEVTADGSGNWTYTPSTPIANGTVVNVVAQDAAGNSSPPATVTIDSSAPPAPVINPSNGVVISGTAEAGTTVILTDAGGNPIGQVTADGSGNWSFTPGTPLANGTVIVATATDPTGNTGPQAATTVDAVAPPAPVIDPSNGTTISGTAEAGAKVILTDGNGNPIGETTADGSGNWTFTPATPLANGTVVNAVAQDPAGNTGPQGSATVDAVAPNTPVVNPSNGNLLNGTAEPGSTVTLTDGNGNPIGQTTADGSGNWSFTPGSQLPNGTVVNVTASDAAGNTSLPATTTVDSSLPSIPQVDPSNGSVISGTADAGNTIIITDGNGNPIGQVTADGSGNWSFTPGIPLPDGTVVNVVARSPSNVDSAPAVITVDGVAPAAPVIDPSNGTEISGTAEAGATVILTDGGGNPIGQATADGSGNWTFTPGTPLANGTVINAVAQDPAGNTSGPASVTVDAIAPPAPVIDPSNGVVISGTAEAGATVILTDGNGNPIGQVTADGSGNWAFTPATPLANGTVINALAQDAAGNNSSPTSATVDSLAPAAPVIDPSNGSVIAGTAEAGATVILTDGNGNPIGQVTADGSGNWSFTPGTPLANGTVVNAVAQDAAGNTSGPASTTVDSVAPAAPVIDPSNGSVIAGTAEAGATVILTDGGGNPIGQATADGSGNWTFTPSTPLANGTVINAVAQDPAGNTSGPASVTVDAIAPPAPVINPSNGVVISGTAEAGATVILTDGNGNPIGQVTADGSGNWSFTPGTPLANGSVINALAQDAAGNTSGPASTTVDSVAPATPVLDPSNGTVISGTAEAGATVILTDGGGNPIGQATADGSGNWSFTPGTPLTNGTVINAVAQDAAGNTSGPVSTTVDAVAPATPVIDPSNGVELSGTAEPGVRVILTDGNGNPIGQTLADGSGNWTFTPGTPLANGTVVNAVAQDPAGNTSGPASTTVDTVAPATPVINASNGSVITGTAEVGAKVILTDGNGNPIGETTADGSGNWTFTPGTPLANGTVINAVAEDAAGNASGPASTTVDSVAPSAPLLSISADGALLTGTAEPNSQVRIVVNGDTANPITVTVDGAGNFSLPFAPPLITGELIAGVAVDAAGNVSGPATINAPDLAPPTISVPEAADTWINAAEIGDGIQVDVTVRPTMQVGQVVTVKFAGQNGYEAEVSHTLTAGDIAAGNLTLTLTPPGGMGPFPEGASTVTADINGGTASTPVPFTIDTIPPATPVLSLVGNILTISAEPGTELTVTVDVGGVTATATVTADNSGLASLNLLTDLDIDFSWDQLLNAQVSVVGRDPAGNPSNTASIGVGTSIEQPVTIGNFGLDVSLNPLNPRFGFSGTTEPDSSVVIRVITPALNVELLPIQADSSGNFSLNLLSPTILTQLGLNITDILNLGSQISFNLVSTDSNGNDSAAYGITLTPNGLSLNIGQIDVNGTSGDDVLSGANGSSEHINGGDGSDLIFNVGTGDHVVAGNGNDTIQITATDFVSIDGGAGFDTLVLANGIDLDYNAVGVGTLSNLERIDLGKGDSGSVLTLTAAEVDAITDANNTLQITGENNDTLNVVGAVNTGTTQLINGITYDVYTFGSTTLLIEDNTVQVVV
>Cluster_23_Allele_226
MITGTAEVGAKVILTDGNGNPIGETTADGSGNWTFTPGTPLANGTVINAVAEDAAGNASGPASTTVDSVAPSAPLLSISADGALLTGTAEPNSQVRIVVNGDTANPITVTVDGAGNFSLPFAPPLITGELIAGVAVDAAGNVSGPATINAPDLAPPTISVPEAADTWINAAEIGDGIQVDVTVRPTMQVGQVVTVKFAGQNGYEAEVSHTLTAGDIAAGNLTLTLTPPGGMGPFPEGASTVTADINGGTASTPVPFTIDTIPPATPVLSLAGNILTISAEPGTELTVTVDIGGATATATVTADNSGLASLNLLTDLDVDFSWDQLLNAQVSVVGRDPAGNPSNTASIGIGTSIEQPVTIGNFGLDVSLNPLNPRFGFSGTTEPNSSVVIRVITPALNVELLPIQADSSGNFSLNLLSPTILTQLGLNITDILNLGSQISFNLVSTDSNGNDSAAYGITLTPNGLSLNIGQIDVNGTSGDDVLSGANGSSEHINGGDGSDLIFNVGTGDHVVAGNGNDTIQITATDFVSIDGGAGFDTLVLANGIDLDYNAVGVGTLSNLERIDLGKGDSGSVLTLTAAEVDAITDANNTLQITGENNDTLNVVGAVNTGTTQLINGITYDVYTFGSTTLLIEDNTVQVVV
>Cluster_23_Allele_227
MGPFPEGASTVTADINGGTASTPVPFTIDTIPPATPVLSLVGNILTISAEPGTELTVTVDVGGVTATATVTADNSGLASLNLLTDLDIDFSWDQLLNAQVSVVGRDPAGNPSNTASIGVGTSIEQPVTIGNFGLDVSLNPLNPRFGFSGTTEPDSSVVIRVITPALNVELLPIQADSSGNFSLNLLSPTILTQLGLNITDILNLGSQISFNLVSTDSNGNDSAAYGITLTPNGLSLNIGQIDVNGTSGDDVLSGANGSSEHINGGDGSDLIFNVGTGDHVVAGNGNDTIQITATDFVSIDGGAGFDTLVLANGIDLDYNAVGVGTLSNLERIDLGKGDSGSVLTLTAAEVDAITDANNTLQITGENNDTLNVVGAVNTGTTQLINGITYDVYTFGSTTLLIEDNTVQVVV
>Cluster_23_Allele_228
MINAVAQDPAGNTSGPTSTTVDAVAPATPVVNPSNGSVIAGTAEAGATVILTDGGGNPIGQVTADGSGNWSFTPGTPLANGSVINALAQDAAGNTSGPASTTVDSVAPATPVLDPSNGTVISGTAEAGATVILTDGGGNPIGQATADGSGNWSFTPGTPLTNGTVINAVAQDAAGNTSGPVSTTVDAVAPATPVIDPSNGVELSGTAEPGVRVILTDGNGNPIGQTLADGSGNWTFTPGTPLANGTVVNAVAQDPAGNTSGPASTTVDTVAPATPVINASNGSVITGTAEVGAKVILTDGNGNPIGETTADGSGNWTFTPGTPLANGTVINAVAEDAAGNASGPASTTVDSVAPSAPLLSISADGALLTGTAEPNSQVRIVVNGDTANPITVTVDGAGNFSLPFAPPLITGELIAGVAVDAAGNVSGPATINAPDLAPPTISVPEAADTWINAAEIGDGIQVDVTVRPTMQVGQVVTVKFAGQNGYEAEVSHTLTAGDIAAGNLTLTLTPPGGMGPFPEGASTVTADINGGTASTPVPFTIDTIPPATPVLSLVGNILTISAEPGTELTVTVDVGGVTATATVTADNSGLASLNLLTDLDIDFSWDQLLNAQVSVVGRDPAGNPSNTASIGVGTSIEQPVTIGNFGLDVSLNPLNPRFGFSGTTEPDSSVVIRVITPALNVELLPIQADSSGNFSLNLLSPTILTQLGLNITDILNLGSQISFNLVSTDSNGNDSAAYGITLTPNGLSLNIGQIDVNGTSGDDVLSGANGSSEHINGGDGSDLIFNVGTGDHVVAGNGNDTIQITATDFVSIDGGAGFDTLVLANGIDLDYNAVGVGTLSNLERIDLGKGDSGSVLTLTAAEVDAITDANNTLQITGENNDTLNVVGAVNTGTTQLINGITYDVYTFGSTTLLIEDNTVQVVV
>Cluster_23_Allele_229
MTVIVTDPAGNSSTPVTAEAPDFPDAPQVNASNGSVLSGTAEAGVTIVITDGNGNPIGQTSADANGNWSFTPGSQLPDGTVVNVVARDAAGNSSPATSITVDGVAPSAPVVEPSNGSELSGTAEPGSSVTLTDGNGNPIGQTTADANGNWSFTPSTPLPDGTVVNVVARDAAGNSSPPASVTVDAVAPATPTVDPSNGTTLSGTAEPGATVTLTDGNGNPIGQVTADGSGNWTFTPSTPLPNGTVVNATATDPSGNASSPASVTVDAVAPATPVVNPSNGTTLSGTAEPGATVTLTDGNGNPIGQVTADGSGNWSFTPTTPLPNGTVVNATATDASGNTSAGSSVTVDSVAPATPVINPSNGTTLSGTAEPGSSVTLTDGNGNPIGQVTADGSGNWSFTPSTPLADGTVVNATATDPAGNTGGQGSTTVDAIAPTTPTVNLSNGSSLSGTAEPGSTVILTDGNGNPIAEVTADGSGNWTYTPSTPIANGTVVNVVAQDAAGNSSPGASVTVDSQAPAAPVLNPSNGTTLSGTAEPGATVTLTDGNGNPIGQVTADGSGNWSFTPGTPLANGTVVNATASDPTGNTSAPATTTVDSVAPAAPVVNPSNGAEISGTAEPGATVTLTDGSGNPIGQVTADGSGNWSFTPSTPLADGTVVNATATDPAGNTGGQGSTTVDAIAPATPTVNLSNGSSLSGTAEPGSTVILTDGNGNPIAEVTADGSGNWTYTPSTPIANGTVVNVVAQDAAGNSSPPATVTIDSSAPPAPVINPSNGVVISGTAEAGATVTLTDAGGNPIGQVTADGSGNWSFTPGTPLANGTVIVATATDPTGNTGPQAATTVDAVAPPAPVIDPSNGTTISGTAEAGAKVILTDGNGNPIGETTADGSGNWTFTPATPLANGTVVNAVAQDPAGNTGPQGSTTVDAVAPNTPVVNPSNGNLLNGTAEPGSTVTLTDGNGNPIGQTTADGSGNWSFTPGSQLPNGTVVNVTASDAAGNTSAPATTTVDSSLPSIPQVDPSNGSVISGTADAGNTIIITDGNGNPIGQVTADGSGNWSFTPGIPLPDGTVVNVVARSPSNVDSAPAVITVDGVAPAAPVIDPSNGTEISGTAEAGATVILTDGGGNPIGQATADGSGNWTFTPGTPLANGTVINAVAQDPAGNTSGPASVTVDAIAPPAPVIDPSNGVVISGTAEAGATVILTDGNGNPIGQVTADGSGNWAFTPATPLANGTVINALAQDAAGNNSSPTSATVDSLAPAAPVIDPSNGSVIAGTAEAGATVILTDGNGNPIGQVTADGSGNWSFTPGTPLANGTVVNAVAQDAAGNTSGPASTTVDSVAPAAPVIDPSNGSVIAGTAEAGATVILTDGGGNPIGQATADGSGNWTFTPSTPLANGTVINAVAQDPAGNTSGPASVTVDAIAPPAPVINPSNGVVISGTAEAGATVILTDGNGNPIGQVTADGSGNWSFTPGTPLANGSVINALAQDAAGNTSGPASTTVDSVAPATPVLDPSNGTVISGTAEAGATVILTDGGGNPIGQATADGSGNWSFTPGTPLTNGTVINAVAQDAAGNTSGPVSTTVDAVAPATPVIDPSNGVELSGTAEPGVRVILTDGNGNPIGQTLADGSGNWSFTPGTPLANGTVVNAVAQDPAGNTSGPASTTVDTVAPATPVINASNGSVITGTAEVGAKVILTDGNGNPIGETTADGSGNWTFTPGTPLANGTVINAVAEDAAGNASGPASTTVDSVAPSAPLLSISADGALLTGIAEPNSQVRIVVNGDTANPITVTVDGAGNFSLPFAPPLITGELIAGVAVDAAGNVSGPATINAPDLAPPTISVPEAADTWINAAEIGDGIQVDVTVRPTMQVGQVVTVKFAGQNGYEAEVSHTLTAGDIAAGNLTLTLTPPGGMGPFPEGASTVTADINGGTASTPVPFTIDTIPPATPVLSLVGNILTISAEPGTELTVTVDVGGVTATATVTADNSGLASLNLLTDLDIDFSWDQLLNAQVSVVGRDPAGNPSNTASIGVGTSIEQPVTIGNFGLDVSLNPLNPRFGFSGTTEPDSSVVIRVITPALNVELLPIQADSSGNFSLNLLSPTILTQLGLNITDILNLGSQISFNLVSTDSNGNDSAAYGITLTPNGLSLNIGQIDVNGTSGDDVLSGANGSSEHINGGDGSDLIFNVGTGDHVVAGNGNDTIQITATDFVSIDGGAGFDTLVLANGIDLDYNAVGVGTLSNLERIDLGKGDSGSVLTLTAAEVDAITDANNTLQITGENNDTLNVVGAVNTGTTQLINGITYDVYTFGSTTLLIEDNTVQVVV
>Cluster_23_Allele_230
MILTDGNGNPIAEVTADGSGNWTYTPSTPIANGTVVNVVAQDAAGNSSPPATVTVDSSAPPAPVINPSNGVVISGTAEAGATVTLTDAGGNPIGQVTADGSGNWSFTPGTPLANGTVIVATATDPTGNTGPQAATTVDAVAPPAPVIDPSNGTTISGTAEAGAKVILTDGNGNPIGETTADGSGNWSFTPGTPLANGTVVNAVAQDPAGNTGPQGSTTVDAVAPNTPVVNPSNGNLLNGTAEPGSTVTLTDGNGNPIGQTTADGSGNWSFTPGSQLPNGTVVNVTASDAAGNTSLPATTTVDSSLPSIPQVDPSNGSVISGTADAGNTIIITDGNGNPIGQVTADGSGNWSFTPGIPLPDGTVVNVVARSPSNVDSAPAVITVDGVAPAAPVIDPSNGTEISGTAEAGATVILTDGGGNPIGQATADGSGNWTFTPSTPLANGTVINAVAQDPAGNTSGPASVTVDAIAPPAPVINPSNGVVISGTAEAGATVILTDGNGNPIGQVTADGSGNWAFTPATPLANGTVINALAQDAAGNNSSPTSATVDSLAPAAPVIDPSNGSVIAGTAEAGATVILTDGNGNPIGQVTADGSGNWSFTPGTPLSNGTVVNAVAQDAAGNTSGPASTTVDSVAPAAPVIDPSNGSVIAGTAEAGATVILTDGGGNPIGQATADGSGNWSFTPGTPLTNGTVINAVAQDAAGNTSGPVSTTVDAVAPATPVIDPSNGVELSGTAEPGVRVILTDGNGNPIGQTLADGSGNWTFTPGTPLANGTVVNAVAQDPAGNTSGPASTTVDTVAPATPVINASNGSVITGTAEVGAKVILTDGNGNPIGETTADGSGNWTFTPGTPLANGTVINAVAEDAAGNASGPASTTVDSVAPSAPLLSISADGALLTGTAEPNSQVRIVVNGDTANPITVTVDGAGNFSLPFAPPLITGELIAGVAVDAAGNVSGPATINAPDLAPPTISVPEAADTWINAAEIGDGIQVDVTVRPTMQVGQVVTVKFAGQNGYEAEVSHTLTAGDIAAGNLTLTLTPPGGMGPFPEGASTVTADINGGTASTPVPFTIDTIPPATPVLSLVGNILTISAEPGTELTVTVDVGGVTATATVTADNSGLASLNLLTDLDIDFSWDQLLNAQVSVVGRDPAGNPSNTASIGVGTSIEQPVTIGNFGLDVSLNPLNPRFGFSGTTEPDSSVVIRVITPALNVELLPIQADSSGNFSLNLLSPTILTQLGLNITDILNLGSQISFNLVSTDSNGNDSAAYGITLTPNGLSLNIGQIDVNGTSGDDVLSGANGSSEHINGGDGSDLIFNVGTGDHVVAGNGNDTIQITATDFVSIDGGAGFDTLVLANGIDLDYNAVGVGTLSNLERIDLGKGDSGSVLTLTAAEVDAITDANNTLQITGENNDTLNVVGAVNTGTTQLINGITYDVYTFGSTTLLIEDNTVQVVV
>Cluster_23_Allele_231
MVNATATDPAGNTSGQGSTTVDGVAPTTPTVNLSNGSSLSGTAEPGSTVILTDGNGNPIAEVTADGSGNWTYTPSTPIANGTVVNVVAQDAAGNSSPPATVTIDSSAPPAPVINPSNGVVISGTAEAGTTVTLTDAGGNPIGQVTADGSGNWSFTPGTPLANGTVIVATATDPTGNTGPQAATTVDAVAPPAPVIDPSNGTTISGTAEAGAKVILTDGNGNPIGETTADGSGNWTFTPVTPLANGTVVNAVAQDPAGNTGPQGSTTVDAVAPNTPVVNPSNGNLLNGTAEPGSTVTLTDGNGNPIGQTTADGSGNWSFTPGSQLPNGTVVNVTASDAAGNTSPPATTTVDSSLPSIPQVDPSNGSVISGTADAGNTIIITDGNGNPIGQVTADGSGNWSFTPGIPLPDGTVVNVVARSPSNVDSAPAVITVDGVAPAAPVIDPSNGTEISGTAEAGATVILTDGGGNPIGQASADGSGNWTFTPSTPLANGTVINAVAQDPAGNTSGPASVTVDAIAPPAPVINPSNGVVISGTAEAGATVILTDGNGNPIGQVTADGSGNWSFTPGTPLANGSVINALAQDAAGNTSGPASTTVDSVAPATPVLDPSNGTVISGTAEAGATVILTDGGGNPIGQATADGSGNWSFTPGTPLTNGTVINAVAQDAAGNTSGPVSTTVDAVAPATPVIDPSNGVELSGTAEPGVRVILTDGNGNPIGQTLADGSGNWTFTPGTPLANGTVVNAVAQDPAGNTSGPASTTVDTVAPATPVINASNGSVITGTAEVGAKVILTDGNGNPIGETTADGSGNWTFTPSTPLANGTVINAVAEDAAGNASGPASTTVDSVAPSAPLLSISADGALLTGTAEPNSQVRIVVNGDTANPITVTVDGAGNFSLPFAPPLITGELIAGVAVDAAGNVSGPATINAPDLAPPTISVPEAADTWINAAEIGDGIQVDVTVRPTMQVGQVVTVKFAGQNGYEAEVSHTLTAGDIAAGNLTLTLTPPGGMGPFPEGASTVTADINGGTASTPVPFTIDTIPPATPVLSLVGNILTISAEPGTELTVTVDVGGVTATATVTADNSGLASLNLLTDLDIDFSWDQLLNAQVSVVGRDPAGNPSNTASIGVGTSIEQPVTIGNFGLDVSLNPLNPRFGFSGTTEPDSSVVIRVITPALNVELLPIQADSSGNFSLNLLSPTILTQLGLNITDILNLGSQISFNLVSTDSNGNDSAAYGITLTPNGLSLNIGQIDVNGTSGDDVLSGANGSSEHINGGDGSDLIFNVGTGDHVVAGNGNDTIQITATDFVSIDGGAGFDTLVLANGIDLDYNAVGVGTLSNLERIDLGKGDSGSVLTLTAAEVDAITDANNTLQITGENNDTLNVVGAVNTGTTQLINGITYDVYTFGSTTLLIEDNTVQVVV
>Cluster_23_Allele_232
MINAVAQDAAGNTSGPVSTTVDAVAPATPVIDPSNGVELSGTAEPGVRVILTDGNGNPIGQTLADGSGNWSFTPGTPLANGTVVNAVAQDPAGNTSGPASTTVDTVAPATPVINASNGSVITGTAEVGAKVILTDGNGNPIGETTADGSGNWTFTPGTPLANGTVINAVAEDAAGNASGPASTTVDSVAPSAPLLSISADGALLTGTAEPNSQVRIVVNGDTANPITVTVDGAGNFSLPFAPPLITGELIAGVAVDAAGNVSGPATINAPDLAPPTISVPEAADTWINAAEIGDGIQVDVTIRPTMQVGQVVTVKFAGQNGYEAEVSHTLTAGDIAAGNLTLTLTPPGGMGPFPEGASTVTADINGGTASTPVPFTIDTIPPATPVLSLAGNILTISAEPGTELTVTVDIGGATATATVTADNSGLASLNLLTDLDVDFSWDQLLNAQVSVVGRDPAGNPSNTASIGIGTSIEQPVTIGNFGLDVSLNPLNPRFGFSGTTEPNSSVVIRVITPALNVELLPIQADSSGNFSLNLLSPTILTQLGLNITDILNLGSQISFNLVSTDSNGNDSAAYGITLTPNGLSLNIGQIDVNGTSGDDVLSGANGSSEHINGGDGSDLIFNVGTGDHVVAGNGNDTIQITATDFVSIDGGAGFDTLVLANGIDLDYNAVGVGTLSNLERIDLGKGDSGSVLTLTAAEVDAITDANNTLQITGENNDTLNVVGAVNTGTTQLINGITYDVYTFGSTTLLIEDNTVQVVV
>Cluster_23_Allele_233
MINAVAQDPAGNTSGPASVTVDAIAPPAPVINPSNGVVISGTAEAGATVILTDGNGNPIGQVTADGSGNWSFTPGTPLANGSVINALAQDAAGNTSGPASTTVDSVAPATPVLDPSNGTVISGTAEAGATVILTDGGGNPIGQATADGSGNWSFTPGTPLTNGTVINAVAQDAAGNTSGPVSTTVDAVAPATPVIDPSNGVELSGTAEPGVRVILTDGNGNPIGQTLADGSGNWTFTPGTPLVNGTVVNAVAQDPAGNTSGPASTTVDTVAPATPVINASNGSVITGTAEVGAKVILTDGNGNPIGETTADGSGNWTFTPGTPLANGTVINAVAEDAAGNASGPASTTVDSVAPSAPLLSISADGALLTGTAEPNSQVRIVVNGDTANPITVTVDGAGNFSLPFAPPLITGELIAGVAVDAAGNVSGPATINAPDLAPPTISVPEAADTWINAAEIGDGIQVDVTVRPTMQVGQVVTVKFAGQNGYEAEVSHTLTAGDIAAGNLTLTLTPPGGMGPFPEGASTVTADINGGTASTPVPFTIDTIPPATPVLSLVGNILTISAEPGTELTVTVDVGGVTATATVTADNSGLASLNLLTDLDIDFSWDQLLNAQVSVVGRDPAGNPSNTASIGVGTSIEQPVTIGNFGLDVSLNPLNPRFGFSGTTEPDSSVVIRVITPALNVELLPIQADSSGNFSLNLLSPTILTQLGLNITDILNLGSQISFNLVSTDSNGNDSAAYGITLTPNGLSLNIGQIDVNGTSGDDVLSGANGSSEHINGGDGSDLIFNVGTGDHVVAGNGNDTIQITATDFVSIDGGAGFDTLVLANGIDLDYNAVGVGTLSNLERIDLGKGDSGSVLTLTAAEVDAITDANNTLQITGENNDTLNVVGAVNTGTTQLINGITYDVYTFGSTTLLIEDNTVQVVV
>Cluster_23_Allele_234
MTIVITDGNGNPIGQTSADANGNWSFTPGSQLPDGTVVNVVARDAAGNSSPATSITVDGVAPNAPVVEPSNGSELSGTAEPGSSVTLTDGNGNPIGQTTADANGNWSFTPSTPLPDGTVVNVVARDAAGNSSPPASVTVDAVAPATPTVDPSNGTTLSGTAEPGSSVTLTDGNGNPIGQVTADGSGNWTYTPSTPIANGTVVNVVAQDAAGNSSPGASVTVDSQAPAAPVLNPSNGTTLSGTAEPGATVTLTDGNGNPIGQVTADGSGNWSFTPGTPLANGTVVNATASDPTGNTSAPASTTVDSVAPAAPVVNPSNGAEISGTAEPGATVTLTDGSGNPIGQVTADGSGNWSFTPSTPLADGTVVNATATDPAGNTGGQGSTTVDAIAPATPTVNLSNGSSLSGTAEPGSTVILTDGNGNPIAEVTADGSGNWTYTPSTPIANGTVVNVVAEDAAGNSSPPATVTVDSSAPPAPVINPSNGVVISGTAEAGATVTLTDAGGNPIGQVTADGSGNWSFTPGTPLANGTVIVATATDPTGNTGPQAATTVDSVAPAAPVVNPSNGTTISGTAEAGAKVILTDGSGNPIGETTADGSGNWTFTPGTPLANGTVVNAVAQDPAGNTGPQGSTTVDAVAPNTPVVNPSNGNLLNGTAEPGSTVTLTDGNGNPIGQTTADGSGNWSFTPGSQLPNGTVVNVTASDAAGNTSPPATTTVDSSLPSIPQVDPSNGSVISGTADAGNTIIITDGNGNPIGQVTADGSGNWSFTPGIPLPDGTVVNVVARSPSNVDSAPAVITVDGVAPAAPVIDPSNGSVIAGTAEAGATVILTDGGGNPIGQATADGSGNWTFTPSIPLANGTVINAVAQDPAGNTSGPASVTVDAIAPPAPVINPSNGVVISGTAEAGATVILTDGNGNPIGQVTADGSGNWSFTPGTPLANGSVINALAQDAAGNTSGPASTTVDSVAPATPVLDPSNGTVISGTAEAGATVILTDGGGNPIGQATADGSGNWSFTPGTPLTNGTVINAVAQDAAGNTSGPVSTTVDAVAPATPVIDPSNGVELSGTAEPGVRVILTDGNGNPIGQTLADGSGNWSFTPSTPLANGTVVNAVAQDPAGNTSGPASTTVDTVAPATPVINASNGSVITGTAEVGAKVILTDGNGNPIGETTADGSGNWTFTPGTPLANGTVINAVAEDAAGNASGPASTTVDSVAPSAPLLSISADGALLTGTAEPNSQVRIVVNGDTANPITVTVDGAGNFSLPFAPPLITGELIAGVAVDAAGNVSGPATINAPDLAPPTISVPEAADTWINAAEIGDGIQVDVTVRPTMQVGQVVTVKFAGQNGYEAEVSHTLTAGDIAAGNLTLTLTPPGGMGPFPEGASTVTADINGGTASTPVPFTIDTIPPATPVLSLVGNILTISAEPGTELTVTVDVGGVTATATVTADNSGLASLNLLTDLDIDFSWDQLLNAQVSVVGRDPAGNPSNTASIGVGTSIEQPVTIGNFGLDVSLNPLNPRFGFSGTTEPDSSVVIRVITPALNVELLPIQADSSGNFSLNLLSPTILTQLGLNITDILNLGSQISFNLVSTDSNGNDSAAYGITLTPNGLSLNIGQIDVNGTSGDDVLSGANGSSEHINGGDGSDLIFNVGTGDHVVAGNGNDTIQITATDFVSIDGGAGFDTLVLANGIDLDYNAVGVGTLSNLERIDLGKGDSGSVLTLTAAEVDAITDANNTLQITGENNDTLNVVGAVNTGTTQLINGITYDVYTFGSTTLLIEDNTVQVVV
>Cluster_23_Allele_235
MTADNSGLASLNLLTDLDIDFSWDQLLNAQVSVVGRDPAGNPSNTASIGIGTSIEQPVTIGNFGLDVSLNPLNPRFGFSGTTEPNSSVVIRVITPALNVELLPIQADSSGNFSLNLLSPTILTQLGLNITDILNLGSQISFNLVSTDSNGNDSAAYGITLTPNGLSLNIGQIDVNGTSGDDVLSGANGSSEHINGGDGSDLIFNVGTGDHVVAGNGNDTIQITATNFVSIDGGAGFDTLVLANGIDLDYNAVGVGTLSNLERIDLGKGDSGSVLTLTAAEVDAITDANNTLQITGENNDTLNVVGAVNTGTTQLINGITYDVYTFGSTTLLIEDNTVQVVV
>Cluster_23_Allele_236
MAQDAAGNSSPPATVTVDSSAPPAPVINPSNGVVISGTAEAGATVTLTDAGGNPIGQVTADGSGNWSFTPGTPLANGTVIVATATDPTGNTGPQAATTVDAVAPPAPVIDPSNGTTISGTAEAGAKVILTDGNGNPIGETTADGSGNWSFTPGTPLANGTVVNAVAQDPAGNTGPQGSTTVDAVAPNTPVVNPSNGNLLNGTAEPGSTVTLTDGNGNPIGQTTADGSGNWSFTPGSQLPNGTVVNVTASDAAGNTSLPATTTVDSSLPSIPQVDPSNGSVISGTADAGNTIIITDGNGNPIGQVTADGSGNWSFTPGIPLPDGTVVNVVARSPSNVDSAPAVITVDGVAPAAPVIDPSNGTEISGTAEAGATVILTDGGGNPIGQATADGSGNWTFTPSTPLANGTVINAVAQDPAGNTSGPASVTVDAIAPPAPVIDPSNGVVISGTAEAGATVILTDGNGNPIGQVTADGSGNWSFTPGTPLANGSVINALAQDAAGNTSGPASTTVDSVAPATPVLDPSNGTVISGTAEAGATVILTDGGGNPIGQATADGSGNWSFTPGTPLTNGTVINAVAQDAAGNTSGPVSTTVDAVAPATPVIDPSNGVELSGTAEPGVRVILTDGNGNPIGQTLADGSGNWTFTPGTPLANGTVVNAVAQDPAGNTSGPASTTVDTVAPATPVINASNGSVITGTAEVGAKVILTDGNGNPIGETTADGSGNWTFTPGTPLANGTVINAVAEDAAGNASGPASTTVDSVAPSAPLLSISADGALLTGTAEPNSQVRIVVNGDTANPITVTVDGAGNFSLPFAPPLITGELIAGVAVDAAGNVSGPATINAPDLAPPTISVPEAADTWINAAEIGDGIQVDVTVRPTMQVGQVVTVKFAGQNGYEAEVSHTLTAGDIAAGNLTLTLTPPGGMGPFPEGASTVTADINGGTASTPVPFTIDTIPPATPVLSLVGNILTISAEPGTELTVTVDVGGVTATATVTADNSGLASLNLLTDLDIDFSWDQLLNAQVSVVGRDPAGNPSNTASIGVGTSIEQPVTIGNFGLDVSLNPLNPRFGFSGTTEPDSSVVIRVITPALNVELLPIQADSSGNFSLNLLSPTILTQLGLNITDILNLGSQISFNLVSTDSNGNDSAAYGITLTPNGLSLNIGQIDVNGTSGDDVLSGANGSSEHINGGDGSDLIFNVGTGDHVVAGNGNDTIQITATDFVSIDGGAGFDTLVLANGIDLDYNAVGVGTLSNLERIDLGKGDSGSVLTLTAAEVDAITDANNTLQITGENNDTLNVVGAVNTGTTQLINGITYDVYTFGSTTLLIEDNTVQVVV
>Cluster_23_Allele_237
MDSVAPATPVLDPSNGTVISGTAEAGATVILTDGGGNPIGQATADGSGNWSFTPTTPLPNGTVVNATATDASGNTSAGSSVTVDSVAPATPVINPSNGTTLSGTAEPGSSVTLTDGNGNPIGQVTADGSGNWSFTPSTPLADGTVVNATATDPAGNTSGQGSTTVDGVAPTTPTVNLSNGSSLSGTAEPGSTVILTDGNGNPIAEVTADGSGNWTYTPSTPIANGTVVNVVAQDAAGNSSPGASVTVDSQAPAAPVVNPSNGTTLSGTAEPGATVTLTDGNGNPIGQVTADGSGNWSFTPGTPLANGTVVNATASDPTGNTSAPASTTVDSVAPAAPVVNPSNGAEISGTAEPGATVTLTDGSGNPIGQVTADGSGNWSFTPSTPLADGTVVNATATDPAGNTGGQGSTTVDAIAPATPTVNLSNGSSLSGTAEPGSTVILTXXAAATGPTPRPRRSPTVLWSTWWPRTPPVTAARRRR
>Cluster_23_Allele_238
MVNATATDPAGNTSGQGSTTVDGVAPATPTVNLSNGSSLSGTAEPGSTVILTDGNGNPIAEVTADGSGNWTYTPSTPIANGTVVNATASDPTGNTSAPASTTVDSVAPAAPVVNPSNGAEISGTAEPGATVTLTDGSGNPIGQVTADGSGNWSFTPSTPLADGTVVNATATDPAGNTGGQGSTTVDAIAPATPTVNLSNGSNLSGTAEPGSTVILTDGNGNPIAEVTADGSGNWTYTPSTPIANGTVVNVVAQDAAGNSSPPATVTVDSSAPPAPVINPSNGVVISGTAEAGATVTLTDAGGNPIGQVTADGSGNWSFTPGTPLANGTVIVATATDPTGNTGPQAATTVDSVAPAAPVVNPSNGTTISGTAEAGAKVILTDGSGNPIGETTADGSGNWTFTPATPLANGTVVNAVAQDPAGNTGPQGSTTVDAVAPNTPVVNPSNGNLLNGTAEPGSTVTLTDGNGNPIGQTTADGSGNWSFTPGSQLPNGTVVNVTASDAAGNTSAPATTTVDSSLPSIPQVDPSNGSVISGTADAGNTIIITDGNGNPIGQVTADGSGNWSFTPGIPLPDGTVVNVVARSPSNVDSAPAVITVDGVAPAAPVIDPSNGTEISGTAEAGATVILTDGGGNPIGQATADGSGNWTFTPGTPLANGTVINAVAQDPAGNTSGPASVTVDAIAPPAPVIDPSNGVVISGTAEAGATVILTDGNGNPIGQVTADGSGNWAFTPATPLANGTVINALAQDAAGNNSSPTSATVDSLAPAAPVIDPSNGSVIAGTAEAGATVILTDGNGNPIGQVTADGSGNWSFTPGTPLSNGTVVNAVAQDAAGNTSGPASTTVDSVAPAAPVIDPSNGSVIAGTAEAGATVILTDGGGNPIGQATADGSGNWTFTPGTPLANGTVINAVAQDPAGNTSGPASTTVDAVAPATPVVNPSNGSVIAGTAEAGATVILTDGGGNPIGQATADGSGNWSFTPGTPLANGSVVNAVAQDAAGNTSGPASTTVDSVAPATPVLDPSNGTVISGTAEAGATVILTDGGGNPIGQATADGSGNWSFTPGTPLANGSVINAVAQDAAGNTSGPVSTTVDAVAPATPVIDPSNGVELSGTAEPGVRVILTDGNGNPIGQTLADGSGNWSFTPGTPLANGTVVNAVAQDPAGNTSGPASTTVDTVAPATPVINASNGSVITGTAEVGAKVILTDGNGNPIGETTADGSGNWTFTPGTPLANGTVINAVAEDAAGNASGPASTTVDSVAPSAPLLSISADGALLTGTAEPNSQVRIVVNGDTANPITVTVDGAGNFSLPFAPPLITGELIAGVAVDAAGNVSGPATINAPDLAPPTISVPEAADTWINAAEIGDGIQVDVTVRPTMQVGQVVTVKFAGQNGYEAEVSHTLTAGDIAAGNLTLTLTPPGGMGPFPEGASTVTADINGGTASTPVPFTIDTIPPATPVLSLVGNILTISAEPGTELTVTVDVGGVTATATVTADNSGLASLNLLTDLDVDFSWDQLLNAQVSVVGRDPAGNPSNTASIGIGTSIEQPVTIGNFGLDVSLNPLNPRFGFSGTTEPNSSVVIRVITPALNVELLPIQADSSGNFSLNLLSPTILTQLGLNITDILNLGSQISFNLVSTDSNGNDSAAYGITLTPNGLSLNIGQIDVNGTSGDDVLSGANGSSEHINGGDGSDLIFNVGTGDHVVAGNGNDTIQITATDFVSIDGGAGFDTLVLANGIDLDYNAVGVGTLSNLERIDLGKGDSGSVLTLTAAEVDAITDANNTLQITGENNDTLNVVGAVNTGTTQLINGITYDVYTFGSTTLLIEDNTVQVVV
>Cluster_23_Allele_239
MTIVITDGNGNPIGQTSADANGNWSFTPGSQLPDGTVVNVVARDAAGNSSPATSITVDGVAPNAPVVEPSNGSELSGTAEPGSSVTLTDGNGNPIGQTTADANGNWSFTPSTPLPDGTVVNVVARDAAGNSSPPASVTVDAVAPATPTVDPSNGTTLSGTAEPGATVTLTDGNGNPIGQVTADGSGNWTFTPSTPLPNGTVVNATATDPSGNASSPASVTVDAVAPATPVVNPSNGTTLSGTAEPGATVTLADGNGNPIGQVTADGSGNWSFTPTTPLPNGTVVNATATDASGNTSAGSSVTVDSVAPATPVINPSNGTTLSGTAEPGSSVTLTDGNGNPIGQVTADGSGNWSFTPSTPLADGTVVNATATDPAGNTSGQGSTTVDGVAPTTPTVNLSNGSSLSGTAEPGSTVILTDGNGNPIAEVTADGSGNWTYTPSTPIANGTVVNVVAQDAAGNSSPGASVTVDSQAPAAPVVNPSNGTTLSGTAEPGATVSLTDGNGNPIGQVTADGSGNWSFTPGTPLANGTVVNATASDPTGNTSAPASTTVDSVAPAAPVVNPSNGVVISGTAEPGATVTLTDGSGNPIGQVTADGSGNWSFTPSTPLADGTVVNATATDPAGNTGGQGSTTVDAIAPATPTVNLSNGSSLSGTAEPGSTVILTDGNGNPIAEVTADGSGNWTYTPSTPIANGTVVNVVAEDAAGNSSPPATVTVDSSAPPAPVINPSNGVVISGTAEAGATVTLTDAGGNPIGQVTADGSGNWSFTPGTPLANGTVIVATATDPTGNTGPQAATTVDAVAPPAPVIDPSNGTTISGTAEAGAKVILTDGNGNPIGETTADGSGNWTFTPATPLANGTVVNAVAQDPAGNTGPQGSTTVDAVAPNTPVVNPSNGNLLNGTAEPGSTVTLTDGNGNPIGQTTADGSGNWSFTPGSQLPNGTVVNVTASDAAGNTSAPATTTVDSSLPSIPQVDPSNGSVISGTADAGNTIIITDGNGNPIGQVTADGSGNWSFTPGIPLPDGTVVNVVARSPSNVDSAPAVITVDGVAPAAPVIDPSNGTEISGTAEAGATVILTDGGGNPIGQATADGSGNWTFTPGTPLANGTVINAVAQDPAGNTSGPASVTVDAIAPPAPVINPSNGVVISGTAEAGATVILTDGNGNPIGQVTADGSGNWAFTPATPLANGTVINALAQDAAGNNSSPTSATVDSLAPAAPVIDPSNGSVIAGTAEAGATVILTDGNGNPIGQVTADGSGNWSFTPGTPLSNGTVVNAVAQDAAGNTSGPASTTVDSVAPAAPVIDPSNGSVIAGTAEAGATVILTDGGGNPIGQATADGSGNWSFTPGTPLANGTVINAVAQDPAGNTSGPTSTTVDAVAPATPVVNPSNGSVIAGTAEAGATVILTDGGGNPIGQVTADGSGNWSFTPGTPLANGSVINALAQDAAGNTSGPASTTVDSVAPATPVLDPSNGTVISGTAEAGATVILTDGGGNPIGQATADGSGNWSFTPGTPLTNGTVINAVAQDAAGNTSGPVSTTVDAVAPATPVIDPSNGVELSGTAEPGVRVILTDGNGNPIGQTLADGSGNWTFTPGTPLANGTVVNAVAQDPAGNTSGPASTTVDTVAPATPVINASNGSVITGTAEVGAKVILTDGNGNPIGETTADGSGNWTFTPGTPLANGTVINAVAEDAAGNASGPASTTVDSVAPSAPLLSISADGALLTGTAEPNSQVRIVVNGDTANPITVTVDGAGNFSLPFAPPLITGELIAGVAVDAAGNVSGPATINAPDLAPPTISVPEAADTWINAAEIGDGIQVDVTVRPTMQVGQVVTVKFAGQNGYEAEVSHTLTAGDIAAGNLTLTLTPPGGMGPFPEGASTVTADINGGTASTPVPFTIDTIPPATPVLSLVGNILTISAEPGTELTVTVDVGGVTATATVTADNSGLASLNLLTDLDIDFSWDQLLNAQVSVVGRDPAGNPSNTASIGVGTSIEQPVTIGNFGLDVSLNPLNPRFGFSGTTEPDSSVVIRVITPALNVELLPIQADSSGNFSLNLLSPTILTQLGLNITDILNLGSQISFNLVSTDSNGNDSAAYGITLTPNGLSLNIGQIDVNGTSGDDVLSGANGSSEHINGGDGSDLIFNVGTGDHVVAGNGNDTIQITATDFVSIDGGAGFDTLVLANGIDLDYNAVGVGTLSNLERIDLGKGDSGSVLTLTAAEVDAITDANNTLQITGENNDTLNVVGAVNTGTTQLINGITYDVYTFGSTTLLIEDNTVQVVV
>Cluster_23_Allele_240
MVNATATDPAGNTGGQGSTTVDAIAPATPTVNLSNGSSLSGTAEPGSTVILTDGNGNPIAEVTADGSGNWTYTPSTPIANGTVVNVVAQDAAGNSSPPATVTVDSSAPPAPVINPSNGVVISGTAEAGATVTLTDAGGNPIGQVTADGSGNWSFTPGTPLANGTVIVATATDPTGNTGPQAATTVDAVAPPAPLIDPSNGTTISGTTEAGAKVILTDGNGNPIGETTADGSGNWTFTPATPLANGTVVNAVAQDPAGNTGPQGSTTVDAVAPNTPVVNPSNGNLLNGTAEPGSTVTLTDGNGNPIGQTTADGSGNWSFTPGSQLPNGTVVNVTASDAAGNTSLPATTTVDSSLPSIPQVDPSNGSVISGTADAGNTIIITDGNGNPIGQVTADGSGNWSFTPGIPLPDGTVVNVVARSPSNVDSAPAVITVDGVAPAAPVIDPSNGTEISGTAEAGATVILTDGGGNPIGQVTADGSGNWSFTPGTPLANGTVINAVAQDPAGNTSGPTSTTVDAVAPATPVVNPSNGSVIAGTAEAGATVILTDGGGNPIGQATADGSGNWSFTPGTPLANGSVVNAVAQDAAGNTSGPASTTVDSVAPATPVLDPSNGTVISGTAEAGATVILTDGGGNPIGQATADGSGNWSFTPGTPLTNGTVINAVAQDAAGNTSGPVSTTVDAVAPATPVIDPSNGVELSGTAEPGVRVILTDGNGNPIGQTLADGSGNWSFTPGTPLANGTVVNAVAQDPAGNTSGPASTTVDTVAPATPVINASNGSVITGTAEVGAKVILTDGNGNPIGETTADGSGNWTFTPGTPLANGTVINAVAEDAAGNASGPASTTVDSVAPSAPLLSISADGALLTGTAEPNSQVRIVVNGDTANPITVTVDGAGNFSLPFAPPLITGELIAGVAVDAAGNVSGPATINAPDLAPPTISVPEAADTWINAAEIGDGIQVDVTVRPTMQVGQVVTVKFAGQNGYEAEVSHTLTAGDIAAGNLTLTLTPPGGMGPFPEGASTVTADINGGTASTPVPLTIDTIPPATPVLSLVGNILTISAEPGTELTVTVDVGGATATATVTADNSGLASLNLLTDLDIDFSWDQLLNAQVSVVGRDPAGNPSNTASIGIGTSIEQPVTIGNFGLDVSLNPLNPRFGFSGTTEPNSSVVIRVITPALNVELLPIQADSSGNFSLNLLSPTILTQLGLNITDILNLGSQISFNLVSTDSNGNDSAAYGITLTPNGLSLNIGQIDVNGTSGDDVLSGANGSSEHINGGDGSDLIFNVGTGDHVVAGNGNDTIQITATDFVSIDGGAGFDTLVLANGIDLDYNAVGVGTLSNLERIDLGKGDSGSVLTLTAAEVDAITDANNTLQITGENNDTLNVVGAVNTGTTQLINGITYDVYTFGSTTLLIEDNTVQVVV
>Cluster_23_Allele_241
MVNAVAQDTAGNTSGPASTTVDTVAPATPVLDASNGTVISGTAEAGATVILTDGNGNPIGQATADGSGNWSFTPGTPLTNGTVVNAVAQDAAGNTSGPVSTTVDAVAPATPVIAPSNGVELSGTAEPGVRVILTDSNGNPVGQTLADGSGNWSFTPGTPLADGTVVNAVAQDPAGNTSGPASTTVDAVAPPTPVINASNGSVITGTAEVGAKVILTDGNGNPIGETTADGNGDWTFTPATPLANGTVVNAVAQDPAGNTSGPASTTVDSVAPSAPLLSISADGALLTGTAEPNSQVRIVVNGDTANPITVTVDGAGNFSLPFAPPLITGELIAGVAVDAAGNVSGPATINAPDLAPPTISVPEAADSWINAAEIGDGIQVDVAVRPTMQAGQVITVKFAGQNGYEAEVSHTLTAGDIAIGNVTLTLLPPSGQGAFPEGASTVTADIDGGTASNTVSFTVDTVPPPAPVLSLVGNILTISTEPGSEVTVEVNIGGAVATVTLTADNTGLASLDLLTGLDIDLSWDQLLNAQVSVKGEDLAGNPSPVASIGVGTNIPQPVTIGNFGLDVALLPPTFGFSGDTAPNSGLEVRVVTPAANVTVPLTADASGHFALNLLDPALLLQLGLGSITDLLNLGSQLSFNVVAIDSNGNDSASYGITLSGSGVGLNIGQIDVNGTSGDDVLSGANGSSEHINGGAGSDLILNVGTGDQVQAGDGNDTIQITATDFVSIDGGNGFDTLLLANGIDLDYNAVGVGTLSNLERIDLGKGDGGSVLTLTAAEVDVITDASNTLQITGESNDTLNVSGAVNTGTTQLINGITYDVYTFGSTTLLVEDNTVQVVV
>Cluster_23_Allele_242
MINAVAQDAAGNTSGPVSTTVDAVAPATPVIDPSNGVELSGTAEPGVRVILTDGNGNPIGQTLADGSGNWTFTPGTPLANGTVVNAVAQDPAGNTSGPASTTVDTVAPATPVINASNGSVITGTAEVGAKVILTDGNGNPIGETTADGSGNWTFTPGTPLANGTVINAVAEDAAGNASGPASTTVDSVAPSAPLLSISADGALLTGTAEPNSQVRIVVNGDTANPITVTVDGAGNFSLPFAPPLITGELIAGVAVDAAGNVSGPATINAPDLAPPTISVPEAADTWINAAEIGDGIQVDVTVRPTMQVGQVVTVKFAGQNGYEAEVSHTLTAGDIAAGNLTLTLTPPGGMGPFPEGASTVTADINGGTASTPVPFTIDTIPPATPVLSLVGNILTISAEPGTELTVTVDVGGVTATATVTADNSGLASLNLLTDLDIDFSWDQLLNAQVSVVGRDPAGNPSNTASIGVGTSIEQPVTIGNFGLDVSLNPLNPRFGFSGTTEPDSSVVIRVITPALNVELLPIQADSSGNFSLNLLSPTILTQLGLNITDILNLGSQISFNLVSTDSNGNDSAAYGITLTPNGLSLNIGQIDVNGTSGDDVLSGANGSSEYINGGDGSDLIFNVGTGDHVVAGNGNDTIQITATDFVSIDGGAGFDTLVLANGIDLDYNAVGVGTLSNLERIDLGKGDSGSVLTLTAAEVDAITDANNTLQITGENNDTLNVVGAVNTGTTQLINGITYDVYTFGSTTLLIEDNTVQVVV
>Cluster_23_Allele_243
MVNVTASDAAGNTSLPATTTVDSSLPSIPQVDPSNGSVISGTADAGNTIIITDGNGNPIGQVTADGSGNWSFTPGIPLPDGTVVNVVARSPSNVDSAPAVITVDGVAPAAPVIDPSNGTEISGTAEAGATVILTDGGGNPIGQATADGSGNWSFTPGTPLANGTVINAVAQDPAGNTSGPTSTTVDAVAPATPVVNPSNGSVIAGTAEAGATVILTDGGGNPIGQATADGSGNWSFTPGTPLANGSVVNAVAQDAAGNTSGPASTTVDSVAPATPVLDPSNGTVISGTAEAGATVILTDGGGNPIGQATADGSGNWSFTPGTPLANGSVINAVAQDAAGNTSGPVSTTVDAVAPATPVIDPSNGVELSGTAEPGVRVILTDGNGNPIGQTLADGSGNWSFTPGTPLANGTVVNAVAQDPAGNTSGPASTTVDTVAPATPVINASNGSVITGTAEVGAKVILTDGNGNPIGETTADGSGNWTFTPGTPLANGTVINAVAEDAAGNASGPASTTVDSVAPSAPLLSISADGALLTGTAEPNSQVRIVVNGDTANPITVTVDGAGNFSLPFAPPLITGELIAGVAVDAAGNVSGPATINAPDLAPPTISVPEAADTWINAAEIGDGIQVDVTVRPTMQVGQVVTVKFAGQNGYEAEVSHTLTAGDIAAGNLTLTLTPPGGMGPFPEGASTVTADINGGTASTPVPFTIDTIPPATPVLSLAGNILTISAEPGTELTVTVDIGGATATATVTADNSGLASLNLLTDLDVDFSWDQLLNAQVSVVGRDPAGNPSNTASIGIGTSIEQPVTIGNFGLDVSLNPLNPRFGFSGTTEPNSSVVIRVITPALNVELLPIQADSSGNFSLNLLSPTILTQLGLNITDILNLGSQISFNLVSTDSNGNDSAAYGITLTPNGLSLNIGQIDVNGTSGDDVLSGANGSSEHINGGDGSDLIFNVGTGDHVVAGNGNDTIQITATDFVSIDGGAGFDTLVLANGIDLDYNAVGVGTLSNLERIDLGKGDSGSVLTLTAAEVDAITDANNTLQITGENNDTLNVVGAVNTGTTQLINGITYDVYTFGSTTLLIEDNTVQVVV
>Cluster_23_Allele_244
MVNAVAQDPAGNTGPQGSTTVDAVAPNTPVVNPSNGNLLNGTAEPGSTVTLTDGNGNPIGQTTADGSGNWSFTPGSQLPNGTVVNVTASDAAGNTSPPATTTVDSSLPSIPQVDPSNGSVISGTADAGNTIIITDGNGNPIGQVTADGSGNWSFTPGIPLPDGTVVNVVARSPSNVDSAPAVITVDGVAPAAPVIDPSNGTEISGTAEAGATVILTDGGGNPIGQATADGSGNWTFTPGTPLANGTVINAVAQDPAGNTSGPASVTVDAIAPPAPVIDPSNGVVISGTAEAGATVILTDGNGNPIGQVTADGSGNWAFTPATPLANGTVINALAQDAAGNNSSPTSATVDSLAPAAPVIDPSNGSVIAGTAEAGATVILTDGNGNPIGQVTADGSGNWSFTPGTPLANGTVVNAVAQDAAGNTSGPASTTVDSVAPAAPVIDPSNGSVIAGTAEAGATVILTDGGGNPIGQATADGSGNWTFTPSIPLANGTVINAVAQDPAGNTSGPASVTVDAIAPPAPVINPSNGVVISGTAEAGATVILTDGNGNPIGQVTADGSGNWSFTPGTPLANGSVINALAQDAAGNTSGPASTTVDSVAPATPVLDPSNGTVISGTAEAGAMVILTDGGGNPIGQATADGSGNWSFTPGTPLTNGTVINAVAQDAAGNTSGPVSTTVDAVAPATPVIDPSNGVELSGTAEPGVRVILTDGNGNPIGQTLADGSGNWTFTPGTPLANGTVVNAVAQDPAGNTSGPASTTVDTVAPATPVINASNGSVITGTAEVGAKVILTDGNGNPIGETTADGSGNWTFTPGTPLANGTVINAVAEDAAGNASGPASTTVDSVAPSAPLLSISADGALLTGTAEPNSQVRIVVNGDTANPITVTVDGAGNFSLPFAPPLITGELIAGVAVDAAGNVSGPATINAPDLAPPTISVPEAADTWINAAEIGDGIQVDVTVRPTMQVGQVVTVKFAGQNGYEAEVSHTLTAGDIAAGNLTLTLTPPGGMGPFPEGASTVTADINGGTASTPVPFTIDTIPPATPVLSLVGNILTISAEPGTELTVTVDVGGVTATATVTADNSGLASLNLLTDLDIDFSWDQLLNAQVSVVGRDPAGNPSNTASIGVGTSIEQPVTIGNFGLDVSLNPLNPRFGFSGTTEPDSSVVIRVITPALNVELLPIQADSSGNFSLNLLSPTILTQLGLNITDILNLGSQISFNLVSTDSNGNDSAAYGITLTPNGLSLNIGQIDVNGTSGDDVLSGANGSSEHINGGDGSDLIFNVGTGDHVVAGNGNDTIQITATDFVSIDGGAGFDTLVLANGIDLDYNAVGVGTLSNLERIDLGKGDSGSVLTLTAAEVDAITDANNTLQITGENNDTLNVVGAVNTGTTQLINGITYDVYTFGSTTLLIEDNTVQVVV
>Cluster_23_Allele_245
MTIVITDGNGNPIGQTSADANGSWSFTPGSQLPDGTVVNVVARDAAGNSSPATSITVDGVAPNAPVVEPSNGSELSGTAEPGSSVTLTDGNGNPIGQTTADANGNWSFTPSTPLPDGTVVNVVARDAAGNSSPPASVTVDAVAPATPTVDPSNGTTLSGTAEPGATVTLTDGNGNPIGQVTADGSGNWTFTPSTPLPNGTVVNATATDPSGNASSPASVTVDAVAPATPVVNPSNGTTLSGTAEPGATVTLTDGNGNPIGQVTADGSGNWSFTPTTPLPNGTVVNATATDASGNTSAGSSVTVDSVAPATPVINPSNGTTLSGTAEPGSSVTLTDGNGNPIGQVTADGSGNWSFTPSTPLADGTVVNATATDPAGNTSGQGSTTVDGVAPTTPTVNLSNGSSLSGTAEPGSTVILTDGNGNPIAEVTADGSGNWTYTPSTPIANGTVVNVVAQDAAGNSSPGASVTVDSQAPAAPVLNPSNGTTLSGTAEPGATVTLTDGNGNPIGQVTADGSGNWSFTPGTPLPNGTVVNATASDPTGNTSAPASTTVDSVAPAAPVVNPSNGAEISGTAEPGATVTLTDGSGNPIGQVTADGSGNWSFTPSTPLADGTVVNATATDPAGNTGGQGSTTVDAIAPATPTVNLSNGSSLSGTAEPGSTVILTDGNGNPIAEVTADGSGNWTYTPSTPIANGTVVNVVAQDASGNSSPPATVTVDSSAPPAPVINPSNGVVISGTAEAGATVTLTDAGGNPIGQVTADGSGNWSFTPGTPLANGTVIVATATDPTGNTGPQAATTVDAVAPPAPVIDPSNGTTISGTAEAGAKVILTDGNGNPIGETTADGSGNWSFTPATPLANGTVVNAVAQDPAGNTGPQGSTTVDAVAPNTPVVNPSNGNLLNGTAEPGSTVTLTDGNGNPIGQTTADGSGNWSFTPGSQLPNGTVVNVTASDAAGNTSPPATTTVDSSLPSIPQVDPSNGSVISGTADAGNTIIITDGNGNPIGQVTADGSGNWSFTPGIPLPDGTVVNVVARSPSNVDSAPAVITVDGVAPAAPVIDPSNGTEISGTAEAGATVILTDGGGNPIGQATADGSGNWTFTPGTPLANGTVINAVAQDPAGNTSGPASVTVDAIAPPAPVINPSNGVVISGTAEAGATVILTDGNGNPIGQVTADGSGNWAFTPATPLANGTVINALAQDAAGNNSSPTSATVDSLAPAAPVIDPSNGSVIAGTAEAGATVILTDGNGNPIGQVTADGSGNWSFTPGTPLSNGTVVNAVAQDAAGNTSGPASTTVDSVAPAAPVIDPSNGSVIAGTAEAGATVILTDGGGNPIGQATADGSGNWSFTPGTPLANGTVINAVAQDPAGNTSGPTSTTVDAVAPATPVVNPSNGSVIAGTAEAGATVILTDGGGNPIGQATADGSGNWSFTPGTPLANGSVVNAVAQDAAGNTSGPASTTVDSVAPATPVLDPSNGTVISGTAEAGATVILTDGGGNPIGQATADGSGNWSFTPGTPLTNGTVINAVAQDAAGNTSGPVSTTVDAVAPATPVIDPSNGVELSGTAEPGVRVILTDGNGNPIGQTLADGSGNWSFTPGTPLANGTVVNAVAQDPAGNTSGPASTTVDTVAPATPVINASNGSVITGTAEVGAKVILTDGNGNPIGETTADGSGNWTFTPGTPLANGTVINAVAEDAAGNASGPASTTVDSVAPSAPLLSISADGALLTGTAEPNSQVRIVVNGDTANPITVTVDGAGNFSLPFAPPLITGELIAGVAVDAAGNVSGPATINAPDLAPPTISVPEAADTWINAAEIGDGIQVDVTVRPTMQVGQVVTVKFAGQNGYEAEVSHTLTAGDIAAGNLTLTLTPPGGMGPFPEGASTVTADINGGTASTPVPFTIDTIPPATPVLSLVGNILTISAEPGTELTVTVDVGGVTATATVTADNSGLASLNLLTDLDIDFSWDQLLNAQVSVVGRDPAGNPSNTASIGVGTSIEQPVTIGNFGLDVSLNPLNPRFGFSGTTEPDSSVVIRVITPALNVELLPIQADSSGNFSLNLLSPTILTQLGLNITDILNLGSQISFNLVSTDSNGNDSAAYGITLTPNGLSLNIGQIDVNGTSGDDVLSGANGSSEHINGGDGSDLIFNVGTGDHVVAGNGNDTIQITATDFVSIDGGAGFDTLVLANGIDLDYNAVGVGTLSNLERIDLGKGDSGSVLTLTAAEVDAITDANNTLQITGENNDTLNVVGAVNTGTTQLINGITYDVYTFGSTTLLIEDNTVQVVV
>Cluster_23_Allele_246
MVNVTASDAAGNTSLPATTTVDSSLPSIPQVDPSNGSVISGTADAGNTIIITDGNGNPIGQVTADGSGNWSFTPGIPLPDGTVVNVVARSPSNVDSAPAVITVDGVAPAAPVIDPSNGTEISGTAEAGATVILTDGGGNPIGQATADGSGNWTFTPSTPLANGTVINAVAQDPAGNTSGPASVTVDAIAPPAPVIDPSNGVVISGTAEAGATVILTDGNGNPIGQVTADGSGNWAFTPATPLANGTVINALAQDAAGNNSSPTSATVDSLAPAAPVIDPSNGSVIAGTTEAGATVILTDGNGNPIGQVTADGSGNWSFTPGTPLANGTVVNAVAQDAAGNTSGPASTTVDSVAPAAPVIDPSNGSVIAGTAEAGATVILTDGGGNPIGQATADGSGNWTFTPSTPLANGTVINAVAQDPAGNTSGPASVTVDAIAPPAPVINPSNGVVISGTAEAGATVILTDGNGNPIGQVTADGSGNWSFTPGTPLANGSVINALAQDAAGNTSGPASTTVDSVAPATPVLDPSNGTVISGTAEAGATVILTDGGGNPIGQATADGSGNWSFTPGTPLANGSVINAVAQDAAGNTSGPVSTTVDAVAPATPVIDPSNGVELSGTAEPGVRVILTDGNGNPIGQTLADGSGNWSFTPGTPLANGTVVNAVAQDPAGNTSGPASTTVDTVAPATPVINASNGSVITGTAEVGAKVILTDGNGNPIGETTADGSGNWTFTPGTPLANGTVINAVAEDAAGNASGPASTTVDSVAPSAPLLSISADGALLTGTAEPNSQVRIVVNGDTANPITVTVDGAGNFSLPFAPPLITGELIAGVAVDAAGNVSGPATINAPDLAPPTISVPEAADTWINAAEIGDGIQVDVTVRPTMQVGQVVTVKFAGQNGYEAEVSHTLTAGDIAAGNLTLTLTPPGGMGPFPEGASTVTADINGGTASTPVPFTIDTIPPATPVLSLVGNILTISAEPGTELTVTVDVGGVTATATVTADNSGLASLNLLTDLDIDFSWDQLLNAQVSVVGRDPAGNPSNTASIGVGTSIEQPVTIGNFGLDVSLNPLNPRFGFSGTTEPDSSVVIRVITPALNVELLPIQADSSGNFSLNLLSPTILTQLGLNITDILNLGSQISFNLVSTDSNGNDSAAYGITLTPNGLSLNIGQIDVNGTSGDDVLSGANGSSEHINGGDGSDLIFNVGTGDHVVAGNGNDTIQITATDFVSIDGGAGFDTLVLANGIDLDYNAVGVGTLSNLERIDLGKGDSGSVLTLTAAEVDAITDANNTLQITGENNDTLNVVGAVNTGTTQLINGITYDVYTFGSTTLLIEDNTVQVVV
>Cluster_23_Allele_247
[truncated: 92,935 more chars]
