# Supplementary material for: Machine learning with random subspace ensembles identifies antimicrobial resistance determinants from pan-genomes of three pathogens
Source: PLoS Comput Biol. 2020 Mar 2;16(3):e1007608. doi: 10.1371/journal.pcbi.1007608 (PMC7067475; doi:10.1371/journal.pcbi.1007608)
Supplement: S3 Dataset — Files are named <organism>_<antibiotic>_top_hits_seqs.faa, which each contain all protein sequences relevant to the top 50 hits of the corresponding organism-antibiotic case. For selected alleles, the exact protein sequence of the allele is included. For selected genes, the protein sequences of all alleles of that gene observed in the organism’s pan-genome are included. The most commonly observed allele for selected genes is available in S4 Dataset. (ZIP) [file pcbi.1007608.s022.zip › top_hit_seqs/Paeruginosa_LVX_top_hit_seqs.faa]

>Cluster_10629_Allele_3
MRRAEMLLLKSLAETLMADRDNRHDDLQATMRLAHLSSPEMILYMVNRVLELEESIERIAAVLQKLSADEPMPLEETPPEPAFEPALQSRATETAET
>Cluster_10644_Allele_2
MVLDLLKSGVLLAVLASFTFSVMNALVKEASATLPAAEIVFFRSAIGTLLIYLLMRQAGVALSRQGVPMLLVRGVMGALYLVCYFYAIAHIPLADASILAHMSPFFVILFSALFLGERIPRAVYWLLLVVVLGALMIVKPFSYSSYSVYAVVGLLSAVFAAGASVAIRQLSARHHTYEIVFYFLAVATLVAIPLMWNDFVVPATLREWGLLLAIGVVSLLGQVFLTRAFSHESATIVAVTRYIGIVFNAGWGWLFWSEVPDALTIAGGVLIVVACIALSRTKKG
>Cluster_10682_Allele_2
MQRLLPAVREALDEAAVKPEEIDLIVGLALSPDHLIENRDIMAPKIGHPLQKVLGANRAHVFDLTDSSLARALYVVDTLASDQGYRNVLVVRGESSQGLEVDSESGFALADGALALLCRPTGKAAFRRGALGGDPAQEWLPLSIPLNTDIRQVGDVKGHLNLPAQPGLPEAVRAGFTRLAGDFPQLNWVREEWFGQGRPDGRCLGPFELASQLRAAQRDRLDELLLISFDPFGMVVEGVTLELAGEAHA
>Cluster_10795_Allele_0
MTAALPDLSFHPAWHAQLELAYARAGDATRPVTRRHSGPLRVQKHLYAEGPEVCQHILVHPPGGIAGGDSLAFDVRLGERAWAQLTSPGAAKWYRAACPSRQTLEIHLEPGATLEWLPQESIVFAGAQAELETRIQLRGDARLFYWDMVALGRPASGERFVSGHFVAALDIRRDDRLLWHERQRIDGGDRLLDSPIGLAGHPVLATLVASGEIDTDLLQRCRALPCAGRGNLSQLPGGLLVARCLADEALHARAWLIELWRLLRPALLGREAVPPRIWST
>Cluster_11296_Allele_4
MSRLQTRFAQLKQENRAALVTFVTAGDPDYASSLEILKGLPAAGADVIELGMPFTDPMADGPAIQLANIRALDGGQTLARTLQMVREFRSGDSETPLVLMGYFNPIHHYGVERFIAEAKEVGVDGLIVVDLPPEHNEDLCHPAQAAGIDFIRLTTPTTGDQRLPTVLEGSSGFVYYVSVAGVTGANAATLEHVEEAVARLRRHTDLPIGIGFGIRSAEHAAAVARLADGVVVGSALIDRIAKARDNAQAVKDVLALCGELAEGVRNAR
>Cluster_11940_Allele_1
MEWLTSPEIWIAFFTLTALEIVLGIDNIIMISILVGRMPKHLQPRTRFFGLALAMVTRILLLLSITWVMRLTADLFHLFGQGISGRDLILFFGGLFLLWKSSSEIYQGLEGEEESGDEPKGSAGGFIGTIIQIAIIDIVFSLDSVITAVGMVSHVPVMVAAIIVAVLVMMLCAGAISDFIDKHPSLKMLALSFLIVVGTVLIAEAFEVHVPKGYVYFAMAFSLAVEALNIRMRGAAARKRGEEPVKLRKEVLGD
>Cluster_11984_Allele_0
MNTGTIANQSYLAAMFPSLTPDPRLLAIEDDPTLGAHLFQHLNGSGFEVTWCRDGEEGLAAARSGGYDLILMDIMLPGRDGLEILRQLRQEQALPVILMSALGAEQDRIAGFSQGADDYLPKPFSLAELRVRIDAILRRIALERGGAPGRCAEPLARPSLQFSADVCDVSLGERFAGLTPTEYRLLETFLAAEGETLTKAFLYQHVLHRGHTQHDRSLDMHVSHLRRKLQRLGYAGHQLHTVWGKGYVLTPAP
>Cluster_12247_Allele_1
MRRTVKGLSRMALLALVLALGGCKVELYTGISQKEGNEMLALLRSEGVSADKQADKDGTVRLLVEESDIAEAVEVLKRKGYPRENFSTLKDVFPKDGLISSPIEERARLNYAKAQEISHTLSEIDGVLVARVHVVLPEERDGLGRKSSPASASVFIKHAADVQLDAYVPQIKQLVNNGIEGLSYDRISVVLVPSAGVRQVPLAPRFESVFSIQVAEHSRGRLLGLFGLLLALLLASNLAQFFWHRQRG
>Cluster_12446_Allele_0
MAMHERMQSKQAEQQYAAAMAAMQQELPAIGERGNAAGRYTYALWEDINEKLKPILAKHGFSISFRMPRCDKGIEVEGVLTHRAGHSERTTIVLPADTSGNKNAVQAVASSVSYGKRYTAGALLNFTTHGEDDDAFTTAAPVVITEAQAKQLKSLLDKCSDKAQAAFSSIHGTPEQVTKDDFDRVLAMLKKSADQNQAG
>Cluster_12446_Allele_1
MSNSIAQRQESAAVIQASEATTVLQVIQKAASDPSCDIEKLERLMAMHERMQSKQAEQQYAAAMAAMQQELPAIGERGNAAGRYTYALWEDINEKLKPILAKHGFSISFRMPRCEKGIEVEGVLTHRAGHSERTTIVLPADTSGNKNAVQAVASSVSYGKRYTAGALLNFTTHGEDDDAFTTAAPVVITEAQAKQLKSLLDKCSDKAQAAFSSIHGTPEQVTKDDFDRVLAMLKKSADQNQAG
>Cluster_12446_Allele_2
MSNAVAQRQESAAVIQASEATTVLQVIQKAASDPSCDIEKLERLMAMHERMQSKQAEQQYAAAMAAMQQELPAIGERGNAAGRYTYALWEDINEKLKPILAKHGFSISFRMPRCEKGIEVEGVLTHRAGHSERTTIVLPADTSGNKNAVQAVASSVSYGKRYTAGALLNFTTHGEDDDAFTTAAPVVITEAQAKQLKSLLDKCSDKAQAAFSSIHGTPEQVTKDDFDRVLAMLKKSADQNQAG
>Cluster_12446_Allele_3
MSNSIAQRQESAAVIQASEATTVLQVIQKAASDPSCDIEKLERLMAMHERMQSKQAEQQYAAAMAAMQQELPAIGERGNAAGRYTYALWEDINEKLKPILAKHGFSISFRMPRCEKGIEVEGVLTHRAGHSERTTIVLPADTSGNKNAVQAVASSVSYGKRYTAGALLNFTTHGEDDDAFTTAEPVLITEAQAKQLKSLLDKCSDKAQAAFSSIHGTPEQVTKDDFDRVLAMLKKSADQNQAG
>Cluster_12446_Allele_4
MSNAVAQRQESAAVIQASEATTVLQVIQKAASDPSCDIEKLERLMAMHERMQSKQAEQQYAAAMAAMQQELPAIGERGNAAGRYTYALWEDINEKLKPILAKHGFSISFRMPRCEKGIEVEGVLTHRAGHSERTTIVLPADTSGNKNAVQAVASSVSYGKRYTAGALLNFTTHGEDDDAFTTAAPVVITEAQAKQLKSLLDKCSDKAQAAFSSIHGTPEQVTKDDFDRVMAMLKKSADQNQAG
>Cluster_12446_Allele_5
MAMHERMQSKQAEQQYAAAMAAMQQELPAIGERGNAAGRYTYALWEDINEKLKPILAKHGFSISFRMPRCEKGIEVEGVLTHRAGHSERTTIVLPADTSGNKNAVQAVASSVSYGKRYTAGALLNFTTHGEDDDAFTTAAPVVITEAQAKQLKSLLDKCSDKAQAAFSSIHGTPEQVTKDDFDRVMAMLKKSADQNQAG
>Cluster_1345_Allele_5
MDIWNWVEKLRADLREAGQEQSARLIDELTAYVCDLEVERAEALLPEVKALSRTLNNPWLEIFVRHWEMRNRVGNQLEGETALADAVSLFELANRDDTQACPQSVCVTQDLASCYANVDGPGWVEERIEVCDETLARIDPTWACFHCLSNEKAEALLDDGRGEDALAFLAEQEKKILAAGEEVFDSLLEMRVAILLNLGRAEQALALIGEMEEKVEGAEWNNISQPRRLYKAHGLALLGRDEEALEALLPFSEIAPRYRTIWLRAVYLLLQRTPERNTWDFGGRLQQMLEHYSQKGAHRVVIDVASQAIRLALQRGSVWSARRHLALAEQHAQQLQRDRGASQLLAGLREEIDAAPQQQELPVPAAELLDWLAAQGSEDAPRNPEKEVQWLLQALAERPDDTALREVAASALQACSADDEAIDLLWEYVERHTDEEQQLAYYLLNALLARGEYDQVKRLGRLYADSVPLIALWSEVKLAEKLNDWPELERACQSVLEISPGSLGAHSLLGKALMEQDRFAEAALAYQRLAGKLEEPQSVQWDQMTAASAARDWTMLREVAAGMGMEFAAGDGPIEEDWGWVIVRYIEDGEALDYYARRTGPVTARVLENAPGNRSQRVGDWVVFDAGLIYPAPEDEEERKRFVPTYAVVHVLESGGYSPSWLVDGVYPGDEAFDAFRETLDARGWKVWVHSNRDYQVTDASSGEELRAIYFTVATPAQQAPRDLHQALQEATGQWPHRMCWLRLAEAAEVDTQPHLDAIERYGL
>Cluster_13769_Allele_0
MSYSDPRHCHHQRVTQWLAEIRQHAAWLYAADEQYLYLTVEANELYQCGIVGLQDRHDMVTDALGMYSWAIEHNITRETHYCADCCYDVLDGDHVVGAVNSEGIYHGPAPERHWLGHISRDPLDGITYLRLRLRQALERSGVVRGLLIELDAGGTLQLVEQIPADFRPWRRPP
>Cluster_13769_Allele_1
MGLQDRHDMVTDALGMYGWAIEHGITRETHYCADCCYDVLDGDHVVGTVNSEGIYHAPAPGRQRLGYISRNSLDGMTYLRLGQALERSGVVRGLLIELDAGGTLQLVEQIPADFRPWRWPP
>Cluster_13769_Allele_2
MVTDALGMYSWAIEHGITRETHYCADCCYDVIAGGHVVGTVNSEGIYPGPEPEPQRLGYISRDPLDGRTYLRLGQALERAGVVRGLVIELDVGGTLLLVEQIPDDFRPWRWPP
>Cluster_13769_Allele_3
MSYSDPRHCHNQRVTQWLAAIRQHAAWLYAADEQYLYLVAEANELYQCGIVGLQDRHDMVTDALGMYGWAIEHGITRETHYCADCCYDVLDGGVVVGSVDDEGIYHGPAPARQRLGYLGRDPLDGITYLRLGQTLERAGVVRGLEIELDAGGTLLLLEQIPDDFRPWRWDT
>Cluster_13769_Allele_4
MVTDALGMYSWAIEHGITRETHYCADCCYDVIAGGHVVGTVNSEGIYHGPEPEPQRLGYISRDPLDGRTYLRLGQALERAGVVRGLVIELDVGGTLLLVEQIPSDFRPWRWPP
>Cluster_13769_Allele_5
MSYSDPRHCHHQRVTQWLAAIRQHAAWLYAADEQYLYLVAEANELYQCGIVGLQDRHDMVTDALGMYGWAIEHGITRETYYCADCCYDVLDGGVVVGSVDDEGIYHGPAPARQRLGYVGRDPLDGITYLRLGQALECAGVVRGLVIELDAGGTLLLVEQIPSDFRPWRWPT
>Cluster_13769_Allele_6
MVTDALGMYSWAIEHGITRETHYCSDCCYDVLDGGRAVGTVDSEGIYHAPAPGRQRLGYISQDPLDGQIYLRLGQALERAGVVRGLLIELDAGGTLQLAEQIPDDFRPWRWA
>Cluster_13769_Allele_7
MSYSDPKHCHHQRVTQWLAAIRQHAAWLYAADEQYLYLVAEANELYQCGIVDLQDRHDMVTDALGMYSWAIEHGITRETRYCSDCCYDVIDAGNVVGTVDDEGIYHGPAPERQRLGCISLDPLDGQVYLRLGQALERAGVVRGLLIELDAGGTLLLVEQIPSDFQPWRWPP
>Cluster_13769_Allele_8
MSYSDPRHCHHQRVTQWLAAIRQHAAWLYAADEQYLYLVGEANELYQCGIVGLQDRHDMVTDALGMYGWAIEHGITRETHYCADCCYDVLDGGRAVGTVDSEGIYHAPAPGRQRLGYISQDPLDGQIYLRLGQALERAGVVRGLVIELDAGGTLLLVEQIPADFRPWRWV
>Cluster_13769_Allele_9
MSYSDPRHCHNQRVTQWLAAIRQHAAWLYAADEQYLYLVGEANELYQCGIVGLQDRHDMVTDALGMYGWAIEHGITRETHYCSDCCYDVLDGVVVVGSVDDEGIYHGPAPARQRLGYISRDPLDGITYLRLGQALERAGVVRGLVIELDAGGTLLLVEQIPDDFRPWRWA
>Cluster_13769_Allele_10
MRLGQALERAGVVRGLVIELDAGGMLLLVEQIPSDFRPWRWA
>Cluster_13769_Allele_11
MYSWAIEHGITRETHYCADCCYDVIDAGNVVGTVDSEGIYHAPAPGRQRLGCISQYPLDGQVYLRQGQALERAGVVRGLVIELDAGGTLLLVEQIPRDFRPWRWP
>Cluster_13769_Allele_12
MRQHAAWLYAADEQYLYLVAEANELYQCGVVGLQDRHDMVTDALGMYSWAIEHGITRETHYCSDCCYDVLDGGAVVGSVDDEGIYHGPAPARQRLGYLGRDPLDGITYLRLGQALERAGVVRGLVIELDAGGMLLLVEQIPSDFRPWRWA
>Cluster_13769_Allele_13
MSYSDPRICHHQRVTQWLAAIRQHAAWLYAADEQYLYLVAEANELYQCGVVGLQDRHDMVTDALGMYSWAIEHGITRETHYCADCCYNVLDAGIVVGSVDDEGIYHGPAPARQRLGYLGRDPLDGITYLRQGQALERAGVVRGLVIELDAGGTLQLVEQVPDDFRPWRWV
>Cluster_13769_Allele_14
MGLQDRHDMVTDALGMYGWAIEHGITRETHYCADCCYDVLDGDHVVGTVNSEGIYHAPAPGRQRLGYISRDSLDGMTYLRLGQALERSGVVRGLLIELDAGGTLQLVEQIPADFRPWRWPALEPPVGLRAIIHLLLRTCPVEKKGQPRGCQGKSPRYQDQSLPT
>Cluster_13769_Allele_15
MYSWAIEHGITRETHYCADCCYDVLDAGVVVGSVDDEGIYHGPAPERQRLGCISLDPLDGMTYLRLGQALERAGVVRGLLIELDAGGTLLLVEQIPDDFRPWRWPP
>Cluster_13769_Allele_16
MSYSDPRHCHHQRVTQWLAAIRQHAAWLYAADEQYLYLVGEANELYQCGIVGLQDRHDMVTDALGMYGWAIEHGITRETHYCSDCCYDVLDGGVVVGSVDDEGIYHGPAPARQRVGCISQDPLDGQVYLRLGQALERAGIVRGLVIELDAGGTLQLAEQIPDDFRPWRWA
>Cluster_13769_Allele_17
MYLVGEANELYQCGIMDLQDRHDMVTDALGMYSWAIEHGITRETHYCADCCYNVLDAGVVVGSVDDEGIYHGPAPERQRLGCISLDPLDGVTYLRLGQALERSGVVRGLLIELDAGGTLQLVEQIPADFRPWRWPP
>Cluster_13769_Allele_18
MGLQDRHDMVTDALGMYGWAIEHGITRETHYCADCCYDVLDGDHVVGTVNSEGIYHAPAPGRQRLGYISRDSLDGMTYLRLGQALERSGVVRGLLIELDAGGTLQLVEQIPADFRPWRWPALEPPVGLRAIIHLLLRTCPVEKKGQSRGCQGKSPRYQDQSLPT
>Cluster_13769_Allele_19
MYSWAIEHGITRETHYCADCCYDVIDAGNVVGTVDDEGIYHGPAPERQRLGCISLDPLDGQVYLRLGQALERAGVVRGLLIELDAGGTLLLVEQIPSDFQPWRWPP
>Cluster_13769_Allele_20
MYLVGEANELYQCGIVDLQDRHDMVTDALGMYSWAIEHGITRETHYCADCCYDVLDGGAVVGSVDDEGIYHGPAPGRQRLGYLGRNPLDGITYLRMGQALERAGVVRGLVIELDAGGTLLLVEQIPSDFRPWRWPP
>Cluster_13769_Allele_21
MYLVGEANELYQCGIVDLQDRHDMVTDALGMYSWAIEHGITRETHYCSDCCYDVLDGGRAVGTVNSEGIYHGPAPARQRLGYISRDPLDGITYLRLGQELERAGVVRGLVIELDAGGTLLLVEQIPDDFRPWRWNT
>Cluster_13769_Allele_22
MSYSDPRHCHHQRVTQWLAAIRQHAAWLYAADEQYLYLVAEANELYQCGIVGLQDRHDMVTDALGMYGWAIEHGITRETYYCADCCYDVLDGGVVVGSVDDEGIYHGPAPARQRLGYVGRDPLDGITYLRLGQALECTGVVRGLVIELDAGGTLLLVEQIPDDFRPWRWPT
>Cluster_13769_Allele_23
MRQHAAWLYAADEQYLYLVAEANELYQCGVVGLQDRHDMVTDALGMYSWAIEHGITRETHYCADCCYDVIDAGNVVGTVDSEGIYHAPAPGRQRLGCISQDPLDGQVYLRLGQALERAGVVRGLVIELDAGGTLLLDEQIPSDFRPWRWA
>Cluster_13769_Allele_24
MSYSDPRHCHHQRVTQWLAAMRQHAAWLYAADEQYLYLVAEANELYQCGIVGLQDRHDMVTDALGMYSWAIEHGITRETHYCADCCYDVLDGGRAVGTVDSEGIYHGPAPARQRLGYISRDPLDGITYLRLGQALERAGVVRGLEIELDAGGTLQLAEQIPDDFRPWRWA
>Cluster_13769_Allele_25
MSYSDPRHCHHQRVTQWLAAIRQHAAWLYAADEQYLYLVAEANELYQCGIVGLQDRHDMVTDALGMYSWAIEHGITRETHYCADCCYDVLDGGRAVGTVDSEGIYHGPAPARQRLGYISRDPLDGITYLRLGQALERAGVVRGLVIELDAGGTLQLVEQFPDDFRPWRWA
>Cluster_13769_Allele_26
MSYSDPRICHHQRVTQWLAAIRQHAAWLYAADEQYLYLVGEANELYQCGIVGLQDRHDMVTDALGMYGWAIEHGITRETHYCSDCCYDVLDGVVVVGSVDDEGIYHGPAPARQRLGYISRDPLDGITYLRLGQALERAGIVRGLVIELDAGGTLLLVEQIPSDFRPWRWPT
>Cluster_13769_Allele_27
MSYSDPRHCHHQRVTQWLAAMRQHAAWLYAADEQYLYLVAEANELYQCGIVGLQDRHDMVTDALGMYSWAIEHGITRETHYCADCCYDMLDGGRAVGTVDSEGIYHGPAPARQRLGYISRDPLDGITYLRLGQALERAGVVRGLEIELDAGGTLQLAEQIPDDFRPWRWA
>Cluster_13769_Allele_28
MSYSDPRHCHNQRVTQWLAAIRQHAAWLYAADEQYLYLVAEANELYQCGVIGLQDRHDMVTDALGMYSWAIEHGITRETHYCSDCCYDVLDGGVVVGSVDDEGIYHGPAPARQRLGYLGRDPLDGITYLRLGQALERAGVVRGLEIELDAGGTLLLVEQIPSDFRPWRWPP
>Cluster_13769_Allele_29
MYLVGEANELYQCGVVGLQDRHDMVTDALGMYSWAIEHGITRETHYCSDCCYNVLDGGAVVGSVDDEGIYHGPAPARQRLGYLGRDPLDGITYLRLGQALERAGVVRGLVIELDAGGTLLLVEQIPDDFRPWRWPP
>Cluster_13769_Allele_30
MVTDALGMYSWAIEHGITRETHYCSDCCYDVLDGGRVVGTVNSEGIYHAPAPERQRLGCISLDPLDGITYLRLGQALERAGIVRGLLIELDAGVTLQLVEQIPDDFRPWRWAT
>Cluster_13769_Allele_31
MVTDALGMYSWAIEHGITRETHYCADCCYDVIDAGNVVGAVDSEGIYHAPAPGRQRLGCISRDPLDGMTYLRLGQALERAGVVRGLVIELDAGGTLLLDEQIPSDFRPWRWA
>Cluster_13769_Allele_32
MSYSDPRHCHHQRVTQWLASIRQHAAWLYAADEQYLYLVAEANELYQCGIVGLQDRHDMVTDALGMYSWAIEHGITRETHYCADCCYDVLDGGGVVGSVDDEGIYHGPAPARQRLGYLGRDPLDGITYLRLGQALERAGVVRGLVIELDAGGTLLLVEQIPDDFRPWRWNT
>Cluster_13769_Allele_33
MYLVGEANELYQCGIVDLQDRHDMVTDALGMYSWAIEHGITRETHYCADCCYDVLEGGRAVGTVNSEGIYHAPAPGRQRLGCISLDPLDGMTYLRLGQALERAGVVRGLVIELDAGGTLQLVEQVPDDFRPWRWAT
>Cluster_13769_Allele_34
MYLVGEANELYQCGIMDLQDRHDMVTDALGMYSWAIEHGITRETHYCSDCCYDVLDGGFVVGSVDDEGIYHGPAPERQRLGCISLDPLDGMTYLRLGQALERAGIVRGLLIELDAGGTLLLDEQIPSDFRPWRWA
>Cluster_13769_Allele_35
MSYSDPRHCHNQRVTQWLAAIRQHAAWLYAADEQYLYLVAEANELYQCGIVGLQDRHDMVTDALGMYGWAIEHGITRETHYCSDCCYDVLDGGGGVGSVDDEGIYHGPAPARQRLGYLGRDPLDGITYLRLGQALERAGVVRGLVIELDAGGTLLLVEQIPDDFRPWRWA
>Cluster_13769_Allele_36
MVTDALGMYSWAIEHSITRETHYCSDCCYDVIDGGHAGGTVNSEGIYHGPAPERQRLGYISRDPLDGITYLRLGQALERAGVVRGLEIELDAGGTLQLAEQIPDDFRPWRWPT
>Cluster_13769_Allele_37
MRQHAAWLYAADEQYLYLVAEANELYQCGVVGLQDRHDMVTDALGMYSWAIEHGITRETHYCADCCYDVLDAGVVVGSVDDEGIYHGPAPERQRLGCISLDPLDGMTYLRLGQALERAGVVRGLEIELDAGGTLLLVEQIPSDFRPWRWA
>Cluster_13769_Allele_38
MGLQDRHDMVTDTLGMYGWAIEHGITRETHYCSDCCYDVLDGGVVVGSVDDEGIYHGPAPARQRLGYLGRDPLDGITYLRLGQALERAGVVRGLEIELDAGGTLLLVEQIPSDFRPWRWPP
>Cluster_13769_Allele_39
MSYSDPRHCHHQRVTQWLAAMRQHAAWLYAADEQYLYLVAEANELYQCGIVGLQDRHDMVTDALGMYGWAIEHGITRETHYCSDCCYDVLDGGRAVGSVDDEGIYHGPAPARQRLGYLGRDPLDGITYLRLGQALERAGVVRGLEIELDAGGTLLLVEQIPSDFRPWRWPP
>Cluster_13769_Allele_40
MYLVGEANELYQCGIVDLQDRHDMVTDALGMYSWAIEHGITRETHYCADCCYDVLDGGAVVGSVDDEGIYHGPAPGRQRLGYLGRDPLDGITYLRIGQALERAGVVRGLVIELDAGGTLLLVEQIPDDFRPWRWPP
>Cluster_13769_Allele_41
MVTDALGMYSWAIEHSITRETHYCSDCCYDVIDGGHASGTVNSEGIYHGPAPERQRLGYISRDPLDGITYLRLGQALERAGVVRGLEIELDAGGTLQLAEQIPDDFRPWRWPT
>Cluster_13769_Allele_42
MSYSDPRHCHHQRVTQWLAAIRQHAAWLYAADEQYLYLVGEANELYQCGIVGLQDRHDMVTDALGMYGWAIEHGITRETHYCADCCYDVLGAGNVVGTVDSEGIYHAPSPGRQRLGCISQDPLDGQVYLRLGQALERAGVVRGLVIELDAGGTLQLVEQFPDDFRPWRWA
>Cluster_13769_Allele_43
MSYSDPRICHHQRVTQWLAAIRQHAAWLYAADEQYVYLVGEANELYQCGVVGLQDRHDMVTDALGMYSWAIEHGITRETHYCADCCYDVLDGGAVVGSVDDEGIYHGPAPERQRLGCISRDPLDGQVYLRLGQALERAGVVRGLTIELDAGGTLLLVEQIPSDFRPWRWA
>Cluster_13769_Allele_44
MYLVGEANELYQCGIVDLQDRHDMVTDALGMYSWAIEHGITRETHYCADCCYDVLDGGAVVGSVDDEGIYHGPAPGRQRLGYLGRDPLDGITYLRMGQALERAGVVRGLVIELDAGGTLLLVEQIPSDFRPWRWPP
>Cluster_13769_Allele_45
MSYSDPRHCHHQRVTQWLAAIRQHAAWLYAADEQYLYLVAEANELYQCRIVGLQDRHDMVTDALGMYGWAIEHGITRETYYCADCCYDVLDGGVVVGSVDDEGIYHGPAPARQRLGYVGRDPLDGITYLRLGQALECAGVVRGLVIELDAGGTLLLVEQIPSDFRPWRWPT
>Cluster_13769_Allele_46
MSYSDPRICHHQRVTQWLAAIRQHAAWLYAADEQYLYLVAEANELYQCGVVGLQDRHDMVTDALGMYSWAIEHGITRETHYCADCCYDVIDAGNVVGTVDSEGIYHAPAPGRQRLGCISQDPLDGQVYLRLGQALERAGVVRGLVIELDAGGTLLLVEQIPSDFRPWRWPP
>Cluster_13769_Allele_47
MYSWAIEHGITRETHYCADCCYDVIDAGNVVGAVDSEGIYHAPAPGRQRLGCISRDPLDGMTYLRLGQALERAGVVRGLVIELDAGGTLLLDEQIPSDFRPWRWA
>Cluster_13769_Allele_48
MSYSDPRICHHQRVTQWLAAIRQHAAWLYAADEQYLYLVAEANELYQCGVVGLQDRHDMVTDALGMYSWAIEHGITRETHYCSDCCYDVLDGGRVVGTVNSEGIYHGPAPARQRLGYISRDPLDGMTYLRLGQALERAGIVRGLVIELDAGGMLLLVEQIPDDFRPWRWDT
>Cluster_13769_Allele_49
MRQHAAWLYAADEQYLYLVAEANELYQCGVVGLQDRHDMVTDALGMYSWAIEHGITRETHYCADCCYDVLDAGVVVGSVDDEGIYHGPAPERQRLGCISLDPLDGMTYLRLGQALERAGVVRGLLIELDAGGTLLLVEQIPDDFRPWRWNT
>Cluster_13769_Allele_50
MSYSDPRHCHHQRVTQWLAAIRQHAAWLYAADEQYLYLVGEANELYQCGIVGLQDRHDMVTDALGMYGWAIEHGITRETHYCSDCCYDVLDGVVVVGSVDDEGIYHGPAPARQRLGYLGRDPLDGITYLRLGQALERAGVVRGLEIELDAGGTLQLAEQIPDDFRPWRWA
>Cluster_13769_Allele_51
MSYSDPRHCHHQRVTQWLAAIRQHAAWLYAADEQYLYLVAEANELYQCGIVGLQDRHDMVTDALGMYGWAIEHGITRETYYCADCCYDVLDGGVVVGSVDDEGIYHGPAPARQRLGYVGRDPLDGITYLRLGQALECAGVVRGLVIELDAGGTLLLVEQIPDDFRPWRWA
>Cluster_13769_Allele_52
MSYSDPRHCHHQRVTQWLAAMRQHAAWLYAADEQYLYLVAEANELYQCGVIGLQDRHDMVTDALGMYGWALEHGITRETHYCSDCCYDVLDGVVVVGSVDDEGIYHGPAPARQRLGYISRDPLDGITYLRLGQALERAGVVRGLVIELDAGGTLLLVEQIPDDFRPWRWA
>Cluster_13769_Allele_53
MSYSDPRRRQHERVTRWLAAIRQHAAWLYAADEQYVYLVGEANELYQCGIMDLQDRHDMVTDALGMYSWAIEHGITRETHYCADCCYNVLDAGVVVGSVDDEGIYHGPAPERQRLGCISLDPLDGVTYLRLGQALERSGVVRGLLIELDAGGTLQLVEQIPADFRPWRWPP
>Cluster_13769_Allele_54
MSYSDPRICHHQRVTQWLAAMRQHAAWLYAADEQYLYLVAEANELYQCGVIGLQDRHDMVTDALGMYSWAIEHGITRETHYCADCCYDVIDGGRVVGTVNSEGIYHDPAPERQRQGYISRDPLDGQVYLRLGQALERAGVVHGLEIKLDAGGTLLLVEQIPSDFRPWRWPP
>Cluster_13769_Allele_55
MSYSNPRHCHHQRVTQWLAAIRQHAAWLYAADEQYLYLVAEANELYQCGIVGLQDRHDMVTDALGMYGWAIEHGITRETYYCADCCYDVLDGGVVVGSVDDEGIYHGPAPARQRLGYVGRDPLDGITYLRLGQALECTGVVRGLVIELDAGGTLLLVEQIPDDFRPWRWPT
>Cluster_13769_Allele_56
MSYSDPRHCHHQRVTQWLAAIRQHAAWLYAADEQYLYLVAEANELYQCGIVGLQDRHDMVTDALGMYSWAIEHGITRETHYCADCCYDVLDGGRAVGTVNSEGIYHGPAPARQRLGYISRDPLDGITYLRLGQALERAGLVRGLLIELDAGGTLQLAEQIPDDFRPWRWV
>Cluster_13769_Allele_57
MSCSDPRICHHQRVTQWLAAIRQHAAWLYAADEQYLYLVAEANELYQCGIVGLQDRHDMVTDALGMYGWAIEHGITRETHYCADCCYDVLDGDHVVGTVNSEGIYHAPAPGRQRLGYISRDSLDGMTYLRLGQALERSGVVRGLLIELDAGGTLQLVEQIPADFRPWRWPALEPPVGLRAIIHLLLRTCPVEKKGQPRGCQGKSPRYQDQSLPT
>Cluster_13769_Allele_58
MSYSDPRHCHNQRVTQWLAAIRQHAAWLYAADEQYLYLVGEANELYQCGIVGLQDRHDMVTDALGMYGWAIEHGITRETHYCSDCCYDVFDGVVVVGSVDDEGIYHGPAPARQRVGCISQDPLDGQVYLRLGQALERAGIVRGLVIELDAGGTLQLAEQIPDDFRPWRWA
>Cluster_13769_Allele_59
MSYSDPRRRQHERVTRWLAAIRQHAAWLYAADEQYVYLVGEANELYQCGIMDLQDRHDMVTDALGMYSWAIEHGITRETHYCSDCCYDVLDGGVVVGSVDDEGIYHGPAPERQRLGCISLDPLDGMTYLRLGQALERAGVVRGLLIELDAGGTLQLAEQIPDDFRPWRWA
>Cluster_13769_Allele_60
MSYSDPRHCLNQRVTQWLAAIRQHAAWLYAADEQYLYLVAEANELYQCGIVGLQDRHDMVTDALGMYSWAIEHGITRETHYCSDCCYDVLDGGAVVGSVDDEGIYHGPAPERQRLGYLGRDPLDGITYLRLGQALERAGVVRGLEIELDAGGTLLLVEQIPSDFRPWRWPT
>Cluster_13769_Allele_61
MSYSDPRHRHGQRLTQWLAAIRQHAAWLYAADEQYLYLVAEANELYQCGIVGLQDRHDMVTDALGMYSWAIEHGITRETHYCSDCCYDVLDGGVVVGSVDDEGIYHGPAPARQRLGYLGRDPLDGITYLRLGQALERAGVVRGLEIELDAGGTLLLVEQIPSDFRPWRWPT
>Cluster_13769_Allele_62
MSYSDPRHCHHQRVTQWLAAMRQHAAWLYAADEQYLYLVGEANELYQCGIVDLQDRHDMVTDALGMYSWAIEHGITRETHYCADCCYDVIDAGNVVGAVDSEGIYHAPAPGRQRLGCISRDPLDGMTYLRLGQALERAGVVRGLVIELDAGGTLLLNEQIPSDFRPWRWA
>Cluster_13769_Allele_63
MSYSDPRHCHHQRVTQWLAAMRQHAAWLYAADEQYLYLVAEANELYQCGIVGLQDRHDMVTDALGMYSWAIEHGITRETHYCADCCYDVLDGGRAVGTVDSEGIYHGPAPARQRLGYISRDPLDGITYLLLGQALERAGVVRGLEIELDAGGTLQLAEQIPDDFRPWRWA
>Cluster_13769_Allele_64
MSYSDPKHCHHQRVTQWLAAMRQHAAWLYAADEQYLYLVAEANELYQCGIVGLQDRHDMVTDALGMYGWAIEHGITRETHYCADCCYDVLDGGVVVGSVDDEGIYHGPAPARQRLGYLGRDPLDGITYLRLGQALECAGVVRGLEIELNAGGTLLLVEQIPSDFRPWRWPT
>Cluster_13769_Allele_65
MVTDALGMYSWAIEHSITRETHYCADCCYNVLDGGVVVGSVDDEGIYHGPAPERQRLGCISLDPLDGQVYLRLGQALERAGVVRGLEIELDAGGTLLLVEQIPSDFRPWRWA
>Cluster_13769_Allele_66
MYLVGEANELYQCGIVDLQDRHDMVTDALGMYSWAIEHGITRETHYCADCCYNVLDAGVVVGSVDDEGIYHGPAPERQRLGCISRDPLDGQVYLRLGQALERAGIVRGLVIELDAGGPLLLVEQIPNDFRPWRWPS
>Cluster_13769_Allele_67
MSYSDPRHCHHQRVTQWLAAIRQHAAWLYAADEQYLYLVAEANELYQCGIVGLQDRHDMVTDALGMYGWAIEHGITRETHYCSDCCYDVLDGGVVVGSVDDEGIYHGPAPERQRLGCISLDPLDGMTYLRLGQALERAGVVRGLLIELDAGGTLQLAEQIPDNFRPWRWA
>Cluster_13769_Allele_68
MYSWAIEHGITRETHYCADCCYDVIDAGNVVGAVDSEGIYHAPAPGRQRLGCISRDPLDGMTYLRLGQALERAGVVRGLVIELDAGGTLLLNEQIPSDFRPWRWA
>Cluster_13769_Allele_69
MRQHAAWLYAADEQYLYLVGEANELYQCGIVDLQDRHDMVTDALGMYSWAIEHGITRETHYCADCCYDVIDAGNVVGAVDSEGIYHAPAPGRQRLGCISRDPLDGMTYLRLGQALERAGVVRGLVIELDAGGTLLLNEQIPSDFRPWRWA
>Cluster_13769_Allele_70
MSYSDPRHCHHQRVTQWLAAIRQHAAWLYAADEQYLYLVAEANELYQCGIVGLQDRHDMVTDALGMYGWAIEHGITRETYYCADCCYDVLDGGVVVGSVDDEGIYHGPAPARQRLGYLGRDPLDGITYLRLGQALERAGVVRGLVIELDAGGTLLLVEQIPSDFRPWRWPP
>Cluster_13769_Allele_71
MSYSDPRICHHQRVTQWLAAIRQHAAWLYAADEQYLYLVGEANELYQCGIVGLEDRHDMVTDALGMYSWAIEHGITRETHYCADCCYDVLDGGAVVGSVDDEGIYHGPAPARQRLGYLGRDPLDGITYLRLGQALERAGIVRGLVIELDAGGTLQLVEQVPDDFRPWRWAT
>Cluster_13769_Allele_72
MYLVGEANELYQCGIMDLQDRHDMVTDALGMYSWAIEHGITRETHYCADCCYNVLDAGVVVGSVDDEGIYHGPAPERQRLGCISLDPLDGVTYLRLGQALERAGVVRGLVIELDAGGTLLLDEQIPSDFRPWRWA
>Cluster_13769_Allele_73
MSYSDPRICHNQRVTQWLAAMRQHAAWLYAADEQYLYLVGEANELYQCGIVGLQDRHDMVTDALGMYSWAIEHGITRETHYCADCCYDVLDGGRVVGTVNSEGIYHATAPGRQRLGCISLDPLDGMTYLRLGQALERAGVVRGLLIELDADGTLQLVEQIPADFRPWRWPP
>Cluster_13769_Allele_74
MSYSDPRICHHQRVTQWLAAIRQHAAWLYAADEQYVYLVGEANELYQCGVVGLQDRHDMVTDALGMYSWAIEHGITRETHYCSDCCYNVLDGGAVVGSVDDEGIYHGPAPARQRLGYLGRDPLDGITYLRLGQALERAGVVRGLVIELDAGGTLLLVEQIPDDFRPWRWPP
>Cluster_13769_Allele_75
MYLVGEANELYQCGIVDLQDRHDMVTDALGMYSWAIEHGITRETRYCSDCCYDVLDGGVVVGSVDDEGIYHGPAPERQRLGCISLDPLDGMTYLRLGQALERAGVVRGLLIELDAGVTLQLVEQIPDDFRPWRWA
>Cluster_13769_Allele_76
MSYSDPRHCHHQRVTQWLAAIRQHAAWLYAADEQYLYLTVEANELYQCGIVGLQDRHDMVTDALGMYSWAIEHNITRETHYCADCCYDVLDGDHVVGAVNSEGIYHGPAPERHRLGHISRDPLDGITYLRLRQALERAGVVRGLVIELDAGGTLLLVEQIPSDFRPWRWPS
>Cluster_13769_Allele_77
MYLVGEANELYQCGVVGLQDRHDMVTDALGMYSWAIEHGITRETHYCADCCYDVIDAGNVVGTVDSEGIYHGPAPARQRLGYISRDPLDGITYLRLGQALERAGVVRGLVIELDAGGTLQLVEQFPDDFRPWRWA
>Cluster_13769_Allele_78
MYLVGEANELYQCGIMDLQDRHDMVTDALGMYSWAIEHGITRETHYCSDCCYDVLDGGVVVGSVDDEGIYHGPAPERQRLGCISLDPLDGMTYLRLGQALERAGVVRGLLIELDAGGTLLLVEQIPDDFRPWRWPP
>Cluster_1392_Allele_2
MSESLDLSLEGVERRSLAEFTEQAYLNYSMYVIMDRALPHIGDGLKPVQRRIVYAMSELGLDADSKHKKSARTVGDVLGKFHPHGDLACYEAMVLMAQPFSYRYPLVDGQGNWGAPDDPKSFAAMRYTEARLSRYSEVLLSELGQGTVDWVPNFDGTLDEPAVLPARLPNLLLNGTTGIAVGMATDVPPHNLREVASACVRLLDQPGATVAELCEHVPGPDFPTEAEIITPRADLQKVYETGRGSVRMRAVYRVEDGDIVIHALPHQVSGSKVLEQIAGQMQAKKLPMVADLRDESDHENPTRIVIIPRSNRVDVEELMTHLFATTDLETSYRVNLNIIGLDGKPQVKDLRQLLSEWLQFRIGTVRRRLQFRLDKVERRLHLLDGLLIAFLNLDEVIHIIRTEDQPKAVLMERFELSEVQADYILDTRLRQLARLEEMKIRGEQEELLKEQKRLQTLLGSEAKLKKLVREELIKDAETYGDDRRSPIVARAEARALSETELMPTEPVTVVLSEKGWVRCAKGHDIDAAGLSYKAGDGFKAAAPGRSNQYAVFIDSTGRSYSLPAHSLPSARGQGEPLSGRLTPPPGASFECVLLPDDDALFVIASDAGYGFVVKGEDLQAKNKAGKALLSLPNGSAVVAPRPVRDVEQDWLAAVTTEGRLLLFKVSDLPQLGKGKGNKIIGIPGERVASREEYLTDLAVLPAGATLVLQAGKRTLSLKGDDLEHYKGERGRRGNKLPRGFQRVDSLLVDIPPQD
>Cluster_14870_Allele_0
MSDSRQSAMVKLFLASYDDFKARLKRRLGSEDLACDVLHETYLRVDRLDDALEVKKPQAYLFRIALNIAADRREGDARLLTGEEVAELLQVADEGLDPERIVGGHAEIRRLLEALCELPARRRQILIASRLEETPHAEISRRFGISTRTVEKELKAALWFCAERLERKVIQRFGPGAGKPS
>Cluster_14907_Allele_2
MELPVDSELVAVVPFQAASGGHRRIDCFHFTRSKEITMNGVSRLLSLALLGAALHWAPAQAEEQPRLFELLGQPGYKATWHAMFKGESDVPKWVSDASGPSSPSTSLSLEGQPYVLANSCKPHDCGNNRLLVAFRGDKSAAYGLQVSLPDEPAEVMQTPSKYATYRWYGEPSRQVRELLMKQLESDPNWK
>Cluster_15196_Allele_0
MKPRVLLSALALAGLPLSGWAADCPELLQGQLTKLRSKESIDLCQRYAGKPLVVVNTASHCGFTPQFKGLEALYQRYKGQGLEVLGVPSDDFKQEAADTAETAKICYGNYGVTFAMTQPQHVRGDEAIPLFRQLAEQSGQAPRWNFYKYVVDRQGRVVAQFSSKTTPDDPQLQAAIEKAIASQP
>Cluster_16489_Allele_0
MDRLSLQVTAERERADVAVQERDRNQQMIDLQAGVLAEQQRQIGRVAEIERHTRQLGQALEIQGTRHAAALRELKENDQAVRDWLRAGIPAGLGRMYARPETTDPSAYRAAGQVSADAVSAPRPPSAGER
>Cluster_16489_Allele_1
MDRLSLQVTAERERADVAAQERDRNQQLIDLQAGVLAEQQRQLGRVADIERQTRQLGQALEIQGTRHAAALRELKENDQAVRDWLRDGIPAGLGRMYARPETTDPSAYRAAGQVPADAVSAPRPSAASER
>Cluster_16489_Allele_2
MDRLSLQVTAERERADVAAQERDRNQQLIDLQAGVLAEQQRQLGRVAEIERQTRQLGQALEVQGARHAAALRELKENDQAVRDWLRDGIPAGLGRMYARPETTDPSAYRAAGQVPADAVSAPRPSAASER
>Cluster_16489_Allele_3
MDRLSLQVTAERERAGVAAQERDRNQQLIDLQAGVLAEQQRQLGRVADIERQTRQLGQALEIQGTRHAAALRELKENDQAVRDWLRAGIPARLGRMYARPETTDPSAYRAAGQVPADAVSAPRPSAASER
>Cluster_16489_Allele_4
MDRLSLQVTAERERADVAAQERDRNQQMIDLQAGVLAEQQRQLGRVAEIERQTRQLGQALEVQGARHAAALRELKENDQAVRDWLRAGIPAGLGRMYARPETTDPSAYRAAGQVPADAVSAPRPSAASER
>Cluster_16489_Allele_5
MDHLAQDREAEQRRAEAAETERDRKQQMIDLQAGVLAEQQRQLGRVAEIERQTRQLGQALEIQGTRHAAALRELKENDQAVRDWLRAGIPAGLGRMYARPETTDPSAYRAADQVPADAVSAPRPSAASER
>Cluster_16489_Allele_6
MDRLSLQVTAERERADVAAQERDRNQQMIDLQAGVLAEQQRQLGRVAEIERQTRQLGQALEIQGTRHAAALRELKENDQAVRDWLRAGIPAGLGRMYARPETTDPSAYRAAGQVPADAVSATRSPAAGER
>Cluster_16489_Allele_7
MDRLSLQVTAERERADVAAQERDRNQQMIDLQAGVLAEQQRQLGRVAEIERQTRQLGQALEVQGTRHAAALRELKENDQAVRDWLRAGIPAGLGRMYARPETTDPSAYRAAGQVPADAVSAPRPPAAGER
>Cluster_16489_Allele_8
MDRLSLQVTAERERADVAAQERDRNQQLIDLQAGVLAEQQRQLGRVAEIERQTRQLGQALEVQGARHAAALRDLKENDQAVRDWLRAGIPAGLGRMYARPETTDPSAYRAAGQVPADAMSAPRPPAAGER
>Cluster_16489_Allele_9
MDRLSLQVTAERERADVAAQERDRNQQLIDLQAGVLAEQQRQLGRVAEIERQTRQLGQALEVQGARHAAALRELKENDQAVRDWLRAGIPAGLGRMYARPETTDPSAYRAAGQVSADAVSAPRPPSAGER
>Cluster_16489_Allele_10
MDRLSLQVTAERERADVAAQERDRNQQMIDLQAGVLAEQQRQLGRVAEIERQTRQLGQALEVQGARHAAALRELKENDQAVRDWLRAGIPAGLGRMYARPETTDPSAYRSAGQVPADAVSAPRPPAAGDR
>Cluster_16489_Allele_11
MDRLSLQVTAERERAEVAAQERDRGQQLIDLQAGVLAEQQRQIGRVAEIERQTRQLGQALEIQGTRHAAALRELKENDQAVRDWLRAGIPAGLGRMYARPETTDPSAYRAAGQVPADAMSAPRPPAAGER
>Cluster_16489_Allele_12
MDRLSLQVTAERERADVAVQERDRNQHLIDLQAGVLAEQQRQLGRVAEIERQTRQLGQALEIQGTRHAAALRELKENDQAVRDWLRAGIPAGLGRMYARPETTDPSAYRAAGQVSTDAVSAPRPSAAGER
>Cluster_16489_Allele_13
MDRLSLQVTAERERADVAAQERDRNQQLIDLQAGVLAEQQRQLGRVAEIERQTRQLGQALEVQGARHAAALRELKENDQAVRNWLRAGIPAGLGRMYARPETTDPSAYRAAGQVPADAVSAPRPSAASER
>Cluster_16489_Allele_14
MDRLSLQVTAERECADVAAQERDRNQQMIDLQAGVLAEQQRQLGRVAEIERQTRQLGQALEVQGTRHAAALRELKENDQAVRDWLRAGIPAGLGRMYARPETTDPSAYRAAGQVPADAVSATRSPAAGER
>Cluster_16489_Allele_15
MRWVPWLIVALVAMGMMWRMDRLSLQVTAERERADVAAQERDRNQQMIDLQAGVLAEQQRQLGRVAEIERQTRQLGQALEVQGARHAAALRELKENDQAVRDWLRAGIPAGLGRMYARPETTDPSAYRAAGQVPADAVSAPRPSAASER
>Cluster_16489_Allele_16
MRWVPWLIVALVAMGMMWRMDRLSLQVTAERERADVAAQERDRNQQLIDLQAGVLAEQQRQLGRVAEIERQTRQLGQALEVQGARHAAALRELKENDQAVRDWLRAGIPAGLGRMYARPETTDPSAYRAAGQVSADAVSAPRPPSAGER
>Cluster_16489_Allele_17
MDRLSLQVTAERERADVAAQERDRNQQMIDLQAGVLAEQQRQLGRVAEIERQTRQLGQALEIQGTRHAAALRELKENDQAVRDWLRAGIPAVLGRMYARPETTDPSAYRAAGQVPADAVSATRSPAAGER
>Cluster_16489_Allele_18
MDRLSLQVTAERERADVAAQERDRNQQMIDLQAGVLAEQQRQLGRVAEIERQTRQLGQALEIQGTRHAAALRELKENDQAVRDWLRAGIPAGLGRMYARPETTDPSAYRAAGQVSADAVSAPRPPAAGER
>Cluster_16489_Allele_19
MNWKPWLIAALVGVLMLWRMDHLAQDREAEQRRADAAELERDRNQQMIDLQAGVLAEQQRQLGRVAEIERQTRQLGQALEIQGTRHAAALRELKENDQAVRDWLRAGIPAGLGRMYARPETTDPSAYRAAGQMSADAVSAPRPPSAGER
>Cluster_16489_Allele_20
MGARSAGGCVMRWVPWLIVALVAMGMMWRMDRLSLQVTAERERADVAAQERDRNQQMIDLQAGVLAEQQRQLGRVAEIERQTRQLGQALEIQGTRHAAALRELKENDQAVRDWLRAGIPAGLGRMYARPETTDPSAYRAAGQVSADAVSAPRPPAAGER
>Cluster_16489_Allele_21
MDRLSLQVTAERERADVAVQERDRGQQLIDLQAGVLAEQQRQIGRVAEIERQTRQLGQALEIQGTRHAAALRELKENDQAVRDWLRAGIPAGLGRMYARPETTDPSAYRAAGQVPAHAMSAPRPPAAGER
>Cluster_16489_Allele_22
MDRLSLQVTAERERADVAAQERDRNQQMIDLQAGVLAEQQRQLGRVAEIERQTRQLGQALEVQGARHAAALRELKENDQAVRDWLRAGIPAGLGRMYARPETTDPSAYRAAGQVPADAVSAPRPPAAGDR
>Cluster_16489_Allele_23
MDRLSLQVTAERERADVAAQERDRNQQLIDLQAGVLAEQQRQLGRVADIELQTRQLGQALEVQGARHAAALRELKENDQAVRDWLRAGIPAGLGRMYARPETTDPSAYRAAGQVPADAVSAPRPSAASER
>Cluster_16489_Allele_24
MDRLSLQVTAERERADVAAQERDRNQQMIDLQAGVLAEQQRQLGRVAEIERQTRQLGQALEVQGARHAAALRELKENDQAVRDWLRAGIPAGLGRMYARPETTDPSAYRAAGQVPADAVSATRSPAAGER
>Cluster_16489_Allele_25
MDRLSLQVTAERERADVAVQERDRNQQMIDLQAGVLAEQQRQLGRVAEIERQTRQLGQALEVQGARHAAALRELKENDQAVRDWLRAGIPAGLGRMYARPETTDPGAYRAAGQVSADAVSAPRPPAAGER
>Cluster_16489_Allele_26
MVLIMNWKPWLIAALVGVLMLWRMDHLAQDREAEQRRADAAELERDRNQQMIDLQAGVLAEQQRQLGRVAEIERQTRQLGQALEIQGTRHAAALRELKENDQAVRDWLRAGIPAGLGRMYARPETTDPSAYRAAGQMSADAVSAPRPPSAGER
>Cluster_16579_Allele_2
MIQCKRVYEPASPADGRRVLVDRLWPRGIRKEALAMDDWLKDVAPSNEVRKQFCHDPALFDSFREHYRAELQAHPEHWWGLLDSAREGTLTLLYGAHDQQHNNAVVLAEFLEEELDRQQPGSSPTCYADRFS
>Cluster_17853_Allele_0
MMNVPEGFQPLFRSSPLLDLLGPFFCRQDAQRQLVVALRIDEKHCNHGGTAHGGLLSTLADVGLGYAMAFSREPPQPMVTVGLRLDFCGVARVGDWLEVHTRVDKLGQRMAFASARLHSGERLVASASGVFHLP
>Cluster_18749_Allele_0
MISARAFSVALACLLLVGLGAAGGVWLGARHYRPQLDAALADLVACRAARGELESAVVEQGRQVAALRLAGEQRAREAAQAMEQGRQQAAEQYAAAQRLLRERSAGDQCLAAEVVIDQELGL
>Cluster_18749_Allele_1
MISARVISIALACLVLVGLGTAGGVWIGARHYRPQLDAALADLAACRSARGSLEAAVVEQGGQIAALRQAGEQRARDAAQAVDRGRQQAAEQYAAAQRLVRERTAGEQCAAAEAVINQELGL
>Cluster_18749_Allele_2
MISARVISITLACLLLVGLGAAGGVWFGARHYRPQLDAAQADLAACRSARGSLEAAVAEQGRQVAALRQAGEQRAQEAAQAVTQARQQAAEHYAAAQRLLRERSAGDQCLAAEVVIDQELGL
>Cluster_18749_Allele_3
MISARVISIALACLLLIGVGVAGGIWLGARHYRPQLDAALADLVACRAARGSLEAAAAEQGRQVAALRLAGEQRARDAAQAVEQGRQQAAEQYAAAQRLLSQRTAGEQCTAAEAVIDQELGL
>Cluster_18749_Allele_4
MISSRVVSVALGCLLLVGLGAAGGVWLGARHYRPQLDAALADLVACRAARGGLEAAVAEQGRQVAALRQAGEQRAQEAAQAVTQARQQAAEHYAAAQRLLRERSAGDQCLAAEVVIDQELGL
>Cluster_18749_Allele_5
MISARVISIALACLLLVGLGAAGGVWLGARHYRPQLDAASADLAACRASRGELESAVAEQVRQVAALRVAGEQRARDAALAVDRGRQQAAEQYAAAQRLLRERSAGDQCLAAEVVIDQELGL
>Cluster_18749_Allele_6
MISARALSVALACLVLVGLGTAGGVWLGARHYRPKVDAALADLVACRAARGGLEDAVAEQVRQVAALRMAGEQRARDAAQAVERGRQQAAEQYAGAQRLLSQRTAGDQCLAAEVVIDQELGL
>Cluster_18749_Allele_7
MISARVVSVALACLLLVGLGAAGGVWIGARHYRPQLDAASADLAACRAARGEMESAVAEQVRQVAALRLAGEQRARDAAQAVDRGRQQAAEQYAAAQRLVRERTAGEQCAAAEAVIDQELGL
>Cluster_18749_Allele_8
MISARVVSITLACLVLLGLGAAGGVWLGARHYRPQLDAALADLIACRASRGELEAAVAEQSRQVAALRQAGEQRARDAAQAVDRGRQQAAEQYAAAHRLLSQRTAGEQCATAEAVIDQELGL
>Cluster_18749_Allele_9
MISARVISIALACLVLVGLGTAGGVWIGAQHYRPQLDAALADLAACRSARGSLEAAVVEQGGQIAALRQAGEQRARDAAQAVDRGRQQAAEQYAAAQRLLRERSAGDQCLAAEVVIDQELGL
>Cluster_18749_Allele_10
MISARVISIALACLVLVGLGTAGGVWIGARHYRPQLDAALADLAACRSARGSLEAAVVEQGGQIAALRQAGEQRARDAAQAVDRGRQQAAEQYAAAQRLLRERSAGDQCLAAEVVIDQELGL
>Cluster_18749_Allele_11
MISARVISIALACLVLVGLGTAGGVWIGARHYRPQLDAARSDLVACRASRGELESAVAEQVRQVAALRLAGEQRARDAAQAVEQGRQQAAEQYAAAQRLLSQRTAGEQCTAAEAVIDQELGL
>Cluster_18749_Allele_12
MISARVISVALACLLLVGLGAAGGVWLGAQHYRPQLDAAQADLAACRSARGSLEAAVAEQGRQVAALRLAGEQRARYAAQAVDRGRQQAAEQYAAAQRLLRERSAGDQCLAAEVVIDQELGL
>Cluster_18749_Allele_13
MISARVVSIALAFLVLVGLGAAGGVWLGARHYRPQLDAASADLAACRSARGSLESAVVEQGRQVAALRQAGEQRARDAAQAVEQARRRADGDYAAAQRLLRERTTGEQCASTEAVIDQELGL
>Cluster_18749_Allele_14
MLVGLGAAGGVWLGARHYQPQLDAAQVDLAACRAARGSLEAAVTEQGRQVAALRLAGEQRAQEAAQAVTQARQQAAEHYAAAQRLLRERSAGDQCLAAEVVIDQELGL
>Cluster_18749_Allele_15
MISARVISIALACLVLVGLGTAGGVWIGARHYRPQLDAARSDLVACRASRGELESAVAEQVRQVAALRLAGEQRARDAAQAVDRGRQQAAEQYAAANRLLRERSAGDQCLAAEVVIDQELGL
>Cluster_18749_Allele_16
MAEQVRHVAALRLADEQRARDAALAVDRGRQQAAEQYAAAQRLLRERSAGDQCLAAEVVIDQELGL
>Cluster_18749_Allele_17
MISARVLSVALACLLLVGLGAAGGVWLGARHYRPQLDAALADLVACRASRGELESAVAEQVRQVAALRVVGEQRARDAAQAVDRGRQQAAEQYAAAQRLLRERSAGDQCLAAEVVIDQELGL
>Cluster_18749_Allele_18
MISARALSVALACLLLVGLGAAGGVWLGARHYRPQLDAASADLAACRASRGELESAVAEQVRQVAALRVAGEQRARDAALAVDRGRQQAAEQYAAAQRLLRERSAGDQCQAAEVVIDQELGL
>Cluster_18749_Allele_19
MISSRVVSVALGCLLLVGLGAAGGVWLGARHYRPQLDAASADLAACRSARGSLEAAVVEQGGQIAALRQAGEHRARDAAQAVERGRQQAAEQYAGAQR
>Cluster_18749_Allele_20
MISARVISIALACLLLVGLGAAGGVWLGARHYRPQLDAASADLAACRSARGSLEAAVVEQGGQIAALRQAGEQRAREAALAVEQGRQQAAEQYAAAQRLLRERSAGDQCLAAEVVIDQELGL
>Cluster_18749_Allele_21
MISARALSVALACLVLVGLGTAGGVWLGARHYRPQLDAASADLAACRASRGELESAVAEQGGQVAAMRLAGEQRARDAALAVDRGRQQAAEQYAAAQRLLRERSAGDQCLAAEVVIDQELGL
>Cluster_18749_Allele_22
MISSRVVSVALGCLLLVGLGAAGGVWLGARHYRPQLDAALADLVACRAARGELESAVAEQVRQVAALRVAGEQRARDAAQAVDRGRQQAAEQYAAAQRLLRERSAGDQCLAAEVVIDQELGL
>Cluster_18749_Allele_23
MTQARQQAAEHYAAAQRLLRERSAGDQCLAAEVVIDQELGL
>Cluster_18749_Allele_24
MISSRVVSVALGCLLLVGLGAAGGVWLGARHYRPQLEAARSDLVACHAALGELEATVAEQVRQVAALRLAGEQRARDAAQAVERGRQQAAEQYAAAQRLLRERSAGDQCLAAEVVIDQELGL
>Cluster_18749_Allele_25
MRLAGEQRARDAALAVDRGRLQAAEQYAAAQRLLRERSAGDQCLAAEVVIDQELGL
>Cluster_18749_Allele_26
MISARALSVALVCLLLVGLGAAGGVWLGARHYRPQLDAARSDLVACHAALGELEATVAEQVRQVAALRLAGEQRARDAAQAVERGRQQAAEQYAAAQRLLRERSAGDQCLAAEVVIDQELGL
>Cluster_18749_Allele_27
MVSVALGCLLLVGLGAAGGVWLGARHYQPQLDAAQVDLAACRAARGSLEAAVTEQGRQVAALRLAGEQRAQEAAQAVTQARQQAAEHYAAAQRLLRERSAGDQCLAAEVVIDKELGL
>Cluster_19182_Allele_1
MEPTRIATNDRLSAAVCFDALVFLSGQVPGQAEDIHGQTREVLAKIDALLAEAGSRKERILSATIYLKDIARDFAALNEVWTQWLPTGQAPSRTTVQAELARPSVLVEITVVAARG
>Cluster_19433_Allele_0
MPRNLCLIRPCLGLTTRIECVVRPLAGENGLWTLLCAAGMSGSQPSAIKAQGPFHGPLVAEGVLQAIADCLAQQGYIEAVDPPIWRLHLQGELRRLNGERRPHVGDYLFRPES
>Cluster_21944_Allele_1
MQCRAGCGACCIAPSISSPLPGMPAGKPAGVRCLHLDENHLCGLFGRPERPAVCGQFGADPEICGDSREQALALIAEWEVITAA
>Cluster_22488_Allele_0
MTLDSGGKKAREGVTDGRRGLCDLGLAEKARTDRRPGRPLAGRTQRAESDEESSAAPCETLPRPCQPDRHVCARISGG
>Cluster_22488_Allele_1
MTLDSGGKKAREGVTVGRRGLCDLGLAEKARTDRRPGRPLAGRTQRAESDEESSAAPCETLPRPCQPDRHVCARISGG
>Cluster_22488_Allele_2
MTLDSGGKKAREGVTDGRRGLCDLGLAEKARTDRRPGRPLAGRTQRAESDEESSADPCETLPRPCQPDRHVCARISGG
>Cluster_22488_Allele_3
MTLDSGGKKAREGVTDGRRGRCDLGLAEKARTDRRPGRPLAGRTQRAESDEESSAAPCETLPRPCQPDRHVCARISGG
>Cluster_22488_Allele_4
MTLDSGGKKAREGVTDGRRGLCDLGLAEKARTDRRPGRPLAGRTQRAESDEESSAAPCETLPRPCQPDRYVCARISGG
>Cluster_22488_Allele_5
MTLDSGGKKAREGVTDGRRGLCDLGLAEKARTDRRPGSRPLAGRTQRAESDEESSAAPCETLPRPCQPDRHVCARISGG
>Cluster_22749_Allele_0
MKQLKQLFSLGKREAVIGGSLLMTSGLSMAAEGDIDTTKALAYIAGGLAAAAAVTGAMFGLVALIGAAKKAMRAGT
>Cluster_22749_Allele_1
MKQLKQLFSLGKREAVIGGSLLMTSGLSMAAEGDIDTTKALAYIAGGLTAAAAVTGAMFGLVALIGAAKKAQRAGT
>Cluster_22749_Allele_2
MKQLKQLFSLGKREAVIGGSLLMASGLSMAAEGDIDTTKALAYIAGGLAAAAAVTGAMFGLVALIGAAKKAMRAGT
>Cluster_22749_Allele_3
MKQLFSLGKREAVIGGSLLMTSGLSMAAEGDIDTTKALAYIAGGLAAAAAVTGAMFGLVALIGAAKKAMRAGT
>Cluster_22749_Allele_4
MKQLKQLFSLGKREAVIGGSLLMTSGLSMAAEGDIDTTKALAYIAGGLAAAAAVTGAMFGLVALIGAAKKAQRAGT
>Cluster_22749_Allele_5
MKQLKQLFSLGKREAVIGGSLLMTSGLSMAAEGDIDITKALAYIAGGLTAAAAVTGAMFGLVALIGAAKKAQRAGT
>Cluster_22749_Allele_6
MKQLKQLFSLGKREAVIGGSLLMMSGLSMAAEGDIDTTKALAYIAGGLTAAAAVTGAMFGLVALIGAAKKAQRAGT
>Cluster_23602_Allele_0
MLGQVMLFAKEHGQAAPGCVGGDPYTVDATADHGDIVDFGEWSGGGVRLTHVKGPEVESERSFVRIRK
>Cluster_23602_Allele_1
MLFAKEHGQAAPGCVGGDPYTVDATADHGDIVDFGEWSGGGVRLTHVKGPEVESERSFVRIRK
>Cluster_23602_Allele_2
MLGQVVLFAKEHGQAAPGCVGGDPYTVDATADHGDIVDFGEWSGGGVRLTHVKGPEVESERSFVRIRK
>Cluster_23602_Allele_3
MLFAKEHGQAAPGCVGGDPYTVDATADHGDIVDFGEWSGGGVRLTHVKGPEVESERNFVRIRK
>Cluster_23602_Allele_4
MLGQVVLFAKEHGQAAPGCVGGDPYTVDATADHGDIVDFGEWSGGGVRLTHVKGPEVESERNFVRIRK
>Cluster_23602_Allele_5
MPGQVVLFAKEHRQAAPGCVGGDPYTVDATADHGDIVDFGEWSGGGVRLTHVKGPEVESERRFVRIRK
>Cluster_24868_Allele_0
MSRRPDCSIVIKRQALERGREWIEYQEPNVCLSREVKQIDQVFVEAEGKLLLSKSC
>Cluster_24868_Allele_1
MSRRPDCSIVIQWQALERGREWIEYQEPNVCLSREVKQIDQVFVEAEGKLLLSKSC
>Cluster_24868_Allele_2
MSRRPDCSIVIKRQALERGRGWIEYQEPNVCLSREVKQIDQVFVEAEGKLLLSKSC
>Cluster_24868_Allele_3
MSRRPDCSIVIKWQALERGREWIEYQEPNVCLSREVKQIDQVFVEAEGKLLLSKSC
>Cluster_24868_Allele_4
MSRRPDCSIVIQWQALERGREWIEYQEPNVCLSREVK
>Cluster_25606_Allele_0
MTLQQIEVFIEQVGAQVKQDRRDHLLLRRAARAPLKGFKQFLQEFDHGR
>Cluster_25606_Allele_1
MTLQQIEVFLEQVGEQVKQDRRDHLLLRRAARAPLKGFKQFLQEFDHGR
>Cluster_25606_Allele_2
MTLQQIEVFIEQIGAQVKQDRRDHLLLRRAARAPLKGFKQFLQEFDHGR
>Cluster_25606_Allele_3
MTLQQIEVFLEQIGEQVKQDRRDHLLLRRAARAPLKGFKQFLQEFDHGR
>Cluster_25606_Allele_4
MTLQQIEVFLEQVGEQVKQDRRDHLLLRRAARAPLKGFKKFLQEFDHGR
>Cluster_2602_Allele_5
MSDSPQNPGPSSLKIYFRLLGYVKPYIGMFLLSIVGFLIFASTQPMLAGILKYFVDGLSNPDAALFPNVQWPWLRDLHLVYAVPLLIILIAAWQGLGSFLGNFFLAKVSLGLVHDLRVALFNKLLVLPNRYFDTHSSGHLISRITFNVTMVTGAATDAIKVVIREGLTVVFLFLYLLWMNWKLTLVMLAILPVIAVMVTTASRKFRKQSKKIQVAMGDVTHVASETIQGYRVVRSFGGEAYEEKRFLDASQSNTDKQLRMTKTGAVYTPMLQLVIYVAMAILMFLVLWLRGDASAGDLVAYITAAGLLPKPIRQLSEVSSTVQRGVAGAESIFEQLDEAAEEDQGTVEKERVSGRLEVRNLSFRYPGTDKQVLDDISFIAEPGQMIALVGRSGSGKSTLANLVPRFYQHNDGKILLDGVEVEDYRLRNLRRHIALVTQQVTLFNDSVANNIAYGDLAGAPREEIERAAKAANAKEFIDNLPQGFDTEVGENGVLLSGGQRQRLAIARALLKDAPLLILDEATSALDTESERHIQAALDEVMKGRTTLVIAHRLSTIEKADLILVMDQGQIVERGSHAELLAQNGHYARLHAMGLDEQAPAPVG
>Cluster_2918_Allele_0
MTGGYSGLGLETTKALADAGARVIVTARRPDVAREALLGLDEVEVQALDLAELASVRRFAEAFSASRRRADIVINNAGVMACPETRVGPGWEAQFATNHLGHYALVNLLWPSLADDARVVAVSSAGHHYSAIRWDDVQFERGYDKWLAYAQSKTANALFAIQLDALGRERGVHAFALHPGSIATPLQRHVPRAEMIALGWMDEAGNPASPDTLKTPQQGAATQLWAATSPLLAGMGGLYCEDCDIAGIAPDDSRTLAGVREHAIDPEQARRLWRLSATLTGIDAFAS
>Cluster_2918_Allele_1
MTGGYSGLGLETTKALADAGARVIVTARRPDVAREALLGLDEVEVQALDLAELASVRRFAEAFSASRRRADIVINNAGVMACPETRVGPGWEAQFATNHLGHYALVSLLWPSLADDARVVAVSSAGHHYSAIRWDDVQFERGYDKWLAYAQSKTANALFAI
>Cluster_2918_Allele_2
MTGGYSGLGLETTKALADAGARVIVTARRPDVAREALLGLDEVEVQALDLVELASVRRFAEAFSASRRRADIVINNAGVMACPETRVGPGWEAQFATNHLGHYALVNLLWPSLADEARVVAVSSAGHHYSAIRWDDVQFERGYDKWLAYAQSKTANALFAIQLDALGRERGVRAFAVHPGSIATPLQRHVPRAEMIALGWMDEAGNPASPDTLKTPQQGAATQLWAATSPLLAGMGGLYCVDCDIAGVAPDDSRTLAGVREHAIDPEQAHRLWRLSATLTGIDAFAS
>Cluster_2918_Allele_3
MTGGYSGLGLETTKALADAGARVIVTARRPDVAREALLGLDEVEVQALDLAELASVRRFAEAFSASRRRADIVINNAGVMACPETRVGPGWEAQFATNHLGHYALVNLLWPSLADDARVVAVSSAGHHYSAIRWDDVQFERGYDKWLAYAQSKTANALFAIQLDALGRERGVHAFALHPGSIATPLQRHVPRAEMIALGWMDEAGNPASPDTLKTPQQGAATQLWAATSPLLAGMGGLYCEDCDIAGVAPDDSRTLAGVREHAIDPEQARRLWRLSATLTGIDAFAS
>Cluster_2918_Allele_4
MTGGYSGLGLETTKALADAGARVIVTARRPDVAREALLGLDEVEVQALDLAELASVRRFAEAFSASRRRADIVINNAGVMACPETRVGPGWEAQFATNHLGHYALVNLLWPSLADDARVVAVSSAGHHYSAIRWDDVQFERGYDKWLAYAQSKTANALFAIQLDALGRERGVHAFALHPGSIATPLQRHVPRAEMIALGWMDEAGNPASPDTLKTPQQGAATQLWAATSPLLAGMGGLYCEDCDIAGIAPDDSRTLAGVREHAIDPEQARCLWRLSATLTGIDAFAS
>Cluster_2918_Allele_5
MTSSSVGKGIAISGMFFMLGLCFGSLSPRMATIKDGLQLSDGVFGSALFAMSAGVVLSLPVSGWMIAKLGSRNVGVTAILANAVLLSLVPLASSVYQLAALLFVSGFSYSAVNVSNNTQASLSEALIGKTELPFFHGIWGLAGFVGAGFGALMIGQDFALSTHFGEYSHENRQAFALTDTIQPHAKSTDFRTVRH
>Cluster_2918_Allele_6
MTGGYSGLGLETTKALADAGARVIVTARRPDVAREALLGLDEVEVQALDLAELASVRRFAEAFSASRRRADIVINNAGVMACPETRVGPGWEAQFATNHLGHYALVNLLWPSLADDARVVAVSSAGHHYSAIRWDDVQFERGYDKWLAYAQSKTANALFAIQLDALGRERGVRAFALHPGSIATPLQRHVPRAEMIALGWMDEAGNPASPDTLKTPQQGGCHPAMGCDLSAVGGDGRALLRGLRHRRRRAGRLAHPGRRTRACDRSGAGPPPLEAFGDAHRDRRIRVLVEHTEDVADTALSVHQTSTGIDRMTSSSVGKGIAISGMFFMLGLCFGSLSSRMATIKDGLQLSDGVFGSALFAMSAGVVLSLPVSGWMIAKLGSRNVGVMAILTNAVLLSLVPLASSVYQLAALLFVSGFSYSAVNVSNNTQASLSEALSGKTELPFFHGIWGLAGFVGAGFGALMIGQDFALSTHFGVISVIAFLAALACWRFLHDQPGAERVGRAFTMPDRRLFNYGLIVFFSMACEGIMYDWSVVYFQDVVSAERQLVGVGFMVFMGAMTVGRLLLNRVADRFGTRSTL
>Cluster_2918_Allele_7
MTGGYSGLGLETTKALADAGARVIVTARRPDVAREALLGLDEVEVQALDLAELASVRRFAEAFSASRRRADIVINNAGVMACPETRVGPGWEAQFATNHLGHYALVNLLWPSLADDARVVAVSSAGHHYSAIRWDDVQFERGYDKWLAYAQSKTANALFAIQLDALGRERGVRAFALHPGSIATPLQRHVPRAEMIALGWMDEAGNPASPDTLKTPQQGAATQLWAATSPLLAGMGGLYCEDCDIAGVAPDDSRTLAGVREHAIDPEQARRLWRLSATLTGIDAFAS
>Cluster_2918_Allele_8
MFVSGFSYSAVNVSNNTQASLSEALSGKTELPFFHGIWGLAGFVGAGFGALMIGQDFALSTHFGVISVIAFLAALVCWRFLHDQPGAERVGRAFAMPDRRLFNYGLIVFFSMACEGIMYDWSVVYFQDVVSAERQLVGVGFMVFMGAMTVGRLLLNRVADRFGTRSTLQWSGGSP
>Cluster_2918_Allele_9
MSNNTQASLSEALSGKTELPFFHGIWGLAGFVGAGFGALMIGQDFALSTHFGVISVIAFLAALVCWRFLHDQPGAERVGRAFAMPDRRLFNYGLIVFFSMACEGIMYDWSVVYFQDVVSAERQLVGVGFMVFMGAMTVGRLLLNRVADRFGTRSTLQWSGGSP
>Cluster_2918_Allele_10
MTGGYSGLGLETTKALADAGARVIVTARRPDVAREALLGLDEVEVQALDLAELASVRRFAEAFSASRRRADIVINNAGVMACPETRVGPGWEAQFATNHLGHYALVNLLWPSLADDARVVAVSSAGHHYSAIRWDDVQFERGYDKWLAYAQSKTANALFAIQLDALGRERGVRAFALHPGSIATPLQRHVPRAEMIALGWMDEAGNPASPDTLKTPQQGGCHPAMGCDLSAVGGDGRALLRGLRHRRRRAGRLAHPGRRTRACDRSGAGPPPLEAFGDAHRDRRIRVLVEHTEDAADTALSLSIKQAPGSIE
>Cluster_2918_Allele_11
MAIRQTPINSGFGAKTQASEVMAGRDLSGKTAIVTGGYSGLGLETTKALADAGARVIVTARRPDVAREALLGLDEVEVQALDLAELASVRRFAEAFSASRRRADIVINNAGVMACPETRVGPGWEAQFATNHLGHYALVSLLWPSLADDARVVAVSSAGHHYSAIRWDDVQFERGYDKWLAYAQSKTANALFAI
>Cluster_2918_Allele_12
MTSSSVGKGIAISGMFFMLGLCFGSLSSRMATIKDGLQLSDGVFGSALFAMSAGVVLSLPVSGWMIAKLGSRNVGVTAILANAVLLSLVPLASSV
>Cluster_2918_Allele_13
MATIKDGLQLSDGVFGSALFAMSAGVVLSLPVSGWMIAKLGSRNVGVTAILANAVLLSLVPLASSVYQLAALLFVSGFSYSAVNVSNNTQASLSEALIGKTELPFFHGIWGLAGFVGAGFGALMIGQDFALSTHFGEYSHENRQAFALTDTIQPHAKSTDFRTVRH
>Cluster_3188_Allele_0
MSQKNNNELPKQAAENTLNLNPVIGIRGKDLLTSARMVLLQAVRQPLHSARHVAHFSLELKNVLLGQSELRPGDDDRRFSDPAWSQNPLYKRYMQTYLAWRKELHSWISHSDLSPQDISRGQFVINLLTEAMSPTNSLSNPAAVKRFFETGGKSLLDGLGHLAKDLVNNGGMPSQVDMDAFEVGKNLATTEGAVVFRNDVLELIQYRPITESVHERPLLVVPPQINKFYVFDLSPDKSLARFCLRNGVQTFIVSWRNPTKSQREWGLTTYIEALKEAIEVVLSITGSKDLNLLGACSGGITTATLVGHYVASGEKKVNAFTQLVSVLDFELNTQVALFADEKTLEAAKRRSYQSGVLEGKDMAKVFAWMRPNDLIWNYWVNNYLLGNQPPAFDILYWNNDTTRLPAALHGEFVELFKSNPLNRPGALEVSGTPIDLKQVTCDFYCVAGLNDHITPWESCYKSARLLGGKCEFILSNSGHIQSILNPPGNPKARFMTNPELPAEPKAWLEQAGKHADSWWLHWQQWLAERSGKTRKAPANLGNKTYPAGEAAPGTYVHER
>Cluster_3188_Allele_1
MSQKNNNELPKQAAENTLNLNPVIGIRGKDLLTSARMVLLQAVRQPLHSTRHVAHFSLELKNVLLGQSELRPGDDDRRFSDPAWSQNPLYKRYMQTYLAWRKELHSWISHSDLSPQDISRGQFVINLLTEAMSPTNSLSNPAAVKRFFETGGKSLLDGLGHLAKDLVNNGGMPSQVDMDAFEVGKNLATTEGAVVFRNDVLELIQYRPITESVHERPLLVVPPQINKFYVFDLSPDKSLARFCLRNGVQTFIVSWRNPTKSQREWGLTTYIEALKEAIEVVLSITGSKDLNLLGACSGGITTATLVGHYVASGEKKVNAFTQLVSVLDFELNTQVALFADEKTLEAAKRRSYQSGVLEGKDMAKVFAWMRPNDLIWNYWVNNYLLGNQPPAFDILYWNNDTTRLPAALHGEFVELFKSNPLNRPGALEVSGTPIDLKQVTCDFYCVAGLNDHITPWESCYKSARLLGGKCEFILSNSGHIQSILNPPGNPKARFMTNPELPAEPKAWLEQAGKHADSWWLHWQQWLAERSGKTRKAPANLGNKTYPAGEAAPGTYVHER
>Cluster_3188_Allele_2
MSQKNNNELPKQAAENTLNLNPVIGIRGKDLLTSARMVLLQAVRQPLHSARHVAHFSLELKNVLLGQSELRPGDDDRRFSDPAWSQNPLYKRYMQTYLAWRKELHSWISHSDLSPQDISRGQFVINLLTEAMSPTNSLSNPAAVKRFFETGGKSLLDGLGHLAKDLVNNGGMPSQVDMDAFEVGKNLATTEGAVVFRNDVLELIQYRPITESVHERPLLVVPPQINKFYVFDLSPDKSLARFCLRNGVQTFIVSWRNPTKSQREWGLTTYIEALKEAIEVVLSITGSKDLNLLGACSGGITTATLVGHYVASGEKKVNAFTQLVSVLDFELNTQVALFADEKTLEAAKRRSYQSGVLEGKDMAKVFAWMRPNDLIWNYWVNNYLLGNQPPAFDILYWNNDTTRLPAALHGEFVELFKSNPLNRPGALEVSGTPIDLKQVTCDFYCVAGLNDHITPWESCYKSARLLGGKCEFILSNSGHIQSILNPPGNPKARFMTNPELPAEPKAWLEQAGKHADSWWLHWQQWLAERSGKTRKAPASLGNKTYPPGEAAPGTYVHER
>Cluster_3188_Allele_3
MSQKNNNELPKQAAENTLNLNPVIGIRGKDLLTSARMVLLQAVRQPLHSTRHVAHFSLELKNVLLGQSELRPGDDDRRFSDPAWSRNPLYKRYMQTYLAWRKELHSWISHSDLSPQDISRGQFVINLLTEAMSPTNSLSNPAAVKRFFETGGKSLLDGLGHLAKDLVNNGGMPSQVDMDAFEVGKNLATTEGAVVFRNDVLELIQYRPITESVHERPLLVVPPQINKFYVFDLSPDKSLARFCLRNGVQTFIVSWRNPTKSQREWGLTTYIEALKEAIEVVLSITGSKDLNLLGACSGGITTATLVGHYVASGEKKVNAFTQLVSVLDFELNTQVALFADEKTLEAAKRRSYQSGVLEGKDMAKVFAWMRPNDLIWNYWVNNYLLGNQPPAFDILYWNNDTTRLPAALHGEFVELFKSNPLNRPGALEVSGTPIDLKQVTCDFYCVAGLNDHITPWESCYKSARLLGGKCEFILSNSGHIQSILNPPGNPKARFMTNPELPAEPKAWLEQAGKHADSWWLHWQQWLAERSGKTRKAPANLGNKTYPAGEAAPGTYVHER
>Cluster_3188_Allele_4
MSQKNNNELPKQAAENTLNLNPVIGIRGKDLLTSARMVLLQAVRQPLHSARHVAHFSLELKNVLLGQSELRPGDDDRRFSDPAWSQNPLYKRYMQTYLAWRKELHSWISHSDLSPQDISRGQFVINLLTEAMSPTNSLSNPAAVKRFFETGGKSLLDGLGHLAKDLVNNGGMPSQVDMDAFEVGKNLATTEGAVVFRNDVLELIQYRPITESVHERPLLVVPPQINKFYVFDLSPDKSLARFCLRNGVQTFIVSWRNPTKSQREWGLTTYIEALKEAIEVVLSITGSKDLNLLGACSGGITTATLVGHYVASSEKKVNAFTQLVSVLDFELNTQVALFADEKTLEAAKRRSYQSGVLEGKDMAKVFAWMRPNDLIWNYWVNNYLLGNQPPAFDILYWNNDTTRLPAALHGEFVELFKSNPLNRPGALEVSGTPIDLKQVTCDFYCVAGLNDHITPWESCYKSARLLGGKCEFILSNSGHIQSILNPPGNPKARFMTNPELPAEPKAWLEQAGKHADSWWLHWQQWLAERSGKTRKAPASLGNKTYPAGEAAPGTYVHER
>Cluster_3188_Allele_5
MPPQINKYYIFDLSPEKSFVQYALKNNLQVFVISWRNPDAQHREWGLSTYVEALDQAIEVSREITGSRSVNLAGACAGGLTVAALLGHLQVRRQLRKVSSVTYLVSLLDSQMESPAMLFADEQTLESSKRRSYQHGVLDGRDMAKVFAWMRPNDLIWNYWVNNYLLGRQPPAFDILYWNNDNTRLPAAFHGELLDLFKHNPLTRPGALEVSGTAVDLGKVAIDSFHVAGITDHITPWDAVYRSALLLGGQRRFILSNSGHIQSILNPPGNPKACYFENDKLSSDPRAWYYDAKREEGSWWPVWLGWLQERSGELGNPDFNLGSAAHPPLEAAPGTYVHIR
>Cluster_3188_Allele_6
MSQKNNNELPKQAAENTLNLNPVIGIRGKDLLTSARMVLLQAVRQPLHSARHVAHFSLELKNVLLGQSELRPGDDDRRFSDPAWSQNPLYKRYMQTYLAWRKELHSWISHSDLSPQDISRGQFVINLLTEAMSPTNSLSNPAAVKRFFETGGKSLLDGLGHLAKDLVNNGGMPSQVDMDAFEVGKNLATTEGAVVFRNDVLELIQYRPITESVHERPLLVVPPQINKFYVFDLSPDKSLARFCLRNGVQTFIVSWRNPTKSQREWGLTTYIEALKEAIEVVLSITGSKDLNLLGACSGGITTATLVGHYVASGEKKVNAFTQLVSVLDFELNTQVALFADEKTLEAAKRRSYQSGVLEGKDMAKVFAWMRPNDLIWNYWVNNYLL
>Cluster_3188_Allele_7
MAKVFAWMRPNDLIWNYWVNNYLLGRQPPAFDILYWNNDNTRLPAAFHGELLDLFKHNPLTRPGALEVSGTAVDLGKVAIDSFHVAGITDHITPWDAVYRSALLLGGQRRFILSNSGHIQSILNPPGNPKACYFENDKLSSDPRAWYYDAKREEGSWWPVWLGWLQERSGELGDPDFNLGSAAHPPLEAAPGTYVHIR
>Cluster_3188_Allele_8
MSQKNNNELPKQAAENTLNLNPVIGIRGKDLLTSARMVLLQAVRQPLHSARHVAHFSLELKNVLLGQSELRPGDDDRRFSDPAWSQNPLYKRYMQTYLAWRKELHSWISHSDLSPQDISHGQFVINLLTEAMSPTNSLSNPAAVKRFFETGGKSLLDGLGHLAKDLVNNGGMPSQVDMDAFEVGKNLATTEGAVVFRNDVLELIQYRPITESVHERPLLVVPPQINKFYVFDLSPDKSLARFCLRNGVQTFIVSWRNPTKSQREWGLTTYIEALKEAIEVVLSITGSKDLNLLGACSGGITTATLVGHYVASGEKKVNAFTQLVSVLDFELNTQVALFADEKTLEAAKRRSYQSGVLEGKDMAKVFAWMRPNDLIWNYWVNNYLL
>Cluster_3188_Allele_9
MAKVFAWMRPNDLIWNYWVNNYLLGRQPPAFDILYWNNDNTRLPAAFHGELLDLFKHNPLTRPGALEVSGTAVDLGKVAIDSFHVAGITDHITPWDAVYRSALLLGGQRRFILSNSGHIQSILNPPGNPKACYFENDKLSSDPRAWYYDAKREEGSWWPVWLGWLQERSGELGNPDFNLGSAAHPPLEAAPGTYVHIR
>Cluster_3188_Allele_10
MDLGKVAIDSFHVAGITDHITPWDAVYRSALLLGGQRRFILSNSGHIQSILNPPGNPKACYFENDKLSSDPRAWYYDAKREEGSWWPVWLGWLQERSGELGNPDFNLGSAAHPPLEAAPGTYVHIR
>Cluster_3188_Allele_11
MSQKNNNELPKQAAENTLNLNPVIGIRGKDLLTSARMVLLQAVRQPLHSTRHVAHFSLELKNVLLGQSELRPGDDDRRFSDPAWSQNPLYKRYMQTYLAWRKELHSWISHSDLSPQDISRGQFVINLLTEAMSPTNSLSNPAAVKRFFETGGKSLLDGLGHLAKDLVNNGGMPSQVDMDAFEVGKNLATTEGAVVFRNDVLELIQYRPITESVHERPLLVVPPQINKFYVFDLSPDKSLARFCLRNGVQTFIVSWRNPDAQHREWGLSTYVEALDQAIEVSREITGSRSVNLAGACAGGLTVAALLGHLQVRRQLRKVSSVTYLVSLLDSQMESPAMLFADEQTLESSKRRSYQHGVLDGRDMAKVFAWMRPNDLIWNYWVNNYLLGRQPPAFDILYWNNDNTRLPAAFHGELLDLFKHNPLTRPGALEVSGTAVDLGKVAIDSFHVAGITDHITPWDAVYRSALLLGGQRRFILSNSGHIQSILNPPGNPKACYFENDKLSSDPRAWYYDAKREEGSWWPVWLGWLQERSGELGNPDFNLGSAAHPPLEAAPGTYVHIR
>Cluster_4185_Allele_0
MSTAISQTAYNYKVVRQFAVMTVVWGVIGMGLGVLIAAQLVWPELNFDLPWTSFGRLRPLHTNAVIFAFGGCALFATSYYVVQRTSQARLISDTLAAFTFWGWQAVIVGAVLTLPQGFTTSKEYAELEWPLAILLAIVWITYAIVFFGTIVKRKVKHIYVGNWFYGAFILVTAMLHIVNHMSLPVSWFKSYSAYSGATDAMVQWWYGHNAVGFFLTTGFLGMMYYFVPKQAERPVYSYRLSIVHFWALISLYIWAGPHHLHYTALPDWAQSLGMVMSLILLAPSWGGMINGMMTLSGAWHKLRTDPILRFLVVSLAFYGMSTFEGPMMAIKTVNALSHYTDWTIGHVHAGALGWVAMISIGSLYHLIPKVFGRPQMHSIGLINAHFWLATIGTVLYIASMWVNGITQGLMWRAVNEDGTLTYSFVEALVASHPGFIVRMIGGGFFLTGMLLMAYNTWRTVRAAKPAEYEAAAQIA
>Cluster_4863_Allele_0
MTHDTGLRRGLNARHIRFMALGSAIGTGLFYGSASAIQMAGPAVLLAYLIAGAAVYMVMRALGEMAVHEPVSGSFGHYASSYLGPLAGFVTGWTYAFEMIIVCLADVTAFGIYMGFWFPDVPRWIWVLSIVLFIGGLNLCHVKVFGELEFWLSLVKVGAIVAMILAGLGIMFFGFSLGGAATSATGVHNLWQHGGFLPNGWAGLVASLSVVVFAFGGIEIIGITAGEAQDPQRVIPRAINAVPLRILLFYVLTLFVLMAIFPWQQIGSNGSPFVQIFDGLGIESAAAILNVVVITAAISAINSDIFGAGRMLYGMARQGQAPVGFSRVSRHGVPWMTVLLMAVALLLGVALNYLIPQSVFLLIASIATFATVWVWLMILLAQVGMRRRMGPRQVAALKFPVPLWPFAPAAAIVFMLFIFVVLGYFPDTRPALWVGAIWIALLVIAYRRWVRPKGDAAHGVLQAQGGL
>Cluster_5406_Allele_0
MKLETLAVHAGYSPDPTTRAVAVPIYQTTSYAFDDTQHGADLFDLKVPGNIYTRIMNPTNDVLEQRVAALEGGVGALAVASGMAAITYAIQTVAEAGDNIVSVAKLYGGTYNLLAHTLPRIGIQARFAAHDDIAALEALIDERTKAVFCETIGNPAGNIIDLQALADAAHRHGVPLIVDNTVATPVLCRPFEHGADIIVHSLTKYMGGHGTSIGGIVVDSGKFDWAANKSRFPLLNTPDPSYHGVTYTEAFGPAAFIGRCRVVPLRNMGAALSPFNAFLILQGLETLALRMERHCDNALAVARYLQQHPQVAWVKYAGLADNPEHALARRYLGGRPAAILSFGIQGGSAAGARFIDALKLVVRLVNIGDAKSLACHPASTTHRQLNAEELARAGVSDDMVRLSIGIEHIDDILADLDQALAAAAR
>Cluster_5406_Allele_1
MKLETLAVHAGYSPDPSTRAVAVPIYQTTSYAFDDTQHGADLFDLKVPGNIYTRIMNPTNDVLEQRVAALEGGVGALAVASGMAAITYAIQTVAEAGDNIVSVAKLYGGTYNLLAHTLPRIGIQARFAAHDDIAALEALIDERTKAVFCETIGNPAGNIIDLQALADAAHRHGVPLIVDNTVATPVLCRPFEHGADIIVHSLTKYMGGHGTSIGGIVVDSGKFDWAANKSRFPLLNTPDPSYHGVTYTEAFGPAAFIGRCRVVPLRNMGAALSPFNAFLILQGLETLALRMERHCDNALAVARYLQQHPQVAWVKYAGLADNPEHALARRYLGGRPAAILSFGIQGGSAAGARFIDALKLVVRLVNIGDAKSLACHPASTTHRQLNAEELARAGVSDDMVRLSIGIEHIDDILADLDQALAAAR
>Cluster_5406_Allele_2
MKLETLAVHAGYSPDPTTRAVAVPIYQTTSYAFDDTQHGADLFDLKVPGNIYTRIMNPTNDVLEQRVAALEGGVGALAVASGMAAITYAIQTVAEAGDNIVSVAKLYGGTYNLLAHTLPRIGIQARFAAHDDIAALEALIDKRTKAVFCETIGNPAGNIIDLQALADAAHRHGVPLIVDNTVATPVLCRPFEHGADIVVHSLTKYMGGHGTSIGGIVVDSGRFDWAANKSRFPLLNTPDPSYHGVTYTEAFGPAAFIGRCRVVPLRNMGAALSPFNAFLILQGLETLALRMERHCDNALAVARYLQQHPQVAWVKYAGLADNPEHALARRYLGGRPAAILSFGIQGGSAAGARFIDALKLVVRLVNIGDAKSLACHPASTTHRQLNAEELARAGVSDDMVRLSIGIEHIDDILADLDQALAAAAR
>Cluster_5406_Allele_3
MKLETLAVHAGYSPDPTTRAVAVPIYQTTSYAFDDTQHGADLFDLKVPGNIYTRIMNPTNDVLEQRVAALEGGVGALAVASGMAAITYAIQTVAEAGDNIVSVAKLYGGTYNLLAHTLPRIGIQARFAAHDDIAALEALIDERTKAVFCETIGNPAGNIIDLQALADAAHRHGVPLIVDNTVATPVLCRPFEHGADIVVHSLTKYMGGHGTSIGGIVVDSGRFDWAANKSRFPLLNTPDPSYHGVTYTEAFGPAAFIGRCRVVPLRNMGAALSPFNAFLILQGLETLALRMERHCDNALAVARYLQQHPQVAWVKYAGLADNPEHALARRYLGGRPAAILSFGIQGGSAAGARFIDALRLVVRLVNIGDAKSLACHPASTTHRQLNAEELARAGVSDDMVRLSIGIEHIDDILADLDQALAAAAR
>Cluster_5406_Allele_4
MKLETLAVHAGYSPDPTTRAVAVPIYQTTSYAFDDTQHGADLFDLKVPGNIYTRIMNPTNDVLEQRVAALEGGVGALAVASGMAAITYAIQTVAEAGDNIVSVAKLYGGTYNLLAHTLPRIGIQARFAAHDDVAALEALIDERTKAVFCETIGNPAGNIIDLQALADAAHRHGVPLIVDNTVATPVLCRPFEHGADIVVHSLTKYMGGHGTSIGGIVVDSGKFDWAANKSRFPLLNTPDPSYHGVTYTEAFGPAAFIGRCRVVPLRNMGAALSPFNAFLILQGLETLALRMERHCDNALAVARYLQQHPQVAWVKYAGLADNPEHALARRYLGGRPAAILSFGIQGGSAAGARFIDALKLVVRLVNIGDAKSLACHPASTTHRQLNAEELARAGVSDDMVRLSIGIEHIDDILADLDQALAAAAR
>Cluster_5406_Allele_5
MKLETLAVHAGYSPDPSTRAVAVPIYQTTSYAFDDTQHGADLFDLKVPGNIYTRIMNPTNDVLEQRVAALEGGVGALAVASGMAAITYAIQTVAEAGDNIVSVAKLYGGTYNLLAHTLPRIGIQARFAAHDDIAALEALIDERTKAVFCETIGNPAGNIIDLQALADAAHRHGVPLIVDNTVATPVLCRPFEHGADIIVHSLTKYMGGHGTSIGGIVVDSGKFDWAANKSRFPLLNTPDPSYHGVTYTEAFGPAAFIGRCRVVPLRNMGAALSPFNAFLILQGLETLALRMERHCDNALAVARYLQQHPQVAWVKYAGLADNPEHALARRYLGGRPAAILSFGIQGGSAAGARFIDALRLVVRLVNIGDAKSLACHPASTTHRQLNAEELARAGVSDDMVRLSIGIEHIDDILADLDQALAAAAR
>Cluster_5406_Allele_6
MKLETLAVHAGYSPDPTTRAVAVPIYQTTSYAFDDTQHGADLFDLKVPGNIYTRIMNPTNDVLEQRVAALEGGVGALAVASGMAAITYAIQTVAEAGDNIVSVAKLYGGTYNLLAHTLPRTGIQARFAAHDDIAALEALIDERTKAVFCETIGNPAGNIIDLQALADAAHRHGVPLIVDNTVATPVLCRPFEHGADIIVHSLTKYMGGHGTSIGGIVVDSGKFDWAANKSRFPLLNTPDPSYHGVTYTEAFGPAAFIGRCRVVPLRNMGAALSPFNAFLILQGLETLALRMERHCDNALAVARYLQQHPQVAWVKYAGLADNPEHALARRYLGGRPAAILSFGIQGGSAAGARFIDALRLVVRLVNIGDAKSLACHPASTTHRQLNAEELARAGVSDDMVRLSIGIEHIDDILADLDQALAAAAR
>Cluster_5406_Allele_7
MKLETLAVHAGYSPDPSTRAVAVPIYQTTSYAFDDTQHGADLFDLKVPGNIYTRIMNPTNDVLEQRVAALEGGVGALTVASGMAAITYAIQTVAEAGDNIVSVAKLYGGTYNLLAHTLPRIGIQARFAAHDDIAALEALIDERTKAVFCETIGNPAGNIIDLQALADAAHRHGVPLIVDNTVATPVLCRPFEHGADIIVHSLTKYMGGHGTSIGGIVVDSGKFDWAANKSRFPLLNTPDPSYHGVTYTEAFGPAAFIGRCRVVPLRNMGAALSPFNAFLILQGLETLALRMERHCDNALAVARYLQQHPQVAWVKYAGLADNPEHALARRYLGGRPAAILSFGIQGGSAAGARFIDALKLVVRLVNIGDAKSLACHPASTTHRQLNAEELARAGVSDDMVRLSIGIEHIDDILADLDQALAAAAR
>Cluster_5406_Allele_8
MKLETLAVHAGYSPDPSTRAVAVPIYQTTSYAFDDTQHGADLFDLKVPGNIYTRIMNPTNDVLEQRVAALEGGVGALAVASGMAAITYAIQTVAEAGDNIVSVAKLYGGTYNLLAHTLPRIGIQARFAAHDDIAALEALIDERTKAVFCETIGNPAGNIIDLQALSDAAHRHGVPLIVDNTVATPVLCRPFEHGADIIVHSLTKYMGGHGTSIGGIVVDSGKFDWAANKSRFPLLNTPDPSYHGVTYTEAFGPAAFIGRCRVVPLRNMGAALSPFNAFLILQGLETLALRMERHCDNALAVARYLQQHPQVAWVKYAGLADNPEHALARRYLGGRPAAILSFGIQGGSAAGARFIDALKLVVRLVNIGDAKSLACHPASTTHRQLNAEELARAGVSDDMVRLSIGIEHIDDILADLDQALAAAAR
>Cluster_5406_Allele_9
MKLETLAVHAGYSPDPSTRAVAVPIYQTTSYAFDDTQHGADLFDLKVPGNIYTRIMNPTNDVLEQRVAALEGGVGALAVASGMAAITYAIQTVAEAGDNIVSVAKLYGGTYNLLAHTLPRIGIQARFAAHDDIAALEALIDERTKAVFCETIGNPAGNIIDLQALADAAHRHGVPLIVDNTVATPVLCRPFEHGADIIVHSLTKYMGGHGTSIGGIVVDSGKFDWAANKSRFPLLNTPDPSYHGVTYTEAFGPAAFIGRCRVVPLRNMGAALSPFNAFLILQGLETLALRMERHCDNALAVARYLQQHPQVAWVKYAGLADNPEHALARRYLGGRPAAILSFGIQGGSAAGARFIDALKLVVRLVNIGDAKSLACHPASTTHRQLNAEELARAGVSDDMVRLSIGIEHIDDILADLDQALAAAAR
>Cluster_5406_Allele_10
MKLETLAVHAGYSPDPTTRAVAVPIYQTTSYAFDDTQHGADLFDLKVPGNIYTRIMNPTNDVLEQRVAALEGGVGALAVASGMAAITYAIQTVAEAGDNIVSVAKLYGGTYNLLAHTLPRIGIQARFAAHDDIAALEALIDERTKAVFCETIGNPAGNIIDLQALADAAHRHGVPLIVDNTVATPVLCRPFEHGADIIVHSLTKYMGGHGTSIGGIVVDSGKFDWAANKSRFPLLNTPDPSYHGVTYTEAFGPAAFIGRCRVVPLRNMGAALSPFNAFLILQGLETLALRMERHCDNALAVARYLQQHPQVAWVKYAGLADNPEHALARRYLGGPPGGDPVLRHPGRQRRRRALHRRLEAGGAAGQHRRRQVPGLPPGEHHPPPVERRGTGPRRSLRRHGAAVDRHRAHRRHPRRPRPGPGRRRTLSGSVSPGERFGPCPAWPAG
>Cluster_5406_Allele_11
MKLETLAVHAGYSPDPTTRAVAVPIYQTTSYAFDDTQHGADLFDLKVPGNIYTRIMNPTNDVLEQRVAALEGGVGALAVASGMAAITYAIQTVAEAGDNIVSVAKLYGGTYNLLAHTLPRIGIQARFAAHDDIAALEALIDERTKAVFCETIGNPAGNIIDLQALADAAHRHGVPLIVDNTVATPVLCRPFEHGADIIVHSLTKYMGGHGTSIGGIVVDSGKFDWAANKSRFPLLNTPDPSYHGVTYTEAFGPAAFIGRCRVVPLRNMGAALSPFNAFLILQGLETLALRMERHCDNAIAVARYLQQHPQVAWVKYAGLADNPEHALARRYLGGRPAAILSFGIQGGSAAGARFIDALKLVVRLVNIGDAKSLACHPASTTHRQLNAEELARAGVSDDMVRLSIGIEHIDDILADLDQALAAAAR
>Cluster_5406_Allele_12
MKLETLAVHAGYSPDPTTRAVAVPIYQTTSYAFDDTQHGADLFDLKVPGNIYTRIMNPTNDVLEQRVAALEGGVGALAVASGMAAITYAIQTVAEAGDNIVSVAKLYGGTYNLLAHTLPRIGIQARFAAHDDIAALEALIDERTKAVFCETVGNPAGNIIDLQALADAAHRHGVPLIVDNTVATPVLCRPFEHGADIIVHSLTKYMGGHGTSIGGIVVDSGKFDWAANKSRFPLLNTPDPSYHGVTYTEAFGPAAFIGRCRVVPLRNMGAALSPFNAFLILQGLETLALRMERHCDNALAVARYLQQHPQVAWVKYAGLADNPEHALARRYLGGRPAAILSFGIQGGSAAGARFIDALRLVVRLVNIGDAKSLACHPASTTHRQLNAEELARAGVSDDMVRLSIGIEHIDDILADLDQALAAAAR
>Cluster_5406_Allele_13
MKLETLAVHAGYSPDPTTRAVAVPIYQTTSYAFDDTQHGADLFDLKVPGNIYTRIMNPTNDVLEQRVAALEGGVGALAVASGMAAITYAIQTVAEAGDNIVSVAKLYGGTYNLLAHTLPRIGIQARFAAHDDIAALEALIDERTKAVFCETIGNPAGNIIDLQALADAAHRHGVPLIVDNTVATPVLCRPFEHGADIVVHSLTKYMGGHGTSIGGIVVDSGRFDWAANKSRFPLLNTPDPSYHGVTYTEAFGPAAFIGRCRVVPLRNMGAALSPFNAFLILQGLETLALRMERHCDNALAVARYLQQHPQVAWVKYAGLADNPEHALARRYLGGRPAAILSFGIQGGSAAGARFIDALKLVVRLVNIGDAKSLACHPASTTHRQLNAEELARAGVSDDMVRLSIGIEHIDDILADLDQALAAAAR
>Cluster_5406_Allele_14
MKLETLAVHAGYSPDPTTRAVAVPIYQTTSYAFDDTQHGADLFDLKVPGNIYTRIMNPTNDVLEQRVAALEGGVGALAVASGMAAITYAIQTVAEAGDNIVSVAKLYGGTYNLLAHTLPRIGIQARFAAHDDVAALEALIDERTKAVFCETIGNPAGNIIDLQALADAAHRHGVPLIVDNTVATPVLCRPFEHGADIVVHSLTKYMGGHGTSIGGIVVDSGRFDWAANKSRFPLLNTPDPSYHGVTYTEAFGPAAFIGRCRVVPLRNMGAALSPFNAFLILQGLETLALRMERHCDNALAVARYLQQHPQVAWVKYAGLADNPEHALARRYLGGRPAAILSFGIQGGSAAGARFIDALKLVVRLVNIGDAKSLACHPASTTHRQLNAEELARAGVSDDMVRLSIGIEHIDDILADLDQALAAAAR
>Cluster_5406_Allele_15
MKLETLAVHAGYSPDPSTRAVAVPIYQTTSYAFDDTQHGADLFDLKVPGNIYTRIMNPTNDVLEQRVAALEGGVGALAVASGMAAITYAIQTVAEAGDNIVSVAKLYGGTYNLLAHTLPRIGIQARFAAHDDIAALEALIDERTKAVFCETIGNPAGNIIDLQALADAAHRHGVPLIVDNTVATPVLCRPFEHGADIIVHSLTKYMGGHGTSIGGIVVDSGKFDWAANKSRFPLLNTPDPSYHGVTYTEAFGPAAFIGRCRVVPLRNMGAALSPFNAFLILQGLETLALRMERHCDNALAVARYLQQHPQVAWVKYAGLADNPEHALARRYLGGRRRRSCPSASRAAAPPARASSTP
>Cluster_5406_Allele_16
MKLETLAVHAGYSPDPTTRAVAVPIYQTTSYAFDDTQHGADLFDLKVPGNIYTRIMNPTNDVLEQRVAALEGGVGALAVASGMAAITYAIQTVAEAGDNIVSVAKLYGGTYNLLAHTLPRIGIQARFAAHDDIAALEALIDERTKAVFCETIGNPAGNIIDLQALADAAHRHGVPLIVDNTVATPVLCRPFEHGADIIVHSLTKYMGGHGTSIGGIVVDSGKFDWAANKSRFPLLNTPDPSYHGVTYTEAFGPAAFIGRCRVVPLRNMGAALSPFNAFLILQGLETLALRMERHCDNALAVARYLQQHPQVAWVKYAGLADNPEHALARRYLGGRPAAILSFGIQGGSAAGARFIDALRLVVRLVNIGDAKSLACHPASTTHRQLNAEELARAGVSDDMVRLSIGIEHIDDILADLDQALAAAAR
>Cluster_5406_Allele_17
MKLETLAVHAGYSPDPSTRAVAVPIYQTTSYAFDDTQHGADLFDLKVPGNIYTRIMNPTNDVLEQRVAALEGGVGALAVASGMAAITYAIQTVAEAGDNIVSVAKLYGGTYNLLAHTLPRIGIQARFAAHDDIAALEALIDERTKAVFCETIGNPAGNIIDLQALADAAHRHGVPLIVDNTVATPVLCRPFEHGADIIVHSLTKYMGGHGTSIGGIVVDSGKFDWAANKSRFPLLNTPDPSYHGVTYTEAFGPAAFIGRCRVVPLRNMGAALSPFNAFLILQGLETLALRMERHCDNALAVARYLQQHPQVAWVKYAGLADNPEHALARRYLGGPPGGDPVLRHPGRQRRRRALHRRLEAGGAAGQHRRRQVPGLPPGEHHPPPVERGGTGPRRSLRRHGAAVDRHRAHRRHPRRPRPGPGRRRTLSGSVSPGERFGPCPAWPAG
>Cluster_5406_Allele_18
MKLETLAVHAGYSPDPTTRAVAVPIYQTTSYAFDDTQHGADLFDLKVPGNIYTRIMNPTNDVLEQRVAALEGGVGALAVASGMAAITYAIQTVAEAGDNIVSVAKLYGGTYNLLAHTLPRIGIQARFAAHDDIAALEALIDERTKAVFCETIGNPAGNIIDLQALADAAHRHGVPLIVDNTVATPVLCRPFEHGADIIVHSLTKYMGGHGTSIGGIVVDSGKFDWAANKSRFPLLNTPDPSYHGVTYTEAFGPAAFIGRCRVVPLRNMGAALSPFNAFLILQGLETLALRMERHCDNALAVARYLQQHPQVAWVKYAGLADNPEHALARRYLGAARRRSCPSASRAAAPPARASSTP
>Cluster_5406_Allele_19
MKLETLAVHAGYSPDPTTRAVAVPIYQTTSYAFDDTQHGADLFDLKVPGNIYTRIMNPTNDVLEQRVAALEGGVGALAVASGMAAITYAIQTVAEAGDNIVSVAKLYGGTYNLLAHTLPRIGIQARFAAHDDIAALEALIDERTKAVFCETIGNPAGNIIDLQALADAAHRHGVPLIVDNTVATPVLCRPFEHGADIIVHSLTKYMGGHGTSIGGIVVDSGKFDWAANKSRFPLLNTPDPSYHGVTYTEAFGPAAFIGRCRVVPLRSMGAALSPFNAFLILQGLETLALRMERHCDNALAVARYLQQHPQVAWVKYAGLADNPEHALARRYLGGRPAAILSFGIQGGSAAGARFIDALKLVVRLVNIGDAKSLACHPASTTHRQLNAEELARAGVSDDMVRLSIGIEHIDDILADLDQALAAAAR
>Cluster_5406_Allele_20
MKLETLAVHAGYSPDPSTRAVAVPIYQTTSYAFDDTQHGADLFDLKVPGNIYTRIMNPTNDVLEQRVAALEGGVGALAVASGMAAITYAIQTVAEAGDNIVSVAKLYGGTYNLLAHTLPRIGIQARFAAHDDIAALEALIDERTKAVFCETIGNPAGNIIDLQALADAAHRHGVPLIVDNTVATPVLCRPFEHGADIIVHSLTKYMGGHGTSIGGIVVDSGKFDWAANKSRFPLLNTPDPSYHGVTYTEAFGPAAFIGRCRVVPLRNMGAALSPFNAFLILQGLETLALRMERHCDNALAVARYLQQHPQVAWVKYAGLADNPEHALARRHLGGRPAAILSFGIQGGSAAGARFIDALKLVVRLVNIGDAKSLACHPASTTHRQLNAEELARAGVSDDMVRLSIGIEHIDDILADLDQALAAAR
>Cluster_5406_Allele_21
MKLETLAVHAGYSPDPTTRAVAVPIYQTTSYAFDDTQHGADLFDLKVPGNIYTRIMNPTNDVLEQRVAALEGGVGALAVASGMAAITYAIQTVAEAGDNIVSVAKLYGGTYNLLAHTLPRIGIQARFAAHDDVAALEALIDERTKAVFCETIGNPAGNIIDLQALADAAHRHGVPLIVDNTVATPVLCRPFEHGADIVVHSLTKYMGGHGTSIGGIVVDSGKFDWAANKSRFPLLNTPDPSYHGVTYTEAFGPAAFIGRCRVVPLRNMGAALSPFNAFLILQGLETLALRMERHCDNALAVARYLQQHPQVAWVKYAGLADNPEHALARRYLGGRPAAILSFGIQGGSAAGARFIDALKLVVRLVNIGDAKSLACHPASTTHRQLNAEELARAGVSDDMVRLSIGIEHINDILADLDQALAAAAR
>Cluster_5406_Allele_22
MKLETLAVHAGYSPDPTTRAVAVPIYQTTSYAFDDTQHGADLFDLKVPGNIYTRIMNPTNDVLEQRVAALEGGVGALAVASGMAAITYAIQTVAEAGDNIVSVAKLYGGTYNLLAHTLPRIGIQARFAAHDDISALEALIDERTKAVFCETIGNPAGNIIDLQALADAAHRHGVPLIVDNTVATPVLCRPFEHGADIVVHSLTKYMGGHGTSIGGIVVDSGRFDWAANKSRFPLLNTPDPSYHGVTYTEAFGPAAFIGRCRVVPLRNMGAALSPFNAFLILQGLETLALRMERHCDNALAVARYLQQHPQVAWVKYAGLADNPEHALARRYLGGRPAAILSFGIQGGSAAGARFIDALKLVVRLVNIGDAKSLACHPASTTHRQLNAEELARAGVSDDMVRLSIGIEHIDDILADLDQALAAAAR
>Cluster_5406_Allele_23
MKLETLAVHAGYSPDPTTRAVAVPIYQTTSYAFDDTQHGADLFDLKVPGNIYTRIMNPTNDVLEQRVAALEGGVGALAVASGMAAITYAIQTVAEAGDNIVSVAKLYGGTYNLLAHTLPRIGIQARFAAHDDIAALEALIDERTKAVFCETIGNPAGNIIDLQALADAAHRHGVPLIVDNTVATPVLCRPFEHGADIVVHSLTKYMGGHGTSIGGIVVDSGRFDWAANKSRFPLLNTPDPSYHGVTYTEAFGPAAFIGRCRVVPLRNMGAALSPFNAFLILQGLETLALRMERHCDNALAVARYLQQHPQVAWVKYAGLADNPEHALARRYLGGRPAAILSFGIQGGSAAGARFIDALKLVVRLVNIGDAKSLACHPASTTHRQLNAEELARAGVSDDMVRLSIGIEHIDDILADLDQALAATAR
>Cluster_5406_Allele_24
MKLETLAVHAGYSPDPTTRAVAVPIYQTTSYAFDDTQHGADLFDLKVPGNIYTRIMNPTNDVLEQRVAALEGGVGALAVASGMAAITYAIQTVAEAGDNIVSVAKLYGGTYNLLAHTLPRIGIQARFAAHDDIAALEALIDERTKAVFCETIGNPAGNIIDLQALADAAHRHGVPLIVDNTVATPVLCRPFEHGADIVVHSLTKYMGGHGTSIGGIVVDSGRFDWAANKSRFPLLNTPDPSYHGVTYTEAFGPAAFIGRCRVVPLRNMGAALSPFNAFLILQGLETLALRMERHCDNALAVARYLQQHPQVAWVKYAGLADNPEHALARRYLGGCPAAILSFGIQGGSAAGARFIDALKLVVRLVNIGDAKSLACHPASTTHRQLNAEELARAGVSDDMVRLSIGIEHIDDILADLDQALAATAR
>Cluster_5406_Allele_25
MKLETLAVHAGYSPDPTTRAVAVPIYQTTSYAFDDTQHGADLFDLKVPGNIYTRIMNPTNDVLEQRVAALEGGVGALAVASGMAAITYAIQTVAEAGDNIVSVAKLYGGTYNLLAHTLPRIGIQARFAAHDDIAALEALIDERTKAVFCETIGNPAGNIIDLQALADAAHRHGVPLIVDNTVATPVLCRPFEHGADIIVHSLTKYMGGHGTSIGGIVVDSGRFDWAANKSRFPLLNTPDPSYHGVTYTEVFGPAAFIGRCRVVPLRNMGAALSPFNAFLILQGLETLALRMERHCDNALAVARYLQQHPQVAWVKYAGLADNPEHALARRYLGGRPAAILSFGIQGGSAAGARFIDALKLVVRLVNIGDAKSLACHPASTTHRQLNAEELARAGVSDDMVRLSIGIEHIDDILADLDQALAAAAR
>Cluster_5406_Allele_26
MKLETLAVHAGYSPDPTTRAVAVPIYQTTSYAFDDTQHGADLFDLKVPGNIYTRIMNPTNDVLEQRVAALEGGVGALAVASGMAAITYAIQTVAEAGDNIVSVAKLYGGTYNLLAHTLPRIGIQARFAAHDDVAALEALIDERTKAVFCETIGNPAGNIIDLQALADAAHRHGVPLIVDNTVATPVLCRPFEHGADIVVHSLTKYMGGHGTSIGGIVVDSGKFDWAANKSRFPLLNTPDPSYHGVTYTEAFGPAAFIGRCRVVPLRNMGAALSPFNAFLILQGLETLALRMERHCDNAIAVARYLQQHPQVAWVKYAGLADNPEHALARRYLGGRPAAILSFGIQGGSAAGARFIDALKLVVRLVNIGDAKSLACHPASTTHRQLNAEELARAGVSDDMVRLSIGIEHIDDILADLDQALAAAAR
>Cluster_5406_Allele_27
MKLETLAVHAGYSPDPTTRAVAVPIYQTTSYAFDDTQHGADLFDLKVPGNIYTRIMNPTNDVLEQRVAALEGGVGALAVASGMAAITYAIQTVAEAGDNIVSVAKLYGGTYNLLAHTLPRIGIQARFAAHDDVAALEALIDERTKAVFCETIGNPAGNIIDLQALADAAHRHGVPLIVDNTVATPVLCRPFEHGADIIVHSLTKYMGGHGTSIGGIVVDSGKFDWAANKSRFPLLNTPDPSYHGVTYTEAFGPAAFIGRCRVVPLRNMGAALSPFNAFLILQGLETLALRMERHCDNAIAVARYLQQHPQVAWVKYAGLADNPEHALARRYLGGRPAAILSFGIQGGSAAGARFIDALKLVVRLVNIGDAKSLACHPASTTHRQLNAEELARAGVSDDMVRLSIGIEHIDDILADLDQALAAAAR
>Cluster_5406_Allele_28
MKLETLAVHAGYSPDPSTRAVAVPIYQTTSYAFDDTQHGADLFDLKVPGNIYTRIMNPTNDVLEQRVAALEGGVGALAVASGMAAITYAIQTVAEAGDNIVSVAKLYGGTYNLLAHTLPRIGIQARFTAHDDIAALEALIDERTKAVFCETIGNPAGNIIDLQALADAAHRHGVPLIVDNTVATPVLCRPFEHGADIIVHSLTKYMGGHGTSIGGIVVDSGKFDWAANKSRFPLLNTPDPSYHGVTYTEAFGPAAFIGRCRVVPLRNMGAALSPFNAFLILQGLETLALRMERHCDNALAVARYLQQHPQVAWVKYAGLADNPEHALARRYLGGRPAAILSFGIQGGSAAGARFIDALKLVVRLVNIGDAKSLACHPASTTHRQLNAEELARAGVSDDMVRLSIGIEHIDDILADLDQALAAAAR
>Cluster_5406_Allele_29
MKLETLAVHAGYSPDPSTRAVAVPIYQTTSYAFDDTQHGADLFDLKVPGNIYTRIMNPTNDVLEQRVAALEGGVGALAVASGMAAITYAIQTVAEAGDNIVSVAKLYGGTYNLLAHTLPRIGIQARFAAHDDIAALEALIDERTKAVFCETIGNPAGNIIDLQALADAAHRHGVPLIVDNTVATPVLCRPFEHGADIVVHSLTKYMGGHGTSIGGIVVDSGRFDWAANKSRFPLLNTPDPSYHGVTYTEAFGPAAFIGRCRVVPLRNMGAALSPFNAFLILQGLETLALRMERHCDNALAVARYLQQHPQVAWVKYAGLADNPEHALARRYLGGRPAAILSFGIQGGSAAGARFIDALKLVVRLVNIGDAKSLACHPASTTHRQLNAEELARAGVSDDMVRLSIGIEHIDDILADLDQALAAAAR
>Cluster_6035_Allele_0
MVTHFLSESGQAACGRGDSNVNGSSDVGQVSCKTCRRTNAFAQAQENAAPASAPVTPTAAAPVTDKAAPRPKAEARPAAAQRQDRDAARKAWQARLNELSGKNRMPRSRRRAQAYL
>Cluster_6878_Allele_2
MDREGEGMSDARGAFHSKGRWSRMALPAILCAGLLVGCGAEPPAEEHVRVLAQTVKMAEFASATSITGDIQARVQADQSFRVGGKIVERLVDVGDHVAAGQVLARLDPQDQRSNVENAQAAVAAQQAQSKLADLNYQRQKALLPKGYTSQSEYDQALASVRSAQSSLKAAQAQLANARDLLSYTELRASDAGVITARQAEVGQVVQATVPIFTLARDGERDAVFNVYESLFSHDVDGQRITVSLLGKPEVTASGKVREITPTVDERSGTLKVKVGLDSVPAEMSLGSVVNASVAAPAEHSVVLPWSALSKVGEQPAVWLLDQQGKARLQPVRVARYASEKVVIDGGLEAGQTVVTVGGQLLHPGQVVEVAQPPQPTQSTASRDAVGGGQP
>Cluster_7045_Allele_0
MPDTSPDLPAMSPLAVYRQAVEQRGFAPDEAQRRAAEALERCFQALHEAHRHGAIQGVYLWGPVGRGKTWLMDHFYQCLRVPARRQHFHHFMQWVHQRQFELTGTADPLRALARELARDVRVLCFDELFVSDIGDAILLGSLLRIMFEEGVVLVATSNQPPEQLYADGFNRERFLPAIEAIQRHMAVVAVDGGQDHRLHPGRAEQRYWVVEAGQASGFAELFARLSAGEAASTQPIELGHRPLAVHRHSESVLWCSYAQLCEAPLSALDFIGLCDRYRAILMDDLPCLSASQREGRIARGTEDGAQLVEAGDRELPQLSVHDDGVRRFIALVDECYDRKVPLYLEARVPLEALYTEGYLAFAFRRTLSRLREMQLARFGSDSAG
>Cluster_7049_Allele_0
MYTAQIRIKRGGAQVYQESASFSRKKAAEAWALRREAELAEPGGLERATKKGVLLRNIIAQYLADRDKTRPLGKTKIATLTAIAASHLGDTIDRDITSQVLVDYALWRMGPDGGGVKAQTVANDLAHLGSVLGVAEAAWGYQVDPDVMAKARRVLKNLGYKLRSRERDRRPTLEELDRLFQAFERSWRSRPTSMCMAKVAAFALFSSRRQEEIIRIRWADLDEARGAVLVRDMKNPGDKWGNDVWCQLPEEAMAVIKSMPRAFDEIFPYTTDAIQGAWSRAITAAGIEDLTFHDLRHEAISRLFELEWDIPKVASVSGHRDWNSLRRYTHLRGSGDKYAGWEWLPKVLAMPVSFGEWVSKKKSGRRSGSV
>Cluster_7049_Allele_1
MATIRARRNADGTVMYTAQIRIKRGGAQVYQESASFSRKKAAEAWALRREAELAEPGGLERATKKGVLLRNIIAQYLADRDKTRPLGKTKIATLTAIAASHLGDTIDRDITSQVLVDYALWRMGPDGGGVKAQTVANDLAHLGSVLGVAEAAWGYQVDPDVMAKARRVLKNLGYKLRSRERDRRPTLEELDRLFQAFERSWRSRPTSMCMAKVAAFALFSSRRQEEIIRIRWADLDEARGAVLVRDMKNPGDKWGNDVWCQLPEEAMAVIKSMPRAFEEIFPYTTDAIQGAWSRAITAAGIEDLTFHDLRHEAISRLFELEWDIPKVASVSGHRDWNSLRRYTHLRGSGDKYAGWEWLPKVLAMPVSFGEWVSKKKSGRRSGSV
>Cluster_7049_Allele_2
MLVEHEAISRLFELEWDIPKVASVSGHRDWNSLRRYTHLRGSGDKYAGWEWLPKVLAMPVSFGEWVSKKKLGRRSGSV
>Cluster_7049_Allele_3
MERATKKGVLLRNIIAQYLADRDKTRPLGKTKIATLTAIAASHLGDTIDRDITSQVLVDYALWRMGPDGGGVKAQTVANDLAHLGSVLGVAEAAWGYQVDPDVMAKARRVLKNLGYKLRSRERDRRPTLEELDRLFQAFERSWRSRPTSMCMAKVAAFALFSSRRQEEIIRIRWADLDEARGAVLVRDMKNPGDKWGNDVWCQLPEEAMAVIKSMPRAFEEIFPYTTDAIQGAWSRAITAAGIEDLTFHDLRHEAISRLFELEWDIPKVASVSGHRDWNSLRRYTHLRGSGDKYAGWEWLPKVLAMPVSFGEWVSKKKSGRRSGSV
>Cluster_7049_Allele_4
MFQAFERSWRSRPTSMCMAKVAAFALFSSRRQEEIIRIRWADLDEARGAVLVRDMKNPGDKWGNDVWCQLPEEAMAVIKSMPRAFEEIFPYTTDAIQGAWSRAITAAGIEDLTFHDLRHEAISRLFELEWDIPKVASVSGHRDWNSLRRYTHLRGSGDKYAGWEWLPKVLAMPVSFGEWVSKKKSGRRSGSV
>Cluster_7049_Allele_5
MAVIKSMPRAFDEIFPYTTDAIQGAWSRAITAAGIEDLTFHDLRHEAISRLFELEWDIPKVASVSGHRDWNSLRRYTHLRGSGDKYAGWEWLPKVLAMPVSFGEWVSKKKSGRRSGSV
>Cluster_7049_Allele_6
MYTAQIRIKRGGAQVYQESASFSRKKAAEAWALRREAELAEPGGLERATKKGVLLRNIIAQYLADRDKTRPLGKTKIATLTAIAASHLGDTIDRDITSQVLVDYALWRMGPDGGGVKAQTVANDLAHLGSVLGVAEAAWGYQVDPDVMAKARRVLKNLGYKLRSRERDRRPTLDELDRLFQAFERSWRSRPTSMCMAKVAAFALFSSRRQEEIIRIRWADLDEARGAVLVRDMKNPGDKWGNDVWCQLPEEAMAVIKSMPRAFEEIFPYTTDAIQGAWSRAITAAGIEDLTFHDLRHEAISRLFELEWDIPKVASVSGHRDWNSLRRYTHLRGSGDKYAGWEWFPKVLAMPVSFGEWVSKKKSGRRPGSV
>Cluster_7049_Allele_7
MATIRARRNADGTVMYTAQIRIKRGGAQVYQESASFSRKKAAEAWALRREAELAEPGGLERATKKGVLLRNIIAQYLADRDKTRPLGKTKIATLTAIAASHLGDTIDRDITSQVLVDYALWRMGPDGGGVKAQTVANDLAHLGSVLGVAEAAWGYQVDPDVMAKARRVLKNLGYKLRSRERDRRPTLEELDRLFQAFERSWRSRPTSMCMAKVAAFALFSSRRQEEIIRIRWADLDEARGAVLVRDMKNPGDKWGNDVWCQLPEEAMAVIKSMPRAFDEIFPYTTDAIQGAWSRAITAAGIEDLTFHDLRHEAISRLFELEWDIPKVASVSGHRDWNSLRRYTHLRGSGDKYAGWEWLPKVLAMPVSFGEWVSKKKLGRRSGSV
>Cluster_7049_Allele_8
MATIRARRNADGTVMYTAQIRIKRGGAQVYQESASFSRKKAAEAWALRREAELAEPGGLERATKKGVLLRNIIAQYLADRDKTRPLGKTKIATLTAIAASHLGDTIDRDITSQVLVDYALWRMGPDGGGVKAQTVANDLAHLGSVLGVAEAAWGYQVDPDVMAKARRVLKNLGYKLRSRERDRRPTLEELDRLFQAFERSWRSRPTSMCMAKVAAFALFSSRRQEEIIRIRWADLDEARGAVLVRDMKNPGDKWGNDVWCQLPEEAMAVIKSMPRAFDEIFPYTTDAIQGAWSRAITAAGIEDLTFHDLRHEAISRLFELEWDIPKVASVSGHRDWNSLRRYTHLRGSGDKYAGWDWFPKVLAMPVSFGEWVSKKKSGRRPGSV
>Cluster_7049_Allele_9
MATIRARRNADGTVMYTAQIRIKRGGAQVYQESASFSRKKAAEAWALRREAELAEPGGLERATKKGVLLRNIIAQYLADRDKTRPLGKTKIATLTAIAASHLGDTIDRDITSQVLVDYALWRMGPDGGGVKAQTVANDLAHLGSVLGVAEAAWGYQVDPDVMAKARRVLKNLGYKLRSRERDRRPTLEELDRLFQAFERSWRSRPTSMCMAKVAAFALFSSRRQEEIIRIRWADLDEARGAVLVRDMKNPGDKWGNDVWCQLPEEAMAVIKSMPRAFDEIFPYTTDAIQGAWSRAITAAGIEDLTFHDLRHEAISRLFELEWDIPKVASVSGHRDWNSLRRYTHLRGSGDKYAGWEWLPKVLAMPVSFGEWVSKKKSGRRSGSV
>Cluster_7049_Allele_10
MAEPGGLERATKKGVLLRNIIAQYLADRDKTRPLGKTKIATLTAIAASHLGDTIDRDITSQVLVDYALWRMGPDGGGVKAQTVANDLAHLGSVLGVAEAAWGYQVDPDVMAKARRVLKNLGYKLRSRERDRRPTLEELDRLFQAFERSWRSRPTSMCMAKVAAFALFSSRRQEEIIRIRWADLDEARGAVLVRDMKNPGDKWGNDVWCQLPEEAMAVIKSMPRAFDEIFPYTTDAIQGAWSRAITAAGIEDLTFHDLRHEAISRLFELEWDIPKVASVSGHRDWNSLRRYTHLRGSGDKYAGWEWLPKVLAMPVSFGEWVSKKKSGRRSGSV
>Cluster_7049_Allele_11
MYTAQIRIKRGGAQVYQESASFSRKKAAEAWALRREAELAEPGGLERATKKGVLLRNIIAQYLADRDKTRPLGKTKIATLTAIAASHLGDTIDRDITSQVLVDYALWRMGPDGGGVKAQTVANDLAHLGSVLGVAEAAWGYQVDPDVMAKARRVLKNLGYKLRSRERDRRPTLDELDRLFQAFERSWRSRPTSMCMAKVAAFALFSSRRQEEIIRIRWADLDEARGAVLVRDMKNPGDKWGNDVWCQLPEEAMAVIKSMPRAFDEIFPYTTDAIQGAWSRAITAAGIEDLTFHDLRHEAISRLFELEWDIPKVASVSGHRDWNSLRRYTHLRGSGDKYAGWEWFPKVLAMPVSFGEWVSKKKSGRRPGSV
>Cluster_7049_Allele_12
MAVIKSMPRAFDEIFPYTTDAIQGAWSRAITAAGIEDLTFHDLRHEAISRLFELEWDIPKVASVSGHRDWNSLRRYTHLRGSGDKYAGWDWFPKVLAMPVSFGEWVSKKKSGRRPGSV
>Cluster_7049_Allele_13
MVVIKSMPRAFDEIFPYTTDAIQGAWSRAITAAGIEDLTFHDLRHEAISRLFELEWDIPKVASVSGHRDWNSLRRYTHLRGSGDKYAGWEWLPKVLAMPVSFGEWVSKKKSGRRSGSV
>Cluster_7049_Allele_14
MATIRARRNADGTVIYTAQIRIKHGGAQVYQESTSFSRKKAAEAWALRREAELAEPGGLERATKKGVLLRNIIAQYLADRDKTRPLGKTKIATLTAVAASHLGDTIDRDITSQVLVDYALWRMGPGGGDVKAQTVANDLAHLGSVLGVAEAAWGY
>Cluster_7049_Allele_15
MATIRARRNADGTVMYTAQIRIKRGGAQVYQESASFSRKKAAEAWALRREAELAEPGGLERATKKGVLLRNIIAQYLADRDKTRPLGKTKIATLTAIAASHLGDTIDRDITSQVLVDYALWRMGPDGGGVKAQTVANDLAHLGSVLGVAEAAWGYQVDPDVMAKARRVLKNLGYKLRSRERDRRPTLEELDRLFQAFERSWRSRPTSMCMAKVAAFALFSSRRQEEIIRIRWADLDEARGAVLVRDMKNPGDKWGNDVWCQLPEEAMAVIKSMPRAFDEIFPYTVAADRKLTQ
>Cluster_7049_Allele_16
MATIRARRNADGTVMYTAQIRIKRGGAQVYQESASFSRKKAAEAWALRREAELAEPGGLERATKKGVLLRNIIAQYLADRDKTRPLGKTKIATLTAIAASHLGDTIDRDITSQVLVDYALWRMGPDGGGVKAQTVANDLAHLGSVLGVAEAAWGYQVDPDVMAKARRVLKNLGYKLRSRERDRRPTLEELDRLFQAFERSWRSRPTSMCMAKVAAFALFSSRRQEEIIRIRWADLDEARGAVLVRDMKNPGDKWGNDVWCQLPEEAMAVIKSMPRAFDEIFPYTTDAIQGAWSRAITAAGIEDLTFHDLRHEFSQHCKCFAKHSYYPVGGEPDRIGLMRCA
>Cluster_7049_Allele_17
MAVIKSMPRAFDEIFPYTTDAIQGAWSRAITAAGIEDLTFHDLRHEAISRLFELEWDIPKVASVSGHRDWNSLRRYTHLCGSGDKYAGWDWFPKVLAMPVSFGEWVSKKKSGRRPGSV
>Cluster_7049_Allele_18
MATIRARRNADGTVMYTAQIRIKRGGAQVYQESASFSRKKAAEAWALRREAELAEPGGLERATKKGVLLRNIIAQYLADRDKTRPLGKTKIATLTAIAASHLGDTIDRDITSQVLVDYALWRMGPDGGGVKAQTVANDLAHLGSVLGVAEAAWGYQVDPDVMARARRVLKNLGYKLRSRERDRRPTLDELDRLFQAFERSWRSRPTSMCMAKVAAFALFSSRRQEEIIRIRWADLDEARGAVLVRDMKNPGDKWGNDVWCQLPEEAMAVIKSMPRAFDEIFPYTTDAIQGAWSRAITAAGIEDLTFHDLRHEAISRLFELEWDIPKVASVSGHRDWNSLRRYTHLRGSGDKYAGWEWFPKVLAMPVSFGEWVSKKKSGRRPGSV
>Cluster_7049_Allele_19
MAVIKSMPRAFDEIFPYTTDAIQGAWSRAITAAGIEDLTFHDLRHEAISRLFELEWDIPKVASVSGHRDWNSLRRYTHLRGSGDKYAGWEWFPKVLAMPVSFGEWVSKKKSGRRPGSV
>Cluster_7049_Allele_20
MLVEHEAISRLFELEWDIPKVASVSGHRDWNSLRRYTHLRGSGDKYAGWEWLPKVLAMPVSFGEWVSKKKSGRRSGSV
>Cluster_7049_Allele_21
MYTAQIRIKRGGAQVYQESASFSRKKAAEAWALRREAELAEPGGLERATKKGVLLRNIIAQYLADRDKTRPLGKTKIATLTAIAASHLGDTIDRDITSQVLVDYALWRMGPDGGGVKAQTVANDLAHLGSVLGVAEAAWGYQVDPDVMAKARRVLKNLGYKLRSRERDRRPTLEELDRLFQAFERSWRSRPTSMCMAKVAAFALFSSRRQEEIIRIRWADLDEARGAVLVRDMKNPGDKWGNDVWCQLPEEAMAVIKSMPRAFEEIFPYTTDAIQGAWSRAITAAGIEDLTFHDLRHEAISRLFELEWDIPKVASVSGHRDWNSLRRYTHLRGSGDKYAGWEWLPKVLAMPVSFGEWVSKKKSGRRSGSV
>Cluster_717_Allele_0
MSERIPAIQVEPAAPAAPSKQPPAPGKLPSAVNGPIYTRSFTGLFRNFRRLGGGLLFLLFFGTLWLNWNGRQAVLWDLPERKFYIFGATFWPQDFILLSALLIIAAFGLFFITVFAGRVWCGYTCPQSVWTWVFMWCEKVTEGDRNARIKLDQGPASAAKLLRKTAKHALWLGVSLVTAITFIGYFTPVRPLVADLFSFQLDLESLFWVLFFTAATYVNAGWLREQVCIHMCPYSRFQSVMFDKDTLIVSYDAARGESRGARKKGSDPRAQGLGDCIDCQQCVQVCPTGIDIRDGLQIACIGCAACVDACDSIMDKMGYERGLVRYTSERALEGGQTRFLRPRLVGYAAVMLAMIGAFVVALDARPLASLDVTRDRGLFRENAAGQIENIYTLKVINKTQQPQRYRLQLDDAPEFRLQGEHTLSLKPGEILDFPVSVASTAERARAGSQPLAFSLRGIDDPSLAVGSTSTFVSPAR
>Cluster_752_Allele_4
MGELAKEILPVNIEDELKQSYLDYAMSVIVGRALPDARDGLKPVHRRVLYAMSELGNDWNKPYKKSARVVGDVIGKYHPHGDIAVYDTIVRMAQPFSLRYMLVDGQGNFGSVDGDNAAAMRYTEVRMAKLAHELLADLEKETVDWVPNYDGTEQIPAVMPTKIPNLLVNGSSGIAVGMATNIPPHNLGEVIDGCLALMDNPDLTVDELMQYIPGPDFPTAGIINGRAGIIEAYRTGRGRIYIRARAVVEEMEKGGGREQIIITELPYQLNKARLIEKIAELVKEKKIEGISELRDESDKDGMRVVIELRRGEVGEVVLNNLYAQTQLQSVFGINVVALVDGQPRTLNLKDMLEVFVRHRREVVTRRTVYELRKARERGHILEGQAVALSNIDPVIELIKSSPTPAEAKERLIATAWESSAVEAMVERAGADACRPEDLDPQYGLRDGKYYLSPEQAQAILELRLHRLTGLEHEKLLSEYQEILNLIGELIRILTNPARLMEVIREELEAVKAEFGDARRTEIVASQVDLTIADLITEEDRVVTISHGGYAKSQPLAAYQAQRRGGKGKSATGMKDEDYIEHLLVANSHATLLLFSSKGKVYWLRTFEIPEASRTARGRPLVNLLPLDEGERITAMLQIDLEALQQNGGADDDLDEAEGAVLEGEVVEAAEVEEVEGETAELVAEPTGAYIFMATAFGTVKKTPLVQFSRPRSSGLIALKLEEGDTLIAAAITDGAKEVMLFSSAGKVIRFAESVVRIMGRNARGVRGMRLGKGQQLISMLIPESGAQILTASERGFGKRTPLSKFPRRGRGGQGVIAMVTNERNGALIAAVQVQEGEEIMLISDQGTLVRTRVDEVSLSGRNTQGVTLIKLASDEVLVGLERVQEPSGGDDEDLPEGEEAAESLGESAESESEPAAEAEGNEE
>Cluster_752_Allele_15
MGELAKEILPVNIEDELKQSYLDYAMSVIVGRALPDARDGLKPVHRRVLYAMSELGNDWNKPYKKSARVVGDVIGKYHPHGDIAVYDTIVRMAQPFSLRYMLVDGQGNFGSVDGDNAAAMRYTEVRMAKLAHELLADLEKETVDWVPNYDGTEQIPAVMPTKIPNLLVNGSSGIAVGMATNIPPHNLGEVIDGCLALMDNPDLTVDELMQYIPGPDFPTAGIINGRAGIIEAYRTGRGRIYIRARAVVEEMEKGGGREQIIITELPYQLNKARLIEKIAELVKEKKIEGISELRDESDKDGMRVVIELRRGEVGEVVLNNLYAQTQLQSVFGINVVALVDGQPRTLNLKDMLEVFVRHRREVVTRRTVYELRKARERGHILEGQAVALSNIDPVIELIKSSPTPAEAKERLIATAWESSAVEAMVERAGADACRPEDLDPQYGLRDGKYYLSPEQAQAILELRLHRLTGLEHEKLLSEYQEILNLIGELIRILTNPARLMEVIREELEAVKAEFGDARRTEIVASQVDLTIADLITEEDRVVTISHGGYAKSQPLAAYQAQRRGGKGKSATGMKDEDYIEHLLVANSHATLLLFSSKGKVYWLRTFEIPEASRTARGRPLVNLLPLDEGERITAMLQIDLEALQQNGGADDDLDEAEGAVLEGEVVEAAEVEEVEGETAELVAEPTGAYIFMATAFGTVKKTPLVQFSRPRSSGLIALKLEEGDTLIAAAITDGAKEVMLFSSAGKVIRFAESVVRIMGRNARGVRGMRLGKGQQLISMLIPESGAQILTASERGFGKRTPLSKFPRRGRGGQGVIAMVTNERNGALIAAVQVQEGEEIMLISDQGTLVRTRVDEVSLSGRNTQGVTLIKLASDEVLVGLERVQEPSGGDDEDLPEGEEAAESLGESAESEPAAEAEGNEE
>Cluster_8013_Allele_0
MTPDQRFARWVQVAIAVFVLLFVYFLVADLWMPLTPQAQLTRPVVRVAPRVSGQVAEVLVSNNGHVQPGEVLFRLDPEPFRLAVRQAELALEEAERTNRELDAAIASAKADLLAARSSAGELDSEARRTAQLVQRHHVSQQMHEQVSAQAQAARARVAAAQARIGELTARRGTAGEDNLRLRQARNALAQARLQLQYSSVRADRAGTLSNLQLTPGTYVPAGTPVAALVDDRIDIVADFREKSLRYVRPGDRAAVVFDARPGEVFGARVAAIDAGVKEGQLDANGDLAAPVTSDRWVRDAQRQRLHVVLDELPEGLLPTGAKATVQLYPGDGLSHLLGRAQIVAISLLHYVY
>Cluster_810_Allele_1
MRHWLILFLLALPCLAGAVSFNEQVERLPLGQSIDVFEDVRGSADINDITSRAIDSSFRRHDKDVLNAGYSRSVFWLRLDLDYRPVASSDPRTWLLELAYPPLDKLDLYLPDGQGGYRLAQRTGDTLPFASRPIRQNNYLFELGLEPNKPQRVYLRLESQGSIQAPLTLWSPKAYLEEQPERIYVLGIIYGVLLVMLIYNLFIFLSVRDTSYLYYILYIASFGLYQVSVNGAGIEYFWPDSPWWANAATPFLIGSAALFGCQFARSFLHTRDHSVWVDRGLLALMAVGALVMLMALTMSYAVALRLATYLALAFTGLIFAAGILAWLRGMRVARYFIIAWTAFLLGGIVNTLMVLGYLPNMFLTMYASQIGSALEVGLLSLALADRINAMKEERARILQESSRKLEALNQELANSNRLKDEFLATVTHELRTPMSGVIGSLELMQTVPMDVELAEYQRTAAGSARDMMRMVNDILALIELQAGKLYPRREPFSLRGLFDSLRAQYAPRAEEKGLRFALQLDDSLPDTLEGDAGKLAQALGYLVDNAIKFTARGSVTLRVAAGRTHDGVALRVEVIDTGIGFDMAAGSDLYQRFVQADSSLTRGYGGLGIGLALCRKLVELLGGELTHESRPGQGSRFLLRLQLTQPAQGLAPPPRRAGGQAVRRPEECTVLVVEDNAINQLVTRGMLLKLGYRVRTADNGSEALELLARERPDGVLLDCQMPVMDGFATCRAIRALPGCAELPVLALTAHSHSGDRERCLAAGMSDYMAKPVKFEELQTLLHDWLLCQPIVTKSA
>Cluster_8251_Allele_0
MLVLWLSLALGPVSLPLGDTLRAALRLAGLPLDGTGLAQAEMILGQIRLPRTLLGLAVGAVLALSGVAMQGLFRNPLADPGLVGVSSGAALGAALAIVFGASLGGLPAFLAPYLLSLCAFGGGLGVTWLVYRLGRRDGQTSVATMLLAGIALTALSGAVIGLFTYLADDATLRTLTFWNLGSLNGASYPRLWPLLLVALLVACWLPRRADALNALLLGESEARHLGFDVERLKAELVLCTALGVGAAVAAAGMIGFIGLVVPHLIRLVAGPDHRTLLPASMMAGAILLLLADLLARLALAPAELPIGIVTALIGAPFFLYLLLRGRA
>Cluster_8384_Allele_0
MGALSERAQAQYQQLQEDMAEAYNVHDTARTFAVEPTHAQELNDQITERADFLGRINVVPVSEIKGEKVLLGLNGPASSRTDTSTKDREPRDLLDLKNNEYELFHTETDVALKFATIDSWAKFPDFADRYLAAVQRRIALDRILIGFHGTHAAKQTDLQQFPMLQDVNKGWLQLARELIPEQVLKSADPAKKIVIGKGGDYANLDAAVHDVKQMIDPVFRDEGDLVAIIGSDLLAYDKGKLYAAQGQTPTEKERIEEAQVIATYGGLPSFLVPFFPVKGIMVTSWDNLSIYFQDTSWRRHLLENPKRSRVEDYNGRNEGYVIEQLGKFAALESDSVELAP
>Cluster_8384_Allele_1
MGSLSERAQAQYQQLQEDMAEAYNVHDTARTFAVEPTHAQELNDQITERADFLGRINVVPVSEIKGEKVLLGLNGPASSRTDTSTKDREPRDLLDLKNNEYELFHTETDVALKFATIDSWAKFPDFADRYLAAVQRRIALDRILIGFHGTHAAKQTDLQQFPMLQDVNKGWLQLARELIPEQVLKSADPAKKIVIGKGGDYANLDAAVHDVKQMIDPVFRDEGDLVAIIGSDLLAYDKGKLYAAQGQTPTEKERIEEAQVIATYGGLPSFLVPFFPVKGIMVTSWDNLSIYFQDTSWRRHLLENPKRSRVEDYNGRNEGYVIEQLGKFAALESDSVELAP
>Cluster_8384_Allele_2
MGALSERAQAQYQQLQEDMAEAYNVHDTARTFAVEPTHAQELNDQITERADFLGRINVVPVSEIKGEKVLLGLNGPASSRTDTSTKDREPRDLLDLKNNDYELFHTETDVALKFATIDSWAKFPDFADRYLAAVQRRIALDRILIGFHGTHAAKQTDLQQFPMLQDVNKGWLQLARELIPEQVLKSADPAKKIVIGKGGDYANLDAAVHDVKQMIDPVFRDEGDLVAIIGSDLLAYDKGKLYAAQGQTPTEKERIEEAQVIATYGGLPSFLVPFFPVKGIMVTSWDNLSIYFQDTSWRRHLLENPKRSRVEDYNGRNEGYVIEQLGKFAALESDSVELAP
>Cluster_8384_Allele_3
MAAALSQRAEAQYLQLQEELAEAYGVENIARTFAVEPTHAQELNDQITEKADFLGRINVLPVSEIKGEKVMLGLSGPASGRTDTTQNDREPRDLLDLKNNTYELFHTETDVALPFATIDSWAKFPDFLERYLAAVQRRIALDRILTGFHGLEAAKQSDRKKFPLLQDVNKGWLQLAREQIPAQVLKSADPAKKIVIGAGGDYENLDSAVHDVKQMVDPVFRDEGDLIAIVGSDLVAKDKGKLYAKQGHTPSEKAKIEEAQVIDTYGGLPSFIVPFFPEKGILVTSWDNLSIYYQDSSWRRHLLENPRRSRVEDYNGRNEGYVIEQLAKLAMLESDSVELAP
>Cluster_8384_Allele_4
MGALSERAQAQYQQLQEDMAEAYNVHDTARTFAVEPTHAQELNDQITERADFLGRINVVPVSEIKGEKVLLGLNGPASSRTDTSTKDREPRDLLDLKNNEYELFHTETDVALKFATIDSWAKFQDFADRYLAAVQRRIALDRILIGFHGTHAAKQTDLQQFPMLQDVNKGWLQLARELIPEQVLKSADPAKKIVIGKGGDYANLDAAVHDVKQMIDPVFRDEGDLVAIIGSDLLAYDKGKLYAAQGQTPTEKERIEEAQVIATYGGLPSFLVPFFPVKGIMVTSWDNLSIYFQDTSWRRHLLENPKRSRVEDYNGRNEGYVIEQLGKFAALESDSVELAP
>Cluster_8778_Allele_0
MAAKYPLSPAMWRFVEHSRAFASDSPRLDAQRAAYARMCQAFAPPRPAGLRVLDSCLPAAPPVRVRRYRPDRPAPPGGWPALLYLHGGGWMLGGLDSHDFICADLAARLGLLVLAVDYRLAPEHPFPAALQDCLRAWQALSLGELDEALDGRRLLVAGDSAGGNLAAALCLALRDGGAPSPAAQILLYPLLSAAPSPSRIDCVDAPLLGLGDVQACLDAYLPLAALHRQPLALPLEAADFTGLPPAFVAVAEFDPLRDDGERYGAALRAAGGEAGFYPGNGLVHGCLRGHGIDEVEALHEALRRAVQGFLAEDSGERQAGE
>Cluster_8778_Allele_1
MAAKYPLSPAMWRFVEHSRAFASDSPRLDAQRAAYARMCQAFAPPRPAGLRVLDSCLPAAPPVRVRRYRPDRPAPPGGWPALLYLHGGGWMLGGLDSHDFICADLAARLGLLVLAVDYRLAPEHPFPAALQDCLRAWQALSLGELDEALDGRRLLVAGDSAGGNLAAALCLALRDGGAPSPAAQILLYPLLSAAPSPSRIDCADAPLLGLGDVQACLDAYLPLAALHRQPLALPLEAADFTGLPPAFVAVAEFDPLRDDGERYGAALRAAGGEAGFYPGSGLVHGCLRGHGIDEVEALHEALRRAVQGFLAEDSGERQAGE
>Cluster_8778_Allele_2
MAAKYPLSPAMWRFVEHSRAFASDSPRLDAQRAAYARMCQAFAPPRPAGLRVLDSCLPAAPPVRVRRYRPDRPAPPGGWPALLYLHGGGWMLGGLDSHDFICADLAARLGLLVLAVDYRLAPEHPFPAALQDCLRAWQALSLGELDEALDGRRLLVAGDSAGGNLAAALCLALRDGGAPSPAAQILLYPLLSAAPSPSRIDCADAPLLGLGDVQACLDAYLPLAALHRQPLALPLEAADFTGLPPAFVAVAEFDPLRDDGERYGAALRAAGGEAGFYPGSGLVHGCLRAHGIDEVEALHEALRRAVQGFLAEDSGERQAGE
>Cluster_8778_Allele_3
MAAKYPLSPAMWRFVEHSRAFASDSPRLDAQRAAYARMCQAFAPPRPAGLRVLDSCLPAAPPVRVRRYRPDRPAPPGGWPALLYLHGGGWMLGGLDSHDFICADLAARLGLLVLAVDYRLAPEHPFPAALQDCLRAWQALSLGELDEALDGRRLLVAGDSAGGNLAAALCLALRDGGAPSPAAQILLYPLLSAAPSPSRIDCADAPLLGLGDVQACLDAYLPLAALHRQPLALPLEAADFTGLPPAFVAVAEFDPLRDDGERYGAALRAAGGEAGFYPGSGLVHGCLRAHGIDEVEALHEALRRAVQGFLAEDSGERQAGK
>Cluster_8778_Allele_4
MAAKYPLSPAMWRFVEHSRAFASDSPRLDAQRAAYARMCQAFAPPRPAGLRVLDSCLPAAPPVRVRRYRPDRPAPPGGWPALLYLHGGGWMLGGLDSHDFICADLAARLGLLVLAVDYRLAPEHPFPAALQDCLCAWQALSLGELDEALDGRRLLVAGDSAGGNLAAALCLALRDGGAPSPAAQILLYPLLSAAPSPSRIDCVDAPLLGLGDVQACLDAYLPLAALHRQPLALPLEAADFTGLPPAFVAVAEFDPLRDDGERYGAALRAAGGEAGFYPGSGLVHGCLRGHGIDEVEALHEALRRAVQGFLAEDSGERQAGE
>Cluster_8778_Allele_5
MAAKYPLSPAMWRFVEHSRAFSSDSPRLDAQRAAYARMCQAFAPPRPAGLRVLDSCLPAAPPVRVRRYRPDRPAPPGGWPALLYLHGGGWMLGGLDSHDFICADLAARLGLLVLAVDYRLAPEHPFPAALQDCLRAWQALSLGELDEALDGRRLLVAGDSAGGNLAAALCLALRDGGAPSPAAQILLYPLLSAAPSPSRIDCADAPLLGLGDVQACLDAYLPLAALHRQPLALPLEAADFTGLPPAFVAVAEFDPLRDDGERYGAALRAAGGEAGFYPGSGLVHGCLRGHGIDEVEALHEALRRAVQGFLAEDSGERQAGE
>Cluster_8778_Allele_6
MAAKYPLSPAMWRFVEHSRAFASDSPRLDAQRAAYARMCQAFAPPRPAGLRVLDSCLPAAPPVRVRHYRPDRPAPPGGWPALLYLHGGGWMLGGLDSHDFICADLAARLGLLVLAVDYRLAPEHPFPAALQDCLRAWQALSLGELDEALDGRRLLVAGDSAGGNLAAALCLALRDSGAPSPAAQILLYPLLSAAPSPSRIDCADAPLLGLGDVQACLDAYLPLAALHRQPLALPLEAADFTGLPPAFVAVAEFDPLRDDGERYGAALRAAGGEAGFYPGSGLVHGCLRGHGIDEVEALHEALRRAVQGFLAEDSGERQAGE
>Cluster_8778_Allele_7
MAAKYPLSPAMWRFVEHSRAFASDSPRLDAQRAAYARMCQAFAPPRPAGLRVLDSCLPAAPPVRVRRYRPDRPAPPGGWPALLYLHGGGWMLGGLDSHDFICADLAARLGLLVLAVDYRLAPEHPFPAALQDCLRAWQALSLGELDEALDGRRLLVAGDSAGGNLAAALCLALRDGGAPSPAAQILLYPLLSAAPSPSRIDCADAPLLGLGDVQACLDAYLPLAALQRQPLALPLEAADFTGLPPAFVAVAEFDPLRDDGERYGAALRAAGGEAGFYPGSGLVHGCLRGHGIDEVEALHEALRRAVQGFLAEDSGERQAGE
>Cluster_8778_Allele_8
MAAKYPLSPAMWRFVEHSRAFASDSPRLDAQRAAYARMCQAFAPPRPAGLRVLDSCLPAAPPVRVRRYRPDRPAPPGGWPALLYLHGGGWMLGGLDSHDFICADLAARLGLLVLAVDYRLAPEHPFPAALQDCLRAWQALSLGELDEALDGRRLLVAGDSAGGNLAAALCLALRDGGAPSSAAQILLYPLLSAAPSPSRIDCADAPLLGLGDVQACLDAYLPLAALQRQPLALPLEAADFTGLPPAFVAVAEFDPLRDDGERYGAALRAAGGEAGFYPGSGLVHGCLRGHGIDEVEALHEALRRAVQGFLAEDSGERQAGE
>Cluster_8778_Allele_9
MAAKYPLSPAMWRFVEHSRAFASDSPRLDAQRAAYARMCQAFAPPRPAGLRVLDSCLPAAPPVRVRRYRPDRPAPPGGWPALLYLHGGGWMLGGLDSHDFICADLAARLGLLVLAVDYRLAPEHPFPAALQDCLRAWQALSLGELDEALDGRRLLVAGDSAGGNLAAALCLALRDSGAPSPAAQILLYPLLSAAPSPSRIDCADAPLLGLGDVQACLDAYLPLAALHRQPLALPLEAADFTGLPPAFVAVAEFDPLRDDGERYGAALRAAGGEAGFYPGSGLVHGCLRGHGIDEVEALHEALRRAVQGFLAEDSGERQAGE
>Cluster_8778_Allele_10
MAAKYPLSPAMWRFVEHSRAFASDSPRLDAQRAAYARMCQAFAPPRPAGLRVLDSCLPAAPPVRVRRYRPDRPAPPGGWPALLYLHGGGWMLGGLDSHDFICTDLAARLGLLVLAVDYRLAPEHPFPAALQDCLRAWQALSLGELDEALDGRRLLVAGDSAGGNLAAALCLALRDGGAPSPAAQILLYPLLSAAPSPSRIDCVDAPLLGLGDVQACLDAYLPLAALHRQPLALPLEAADFTGLPPAFVAVAEFDPLRDDGERYGAALRAAGGEAGFYPGNGLVHGCLRGHGIDEVEALHEALRRAVQGFLAEDSGERQAGE
>Cluster_8778_Allele_11
MAAKYPLSPAMWRFVEHSRAFASDSPRLDAQRAAYARMCQAFAPPRPAGLRVLDSCLPAAPPVRVRRYRPDRAAPPGGWPALLYLHGGGWMLGGLDSHDFICADLAARLGLLVLAVDYRLAPEHPFPAALQDCLRAWQALSLGELDEALDGRRLLVAGDSAGGNLAAALCLALRDGGAPSPAAQILLYPLLSAAPSPSRIDCADAPLLGLGDVQACLDAYLPLAALHRQPLALPLEAADFTGLPPAFVAVAEFDPLRDDGERYGAALRAAGGEAGFYPGSGLVHGCLRGHGIDEVEALHEALRRAVQGFLAEDSGERQAGE
>Cluster_8778_Allele_12
MAAKYPLSPAMWRFVEHSRAFASDSPRLDAQRAAYARMCQAFAPPRPAGLRVLDSCLPAAPPVRVRRYRPDRPAPPGGWPALLYLHGGGWMLGGLDSHDFICADLAARLGLLVLAVDYRLAPEHPFPAALQDCLRAWQALSLGELDEALDGQRLLVAGDSAGGNLAAALCLALRDSGAPSPAAQILLYPLLSAAPSPSRIDCADAPLLGLGDVQACLDAYLPLAALHRQPLALPLEAADFTGLPPAFVAVAEFDPLRDDGERYGAALRAAGGEAGFYPGSGLVHGCLRGHGIDEVEALHEALRRAVQGFLAEDSGERQAGE
>Cluster_8778_Allele_13
MAAKYPLSPAMWRFVEHSRAFASDSPRLDAQRAAYARMCQAFAPPRPAGLRVLDSCLPAAPPVRVRRYRPDRPAPPGGWPALLYLHGGGWMLGGLDSHDFICADLAARLGLLVLAVDYRLAPEHPFPAALQDCLRAWQALSLGELDEALDGRRLLVAGDSAGGNLAAALCLALRDGGAPSPAAQILLYPLLSAAPSPSRIDCADAPLLGLGDVQACLDAYLPLAALHRQPLALPLEAADFTGLPPAFVAVAEFDPLCDDGERYGAALRAAGGEAGFYPGSGLVHGCLRGHGIDEVEALHEALRRAVQGFLAEDSGERQAGE
>Cluster_8778_Allele_14
MAAKYPLSPAMWRFVEHSRAFASDSPRLDAQRAAYARMCQAFAPPRPAGLRVLDSCLPAAPPVRVRRYRPDRPALPGGWPALLYLHGGGWMLGGLDSHDFICADLAARLGLLVLAVDYRLAPEHPFPAALQDCLRAWQALSLGELDEVLDGRRLLVAGDSAGGNLAAALCLALRDGGAPSPVAQILLYPLLSAAPSPSRIDCADAPLLGLGDVQACLDAYLPLAALHRQPLALPLEAADFTGLPPAFVAVAEFDPLRDDGERYGAALRAAGGEAGFYPGSGLVHGCLRGHGIDEVEALHEALRRAVQGFLAEDSGERQAGE
>Cluster_8778_Allele_15
MAAKYPLSPAMWRFVEHSRAFARDSPRLDAQRAAYARMCQAFAPPRPAGLRVLDSCLPAAPPVRVRRYRPDRPAPPGGWPALLYLHGGGWMLGGLDSHDFICADLAARLGLLVLAVDYRLAPEHPFPAALQDCLRAWQALSLGELDEALDGRRLLVAGDSAGGNLAAALCLALRDGGAPSPAAQILLYPLLSAAPSPSRIDCADAPLLGLGDVQACLDAYLPLAALHRQPLALPLEAADFTGLPPAFVAVAEFDPLRDDGERYGAALRAAGGEAGFYPGSGLVHGCLRGHGIDEVEALHEALRRAVQGFLAEDSGERQAGEESTAEHQLGE
>Cluster_8778_Allele_16
MAAKYPLSPAMWRFVEHSRAFASDSPRLDAQRAAYARMCQAFAPPRPAGLRVLDSCLPAAPPVRVRRYRPDRPAPPGGWPALLYLHGGGWMLGGLDSHDFICADLAARLGLLVLAVDYRLAPEHPFPAALQDCLRAWQALSLGELDEALDGRRLLVAGDSAGGNMAAALCLALRDGGAPSPAAQILLYPLLSAAPSPSRIDCADAPLLGLGDVQACLDAYLPLAALHRQPLALPLEAADFTGLPPAFVAVAEFDPLRDDGERYGAALRAAGGEAGFYPGNGLVHGCLRGHGIDEVEALHEALRRAVQGFLAEDSGERQAGE
>Cluster_8778_Allele_17
MAAKYPLSPAMWRFVEHSRAFASDSPRLDAQRAAYARMCQAFAPPRPAGLRVLDSCLPAAPPVRVRRYRPDRPAPPGGWPALLYLHGGGWMLGGLDSHDFICADLAARLGLLVLAVDYRLVPEHPFPAALQDCLRAWQALSLGELDEALDGRRLLVAGDSAGGNLAAALCLALRDGGAPSPAAQILLYPLLSAAPSPSRIDCVDAPLLGLGDVQACLDAYLPLAALHRQPLALPLEAADFTGLPPAFVAVAEFDPLRDDGERYGAALRAAGGEAGFYPGNGLVHGCLRGHGIDEVEALHEALRRAVQGFLAEDSGERQAGE
>Cluster_8778_Allele_18
MWRFVEHSRAFASDSPRLDAQRAAYARMCQAFAPPRPAGLRVLDSCLPAAPPVRVRRYRPDRPAPPGGWPALLYLHGGGWMLGGLDSHDFICADLAARLGLLVLAVDYRLAPEHPFPAALQDCLRAWQALSLGELDEALDGRRLLVAGDSAGGNLAAALCLALRDGGAPSPAAQILLYPLLSAAPSPSRIDCADAPLLGLGDVQACLDAYLPLAALHRQPLALPLEAADFTGLPPAFVAVAEFDPLRDDGERYGAALRAAGGEAGFYPGSGLVHGCLRAHGIDEVEALHEALRRAVQGFLAEDSGERQAGE
>Cluster_8778_Allele_19
MAAKYPLSPAMWRFVVHSRAFASDSPRLDAQRAAYARMCQAFAPPRPAGLRVLDSCLPAAPPVRVRRYRPDRPALPGGWPALLYLHGGGWMLGGLDSHDFICADLAARLGLLVLAVDYRLAPEHPFPAALQDCLRAWQALSLGELDEALDGRRLLVAGDSAGGNLAAALCLALRDGGAPSPAAQILLYPLLSAAPSPSRIDCADAPLLGLGDVQACLDAYLPLAALHRQPLALPLEAADFTGLPPAFVAVAEFDPLRDDGERYGAALRAAGGEAGFYPGSGLVHGCLRGHGIDEVEALHEALRRAVQGFLAEDSGERQAGE
>Cluster_8778_Allele_20
MAAKYPLSPAMWRFVEHSRAFASDSPRLDAQRAAYARMCQAFAPPRPAGLRVLDSCLPAAPPVRVRRYRPDRPAPPGGWPALLYLHGGGWMLGGLDSHDFICADLAARLGLLVLAVDYRLAPEHPFPAALQDCLRAWQALSLGELDEALDGRRLLVAGDSAGGNLAAALCLALRDGGAPSPAAQILLYPLLSAAPSPSRIDCADAPLLGLGDVQACLDAYLPLAALHR
>Cluster_8778_Allele_21
MAVAEFDPLRDDGERYGAALRAAGGEAGFYPGNGLVHGCLRGHGIDEVEALHEALRRAVQGFLAEDSGERQAGEESTAEHQPGE
>Cluster_8778_Allele_22
MAAKYPLSPAMWRFVEHSRAFASDSPRLDAQRAAYARMCQAFAPPRPAGLRVLDSCLPAAPPVRVRRYRPDRPAPPGGWPALLYLHGGGWMLGGLDSHDFICADLAARLGLLVLAVDYRLAPEHPFPAALQDCLRAWQALSLGELDEALDGRRLLVAGDSAGGNLAAALCLALRDGGAPSPAAQILLYPLLSAAPSPSRIDCADAPLLGLGDVQACLDAYLPLAALHRQPLALPLEAADFTGLPPAFVAVAEFDPLRDDGERYGAALRAAGGEAGFYPGNGLVHGCLRGHGIDEVEALHEALRRAVQGFLAEDSGERQAGE
>Cluster_8778_Allele_23
MAAKYPLSPAMWRFVEHSRAFASDSPRLDAQRAAYARMCQAFAPPRLAGLRVLDSCLPAAPPVRVRRYRPDRPAPPGGWPALLYLHGGGWMLGGLDSHDFICADLAARLGLLVLAVDYRLAPEHPFPAALQDCLRAWQALSLGELDEALDGRRLLVAGDSAGGNLAAALCLALRDGGAPSPAAQILLYPLLSAAPSPSRIDCVDAPLLGLGDVQACLDAYLPLAALHRQPLALPLEAADFTGLPPAFVAVAEFDPLRDDGERYGAALRAAGGEAGFYPGNGLVHGCLRGHGIDEVEALHEALRRAVQGFLAEDSGERQAGE
>Cluster_8778_Allele_24
MAAKYPLSPAMWRFVEHSRAFASDSPRLDAQRAAYARMCQAFAPPRPAGLRVLDSCLPAAPPVRVRRYRPDRLAPPGGWPALLYLHGGGWMLGGLDSHDFICADLAARLGLLVLAVDYRLAPEHPFPAALQDCLRAWQALSLGELDEALDGRRLLVAGDSAGGNLAAALCLALRDSGAPSPAAQILLYPLLSAAPSPSRIDCADAPLLGLGDVQACLDAYLPLAALHRQPLALPLEAADFTGLPPAFVAVAEFDPLRDDGERYGAALRAAGGEAGFYPGSGLVHGCLRGHGIDEVEALHEALRRAVQGFLAEDSGERQAGE
>Cluster_8778_Allele_25
MAAKYPLSPAMWRFVEHSRAFASDSPRLDAQRAAYARMCQAFAPPRPAGLRVLDSCLPAAPPVRVRRYRPDRPAPPGGWPALLYLHGGGWMLGGLDSHDFICADLAARLGLLVLAVDYRLAPEHPFPAALQDCLRAWQALSLGELDEALDGRRLLVAGDSAGGNLAAALCLALRDSGAPSPAAQILLYPLLSAAPSPSRIDCADAPLLGLGDVQACLDAYLPLAALHRQPLALPLEAADFTGLPPAFVAVAEFDPLRDDGERYGAALRAAGGEAGFYPGNGLVHGCLRGHGIDEVEALHEALRRAVQGFLAEDSGERQAGE
>Cluster_8778_Allele_26
MAAKYPLSPAMWRFVEHSRAFASDSPRLDAQRAAYARMCQAFAPPRPAGLRVLDSCLPAAPPVRVRRYRPDRPAPPGGWPALLYLHGGGWMLGGLDSHDFICADLAARLGLLVLAVDYRLAPEHPFPAALQDCLRAWQALSLGELDEALDGRRLLVAGDSAGGNLAAALCLALRDGGAPSPAAQILLYPLLSAAPSPSRIDCADAPLLGLGDVQACLDAYLPLAALHRQPLALPLEAADFTGLPPAFVAVAEFDPLRDDGERYGAALRAAGGEAGFYPGSGLVHGCLRGHGIDEVEALHEALRRAVQGFLAEDSGERQVGE
>Cluster_8778_Allele_27
MAAKYPLSPAMWRFVEHSRAFASDSPRLDAQRAAYARMCQAFAPPRPAGLRVLDSCLPAAPPVRVRRYRPDRPAPPGGWPALLYLHGGGWMLGGLDSHDFICADLAARLGLLVLAVDYRLAPEHPFPAALQDCLRAWQALSLGELDEALDGRRLLVAGDSAGGNLAAALCLALRDGGAPSPTAQILLYPLLSAAPSPSRIDCADAPLLGLGDVQACLDAYLPLAALHRQPLALPLEAADFTGLPPAFVAVAEFDPLRDDGERYGAALRAAGGEAGFYPGSGLVHGCLRGHGIDEVEALHEALRRAVQGFLAEDSGERQAGE
>Cluster_8936_Allele_0
MTTPASPTTGVQLLDVPPELAGQRIDNFLIARLKGAPKTLIYRILRKGEVRVNKGRIKPDYRLQAGDQVRVPPLRLAERDEPAPLAQGLLERMEAAIVYEDKALIVVNKPAGIAVHGGSGVSAGVIEVFRQLRPDAKDIELVHRLDRDTSGLLMIAKKRSMLRHLHEALRGEKIVDKRYHALVRGHWPAGKKNVRAPLLKNNLRSGERMVEVNVEGKDALTEFRVLRRFGDFATLVEARPITGRTHQIRVHAKHAGHAIAGDPKYGDEDFSREIRELGGKRLFLHAAQLRVPLPDGQVLELEAPVDEMWQRSLERLND
>Cluster_9061_Allele_6
MESWNPYHDTELYFDAPSPLCQSQILDAREMLGSATGHYQARTVRPSMQYFDCDLSFTEPLRTHKVLPEGLCIVQMFDGQWRHSVDGGEPYLYNLGGPSVLGTGEPMEAFDILPAGSRVRLGGLRIAASYLEEELETGDGALRPLARLKGDGASFTQLSRCGAITALFERLYQNPYRGALGRLHEESLTLGLLVELAAYLGGADLRRARTPRAQRDLAHEARRLLEANLGEPPASLELARQLGVGETTLRRIFKNEFGRSMLQYVRDRRLEIGRQMVREGRWQIAQIAYRLGYSSPENFTHAYRARFGHPPGRE
>Cluster_9085_Allele_0
MSGELVFDLNALFIYAKVVEHGGFAPAGRVLGIPKSTISRKVAQLEARLGVRLVQRSTRQFQVTEIGQAYYRHCVAMTVEAEAAEDVIEQNRSEPCGMVRLTCSTPLLHFELAPMLARFMAQYPNVELYVKTFNRRVDVIAEGYDISLSLRFPPLEDSDLVMKVLARSPQVLVASPELLARYRPPELPADLSAMPYVGWERSRLDGSLRLVGADGSSAALNLRPQLLSDDLGTLRQAVLEGVGIGGLPLCVVSRDLAERRLVRVLPEWTPVEGMVVAMFPSRRGLLPSVRALIDFLAAGFADAAQRQYPAPG
>Cluster_9825_Allele_0
MKDIYRQYYLNTNYTIPLASDQSLGFDFNIYRTTDEGKAKAGDISNTAWSLAGAYTLDAHTFTLAYQQVHGDEPFDYIGFGENGSGGGGDSIFLANSVQYSDFNGPGEKSWQARYDLNMASYGVPGLTFMVRYINGKDIDGTKVDSSSSYAGLYGEDGKHHETNLEAKYVVQAGPAKDLSFRIRQAWHRANADEGEGDQNEFRLIVDYPLSIL
>Cluster_9825_Allele_1
MLRYINGKDIDGTKVDSSSSYAGLYGEDGKHHETNLEAKYVVQSGPAKDLSFRIRQAWHRANADQGEGDQNEFRLIVDYPLSIL
>Cluster_9825_Allele_2
MVQSGPAKDLSFRIRQAWHRANADQGEGDQNEFRLIVDYPLSIL
>Cluster_9825_Allele_3
MHGDEPFDYIGFGGNGSGAGGDSIFLANSVQYSDFNGPGEKSWQARYDLNLASYGVPGLTFMLRYINGKDIDGTKVDSSSSYAGLYGEDGKHHETNLEAKYVVQSGPAKDLSFRIRQAWHRANADQGEGDQNEFRLIVDYPLSIL
>Cluster_9825_Allele_4
MAYQKVHGDQPFDYIGFGENGSGGGGDSIFLANSVQYSDFNGPGEKSWQARYDLNLASYGVPGLTFMVRYINGKDIDGTKMSDNNVGYKNYGYGEDGKHHETNLEAKYVVQSGPAKDLSFRIRQAWHRANADQAEGDQNEFRLIVDYPLSIL
>Cluster_9825_Allele_5
MHGDEPFDYIGFGENGSGGGGDSIFLANSVQYSDFNGPGEKSWQARYDLNMASYGVPGLTFMVRYINGKDIDGTKVDSSSSYAGLYGEDGKHHETNLEAKYVVQAGPAKDLSFRIRQAWHRANADEGEGDQNEFRLIVDYPLSIL
>Cluster_9825_Allele_6
MGRDATDRPGLRRWRQPPVPADRAGFQLQSSEFEGLDLEAGHFTEGKEPTTVKSRGELYATYAGQTAKSADFAGGRYAITDNLSASLYGAELKDIYRQYYLNTNYTIPLASDQSLGFDFNIYRTTDEGKSKAGDISNTTWSLAGAYTLDAHTFTLAYQQVHGDEPFDYIGFGGNGSGAGGDSIFLANSVQYSDFNGPGEKSWQARYDLNLASYGVPGLTFMLRYINGKDIDGTKVDSSSSYAGLYGEDGKHHETNLEAKYVVQSGPAKDLSFRIRQAWHRANADQGEGDQNEFRLIVDYPLSIL
>Cluster_9825_Allele_7
MVRYINGKDIDGTKMSDNNVGYKNYGYGEDGKHHETNLEAKYVVQSGPAKDLSFRIRQAWHRANADQGEGDQNEFRLIVDYPLSIL
>Cluster_9825_Allele_8
MVRYINGKDIDGTKMSDNNVGYKNYGYGEDGKHHETNLEAKYVVQSGPAKDLSFRIRQAWHRANADQAEGDQNEFRLIVDYPLSIL
>Cluster_9825_Allele_9
MTTTPHYGEDGKHHETNLEAKYVVQSGPAKDLSFRIRQAWHRANADQAEGDQNEFRLIVDYPLSIL
>Cluster_9825_Allele_10
MHGDEPFDYIGFGENRSGGGGDSIFLANSVQYSDFNGPGEKSWQARYDLNMASYGVPGLTFMVRYINGKDIDGTKVDSSSSYAGLYGEDGKHHETNLEAKYVVQAGPAKDLSFRIRQAWHRANADEGEGDQNEFRLIVDYPLSIL
>Cluster_9825_Allele_11
MLRYINGKDIDGTKVDSSSSYAGLYGEDGKHHETNLEAKYVVQSGPAKDLSARAKATRTSSA
>Cluster_9825_Allele_12
MVQSGPAKDLSFRIRQAWHRANADQAEGDQNEFRLIVDYPLSIL
>Cluster_9825_Allele_13
MQYSDFNGPGEKSWQARYDLNLASYGVPGLTFMVRYINGKDIDGTKMSDNNVGYKNYGYGEDGKHHETNLEAKYVVQSGPAKDLSFRIRQAWHRANADQAEGDQNEFRLIVDYPLSIL
>Cluster_9825_Allele_14
MKDIYRQYYLNTNYTIPLASDQSLGFDFNIYRTTDEGKAKAGDISNTAWSLAGAYTLDAHTFTLAYQQVHGDEPFDYIGFGENRSGGGGDSIFLANSVQYSDFNGPGEKSWQARYDLNMASYGVPGLTFMVRYINGKDIDGTKVDSSSSYAGLYGEDGKHHETNLEAKYVVQAGPAKDLSFRIRQAWHRANADEGEGDQNEFRLIVDYPLSIL
>Cluster_9825_Allele_15
MAYQKVHGDQPFDYIGFGRNGSGAGGDSIFLANSVQYSDFNGPGEKSWQARYDLNLASYGVPGLTFMVRYINGKDIDGTKMSDNNVGYKNYGYGEDGKHHETNLEAKYVVQSGPAKDLSFRIRQAWHRANADQGEGDQNEFRLIVDYPLSIL
>Cluster_9825_Allele_16
MQSSEFEGLDLEAGHFTEGKQGTTTKSRGELYATYAGQTAKSADFAGGRYAITDNLSASLYGAELKDIYRQYYLNTNYTIPLAEDQSLGFDFNIYRTTDEGKSKAGDISNTTWSLAGAYTLDAHTFTLAYQQVHGDEPFDYIGFGENNSGGGGDSIFLANSIQYSDFNGPGEKSWQARYDLNMASYGVPGLTFMVRYINGKDIDGTKVDSSSAYAGLYGEDGKHHETNFEAKYVVQSGPAKDLSFRIRQAWHRANADQGEGDQDEFRLIVDYPLSIL
>Cluster_9825_Allele_17
YDQLRRPPAAAVTLTPVTQNSAHPQLYATYAGETAKSADFIGGRYAITDNLSASLYGAELEDIYRQYYLNSNYTIPLASDQSLGFDFNIYRTNDEGKAKAGDISNTTWSLAAAYTLDAHTFTLAYQKVHGDQPFDYIGFGENGSGGGGDSIFLANSVQYSDFNGPGEKSWQARYDLNLASYGVPGLTFMVRYINGKDIDGTKMSDNNVGYKNYGYGEDGKHHETNLEAKYVVQSGPAKDLSFRIRQAWHRANADQAEGDQNEFRLIVDYPLSIL
>Cluster_9825_Allele_18
MASYGVPGLTFMVRYINGKDIDGTKVDSSSAYAGLYGEDGKHHETNFEAKYVVQSGPAKDLSFRIRQAWHRANADQGEGDQDEFRLIVDYPLSIL
>Cluster_9825_Allele_19
MGRDATDRGSRLFPQTATGFQLQSSEFEGLDLEAGHFTEGKEPTTVKSRGELYATYAGQTAKSADFAGGRYAITDNLSASLYGAELKDIYRQYYLNTNYTIPLASDQSLGFDFNIYRTTDEGKSKAGDISNTTWSLAGAYTLDAHTFTLAYQQVHGDEPFDYIGFGGNGSGAGGDSIFLANSVQYSDFNGPGEKSWQARYDLNLASYGVPGLTFMLRYINGKDIDGTKVDSSSSYAGLYGEDGKHHETNLEAKYVVQSGPAKDLSFRIRQAWHRANADQGEGDQNEFRLIVDYPLSIL
>Cluster_9837_Allele_2
MNSKVLMALAGLLLLGAVLLGYLGVSIGRAPSNAHAPSVAPASATVDASLEKLERKPVLVASRDLPALAVIGKDDLSVELLRTAPVGSYDRPEALLGKRVWVAVPAGSILSAATLEPGGPLARTIRPDERAMAIAVDEVVGGGGFVLPGDYVDVMLFVRDERDGESTPLAQLVLPGVRVLTYGERIAVGSDGQDRSNQEKDPRPPRTAVLAVPEDGVARLMLASQAGSLRLAIRSKDEELYRREQEGALLQASLGAPSAALSLDQLLERRKPTAPSVRSAAPRVPVANGVTVYRGSAMTHEVP
