# Supplementary material for: Machine learning with random subspace ensembles identifies antimicrobial resistance determinants from pan-genomes of three pathogens
Source: PLoS Comput Biol. 2020 Mar 2;16(3):e1007608. doi: 10.1371/journal.pcbi.1007608 (PMC7067475; doi:10.1371/journal.pcbi.1007608)
Supplement: S3 Dataset — Files are named <organism>_<antibiotic>_top_hits_seqs.faa, which each contain all protein sequences relevant to the top 50 hits of the corresponding organism-antibiotic case. For selected alleles, the exact protein sequence of the allele is included. For selected genes, the protein sequences of all alleles of that gene observed in the organism’s pan-genome are included. The most commonly observed allele for selected genes is available in S4 Dataset. (ZIP) [file pcbi.1007608.s022.zip › top_hit_seqs/Paeruginosa_MEM_top_hit_seqs.faa]

>Cluster_10044_Allele_0
MTAALPGIPLEAWRRRGRTLDFKGFPIRYWEAGQGRPLLLIHGFPSAAWDWHYLWEPLAQRYRVLVCDLLGFGDSAKPRAHRYSLLEQADLQQALLGRLGIDEPLHVLAHDYGDSVAQELLARHHEGRLRLASCVFLNGGLFPETHRPVLSQKLLLSPLGGLFGRLFDRRALARNFAKVFGPRSQPGETELDAFWSLIESNQGQRVMHRLIRYIVDRREQRERWVAALQHGGVPLRVIDGAVDPISGAHMVERYRQLVADADCVLLDGIGHYPQIEAPAAVLEHYLAFRARLDDSEFS
>Cluster_10997_Allele_0
MAIRIFAILFSIFSLATFAHAQEGTLERSDWRKFFSEFQAKGTIVVADERQADRAMLVFDPVRSKKRYSPASTFKIPHTLFALDAGAVRDEFQIFRWDGVNRGFAGHNQDQDLRSAMRNSTVWVYELFAKEIGDDKARRYLKKIDYGNADPSTSNGDYWIEGSLAISAQEQIAFLRKLYRNELPFRVEHQRLVKDLMIVEAGRNWILRAKTGWEGRMGWWVGWVEWPTGSVFFALNIDTPNRMDDLFKREAIVRAILRSIEALPPNPAVNSDAAR
>Cluster_10997_Allele_1
MYELFAKEIGDDKARRYLKKIDYGNADPSTSNGDYWIEGSLAISAQEQIAFLRKLYRNELPFRVEHQRLVKDLMIVEAGRNWILRAKTGWEGRMGWWVGWVEWPTGSVFFALNIDTPNRMDDLFKREAIVRAILRSIEALPPNPAVNSDAAR
>Cluster_10997_Allele_2
MAIRFFTILLSTFFLTSFVYAQEHVVIRSDWKKFFSDLQAEGAIVIADERQAKHTLSVFDQERAAKRYSPASTFKIPHTLFALDADAVRDEFQVFRWDGVNRSFAGHNQDQDLRSAMRNSTVWVYELFAKDIGEDKARRYLKQIDYGNVDPSTIKGDYWIDGNLKISAHEQILFLRKLYRNQLPFKVEHQRLVKDLMITEAGRSWILRAKTGWEGRFGWWVGWIEWPTGPVFFALNIDTPNRTDDLFKREAIARAILRSIDALPPN
>Cluster_11676_Allele_0
MRISQKLQCQILAHAESVYPSEACGVLLKTDSGREYAPCGNLAVSDRENFVMDHRDYAAAEDRGEVIAVIHSHPDKAPIPSMADRVSCELHGLPWGIIGLPGGEMTWFKPSGYRAPLLGREFSHGLLDCWGACRDWYEREAGLTLPNFERKDLWWEVKDGSSLYEDNYESAGFYRVDDLRRGDMLVFQVPTPGRPCYHPNHAAIYLGADPCLRSEEAPALGGSGPFIYHHMAGRAATREIYGWSMANRVRLILRHKDFPQ
>Cluster_11676_Allele_1
MTLPNFERKDLWWEVKDGSSLYEDNYESAGFYRVDDLRRGDMLVFQVPTPGRPCYHPNHAAIYLGADPCLRSEEAPALGGSGPFIYHHMAGRAATREIYGWSMANRVRLILRHKDFPQ
>Cluster_11676_Allele_2
MRISQKLQCQILAHAESVYPSEACGVLLKTDSGREYVPCGNLAVSDRENFVMDHRDYAAAEDRGEVIAVIHSHPDKAPIPSMADRVSCELHGLPWGIIGLPGGEMAWFKPSGYRAPLLGREFSHGLLDCWGACRDWYEREAGLTLPNFERKDLWWEVKDGSSLYEDNYESAGFYRVDDLRRGDMMVFQVPTPGRPCYHPNHAAIYLGADPCLRSEEAPSLGGSGPFIYHHMAGRAATREIYGWSMANRVRLILRHKDFPQ
>Cluster_11676_Allele_3
MTLPNFERKDLWWEVKDGSSLYEDNYESAGFYRVEDLRRGDMLVFQVPTPGRPCYHPNHAAIYLGADPCLRSEEAPALGGSGPFIYHHMAGRAATREIYGWSMANRVRLILRHKDFPQ
>Cluster_11676_Allele_4
MRISQKLQCQILAHAETVYPSEACGVLLKTDSGREYAPCGNLAVSDRENFVMDHRDYAAAEDRGEVIAVIHSHPDKAPIPSMADRVSCELHGLPWGIIGLPGGEMTWFKPSGYRAPLLGREFSHGLLDCWGACRDWYEREAGVTLPNFERKDLWWEVKDGSSLYEDNYESAGFYRVEDLRRGDMLVFQVPTPGRPCYHPNHAAIYLGADPCLRSEEAPALGGSGPFIYHHMAGRAATREIYGWSMANRVRLILRHKDFPQ
>Cluster_11676_Allele_5
MRSEEAPALGGSGPFIYHHMAGRAAAREIYGWSMANRLRLILRHKDFSE
>Cluster_11676_Allele_6
MRISQKLQCQILAHAETVYPSEACGVLLKTDSGREYIPCGNLAVSDRENFVMDHRDYAAAEDRGEVIAVIHSHPDKAPIPSMADRVSCELHGLPWGIIGLPGGEMTWFKPSGYRAPLLGREFSHGLLDCWGACRDWYEREAGVTLPNFERKDLWWEVKDGSSLYEDNYESAGFYRVEDLRRGDMLVFQVPTPGRPCYHPNHAAIYLGADPCLRSEEAPALGGSGPFIYHHMAGRAATREIYGWSMANRVRLILRHKDFPQ
>Cluster_11676_Allele_7
MTLPNFERKDLWWEVKDGSSLYEDNYESAGFYRVEDLRRGDMLVFQVPTPGRPCYHPNHAAIYLGTDPCLRSEEAPALGGSGPFIYHHMAGRAATREIYGWSMANRVRLILRHKDFPQ
>Cluster_11676_Allele_8
MRISQKLQCQILAHAESVYPSEACGVLLKTDSGREYAPCGNLAVSDRENFVMDHRDYAAAEDRGEVIAVIHSHPDKAPIPSMADRVSCELHGLPWGIIGLPGGEMTWFKPSGYRAPLLGREFSHGLLDCWGACRDWYEREAGLALPNFERKDLWWEVKDGSSLYEDNYESAGFYRVDDLRRGDMLVFQVPTPGRPCYHPNHAAIYLGTDPCLRSEEAPALGGSGPFIYHHMAGRAATREIYGWSMANRVRLILRHKDFPQ
>Cluster_11676_Allele_9
MRISQKLQCQILAHAESVYPSEACGVLLKTDSGREYAPCGNLAVSDRENFVMDHRDYAAAEDRGEVIAVIHSHPDKAPIPSMADRVSCELHGLPWGIIGLPGGEMTWFKPSGYRAPLLGREFSHGLLDCWGACRDWYEREAGLTLPNFERKDLWWEDKEGSSLYEDNYERAGFYRVDDLRRGDMLVFQVPTPGRPCYHPNHAAIYLGAEPHLRSEEAPALGGSGPFIYHHMAGRAAAREIYGWSMANRLRLILRHKDFPQ
>Cluster_11676_Allele_10
MALPNFERKDLWWEDKEGSSLYEDNYERAGFYRVDDLRRGDMLVFQVPTPGRPCYHPNHAAIYLGAEPHLRSEEAPALGGSGPFIYHHMAGRAAAREIYGWSMANRLRLILRHKDFSE
>Cluster_11676_Allele_11
MRISQKLQCQILAHAESVYPSEACGVLLKTDSGREYAPCGNLAVSDRENFVMDHRDYAAAEDRGEVIAVIHSHPDKAPIPSMADRVSCELHGLPWGIIGLPGGEMTWFKPSGYRAPLLGREFSHGLLDCWGACRDWYEREAGLALPNFERKDLWWEVKDGSSLYEDNYESAGFFRVDDLRRGDMLVFQVPTPGRPCYHPNHAAIYLGTDPCFRSEEAPALGGSGPFIYHHMAGRAATREIYGWSMANRVRLILRHKDFPQ
>Cluster_11676_Allele_12
MRISQKLQCQILAHAESVYPSEACGVLLKTDSGREYVPCGNLAVSDRENFIMDHRDYAAAEDRGEVVAVIHSHPDKAPIPSMADRVSCELHGLPWGIIGLPGGEMTWFKPSGYRAPLLGREFSHGLLDCWGACRDWYEREAGLTLPNFERKDLWWEVKDGSSLYEDNYESAGFYRVDDLRRGDMLVFQVPTPGRPCYHPNHAAIYLGADPCLRSEEAPALGGSGPFIYHHMAGRAATREIYGWSMANRVRLILRHKDFPQ
>Cluster_11676_Allele_13
MTLPNFERKDLWWEDKEGSSLYEDNYERAGFYRVDDLRRGDMLVFQVPTPGRPCYHPNHAAIYLGADPCLRSEEAPALGGSGPFIYHHMAGRAATREIYGWSMANRVRLILRHKDFPQ
>Cluster_12756_Allele_0
MLQVSVYRYNPDKDAAPYMQDFQVDTNGKDVMVLDVLALIKEQDEGFSYRRSCREGVCGSDGMNINGKNGLACITPLSAAGLKGGKLVIRPLPGLPVIRDLVVDMSIFYKQYEKVKPFLQNDTPAPAIERLQTPEEREKLDGLYECILCACCSTSCPSFWWNPDKFLGPAALLQAYRFLADSRDTKTEERLASLDDPFSVFRCRGIMNCVNVCPKGLNPTKAIGHVRNMLLQSGT
>Cluster_12861_Allele_0
MATPAYMSITGTKQGLITAGAFTEDSVGNTYQEGHEDQVMVQGFNHEVIIPRDPQSGQPTGQRVHKPVVITKVFDKASPLLLAALTSGERLTKVEIQWYRTSAAGTQEHYYTTVLEDAIIVDIKDYMHNCQDPGNAHFTHLEDVHFTYRKITWTHEVSGTSGSDDWRSPVAG
>Cluster_12861_Allele_1
MVQGFNHEVIIPRDPQSGQPTGQRVHKPVVITKVFDKASPLLLAALTSGERLTKVEIQWYRTSAAGTQEHYYTTVLEDAIIVDIKDYMHNCQDPGNAHFTHLEDVHFTYRKITWTHEVSGTSGSDDWRSPVAG
>Cluster_12861_Allele_2
MATPAYMSITGTKQGLITAGAFTEDSVGNTYQEGHEDQVMVQGFNHEVIIPRDPQSGQPTGQRVHKPVAITKVFDKASPLLLAALTSGERLTKVEIQWYRTSAAGTQEHYYTTVLEDAIIVDIKDYMHNCQDPGNAHFTHLEDVHFTYRKITWTHEVSGTSGSDDWRSPVAG
>Cluster_12861_Allele_3
MSITGTKQGLITAGAFTEDSVGNTYQEGHEDQVMVQGFNHEVIIPRDPQSGQPTGQRVHKPVVITKVFDKASPLLLAALTSGERLTKVEIQWYRTSAAGTQEHYYTTVLEDAIIVDIKDYMHNCQDPGNAHFTHLEDVHFTYRKITWTHEVSGTSGSDDWRSPVAG
>Cluster_12861_Allele_4
MATPAYMSITGTKQGLITAGAFTEDSVGNTYQEGHEDQVMVQGFNHEVIIPRDPQSGQPTGQRVHKPVVITKVFDKASPLLLAALTXEVSGTSGSDDWRSPVAG
>Cluster_12861_Allele_5
MEIQWYRTSAAGTQEHYYTTVLEDAIIVDIKDYMHNCQDPGNAHFTHLEDVHFTYRKITWTHEVSGTSGSDDWRSPVAG
>Cluster_12861_Allele_6
MATPAYMSITGTKQGLITAGAFTEDSVGNTYQEGHEDQVMVQGFNHEVIIPRDPQSGQPTGQRVHKPVVITKVFDKASPLLLAALTSGERLTKVEIQWYRTSAAGTQEHYYTTVLEDAIIVDIKDYMHNCQDPGNAHFTHLEDVHFTYRKITWTHEVXXTTGARRWQGELTGTPVVHLCGRFSVEPKMSATSRNRHRAKDFRRRLSKSNVACSSNGLERNCPPGTGNDPCVKET
>Cluster_12861_Allele_7
MATPAYMSITGTKQGLITAGAFTEDSVGNTYQEGHEDQVMVQGFNHEVIIPRDPQSGQPTGQRVHKPVVITKVFDKASPLLLAALTSGERLTKVEIQWFRTSAAGTQEHYYTTVLEDAIIVDIKDYMHNCQDPGNAHFTHLEDVHFTYRKITWTHEVSGTSGSDDWRSPVAG
>Cluster_12861_Allele_8
MATPAYMSITGTKQGLITAGAFTEDSVGNTYQEGHEDQVMVQGFNHEVIIPRDPQSGQPTGQRVHKPVVITKVFDKASPLLLAALTSGERLTKVEIQWYRTSAADTQEHYYTTVLEDAIIVDIKDYMHNCQDPGNAHFTHLEDVHFTYRKITWTHEVSGTSGSDDWRSPVAG
>Cluster_12861_Allele_9
MATPAYMSITGTKQGLITAGAFTEDSVGNTYQEGHEDQVMVQGFNHEVIIPRDPQSGQPTGQRVHKPVVITKVFDKASPLLLAALTSGERLTKVEIQWYRTSAAGTQEHYYTTVLEDAIIVDIKDYMHNCQDPGNAHFTHLEDVHFTYRKISWTHEVSGTSGSDDWRSPVAG
>Cluster_12861_Allele_10
MATPAYMSITGTKQGLITAGAFTEDSVGNTYQEGHEDQVMVQGFNHEVIIPRDPQSGQPTGQRVHKPVVITKVFDKASPLLLAALTSGERLTKVEIQWYRTSAAGTQEHYYTTVLEDAIIVDIRDYMHNCQDPGNAHFTHLEDVHFTYRKITWTHEVSGTSGSDDWRSPVAG
>Cluster_12861_Allele_11
MATPAYMSITGTKHGLITAGAFTEDSVGNTYQEGHEDQVMVQGFNHEVIIPRDPQSGQPTGQRVHKPVVITKVFDKASPLLLAALTSGERLTKVEIQWYRTSAAGTQEHYYTTVLEDAIIVDIKDYMHNCQDPGNAHFTHLEDVHFTYRKITWTHEVSGTSGSDDWRSPVAG
>Cluster_12861_Allele_12
MATPAYMSITGTKQGLITAGAFTEDSVGNTYQEGHEDQVMVQGFNHEVIIPRDPQSGQPTGQRVHKPVVITKVFDKASPLLLAALTSGERLTKVEIQWYRTSAAGTQEHYYTTVLEDAIIVDIKDYMHNCQDPGNAHFTHLEDVHFTYRKITWTHEVSGSSGSDDWRSPVAG
>Cluster_12861_Allele_13
MHKPVVITKVFDKASPLLLAALTSGERLTKVEIQWYRTSAAGTQEHYYTTVLEDAIIVDIKDYMHNCQDPGNAHFTHLEDVHFTYRKITWTHEVSGTSGSDDWRSPVAG
>Cluster_12861_Allele_14
MVQGFNHEVIIPRDPQSGQPTGQRVHKPVVITKVFDKASPLLLAALTSGERLTKVEIQWYRTSAAGTQEHYYTTVLEDAIIVDIKDYMHNCQDPGNAHFTHLEDVHFTYRKISWTHEVSGTSGSDDWRSPVAG
>Cluster_12861_Allele_15
MMVQGFNHEVIIPRDPQSGQPTGQRVHKPVVITKVFDKASPLLLAALTSGERLTKVEIQWYRTSAAGTQEHYYTTVLEDAIIVDIKDYMHNCQDPGNAHFTHLEDVHFTYRKITWTHEVSGTSGSDDWRSPVAG
>Cluster_12861_Allele_16
MATPAYMSITGTKQGLITAGAFTEDSVGNTYQEGHEDQVMVQGFNHEVIIPRDPQSGQPTGQRVHKPVVITKDFDKASPLLLAALTSGERLTKVEIQWYRTSAAGTQEHYYTTVLEDAIIVDIKDYMHNCQDPGNAHFTHLEDVHFTYRKITWTHEVSGTSGSDDWRSPVAG
>Cluster_12861_Allele_17
MATPAYMSITGTKQGLITAGAFTEDSVGNTYQEGHEDQVMVQGFNHEVIIPRDPQSGQPTGQRVHKPVVITKVFDKASPLLLAALTSGERLTKVEIQWYRTSAAGTQEHYYTTVLEDAIIVDIKDYMHNCQDPGNAHFTHLEDVHFTYRKITWTHEVSGTSGSDDWRXXWPSCPR
>Cluster_12861_Allele_18
MATPAYMSITGTKQGLITAGAFTEDSVGNTYQEGHEDQVMVQGFNHEVIIPRDPQSGQPTGQRVHKPVVITKVFDKASPLLLAALTSGERLTKVEIQWYRTSAAGTQEHYYTTVLEDAIIVDIKDYMH
>Cluster_12861_Allele_19
MATPAYISITGTKQGLITAGAFTEDSVGNTYQEGHEDQVMVQGFNHEVIIPRDPQSGQPTGQRVHKPVVITKVFDKASPLLLAALTSGERLTKVEIQWYRTSAAGTQEHYYTTVLEDAIIVDIKDYMHNCQDPGNAHFTHLEDVHFTYRKITWTHEVSGTSGSDDWRSPVAG
>Cluster_12861_Allele_20
MATPAYMSITGTKQGLITAGAFTEDSVGNTY
>Cluster_12861_Allele_21
MATPAYMSITGTKQGLITAGAFTEDSVGNTYQEGHEDQVMVQGFNHEVIIPRDPQSGQPTGQRVHKPVVITKVFDKASPLLLAALTSGERLT
>Cluster_12861_Allele_22
MATPAYMSITGTKQGLITAGAFTEDSVG
>Cluster_12861_Allele_23
MATPAYMSITGTKQGLITAGAFTE
>Cluster_12861_Allele_24
SMATPAYMSITGTKQGLITAGAFTEDSVGNTYQEGHEDQVMVQGFNHEVIIPRDPQSGQPTGQRVHKPVVITKVFDKASPLLLAALTSGERLTKVEIQWYRTSAAGTQEHYYTTVLEDAIIVDIKDYMHNCQDPGNAHFTHLEDVHFTYRKITWTHEVSGTSGSDDWRSPV
>Cluster_12861_Allele_25
MATPAYMSITGTKQGLITAGAFTEDSVGNTYQEGHEDQVMVQGFNHEVIIPRDPQSGQPTGQRVHKPVVITKVFDKASPLLLAALT
>Cluster_12861_Allele_26
MATPAYMSITGTKQGLITAGAFTED
>Cluster_12861_Allele_27
MATPAYMSITGTKQGLITAGAFTEDSVGNTYQEGHEDQVMVQGFNHEVII
>Cluster_12861_Allele_28
MATPAYMSITGTKQGLITAGAFTEDSVGNTYQEGHEDQ
>Cluster_12861_Allele_29
MATPAYMSITGTKQGLITAGAFT
>Cluster_12861_Allele_30
MATPAYMSITGTKQGLITAG
>Cluster_12861_Allele_31
AGTQEHYYTTVLEDAIIVDIKDYMHNCQDPGNAHFTHLEDVHFTYRKITWTHEVSGTSGSDDWRSPVAG
>Cluster_12861_Allele_32
MATPAYMTITGTKQGLITAGAFTEDSVGNTY
>Cluster_12861_Allele_33
MATPAYMSITGTKQGLITAGAFTEDSVGNTYQEGHEDQVMVQGFNHEVIIPRDPQSGQPTGQRVHKPVVITKVFDKASPLLLAALTSGERLTKVEIQWYRTSAAGTQEHYYTTVLEDAIIVDIKDYMHNCQDPGNAHFTHLEDVHFTYRKITWTHEVSGTSGSDDWRSPV
>Cluster_12861_Allele_34
MATPAYMSITGTKQGLITAGAFTEDSVGNTYQEGHEDQVMVQGFNHEVIIPRDPQSGQPTGQRVHKPVVITKVFDKASPLLLAALTSGERLTKVEIQWYRTSAAGTQEHYYTTVLEDAIIVDIKDYMHNCQDPGNAHFTHLEDVHFTYRKITWTHEV
>Cluster_12861_Allele_35
PAYMSITGTKQGLITAGAFTEDSVGNTYQEGHEDQVMVQGFNHEVIIPRDPQSGQPTGQRVHKPVVITKVFDKASPLLLAALTSGERLTKVEIQWYRTSAAGTQEHYYTTVLEDAIIVDIKDYMHNCQDPGNAHFTHLEDVHFTYRKITWTHEVSGTSGSDDWRSPV
>Cluster_12861_Allele_36
SMATPAYMSITGTKQGLITAGAFTEDSVGNTYQEGHEDQVMVQGFNHEVIIPRDPQSGQPTGQRVHKPVVITKVFDKASPLLLAALTSGERLTKVEIQWYRTSAAGTQEHYYTTVLEDAIIVDIKDYMHNCQDPGNAHFTHLEDVHFTYRKITWTHEVSGTSGSDDWR
>Cluster_12861_Allele_37
SMATPAYMSITGTKQGLITAGAFTEDSVGNTYQEGHEDQVMVQGFNHEVIIPRDPQSGQPTGQRVHKPVVITKVFDKASPLLLAALTSGERLTKVEIQWYRTSAAGTQEHYYTTVLEDAIIVDIKDYMHNCQDPGNAHFTHLEDVHFTYRKITWTHEVSGTSGSDDWRSPVAG
>Cluster_12861_Allele_38
MATPAYMSITGTKQGLITAGAFTEDSVGNTYQEGHEDQVMVQGFNHEVIIPRDPQSGQPTGQRVHKPVVITKVFDKASPLLLAALTSGERLTKVEIQWYRTSAAGTQEHYYTTVLEDAIIVDIKDYMHNCQDPGNAHFTHLEDVHFTYRKITWTHEG
>Cluster_12861_Allele_39
MATPAYMSITGTKQGLITAGAFTA
>Cluster_12861_Allele_40
MATPAYMSITGTKQGLITAGAFTEDSVGNTYQEGHEDQVMVQGFNHEVIIPRDPQSGQPTGQRVHKPVVITKVFDKASPLLLAALTSGERLTKVEIQWYRTSAAGTQEHYYTTVLEDAIIVDIKDYMHNCQDPGNAHFTHLEDVHFTYRKITWTHEVSGTSGSDDWR
>Cluster_12861_Allele_41
MATPAYMSIIGTKQGLITAGAFTEDSVGNTYQEGHEDQVMVQGFNHEVIIPRDPQSGQPTGQRVHKPVVITKVFDKASPLLLAALTSGERLTKVEIQWYRTSAAGTQEHYYTTVLEDAIIVDIKDYMHNCQDPGNAHFTHLEDVHFTYRKITWTHEVSGTSGSDDWRSPVAG
>Cluster_12861_Allele_42
MATPAYMSITGTKQGLITAGAFTEDSVGNTYQEGHEDQVMVQGFNHEVIIPRDPQSGQPTGQRVHKPVVVTKVFDKASPLLLAALTSGERLTKVEIQWYRTSAAGTQEHYYTTVLEDAIIVDIKDYMHNCQDPGNAHFTHLEDVHFTYRKITWTHEVSGTSGSDDWRSPVAG
>Cluster_13051_Allele_2
MPTRVLRGLVAALPLFLAACSDSAPSSEEIARLLAERGFDKPACASSTLFKTFPVTLSDSFSGPGPAKGNAAVYDALVGVGLLRRDGDSYDLTPAGREDYKPESKAFCYSSGFDVSVRSVDPAKPDDYGPAVEKGWLVTVEVKPREVKDWAKNPEVLKQASLTTLQQITQPQVGQVSLVKPRGEEGYKLVNTRFSPRQGFHFNQAW
>Cluster_13513_Allele_1
MSISISYSTTYSGWTVADYLADWSAYFGDVNHRPGQVVDGSNTGGFNPGPFDGSQYALKSTASDAAFIAGGDLHYTLFSNPSHTLWGKLDSIALGDTLTGGASSGGYALDSQEVSFSNLGLDSPIAQGRDGTVHKVVYGLMSGDSSALQGQIDALLKAVDPSLSINSTFDQLAAAGVAHATPAAAAAEIGVVGVQELPHDLALAA
>Cluster_13636_Allele_0
MELGFQATTLDKVAQRAKISKLSIYRRFENKEALFSAAIAAGCQQSFAPQALLEGVEGSVEDQLMAVGTSLLRTLLRPDVSSIEAMVMADKTSQNALSKRHYEAGAAHVIADIDALLRQLHAKALLNVPDPLQAARLFAALFKGSDLLMIARFDQARAEDEIESYCRSAVAMFIAAHGRSDHAGG
>Cluster_13636_Allele_1
MDKVAQRAKISKLSIYRRFENKEALFSAAIAAGCQQSFAPQALLEGVEGSVEDQLMAVGTSLLRTLLRPDVSSIEAMVMADKTSQNALSKCHYEAGAAHVIADIDALLRQLHAKALLNVPDPLQAARLFAALFKGSDLLMIARFDQARAEDEIESYCRSAVAMFIAAHGRSDHAGG
>Cluster_13636_Allele_2
MDKVAQRAKISKLSIYRRFENKEALFSAAIAAGCQQSFAPQALLEGVEGSVEDQLMAVGTSLLRTLLRPDVSSIEAMVMADKTSQNALSKRHYEAGAAHVIADIDALLRQLHAKALLNVPDPLQAARLFAALFKGSDLLMIARFDQARAEDEIESYCRSAVAMFIAAHGRSDHAGG
>Cluster_13636_Allele_3
MTETIQARRGRPTNEALAQTILDAASELFVELGFQATTLDKVAQRAKISKLSIYRRFENKEALFSAAIAAGCQQSFAPQALLEGVEGSVEDQLMAVGTSLLRTLLRPDVSSIEAMVMADKTSQNALSKRHYEAGAAHVIADIDALLRQLHAKALLNVPDPLQAARLFAALFKGSDLLMIARFDQARAEDEIESYCRSAVAMFIAAHGRSDHAGG
>Cluster_13636_Allele_4
MTETIQARRGRPTNEALAQTILDAASELFVELGFQATTLDKVAQRAKISKLSIYRRFENKEALFSAAIAAGCQQSFAPQALLEGVEGSVEDQLMAVGTSLLRTLLRPDVSSIEAMVMADKTSQNALSKCHYEAGAAHVIADIDALLRQLHAKALLNVPDPLQAARLFAALFKGSDLLMIARFDQARAEDEIESYCRSAVAMFIAAHGRSDHVGG
>Cluster_13636_Allele_5
MTETIQARRGRPTNEALAQTILDAASELFVELGFQATTLDKVAQRAKISKLSIYRRFENKEALFSAAIAAGCQQSFAPQALLEGVEGSVEDQLMAVGTSLLRTLLRPDVSSIEAMVMADKTSQNALSKCHYEAGAAHVIADIDALLRQLHAKALLNVPDPLQAARLFAALFKGSDLLMIARFDQARAEDEIESYCRSAVAMFIAAHGRSDHAGG
>Cluster_13636_Allele_6
MTETIQARRGRPTNEALAQTILDAASELFVELGFQATTLDKVAQRAKISKLSIYRRFENKEALFSAAIAAGCQQSFAPQALLEGVEGSVEDQLMAVGTSLLRTLLRPDVSSIEAMVMADKTSQNTLSKCHYEAGAAHVIADIDALLRQLHAKALLNVPDPLQAARLFAALFKGSDLLMIARFDQARAEDEIESYCRSAVAMFIAAHGRSDHAGG
>Cluster_13636_Allele_7
MTETIQGRRGRPTNEALAQTILDAASELFVELGFQATTLDKVAQRAKISKLSIYRRFENKEALFSAAIAAGCQQSFAPQALLEGAEGSVEDQLMAVGTSLLRTLLRPDVSSIEAMVMADKTSQNALSKRHYEAGAAHVIADIEALLRQLHAKALLNVPDPLQAARLFAALFKGSDLLMIARFDQARAEDENEIESYCRSAVAMFIAAHGRSDHAGG
>Cluster_1392_Allele_2
MSESLDLSLEGVERRSLAEFTEQAYLNYSMYVIMDRALPHIGDGLKPVQRRIVYAMSELGLDADSKHKKSARTVGDVLGKFHPHGDLACYEAMVLMAQPFSYRYPLVDGQGNWGAPDDPKSFAAMRYTEARLSRYSEVLLSELGQGTVDWVPNFDGTLDEPAVLPARLPNLLLNGTTGIAVGMATDVPPHNLREVASACVRLLDQPGATVAELCEHVPGPDFPTEAEIITPRADLQKVYETGRGSVRMRAVYRVEDGDIVIHALPHQVSGSKVLEQIAGQMQAKKLPMVADLRDESDHENPTRIVIIPRSNRVDVEELMTHLFATTDLETSYRVNLNIIGLDGKPQVKDLRQLLSEWLQFRIGTVRRRLQFRLDKVERRLHLLDGLLIAFLNLDEVIHIIRTEDQPKAVLMERFELSEVQADYILDTRLRQLARLEEMKIRGEQEELLKEQKRLQTLLGSEAKLKKLVREELIKDAETYGDDRRSPIVARAEARALSETELMPTEPVTVVLSEKGWVRCAKGHDIDAAGLSYKAGDGFKAAAPGRSNQYAVFIDSTGRSYSLPAHSLPSARGQGEPLSGRLTPPPGASFECVLLPDDDALFVIASDAGYGFVVKGEDLQAKNKAGKALLSLPNGSAVVAPRPVRDVEQDWLAAVTTEGRLLLFKVSDLPQLGKGKGNKIIGIPGERVASREEYLTDLAVLPAGATLVLQAGKRTLSLKGDDLEHYKGERGRRGNKLPRGFQRVDSLLVDIPPQD
>Cluster_15516_Allele_1
MMKGNAKKVRRLYHGQVLAGFAGATADAFTLFERFEQQLEKHQGHLVRAAVELAKDWRTDRSLSRLEAMLAVANKDASLIITGNGDVVEPEHGLIAMGSGGGFAQAAALALLQHNAELSAREVAETALNIAGSICVFTNQNLTIEELDSAV
>Cluster_15724_Allele_3
MALVEQLHSKDFLYKSSFIGRPLDTAGYIRLLQDIRTAMPDLEVVVEDCIGEERKVFTWSTLIGTIVRPTLGYPASDKVLSISAMGFWVFNPQGQLQELCTMFDMESFRAQLGLQTRPFAEKALP
>Cluster_15831_Allele_0
MAEKASPALRSGESMADGVEFSITGLEGVLEKLRTLGPRLQKNGLRKAARRAMNIVRDAAREKARLVDDPETPEKIWKNIITQESAKQGRREGGVVMKVGVRGGAGRNQYSKDASGNPGGDTRHWRYLEFGTKYSPAKPFMRPALSQNIEPVTEKFISELDGEIDKALRGR
>Cluster_15831_Allele_1
MADGVEFSITGLEGVLEKLRTLGPRLQKNGLRKAARRAMNIVRDAAREKARLVDDPETPEKIWKNIITQESAKQGRREGGVVMKVGVRGGAGRNQYSKDASGNPGGDTRHWRYLEFGTKYSPAKPFMRPALSQNIEPVTEKFISELDGEIDKALRGR
>Cluster_15831_Allele_2
MEKMRSLAPRLQRNGLRKAARKAMNIVRDAAREKARLVDDPETPEKIWKNIITQESAKQGRREGGVVMKVGVRGGAGRNQYSKDASGNPGGDTRHWRYLEFGTKYSPAKPFMRPALPENVAKVTDRFVSELSSEIDRAVGGR
>Cluster_15831_Allele_3
MAEKASPALRSGESMADGVEFSITGLEGVLEKLRTLGPRLQKNGLRKAARRAMNIVRDAAREKARLVDDPETPEKIWKNIITQESAKQGRREGGVVMKVGVRGGAGRNQYSKDASGNPGGDTRHWRYLEFGTKYSPAKPFMRPALSQNIESVTEKFISELDGEIDKALRGR
>Cluster_15831_Allele_4
MEKMRSLAPRLQRNGLRKAARKAMNIVRDAAREKARAVDDPETPEKIWKNIITQESAKEGRREGGVVMKVGVRGGASRNQHSKDASGNPGGDTRHWRYLEFGTKYSPAKPFMRPALPENVAKVTDRFVSELSSEIDRAVGGR
>Cluster_15831_Allele_5
MRSLAPRLQRNGLRKAARKAMNIVRDAAREKARAVDDPETPEKIWKNIITQESAKEGRREGGVVMKVGVRGGASRNQHSKDASGNPGGDTRHWRYLEFGTKYSPAKPFMRPALPENVAKVTDRFVSELSSEIDRAVGGR
>Cluster_15831_Allele_6
MADGVEFNITGLEGVLEKLRTLGPRLQKNGLRKAARRAMNIVRDAAREKARLVDDPETPEKIWKNIITQESAKQGRREGGVVMKVGVRGGAGRNQYSKDASGNPGGDTRHWRYLEFGTKYSPAKPFMRPALSQNIEPVTEKFISELDGEIDKALRGR
>Cluster_15831_Allele_7
MADGVEFNITGLEGVLEKLRTLGPRLQKNGLRKAARRAMNIVRDAARERARLVDDPETPEKIWKNIITQESAKQGRREGGVVMKVGVRGGAGRNQYSKDASGNPGGDTRHWRYLELGTKYSPAKPFMRPALSQNIEPVTEKFISELDGEIDKALRGR
>Cluster_15831_Allele_8
MADIAESRIHGLDGVVEKMRSLAPRLQRNGLRKAARKAMNIVRDAAREKARAVDDPETPEKIWKNIITQESAKEGRREGGVVMKVGVRGGASRNQHSKDASGNPGGDTRHWRYLEFGTKYSPAKPFMRPALPENVAKVTDRFVSELSSEIDRAVGGR
>Cluster_16086_Allele_0
MDSEEPPNVRVACSGDIDEVVRLMHDAAAWMSAKGTPAWDVARIDRTFAETFVLRSELLVASCSDGIVGCCTLSAEDPEFWPDALKGEAAYLHKLAVRRTHAGRGVSSALIEACRHAARTQGCAKLRLDCHPNLRGLYERLGFTHVDTFNPGWDPTFIAERLELEI
>Cluster_16086_Allele_1
MRLMHDAAAWMSAKGTPAWDVARIDRTFAETFVLRSELLVASCSDGIVGCCTLSAEDPEFWPDALKGEAAYLHKLAVRRTHAGRGVSSALIEACRHAARTQGCAKLRLDCHPNLRGLYERLGFTHVDTFNPGWDPTFIAERLELEI
>Cluster_16086_Allele_2
MDSEEPPNVRVACSGDIDEVVRLMHDAAAWMSAKGTPAWDVARIDRTFAETFVLRSELLVASCSDGIHVSTMPAECLSYS
>Cluster_16086_Allele_3
MDSEEPPNVRVACSGDIDEVVRLMHDAAAWMSAKGTPAWDVARIDRTFAETFVLRSELLVARALLQKS
>Cluster_16086_Allele_4
MDSEEPPNVRVACSGDIDEVVRLMHDAAAWMSAKGTPAWDVARIDRTFAETFVLRSELLVASCSDGIVGCCTLSAEDPEFWPDALKGEAAYLHKLAVRRTHAGRGVSSALIEACRHAARTQGCAKRLCCKNREA
>Cluster_16936_Allele_1
MPSRYRDELVSRCAGQLIVTIDAVDPCLTVYPLPEWELIEAKLRELPSLREETRRLQRLLIGNAVDLELDGNGRFLIPPRLREYAKLDKRAMLVGQLNKFQLWDEDAWNAMAEADLAAIKQPGGLPDELRDLIL
>Cluster_17170_Allele_0
MRKPDADNCLKAICDACNGVVWRDDVQATRGIFQKLWSETPGVRVKIVPLLEGEQ
>Cluster_17170_Allele_1
MRKPDADNCLKAICDACNGVVWRDDVQATRGIFQKLWSETPGVRVKVVPLLEGEQ
>Cluster_17170_Allele_2
MYHQVPASWSKRKRAQALAGEIAAMRKPDADNCLKAICDACNGVVWRDDVQATRGIFQKLWSETPGVRVKVVPLLEGEQ
>Cluster_17170_Allele_3
MYHQVPASWSKRKRAQALAGEIAAMRKPDADNCLKAICDACNGVVWRDDVQATRGIFQKLWSETPGVRVKIVPLLEGEQ
>Cluster_17170_Allele_4
MPASWSKRKRAQALAGEIAAMRKPDADNCLKAICDACNGVVWRDDVQATRGIFQKLWSETPGVRVKVVPLLEGEQ
>Cluster_17170_Allele_5
MADLRPVMFTVPGEPVGKGRPRIGRVGAHARMFTPAKTVAYEGLVAMAAQQAMAGRPLITRPCLIEIWMYHQVPASWSKRKRAQALAGEIAAMRKPDADNCLKAICDACNGVVWRDDVQATRGIFQKLWSETPGVRVKIVPLLEGEQ
>Cluster_17170_Allele_6
MHDLRPVMFTVPGEPQGKGRPRIGRVGAHARMFTPAKTVAYEGLVAMAAQQAMAGRPLITRPCLIEIWMYHQVPASWSKRKRAQALAGEIAAMRKPDADNCLKAICDACNGVVWRDDVQATRGIFQKLWSETPGVRVKIVPLLEGEQ
>Cluster_17170_Allele_7
MPASWSKRKRAQALAGEIAAMRKPDADNCLKAICDACNGVVWRDDVQATRGIFQKLWSETPGVRVKIVPLLEGEQ
>Cluster_17170_Allele_8
MPASWSKRKRAQALAGEIAAMRKPDADNCLKAICDACNGVVWRDDVQATRGIFQKLWSETPGVRVKIVPILEGEQ
>Cluster_1774_Allele_0
METPTTPRSTLNPPVFYTSAALILALVLFTVLLQEEAQSLFNHVQQWIITNASWFYVLAVALILISVVFLAVSRYGDIKLGPDHSRPDYRNTTWFAMLFSAGMGIGLMFFGVAEPVMHFTTPPVGEPNTVQAAKEAMKLTFFHWGLHAWAIYAIVALILAFFSYRHGLPLTLRSALYPLIGERIYGPIGHAVDIFAIIGTVFGVATSLGYGVLQINSGLHHLFGWPVNQTVQIALIAATCGLATLSVASGLDRGIRILSELNLSLAVILLLFVLVLGPTVFLLQTYVQNTGAYLSDIVNKTFNLYAYEPTDWIGGWTLLYWGWWLSWSPFVGLFIARISRGRTIREFVCGVLFVPAGFTLLWMTVFGDTAIHMVLQEGFTQLAEVVNQDSSVALFAFLEHFPLGSVISLVAVLMVVVFFVTSADSGALVVDMLASSGKDHSPLWQRIFWSVLMGVVAIALLLADGLKALQTATIASALPFSIVLLASIWGLFKALHLDATKRGIRYQALTFSRPTTRSGASEGDGWQRRLRNIAMFPRRSHVNRFITDVARPACEDVAAELRKQGYEVQVQDGEDGRVRLEVSHGGEVDFIYEVRPRAFTTPSFVMRDTEDSSESRKYFRAEVHLQEGGQDYDIMGWSRDGVIGDILDQYERHMHFLHVVR
>Cluster_17760_Allele_0
MPNPAELAAHHWGFAAFLLGVVGLLAFMLGVSSLLGSKAFGRSKNEPFESGIVPTGGARLRLSAKFYLVAMLFVIFDVEALFLFAWSVSVRESGWAGLIEATIFIAILLAGLVYLWRIGALDWAPESRRKRQAKLKQ
>Cluster_18078_Allele_0
MNDKSHVSLEQHVCLVCGTTFDTGAILLDKRLRASLERHTATGWGLCPEHQKLADDGFVALVECDPQRSGSQAGGRMKPEQAYRTGRLAHLRRTVFAQVFNVPIADEQACVFVEPGVIEHLQSMTAPTAG
>Cluster_18078_Allele_1
MNDKSHVSLEQHVCLVCGTAFDTGAILLDKRLRASMERHTATGWGLCPEHQKLADDGFVALIECDPQRSGSQAGGRMKPEQAYRTGRLAHLRRTVFAQVFNVPIADEQACVFVEPGVIEQLQSMTAPAAG
>Cluster_18078_Allele_2
MNDKSHVSLEQHVCLVCGTAFDTGAILLDKRLRASMERHTATGWGLCPEHQKLADDGFVALVECDPQRSGSQAGGRMKPEQAYRTGRLAHLRRTVFAQVFNVPIADEQACVFVEPGVIEQLQSMTAPAAG
>Cluster_18078_Allele_3
MNDKSHVSLEQHVCLVCGTAFDTGAILLDKRLRASMERHTATGWGLCPEHQKLSDDGFVALVECDPQRSGAQGGGCMKPEQAYRTGRLAHLRRSVFAQVFNVPIAEKQACVFVELGVIDQLQSMTATATS
>Cluster_18078_Allele_4
MNDKSHVSLEQHVCLVCGTAFDTGAILLDKHLRARMERHTATGWGLCPEHQKLSDDGFVALVECDPQRSGSQAGGRMKPEQAYRTGRLAHLRRTAFAEVFNVPIADEQACVFVEPGVIDQLQSMTPAATS
>Cluster_18078_Allele_5
MNDKSHVSLEQHVCLVCGKPFDTGAILLNKRLRASMKRHTATGWGLCPEHQKLSDDGFVALVECDPQRSGSQAGGRMKPEQAYRTGRLAHLRRTVFAQVFNVPIEDKQACVFVEPGVIDQLQLQSMTTPAAN
>Cluster_18078_Allele_6
MNDKSHVSLEQHVCLVCGKPFDTGAILLDKRLRASMERHTATGWGLCPEHQKLSDDGFVALVECDPQRSGSQASGRMKPEQAYRTGRLAHLRRTVFAKVFNVPIEDKQACVFVEPGVIDQLQSMTAPAAN
>Cluster_18078_Allele_7
MNDKSHVSLEQHVCLVCGARFDTGAILLDKRLRASMERHTATGWGLCPEHQKLSDDGFVALVECDPQRSGSQASGRMKPEQAYRTGRLAHLKREVFADVFNVPIEDKQPCVFVEPGVIEQLQAMTAH
>Cluster_18078_Allele_8
MNDKSHVSLEQHVCLVCGTAFDTGAILLDKRLRASMGRHTATGWGLCPEHQKLSDDGFVALVECDPQRSGSQAGGRMKPEQAYRTGRLAHLRRTVFAQVFNVPIADEQACVFVEPGVIEQLQSMTAPAAS
>Cluster_18183_Allele_1
MVVRQPLELTETVEKFDIFVTVVGGGVSGQAGAIRHGITRALIEYDETLRSSLRKAGYVTRDAREVERKKVGLRKARKRPQYSKR
>Cluster_18254_Allele_1
MSSTLRPGPGNSRLCRPGLLLALGLMLVACGESTEPPARAADSQRVPADPALAQVYSASCKLCHANPASGAPLTGDAAAWAPRLAQGIDTLLDHSINGYKGMPPMGMCMQCSEEQFRALIDFMSAAQDR
>Cluster_19114_Allele_0
MGANLVQPKGEIIMANIGTFTADKDGFTGTLRTLTLNVKVKLVPNDKGSSENAPDFRLQAAGHDIGAAWNKTSEAGREYKSVTLDDPSFPAPVYARLIEGEDGTHDLIWSRSKPQAA
>Cluster_19114_Allele_1
MGANLVQPKGENIMANIGTFTTDKDGFTGTLRTLTLNVKVKLVPNDKGSSENAPDFRLQAAGHDIGAAWNKTSEAGREYKSVTLDDPSFPAPVYARLIEGEDGTHDLIWSRSKPQAA
>Cluster_19114_Allele_2
MGANLVQPNGENIMANIGTFTADKDGFTGTLRTLTLNVRVKLVPNDKGDNEKAPDFRVQVAGHDIGAAWNKTSEAGRDYKSVTLDDPSFPAPVYARLIEGEDGTHDLIWSRSKPQAA
>Cluster_19114_Allele_3
MGANLVQPKGENIMANIGTFTADKDGFTGTLRTLTLNVKVKLVPNDKGNSENAPDFRLQAASHDIGAAWKKTSEAGREYLSVTLDDPSFPAPVYARLIEGEDGTHDLIWSRSRPQAA
>Cluster_19114_Allele_4
MGANLVQPKGENIMANIGTFTADKDGFTGTLRTLTLNVKVKLVPNDKGSSENAPDFRLQAAGHDIGAAWKKTSEAGRDYLSVTLDDPSFPAPVYARLIEGEDGTHDLIWSRSKPQAA
>Cluster_19114_Allele_5
MFNPKGENIMANIGTFTAEKDGFTGTLRTLTLNVKVKLVPNDKGGNENAPDFRLQSTNHDIGAAWKKTSEAGRDYLSVTLDDPSFPATVYARLIEGENGTYDLIWSRSKPTA
>Cluster_19114_Allele_6
MFNPKGEIIMANIGTFTAEKDGFTGQLRTLTLNIKVKLVSNDKGENESAPDFRLHAAGHDFGAAWKKTSEAGRDYLSVAIDDPSFPATVYARLIEGENGTHDLIWSRSKPKAA
>Cluster_19114_Allele_7
MGANLVQPKGEIIMANIGTFTTDKDGFTGTLRTLTLNVKVKLVPNDKGSSENAPDFRLQAAGHDIGAAWNKTSEAGREYKSVTLDDPSFPAPVYARLIEGEDGTHDLIWSRSKPQAA
>Cluster_19114_Allele_8
MFNPKGEIIMANIGTFTADKDGFTGQLRTLTLNVKAKLVPNDKGENESAPDFRLQAAGHDFGAAWKKTSEAGRDYLSVAIDDPSFPATVYARLIEGENGTHDLIWSRSKPKAA
>Cluster_19530_Allele_0
MLSGKVKWFNNAKGYGFILAEGRDEDLFAHYSAIQMDGYKTLKAGQPVNFEIIQGPKGLHAINISPATATTAAPSAPAPQEEPQATPIEA
>Cluster_19530_Allele_1
MLSGKVKWFNNAKGYGFILAEGRDEDLFAHYSAIQMDGYKTLKAGQPVNFEIIQGPKGLHAINISPATATTAAPSTSAPQEEPQATPIEA
>Cluster_19530_Allele_2
MLSGKVKWFNNAKGYGFILAEGRDEDLFAHYSAIQMDGYKTLKAGQPVNFEIIQGPKGLHAINISPATATTAAPSAPAPQEEPQATPVEA
>Cluster_19530_Allele_3
MLSGKVKWFNNAKGYGFILAEGRDEDLFAHYSAIQMDGYKTLKAGQPVNFEIIQGPKGLHAINISPATATTAASSAPTPLEEPQATPIEA
>Cluster_19530_Allele_4
MLSGKVKWFNNAKGYGFILAEGRDEDLFAHYSAIQMDGYKTLKAGQPVNFEIIQGPKGLHAINISPATATTAAPSATAPQEEPQATPIEA
>Cluster_19530_Allele_5
MLSGKVKWFNNAKGYGFILAEGRDEDLFAHYSAIQMDGYKTLKAGQPVNFEIIQGPKGLHAINISPATATTAAPSAPAPWGKPQAAPHITRTPPRSRK
>Cluster_19530_Allele_6
MLSGKVKWFNNAKGYGFILAEGRDEDLFAHYSAIQMDGYKTLKAGQPVNFEIIQGPKGLHAINISPATATTAAPSASAPQEEPQATPIEA
>Cluster_19530_Allele_7
MLSGKVKWFNNAKGYGFILAEGRDEDLFAHYSAIQMDGYKTLKAGQPVNFEIIQGPKGLHAINISPATATTAA
>Cluster_19530_Allele_8
MLSGKVKWFNNAKGYGFILAEGRDEDLFAHYSAIQMDGYKTLKAGQPVNFEIIQGPKGLHAINISPAPAPSAAPSAPAPQEEPQATPIEA
>Cluster_19530_Allele_9
MLSGKVKWFNNAKGYGFILAEGRDEDLFAHYSAIQMDGYKTLKAGQPVNFEIIQGPKGLHAINISPATASTAAPSAPAPQEEPQATPIEA
>Cluster_19530_Allele_10
MLSGKVKWFNNAKGYGFILAEGRDEDLFAHYSAIQMDGYKTLKAGQPVNFEIIQGPKGLHAINISPATATTAAPSTPAPQEEPQATPIEA
>Cluster_19530_Allele_11
MLSGKVKWFNNAKGYGFILAEGRDEDLFAHYSAIQMDGYKTLKAGQPVNFEIIQGPKGLHAINISPATATTAAPSAPEPQATPIEA
>Cluster_19530_Allele_12
MLSGKVKWFNNAKGYGFILAEGRDEDLFAHYSAIQMDGYKTLKAGQPVNFEIIQGPKGLHAINISPATTTTAAPSAPAPQEEPQATPIEA
>Cluster_19530_Allele_13
MLSGKVKWFNNAKGYGFILAEGRDEDLFAHYSAIQMDGYKTLKAGQPVNFEIIQGPKGLHAINITATTAAPSAPAPQEEPQATPIEA
>Cluster_19530_Allele_14
MLSGKVKWFNNAKGYGFILAEGRDEDLFAHYSAIQMDGYKTLKAGQPVNFEIIQGPKGLHAINISPATATTAAPSAPAPQQEPQATPIEA
>Cluster_19530_Allele_15
MLSGKVKWFNNAKGYGFILAEGRDEDLFAHYSAIQMDGYKTLKAGQPVNFEIIQGPKGLHAINISPATATTAAPSAPAPAPQEEPQATPIEA
>Cluster_19530_Allele_16
MLSGKVKWFNNAKGYGFILAEGRDEDLFAHYSAIQMDGYKTLKAGQPVNFEIIQGPKGLHAINISPATATTAAPSAPAPQEEAQATPIEA
>Cluster_19530_Allele_17
MLSGKVKWFNNAKGYGFILAEGRDEDLFAHYSAIQMDGYKTLKAGQPVNFEIIQGPKGLHAINISPATATTAAPSPPAPQEEPQATPIEA
>Cluster_19530_Allele_18
MLSGKVKWFNNAKGYGFILAEGRDEDLFAHYSAIQMDGYKTLKAGQPVNFEIIQGPKGLHAINISPATATTAASSAPTPLEEPQASPIEA
>Cluster_19530_Allele_19
MLSGKVKWFNNAKGYGFILAEGRDEDLFAHYSAIQMDGYKTLKAGQPVNFEIIQGPKGLHAINISPATATTAAPSA
>Cluster_19530_Allele_20
MLSGKVKWFNNAKGYGFILAEGRDEDLFAHYSAIQMDGYKTLKAGQPVNFEIIQGPKGLHAINISPATATTAAPSAPAPQEEPQATPIE
>Cluster_19530_Allele_21
MLSGKVKWFNNAKGYGFILAEGRDEDLFAHYSAIQMDGYKTLKAGQPVNFEIIQGPKGLHAINISPATATTAAPSAPAPQEEPQAT
>Cluster_19530_Allele_22
MLSGKVKWFNNAKGYGFILAEGRDEDLFAHYSAIQMDGYKTLKAGQPVNFEIIQGPKGLHAINISPATATTAAPSAPAPQE
>Cluster_19530_Allele_23
MLSGKVKWFNNAKGYGFILAEGRDEDLFAHYSAIQMDGYKTLKAGQPVNFEIIQGPKGLHAINISPATATTAAPSAPAPQEEPQATPI
>Cluster_19530_Allele_24
MLSGKVKWFNNAKGYGFILAEGRDEDLFAHYSAIQMDGYKTLKAG
>Cluster_19530_Allele_25
MLSGKVKWFNNAKGYGFILAEGRDEDLFAHYSAIQMDGYKTLKAGQPVNFEIIQGPKGLHAINISPATATTAAPSAPAPQEESQATPIEA
>Cluster_19530_Allele_26
MLSGKVKWFNNAKGYGFILAEGRDEDLFAHYSAIQMDGYKTLKAGQPVNFEIIQGPKGLHAINISPATATTAAPSAPAPQEE
>Cluster_19530_Allele_27
MLSGKVKWFNNAKGYGFILAEGRDEDLFAHYSAIQMDGYKTLKAGQPVNFEIIQGPKGLHAINISPATAT
>Cluster_19530_Allele_28
MLSGKVKWFNNAKGYGFILAEGRDEDLFAHYSAIQMDGYKTLKAGQPVNI
>Cluster_19530_Allele_29
MLSGKVKWFNNAKGYGFILAEGRDEDLFAHYSAIQMDGYKTLKAGQPVNFEIIQGPKGLHAINISPATATTAAPSAPPPQEEPQATPIEA
>Cluster_19530_Allele_30
MLSGKVKWFNNAKGSGFILAEGRDEDLFAHYSAIQMDGYKTLKAGQPVNFEIIQGPKGLHAINISPATATTAAPSAPAPQEEPQATPIEA
>Cluster_19530_Allele_31
MSMLSGKVKWFNNAKGYGFILAEGRDEDLFAHYSAIQMDGYQTLKAGQPVNSEIIQGPKGLHAINISPAPATTAAPSAPAPQEEPQATPIEA
>Cluster_19530_Allele_32
MLSGKVKWFNNAKGYGFILAEGRDEDLFAHYSAIQMDGYKTLKAGQPVNFEIIQGPKGLHAINISPATATTAAPSAPPRRKSRRRRPSKPDPQRGCGNEKGRCEPAFFSFGR
>Cluster_19530_Allele_33
MLSGKVKWFNNAKGYGFILAEGRDEDLFAHYSAIQMDGYKTLKAGQPVNFEIIQGPKGLHAINISPATATTAAPSSAPAPQEEPQAMPIEA
>Cluster_19530_Allele_34
MLSGKVKWFNNAKGYGFILAEGRDEDLFAHYSAIQMDGYKTLKAGQPVNFETTRGPKGLHAINISPAPATTAAPSAPAPQEEPQATPIEA
>Cluster_19530_Allele_35
MLSGKVKWFNNAKGYGFILAEGRDEDLFAHYSAIQMDGYKTLKAGQPVNFETTQGPKGLHPINTSPPTATTAAPSAPAPQEEPQATPIEA
>Cluster_19715_Allele_0
MRCVLALSVSLLVALLAACSEQPAAPLAEALVADPVRLNALRAQCATDRQATGEDACRAAAEAFRRRFFSGEAGPDEYQTLADLPPIPPSFEEPADGMAPAVPAEPEDTP
>Cluster_19715_Allele_1
MRCVLALGVVLLAACGEQPADHLADALAADPVRLKALRAQCAADRQATGEDACRAAAEAFRRRFFSGQAGPDEYQTLADLPPIPPSFEEPADGVAPADPAEPEDTP
>Cluster_19715_Allele_2
MLLAACGEQPADNLADALAADPVRLKALRAQCAADRQATGEDACRAAAEAFRRRFFSGEAGPDEYQTLADLPPISPSFEEPADGTAPALPAAPEGTP
>Cluster_19715_Allele_3
MRCVLAPSVVVLVVLLAACGKQPADNLADALAVDPVRLKALRAQCAADRQATGEDACRAAAEAFRRRFFSGKAGPDEYQTLADLPPIPPSFDEPADGMAPAVPAEPENTP
>Cluster_19715_Allele_4
MRCVLALGVVLLAACGEQPADDLADALAADPVRLKALRAQCAADRQATGEDACRAAAEAFRRRFFSGQAGPDEYQTLADLPPIPPSFEEPADGMAPADPAEPEDTP
>Cluster_19715_Allele_5
MRCVLVLCAALLAACGEQPANNLADALAADPVRLKALRAQCADDRQATGEDACRAAAEAFRQRFFSGEAGPDEYQTLADLPPIPPSFEEPADGMAPALPAAPEGTP
>Cluster_19715_Allele_6
MLLAACGEQPADHLANALAADPVRLKALRAQCAADRQATGEDACRAAAEAFRRRFFSGEAGPDEYRTLADLPPIPPSFEEPADGTAPALPAAQEDTP
>Cluster_19715_Allele_7
MRCVLVLCVALVAACGEQPADHLADALAADPVRLKALRAQCAADRQATGEDACRAAAEAFRRRFFSGQAEPDEYQTLADLPPIPPSFEEPADGVAPAMPPEPEDTP
>Cluster_19715_Allele_8
MLLAACGEQPADHHVDTLAADPMRLKALRAQCAADRQATGEDACRAAAEAFRRRFFSGQAGSDEYQTLADLPPIPPSFDEPADGVAPAMPPEPEDTP
>Cluster_19715_Allele_9
MRCVLVLGVALLAACGEQPADNLADALAADPVRLKALRVQCAADRQATGEDACRAAAEAFRRRFFSGEAGPDEYHTLADLPPIPPSFEEPADGVAPALPAPEDTP
>Cluster_19715_Allele_10
MLLAACGEQPADNLADALAADPVRLKALRAQCAADRQATGEDACRAAAEAFRRRFFSGEAGPDEYRTLADLPPIPPSFEEPADGIAPALPTAPEGTP
>Cluster_19715_Allele_11
MRCVLALGVVLLAACGEQPADHHVDALAADPMRLKALRAQCAADRQATGEDACRAAAEAFRRRFFSGEAGPDEYQTLADLPSIPPSFDEPADGVAPAPPTEPEGTP
>Cluster_19715_Allele_12
MRCVLALGVVLLAACGEQPADHHVDTLAADPMRLKALRAQCAADRQATGEDACRAAAEAFRRRFFSGQAGSDEYQTLADLPPIPPSFDEPADGVAPAMPPEPEDTP
>Cluster_19715_Allele_13
AADPVRLKALRAQCAADRQATGEDACRAAAEAFRRRFFSGQAGPDEYQTLGDLPPIPPSFEEPADGMAPAVPAEPEDTP
>Cluster_19715_Allele_14
MRCVLAPSVVVLVVLLAACNKQPADNLADALAADPARLKALRAQCAADRQAKGEDACRAAAEAFRRRFFSGEAGPDEYQTLADLPPIPPSFEEPADGMAPAFPAEPEDTP
>Cluster_19715_Allele_15
DRQATGEDACRAAAEAFRRRFFSGEAGPDEYRTLAGLPPIPPSFEEPADGMAPAVPAEPEDTP
>Cluster_19715_Allele_16
ADRQATGEDACRAAAEAFRRRFFSGQAGPDEYQTLGDLPPIPPSFEEPADGMAPAVPAEPEDTP
>Cluster_19715_Allele_17
MRLKALRAQCAADRQATGEDACRAAAEAFRRRFFSGQAGPDEYQTLGDLPPIPPSFEEPADGMAPAVPAEPEDTP
>Cluster_19715_Allele_18
MRCVLVLGAVLLAACGQQPADDLADALAADPVRLKALRAQCAADRQATGEDACRAAAEAFQRRFFSGQAGPDEYQTLADLPPIPPSFEEPADGVAPAMPPEPEEDMP
>Cluster_19715_Allele_19
MGGAPPADHLADALAADPVRLKALRAQCAADRQATGEDACRAAAEAFRRRFFSGQAGPDEYQTLGDLPPIPPSFEEPADGMAPAVPAEPEDTP
>Cluster_19715_Allele_20
MRYVLVPSVVVLAALLAACDKQPADNLADALAADPVRLKALRAQCAADRQATGEDACRGAAEAFRRRFFSGEAGPDEYQTLADLPPIPPSFEEPADGMTPAVPAEPEDTP
>Cluster_19715_Allele_21
MRCVLVLCVTLLAACGEQPADHLADALAADPVRLKALRAQCAADRQATGEDACRAAAEAFRRRFFSGQAGPDEYQTLGDLPPIPPSFEEPADGMAPAVPAEPEDTP
>Cluster_19715_Allele_22
MLAGCSEHPADNLADTLAADPARLKALRAQCAADRQATGEDACCAAAEAFRRRFFSGDAGPDEYQTLADLPPIPPSFDEPADCEAPALPDPEDTP
>Cluster_19715_Allele_23
MLAGCSEHPADNLADTLAVDPARLKALRAQCAADRQATGEDACRAAAEAFRRRFFSGDAGPDEYQTLADLPPIPPSFDEPADCEAPALPDPEDTP
>Cluster_20207_Allele_0
MPLLIGVLLRAIGWSLIPLGWKLLRGLGFTAVAFVGVKAVIDQAKDYVFSSLGGVPAQWLQVLGLLQVDVCINILFSAYIARAVLWGMDKSGGKSGMRWTGPK
>Cluster_20207_Allele_1
MPLLIGVLLRAIGWSLIPLGWKLLRGLGFTAVAFVGVKAVMDQAKDYVFSNLGGVPAQWLQVLGLLQVDVCINILFSAYIARAVLWGMDKSGGKSGMRWTGPK
>Cluster_20207_Allele_2
MPLLIGVLLRAIGWSLIPLGWKLLRGLGFTAVAFVGVKAVMDQAKDYVFSSLGGVPAQWLQVLGLLQVDVCINILFSAYIARAVLWGMDKSGGKSGMRWTGPK
>Cluster_20207_Allele_3
MPALIGVLLRAIGWSLIPLGWKLLRGLGFTAVAFVGVKAVMDQAKDYVFSSLGGVPAQWLQVLGLLQVDVCINILFSAYIARAVLWGMDKSGGKSGMRWTGPK
>Cluster_20207_Allele_4
MPLLIGVLLRAIGWSLIPLGWKLLRGLGFTAVAFVGVKAVMDQAKDYVFSSLGGVPAQWLQVLGLLQVDVCINILFSA
>Cluster_20207_Allele_5
MPAQWLQVLGLLQVDVCINILFSAYIARAVLWGMDKSGGKSGMRWTGPK
>Cluster_20207_Allele_6
MPLLIGVLLRAIGWSLIPLGWKLLRGLGFTAVAFVGVKAVMDQAKDYVFSSLGGVPAQWLQVLGLLQVDVCINILFSAYIARAVLWGMDKTGGKSGMRWTGPK
>Cluster_20207_Allele_7
MFSSLGGVPAQWLQVLGLLQVDVCINILFSAYIARAVLWGMDKTGGKSGMRWTGPK
>Cluster_20207_Allele_8
MPLLIGVLLRAVGWSLIPLGWKLLRGLGFTAVAFVGVKAVMDQAKDYVFSSLGGVPAQWLQVLGLLQVDVCINILFSAYIARAVLWGMDKSGGKSGMRWTGPK
>Cluster_20976_Allele_0
MGLFRLLFWIALIAIAFWLWRRFTRPTPRQQQRPQDEPSASPMVRCAHCGVHVPQANALAHEQRWYCSQAHLRQDQGDRAR
>Cluster_21682_Allele_0
MTLPYERTRAIIKTEEFLRELSRHAGLPQDIRSYAKSLLRHYPSADQIFSLGRLEECLVNEALEDEYRRRVIALHQPLLCSSLESTR
>Cluster_21682_Allele_1
MTLPYERTRAIVKTEEFLRELSRHTGLPQDIRSYAKSLLRHYPSAAQVFSLGRLEECLVNEALEVEYRQRVIAFHQPLLCSSLDSTQ
>Cluster_21682_Allele_2
MTLPYERTRAIVKTEEFLRELSRHTGLPQDIRSYAKSLLRHYPSAAQVFSLGRLEECLVNEALEVEYRQRVIAFHQPLLCSSLDSTE
>Cluster_21682_Allele_3
MTLPYERTRAIVKTEEFLRELSHHSGLPQDIRSYAKSLLRHYPSADQIFSLGRLEECLVNEALEDEYRRRVIAFHQPLLCSSLESTR
>Cluster_21682_Allele_4
MTLPYERTRAIVKTEEFLRELSRHSGLPQDIRSYAKSLLRHYPSADQIFSLGRLEECLVNEALEDEYRRRVIAFHQQLLCSSLESTR
>Cluster_21682_Allele_5
MTLPYERTRAIIKTEEFLRELSRHTGLPQDIRSYAKSLLRHYPSTAQVFSLGRLEECLVNEALEDEYRQRVIAFHQPLLCSSLDSTQ
>Cluster_21682_Allele_6
MTLPYERTRAIVKTEEFLRELSRHSGLPQDIRSYAKSLLRHYPSADQIFSLGRLEECLVSDGPEDEYRRRVIAFHQPLLCSSLESTR
>Cluster_21682_Allele_7
MTLPYERTRAIVKTEEFLRELSRHSGLPQDIRSYAKSLLRHYPSADQIFSLGRLEECLVNEALEDEYRRRVIAFHQPLLCSSLESTR
>Cluster_22209_Allele_0
MWLGDVDSDCPLAFAKWAPLELVVSLFSVIEGVVNSMLDQEQTFMFKVGRRIDQ
>Cluster_22209_Allele_1
MWLGDVDSDCPLAFAKWAPLELVVSLFSVMEGIVNSMLDQEPTFMFKVGRRIDQ
>Cluster_22209_Allele_2
MWLGDVDSYCPLAFAKWAPLELVVSLFSVIEGIVNSMLDQEPTFMFKVGRRIDQ
>Cluster_22209_Allele_3
MWLGDVDSDCPLAFAKWVPLEMVVSLLSVIEGIVNSMLDQEPTFMFKVGRRIDQ
>Cluster_22209_Allele_4
MWLGDVDSDCPLAFAKWAPLELVVSLFSVIEGIVNSMLDQEPTFKFKVGRRIDQ
>Cluster_22209_Allele_5
MWLGDVDSDCPLAFAKWAPLEMVVSLLSVIEGIVNSMLDQEPTFMFKVGRRIDQ
>Cluster_22209_Allele_6
MWLGDVDSYCPLAFAKWAPLELVVSLFSVIEGIVNSMLDQEPTFKFKVGRRIDQ
>Cluster_22209_Allele_7
MWLGDVDSDCPLAFAKWAPLEMVVSLFSVIEGIVNSMLDQEPTFMFKVGRRIDQ
>Cluster_22209_Allele_8
MWLGDVDSDCPLAFAKWAPLELVVSLFSVIEGIVNSMLDQEPTFMFKVGRRIDP
>Cluster_22209_Allele_9
MWLGDVDSDCPLAFAKWAPLEMVVSLFSVIEGIVNSMLDQEQTFMFKVGRRIDQ
>Cluster_22209_Allele_10
MWLGDVDSYCPLAFAKWAPLELVVSLLSVIEGIVNSMLNQEPTFMFKVGRRIDQ
>Cluster_22209_Allele_11
MLGFTTKDEARQLGVSHHGSYYGIPMWLGDVDSDCPLAFAKWAPLEMVVSLLSVIEGIVNSMLNQEPTFMFKVGRRIDQ
>Cluster_22209_Allele_12
MWLGDVDSYCPLAFAKWAPLELVVSLFSVMEGIVNSMLDQEPTFMFKVGRRIDQ
>Cluster_22209_Allele_13
MWLGDVDSECPLAFAKWAPLEMVVSLLSVIEGIVNSMLDQEQTFMFKVGRRIDQ
>Cluster_22209_Allele_14
MWLGDVDSDCPLAFAKWAPLELVVSLFSVIEGVVNSMLDQEPTFMFKVGRRIDGER
>Cluster_22209_Allele_15
MLGFTTKAEARKIGVSHHGSYYGIPMWLGDVDSDCPLAFAKWAPLELVVSLFSVIEGIVNSMLDQEPTFKFKVGRRIDQ
>Cluster_22209_Allele_16
MLGFTTKAEARRIGASHHGSYYGIPMWLGDVDSDCPLAFAKWAPLELVVSLLSVIEGIVNSMLDQEQTFMFKVGRRIDQ
>Cluster_22209_Allele_17
MLGFTTKAEARQIGVSHHGSYYGIPMWLGDVDSDCPLAFAKWAPLELVVSLFSVMEGIVNSMLDQEPTFMFKVGRRIDQ
>Cluster_22209_Allele_18
MLGFTTKAEARQIGVSHHGSYYGIPMWLGDVDSYCPLAFAKWAPLELVVSLFSVIEGIVNSMLDQEPTFMFKVGRRIDQ
>Cluster_22209_Allele_19
MLGFTTKAEARQLGVSHHGSYYGIPMWLGDVDSDCPLAFAKWAPLEMVVSLLSVIEGIVNSMLDQEPTFMFKVGRRIDQ
>Cluster_22209_Allele_20
MLGFTTKAEARQIGVSHHGSYYGIPMWLGDVDSDCPLAFAKWAPLEMVVSLFSVIEGIVNSMLDQEQTFMFKVGRRIDQ
>Cluster_22209_Allele_21
MLGFTTKAEARRIGASHHGSYYGIPMWLGDVDSDCPLAFAKWAPLEMVVSLFSVIEGIVNSMLDQEQTFMFKVGRRIDQ
>Cluster_22209_Allele_22
MLGFTTKAEARQLGVSHHGSYYGIPMWLGDVDSDCPLAFAKWAPLEMVVSLFSVIEGIVNSMLDQEPTFMFKVGRRIDQ
>Cluster_22209_Allele_23
MFGFTTKAEARRIGASHHGSYYGIPMWLGDVDSDCPLAFAKWAPLELVVSLLSVIEGIVNSMLDQEQTFMFKVGRRIGQ
>Cluster_22209_Allele_24
MLGFTTKAEAQKIGATHHGSYYGIPMWMGDVDSDCPLAFAKWAPFEFVVDLFSYIEGIVNSMLDQEPTFMFKIGRRIDGKDD
>Cluster_22209_Allele_25
MLGFTTKAEARRIGASHHGSYYGIPMWLGDVDSDCPLAFAKWAPLEMVVSLFSVIEGIVNSMLDQEPTFMFKVGRRIDQ
>Cluster_22209_Allele_26
MWLGDVDSDCPLAFAKWAPLELVVSLLSVIEGIVNSMLNQEPTFMFKVGRRIDQ
>Cluster_22209_Allele_27
MWLGDVDSDCPLAFAKWAPLELVVSLLSVIEGIVNSMLDQEQTFMFKVGRRIDQ
>Cluster_22209_Allele_28
MMLGFTTKDEARQLGVSHHGSYYGIPMWLGDVDSDCPLAFAKWAPLEMVVSLLSVIEGIVNSMLNQEPTFMFKVGRRIDQ
>Cluster_22209_Allele_29
MWLGDVDSDCPLAFAKWAPLEMVVSLLSVIEGIVNSMLDQEPTFKFKVGRRIDQ
>Cluster_23152_Allele_0
MERLLESIYINARPAMEFKLSLTSSGRKKIVKIVDGDEVEMLPGDVQSILESQKMDVGILSDFFVQTLLERR
>Cluster_23152_Allele_1
MERLLESIYINARPAMELRLSLTSSGRKKIVKIVDGDEVEMLPGDVQSILESQKMDVGILSDFFVQTLLERR
>Cluster_23476_Allele_1
MGVHEWAREGLRELLSKSDEADRAMRLRALLSAIVELNRAERDAGDLASELQFLAENLDDQRDYAFMRP
>Cluster_2867_Allele_0
MEFDQNGILTKLTTKEGRKYRVERGANLTISDERGNKLVLSEGTNHQLLRAQTGGISIEYTYDKEQRLTSVTRTDGQYSTKTQYLYDDPRNGKLLTGILDNNNRRFATWTYDDQGRAISSEHANGAEKVTLAYNDDGSTTVTNEYGKQATYRFQVIQGIKRIVAIEGEPSPNCPSSNSTFTYDERGLLSSKRDNNGNLTTYQYSARGLETSRTEAAGTAQARTITTDWHPTLFLPVQVSEPGRITRYQYDAEGRKTGETVTTR
>Cluster_2867_Allele_1
MVGIIDEQGTRYATWTYDDQGRAISSEHANGAEKVSLAYNDDGSTTVTNEYGKQATYRFQVIQGIKRIVAIEGEPSPNCPSSNSTFTYDDQGLLTSKRDNNGNLTTYQYNARGLETSRTEAAGTPQARTVVTDWHPTLFLPVQVSEPGRITRYQYNAEGRKTGETVTTR
>Cluster_2867_Allele_2
MEFDQNGILTKLTTKEGRKYRVERGANLTIGDEHGNKLVLSEGANHQLLRAQIGGISIEYTYDKEQRLTSVTRTDGQYSTKTQYLYDDPRNIKLLTGIQDNNNRRFATWAYDNQGRAISSEHANGAEKVSLAYNDDGSTTVTNEYGKQATYRFQVIQGIKRIVAIEGEPSPNCPSSDSTFTYDERGLLSSKRDNNGNLTTYQYNARGLETSCTEAAGTAQARTITTDWHPTLFLPVQVSEPGRITRYQYDAEGRKTGETVTTR
>Cluster_2867_Allele_3
MDDAGCKLPDKNGPDKGAPPPEGCAGNPVNITNGNKYQVEHDLITPIPLARHYNGLDGLWRHSFSARITRKDDSYLLYREDGKVSEFTGAGRDLTSLTDLGKLSRLAGRFFYTSELNEIIEFDPYGKLARLTTKEGRKYRVERGASLTISDEHGNKLVLSEGTNHQLLRAQTGGISIEYTYDKEQRLTSVTRTDGQYSTKTQYLYDDPRNGKLLTGILDNNNRRFATWTYDDQGRAISSEHANGAEKVTLAYNDDGSTTVTNEYGKQATYRFQVIQGIKRIVAIEGEPSPNCPSSNSTFTYDERGLLTSKRDNNGNLTTYQYNARGLETSRTEAAGTPQARTITTDWHPTLFLPVQVSEPGRITRYQYDAEGRKTGETVTTR
>Cluster_2867_Allele_4
MNDGGCKLPDKNGPDKGAPPPEGCAGNPVNITNGNKYQVEHDLITPIPLARHYNGLDGLWRHSFSARITRKDDSYLLYREDGKVSEFSGAGRDLTSLTDLGKLSRLAGRFFYTSELNETIEFDPYGKLARLKTKEGRKYRVERGANLTISDERGNKLVLSEGANHQLLRAQIGGISIEYTYDKEQRLTSVTRTDGQYNTKTQYLYDDPRNIKLLTGIQDNNNRRFATWAYDNQGRAISSEHANGAEKVSLAYNDDASTTVTNEYGKQATYRFQVIQGIKRIVAIEGEPSPNCPSSNSTFTYDDQGLLTSKRDNNGNLTTYQYNARGLETSRTEAAGTAQARTITTDWHPTLFLPVQVSEPGRITRYQYDAEGRKTGETVTTR
>Cluster_2867_Allele_5
MRTKASLLAQGRLRSVTRLMFTLFFAQSANAELYQWKISIPGEPTAFFPSYAAACQYYFDNTSKNWLKKIEKMNPKWVQCNVSGTGGITWQTSGATLIGNSCPLGAELNNETGSCDCRPGYEMNDGGCKLPDKNGPDKGAPPPEGCAGNPVNITNGNKYQVEHDLITPIPLARHYNGLDGLWRHSFSARITRKDDSYLLYREDGKVSEFSGAGRDLTSLTDLGKLSRLAGRFFYTSELNETIEFDPYGKLARLKTKEGRKYRVERGANLTISDERGNKLVLSEGANHQLLRAQIGGISIEYTYDKEQRLTSVTRTDGQYNTKTQYLYDDPRNIKLLTGIQDNNNRRFATWAYDNQGRAISSEHANGAEKVSLAYNDDASTTVTNEYGKQATYRFQVIQGIKRIVAIEGEPSPNCPSSNSTFTYDDQGLLTSKRDNNGNLTTYQYNARGLETSRTEAAGTAQARTITTDWHPTLFLPVQVSEPGRITRYQYDAEGRKTGETVTTR
>Cluster_2867_Allele_6
MSIEYTYDKEQRLTSVTRTDGQYSTKTQYLYDDPRNIKLLTGIQDNNNRRFATWTYDDQGRAISSEHANGAEKVTLAYNDDGSTTVTNEYGKQATYRFQVIQGIKRIVAIEGEPSPNCPSSNSTFTYDDQGLLTSKRDNNGNLTTYQYNARGLETSRTEAAGTAQARTITTDWHPTLFLPVQVSEPGRITRYQYDAEGRKTGETVTTR
>Cluster_2867_Allele_7
MVGIIDEQGTRYATWTYDDQGRAISSEHANGAEKVTLAYNDDGSTTVTNEYGKQATYRFQVIQGIKRIVAIEGEPSPNCPGSNSTFTYDDQGLLTSKRDNNGNLTTYQYNARGLETSRTEAAGTAQARTITTDWHPTLFLPVQVSEPGRSTRYQYDAEGRRTSEGIMANQ
>Cluster_2867_Allele_8
MLALFFSQGARAEYYYWYMSYFGRKVSSPTAGCDLYFSSFSKDPGRVFVMEPSSNPIEAGKVFYCVVRSGDWILFNTVVYLKGDSCPLGAELNVETGTCDCRPGYEMDDIGCKLPDENGPGKGAPPPEGCAGNPVNITNGNKYQVEHDLITPIPLARHYNGLDGLWRHSYSARITRKDDSYLLYREDGKVSEFTGSGSDLTSITDLGRLSRLPGGFIYASELNDAMEFDQNGVLIKLTTKEGRKYRVERGASLTISDEHGNKLVLSEGANHQLLRAQTGGISIEYTYDKEQRLTSVTRTDGQYSTKTQYLYDDPRNGKLLTGILDNNNRRFATWTYDDQGRAISSVHANGAEKVSLAYNDDGSTTVTNEYGKQATYRFQVIQGIKRIVAIEGEPSPNCPSSNSTFTYDERGLLSSKRDNNGNLTTYQYSARGLETSRTEAAGTAQARTITTDWHPTLFLPVQVSEPGRITRYQYDAEGRKTGETVTTR
>Cluster_2867_Allele_9
MVGIIDEQGTRYATWTYDNQGRAISSEHANGAEKVSLAYNDDGSTTVTNEYGKQATYRFQVIQGIKRIVAIEGQPSPNCPSSNSTFTYDDQGLLTSKRDNNGNLTTYQYNARGLETSRTEAAGTPQARTVVTDWHPTLFLPVQVSEPGRITRYQYDAEGRKTGETVTTR
>Cluster_2867_Allele_10
MDDAGCKLPDKNGPDKGAPPPEGCAGNPVNITNGNKYQVEHDLITPIPLSRHYNGLDGLWRHSFSARITRKDDSYLLYREDGKVSEFTGAGRDLTSLTDLGKLSRLAGRFFYTSELNEIIEFDPYGKLARLTTKEGRKYRVERGASLTISDEHGNKLVLSEGTNHQLLRAQTGGISIEYTYDKEQRLTSVTRTDGQYSTKTQYLYDDPRNIKLLTGIQDNNNRRFATWAYDNQGRAISSEHANGAEKVTLAYNDDGSTTVTNEYGKQATYRFQVIQGIKRIVAIEGEPSPNCPSSNSTFTYDDQGLLTSKRDNNGNLTTYQYNARGLETSRTEAAGTAQARTITTDWHPTLFLPVQVSEPGRITRYQYDAEGRKTGETVTTR
>Cluster_2867_Allele_11
MFTLFFAQSANAELYQWKISIPGEPTAFFPSYAAACQYYFDNTSKNWLKTIEKMNPKWVQCNVSGTGGITWQTSGATLIGNSCPLGAELNNETGSCDCRPGYEMDDAGCKLPDKNGPDKGAPPPEGCAGNPVNITNGNKYQVEHDLITPIPLARHYNGLDGLWRHSFSPRITRKDDSYLLYREDGKVSEFTGAGRDLTSLTDLGRLSRLAGRFFYTSELNETIEFDPYGKLARLKTKEGRKYRVERGANLVISDEHGNKLVLSEGANHQLLRAQTGGISIEYTYDKEQRLTSVTRTDGQYSTKTQYLYDDPRNIKLLTGIQDNNNRRFATWAYDNQGRAISSEHANGAEKVSLAYNDDGSTTVTNEYGKQATYRFQVIQGIKRIVAIEGEPSPNCPSSNSTFTYDERGLLSSKRDNNGNLTTYQYNARGLETSRTEAAGTAQARTITTDWHPTLFLPVQVSEPGRITRYQYDAEGRKTGETVTTR
>Cluster_2867_Allele_12
MVGIIDEQGTRYATWTYDDQGRAISSEHANGAEKVTLAYNDDGSTTVTNEYGKQATYRFQVIQGIKRIVAIEGEPSPNCPGSNSTFTYDDQGLLTSKRDNNGNLTTYQYNARGLETSRTEAAGTAQTRTITTDWHPTLFLPVQVSEPSRSTRYQYDAEGRRTSEGIMANQ
>Cluster_2867_Allele_13
MVGIIDEQGTRYATWTYDNQGRAISSEHANGAEKVSLAYNDDGSTTVTNEYGKQATYRFQVIQGIKRIVAIEGQPSPNCPSSNSTFTYDDQGLLTSKRDNNGNLTTYQYNARGLETSRTEAAGTAQARTITTDWHPTLFLPVQVSEPGRITRYQYDAEGRRTSEGIMANQ
>Cluster_2867_Allele_14
MFTLFFAQSANAELYQWKISIPGEPTAFFPSYAAACQYYFDNTSKNWLKTIEKMNPKWVQCNVSGTGGITWQTSGATLIGNSCPLGAELNNETGSCDCRPGYEMNDAGCKLPDKNGPDKGAPPPEGCAGNPVNITNGNKYQVEHDLITPIPLARHYNGLDGLWRHSFSARITRKDDSYLLYREDGKVSEFTGAGRDLTSLTDLGKLSRLAGRFFYTSELNETIEFDPYGKLARLKTKEGRKYRVERGANLTISDEHGNKLVLSEGTNHQLLRAQTGGISIEYTYDKEQRLTSVTRTDGQYSTKTQYLYDDPRNIKLLTGIQDNNNRRFATWAYDNQGRAISSEHANGAEKVSLAYNDDDSTTVTNEYGKQATYRFQVIQGIKRIVAIEGEPSPNCPSSNSTFTYDERGLLSSKRDNNGNLTTYQYNARGLETSRTEAAGTAQARTITTDWHPTLFLPVQVSEPGRITRYQYDAEGRKTGETVTTR
>Cluster_2867_Allele_15
MDDSGCNLPDKNGPEKGPPPPEGCAGNPVNITNGNKYQVEHDLSIPIPLSRYYNGLDGLWRHSYSARITRKDDGFLLYRENGKASEFTGSGKDLTSITDLGRLSRLPGRFIYTSELNEVMEFDQSGKLTKFTTKEGRKYRVEQGANLAISDEHGNKLVLSEETNHQLLRAQTGGISIEYAYDKEQRLISVTRADGQYNTKTRYLYDDPRNIKLLTGILDNNNRRFATWTYDNQGRALSSEHANGAEKVTLTYNDDGSTTVTNEYGKQATYRFQVIQGIKRIVAIEGEPSPNCPSSNSTFTYDERGLLSSKRDNNGNLTTYQYNARGLETSRTEAAGTPQARTIVTDWHPTLFLPVQVSEPGRVTRYQYDAEGRKTGETVTTR
>Cluster_2867_Allele_16
MVGIIDEQGTRYATWTYDDQGRAISSEHANGAEKVSLAYNDDDSTTVTNEYGKQATYRFQVIQGIKRIVAIEGEPSPNCPSSNSTFTYDDQGLLTSKRDNNGNLTTYQYNARGLETSRTEAAGTAQARTITTDWHPTLFLPVQVSEPGRSTRYQYDAEGRKTGEAVTTN
>Cluster_2867_Allele_17
MFTLFFAQSANAELYQWKISIPGEPTAFFPSYAAACQYYFDNTSKNWLKKIEKMNPKWVQCNVSGTGGITWQTSGATLIGNSCPLGAELNNETGSCDCRPGYEMNDAGCKLPDKNGPDKGAPPPEGCAGNPVNITNGNKYQVEHDLITPIPLARHYNGLDGLWRHSFSARITRKDDSYLLYREDGKVSEFTGAGRDLTSLTDLGKLSRLAGRFFYTSELNETIEFDPYGKLARLKTKEGRKYRVERGANLTISDEHGNKLVLSEGANHQLLRAQTGGISIEYTYDKEQRLTSVTRTDGQYNTKTQYLYDDPRNIKLLTGIQDNNNRRFATWAYDNQGRAISSEHANGAEKVSLAYNDDGSTTVTNEYGKQATYRFQVIQGIKRIVAIEGEPSPNCPGSNSTFTYDDQGLLTSKRDNNGNLTTYQYNARGLETSRTEAAGTAQARTITTDWHPTLFLPVQVSEPGRITRYQYDAEGRKTGETVTTR
>Cluster_2867_Allele_18
MIQGIKRIVAIEGEPSPNCPGSNSTFTYDDQGLLTSKRDNNGNLTTYQYNARGLETSRTEAAGTAQARTITTDWHPTLFLPVQVSEPGRSTRYQYDAEGRRTSEGIMANQ
>Cluster_2867_Allele_19
MEFDQNGILTKLTTKEGRKYRVERGANLTIGDEHGNKLVLSEGANHQLLRAQIGGISIEYTYDKEQRLTSVTRTDGQYSTKTQYLYDDPRNIKLLTGIQDNNNRRFATWAYDNQGRAISSEHANGAEKVSLAYNDDGSTTVTNEYGKQATYRFQVIQGIKRIVAIEGEPSPNCPSSNSTFTYDERGLLSSKRDNNGNLTTYQYNARGLETSRTEAAGTAQARTITTDWHPTLFLPVQVSEPGRITRYQYDAEGRKTGETVTTR
>Cluster_2867_Allele_20
MEFDQNGILTKLTTKEGRKYRVERGANLTIGDEHGNKLVLSEGANHQLLRAQIGGISIEYTYDKEQRLTSVTRTDGQYSTKTQYLYDDPRNIKLLTGIQDNNNRRFATWAYDNQGRAISSEHANGAEKVSLAYNDDGSTTVTNEYGKQATYRFQVIQGIKRIVAIEGEPSPNCPSSNSTFTYDDQGLLTSKRDNNGNLTTYQYNARGLETSRTEAAGTAQARTITTDWHPTLFLPVQVSEPGRITRYQYDAEGRKTGETVTTR
>Cluster_2867_Allele_21
MELDQNGILTKLTTKEGRKYRVERGANLTISDERGNKLVLSEGTNHQLLRAQTGGISIEYTYDKEQRLTSVTRTDGQYSTKTQYLYDDPRNGKLLTGILDNNNRRFATWTYDDQGRAISSEHANGAEKVTLAYNDDGSTTVTNEYGKQATYRFQVIQGIKRIVAIEGEPSPNCPSSNSTFTYDERGLLSSKRDNNGNLTTYQYSARGLETSRTEAAGTAQARTITTDWHPTLFLPVQVSEPGRITRYQYDAEGRKTGETVTTR
>Cluster_2867_Allele_22
MISDEHGNKLVLSEGANHQLLRAQTGGISIEYTYDKEQRLTSVTRTDGQYSTKTQYLYDDPRNIKLLTGIQDNNNRRFATWAYDNQGRAISSEHANGAEKVSLAYNDDGSTTVTNEYGKQATYRFQVIQGIKRIVAIEGEPSPNCPSSNSTFTYDERGLLSSKRDNNGNLTTYQYNARGLETSRTEAAGTAQARTITTDWHPTLFLPVQVSEPGRITRYQYDAEGRKTGETVTTR
>Cluster_2867_Allele_23
MEFDQSGKLTKLTTKEGRKYRVERGANLAISDEHGNKLVLSEGTNHQLLRAQTGGISIEYTYDKEQRLTSVTRTDGQYSTKTQYLYDDPRNIKLLTGIQDNNNRRFATWAYDNQGRAISSVHANGAEKVSLAYNDDGSTTVTNEYGKQATYRFQVIQGIKRIVAIEGEPSPNCPGSNSTFTYDDQGLLTSKRDNNGNLTTYQYNARGLETSRTEAAGTAQARTITTDWHPTLFLPVQVSEPGRITRYQYDAEGRKTGETVTTR
>Cluster_2867_Allele_24
MVGIIDEQGTRYATWTYDNQGRAISSEHANGAEKVSLAYNDDGSTTVTNEYGKQATYRFQVIQGIKRIVAIEGEPSPNCPSSNSTFTYDDQGLLTSKRDNNGNLTTYQYNARGLETSRTEAAGTAQARTITTDWHPTLFLPVQVSEPGRITRYQYDAEGRKTGETVTTR
>Cluster_2867_Allele_25
MDDAGCKLPDKNGPDKGAPPPEGCAGNPVNITNGNKYQVEHDLITPIPLSRHYNGLDGLWRHSFSARITRKDDSYLLYREDGKVSEFTGAGRDLTSLTDLGKLSRLAGRFFYTSELNEIIEFDPYGKLARLTTKEGRKYRVERGASLTISDEHGNKLVLSEGTNHQLLRAQTGGISIEYTYDKEQRLTSVTRTDGQYSTKTQYLYDDPRNIKLLTGIQDNNNRRFATWAYDNQGRAISSEHANGAEKVSLAYNDDGSTTVTNEYGKQATYRFQVIQGIKRIVAIEGEPSPNCPSSNSTFTYDDQGLLTSKRDNNGNLTTYQYNARGLETSRTEAAGTPQARTITTDWHPTLFLPVQVSEPGRITRYQYDAEGRKTGETVTTR
>Cluster_2867_Allele_26
MVGIIDEQGTRYATWTYDNQGRAISSEHANGAEKVSLAYNDDGSTTVTNEYGKQATYRFQVIQGIKRIVAIEGQPSPNCPSSNSTFTYDDQGLLTSKRDNNGNLTTYQYNARGLETSRTEAAGTAQARTITTDWHPTLFLPVQVSEPGRITRYQYDAEGRKTGETVTTR
>Cluster_2867_Allele_27
MIQGIKRIVAIEGEPSPNCPSSNSTFTYDDQGLLTSKRDNNGNLTTYQYNARGLETSRTEAAGTAQARTITTDWHPTLFLPVQVSEPGRITRYQYDAEGRKTGETVTTR
>Cluster_2867_Allele_28
MIQGIKRIVAIEGEPSSNCPSSNSTFTYDDQGLLTSKRDNNGNLTTYQYNARGLETSRTEAAGTAQARTITTDWHPTLFLPVQVSEPGRITRYQYDAEGRKTGETATTR
>Cluster_2867_Allele_29
MFTLFFAQSANAELYQWKISIPGEPTAFFPSYAAACQYYFDNTSKNWLKKIEKMNPKWVQCNVSGTGGITWQTSGATLIGNSCPLGAELNNETGSCDCRPGYEMNDAGCKLPDKNGPDKGAPPPEGCAGNPVNITNGNKYQVEHDLITPIPLARHYNGLDGLWRHSFSARITRKDDSYLLYREDGKVSEFTGAGRDLTSLTDLGKLSRLAGRFFYTSELNETIEFDPYGKLARLKTKEGRKYRVERGANLTISDEHGNKLVLSEGANHQLLRAQTGGISIEYTYDKEQRLTSVTRTDGQYNTKTQYLYDDPRNIKLLTGIQDNNNRRFATWAYDNQGRAISSEHANGAEKVSLAYNDDGSTTVTNEYGKQATYRFQVIQGIKRIVAIEGEPSPNCPSSNSTFTYDERGLLSSKRDNNGNLTTYQYNVRGLETSRTEAAGTAQARTITTDWHPTLFLPVQVSEPGRITRYQYDAEGRKTGETVTTR
>Cluster_2867_Allele_30
MFTLFFAQSANAELYQWKISIPGEPTAFFPSYAAACQYYFDNTSKNWLKKIEKMNPKWVQCNVSGTGGITWQTSGATLIGNSCPLGAELNNETGSCDCRPGYEMNDGGCKLPDKNGPDKGGPPPEGCAGNPVNITNGNKYQVEHDLITPIPLARHYNGLDGLWRHSFSARITRKDDSYLLYREDGKVSEFSGAGRDLTSLTDLGKLSRLAGRFFYTSELNETIEFDPYGKLARLKTKEGRKYRVERGANLTVSDERGNKLVLSEGANHQLLRAQIGGISIEYTYDKEQRLTSVTRTDGQYNTKTQYLYDDPRNIKLLTGIQDNNNRRFATWAYDNQGRAISSEHANGAEKVSLAYNDDASTTVTNEYGKQATYRFQVIQGIKRIVAIEGEPSPNCPSSNSTFTYDDQGLLTSKRDNNGNLTTYQYNARGLETSRTEAAGTAQARTITTDWHPTLFLPVQVSEPGRITRYQYDAEGRKTGETVTTR
>Cluster_2867_Allele_31
MEFDQSGKLTKLTTKEGRKYRVERGASLTISDEHGNKLVLSEGTNHQLLRAQTGGISIEYTYDKEQRLTSVTRTDGQYSTKTQYLYDDPRNIKLLTGIQDNNNRRFATWAYDNQGRAISSEHANGAEKVTLAYNDDGSTTVTNEYGKQATYRFQVIQGIKRIVAIEGEPSPNCPSSNSTFTYDERGLLSSKRDNNGNLTTYQYNARGLETSRTEAAGTPQARTITTDWHPTLFLPVQVSEPGRITRYQYDAEGRKTGETVTTR
>Cluster_2867_Allele_32
MEFDQNGVLIKLTTKEGRKYRVERGASLTISDEHGNKLVLSEGANHQLLRAQTGGISIEYTYDKEQRLTSVTRTDGQYSTKTQYLYDDPRNGKLLTGILDNNNRRFATWTYDDQGRAISSVHANGAEKVSLAYNDDGSTTVTNEYGKQATYRFQVIQGIKRIVAIEGEPSPNCPSSNSTFTYDERGLLSSKRDNNGNLTTYQYSARGLETSRTEAAGTAQARTITTDWHPTLFLPVQVSEPGRITRYQYDAEGRKTGETVTTR
>Cluster_2867_Allele_33
MEFDQNGILTKLTTKEGRKYRVERGANLTIGDEHGNKLVLSEGANHQLLRAQIGGISIEYTYDKEQRLTSVTRTDGQYNTKTQYLYDDPRNIKLLTGIQDNNNRRFATWAYDNQGRAISSEHANGAEKVSLAYNDDASTTVTNEYGKQATYRFQVIQGIKRIVAIEGEPSPNCPSSNSTFTYDDQGLLTSKRDNNGNLTTYQYNARGLETSRTEAAGTAQARTITTDWHPTLFLPVQVSEPGRITRYQYDAEGRKTGETVTTR
>Cluster_2867_Allele_34
MEFDQNGILTKLTTKEGRKYRVERGANLTISDEHGNKLVLSEGANHQLLRAQIGGMSIEYTYDKEQRLTSVTRTDGQYSTKTQYLYDDPRNIKLLTGIQDNNNRRFATWAYDNQGRAISSEHANGAEKVSLAYNDDGSTTVTNEYGKQATYRFQVIQGIKRIVAIEGEPSPNCPSSNSTFTYDDQGLLTSKRDNNGNLTTYQYNARGLETSRTEAAGTPQARTITTDWHPTLFLPVQVSEPGRITRYQYDAEGRKTGETVTTR
>Cluster_2867_Allele_35
MIQGIKRIVAIEGEPSPNCPSSNSTFTYDERGLLTSKRDNNGNLTTYQYNARGLETSRTEAAGTPQARTITTDWHPTLFLPVQVSEPGRITRYQYDAEGRKTGETVTTR
>Cluster_2867_Allele_36
MDDSGCKLPDKNGPEKGAPPPEGCAGNPVNITNGNKYQVEHDLITPIPLARHYNGLDGLWRHSFSARITRKDDSYLLYREDGKVSEFTGAGRDLTSLTDLGKLSRLAGRFFYTSELNEIIEFDPYGKLARLTTKEGRKYRVERGASLTISDEHGNKLVLSEGTNHQLLRAQTGGISIEYTYDKEQRLTSVTRTDGQYSTKTQYLYDDPRNGKLLTGILDNNNRRFATWTYDDQGRAISSEHANGAEKVTLAYNDDGSTTVTNEYGKQATYRFQVIQGIKRIVAIEGEPSPNCPSSNSTFTYDERGLLTSKRDNNGNLTTYQYNARGLETSRTEAAGTPQARTITTDWHPTLFLPVQVSEPGRITRYQYDAEGRKTGETVTTR
>Cluster_2867_Allele_37
MIQGIKRIVAIEGEPSPNCPSSNSTFTYDDQGLLTSKRDNNGNLTTYQYNARGLETSRTEAAGTPQARTITTDWHPTLFLPVQVSEPGRITRYQYDAEGRKTGETVTTR
>Cluster_2867_Allele_38
MDDSGCKLPDKNGLEKGPPPPEGCAGNPVNITNGNKYQVEHDLSIPIPLTRYYNGLDGLWRHSYSARITRKGDGFLLYRENGKASEFTGSGKDLTSITDLGRLSRLPGKFSYTSELNEVMEFDQNGILTKLTTKEGRKYRVERGANLTIGDEHGNKLVLSEGANHQLLRAQIGGISIEYTYDKEQRLTSVTRTDGQYSTKTQYLYDDPRNIKLLTGIQDNNNRRFATWAYDNQGRAISSEHANGAEKVSLAYNDDGSTTVTNEYGKQATYRFQVIQGIKRIVAIEGEPSPNCPSSNSTFTYDDQGLLTSKRDNNGNLTTYQYNARGLETSRTEAAGTAQARTITTDWHPTLFLPVQVSEPGRITRYQYDAEGRKTGETVTTR
>Cluster_2867_Allele_39
MFTLFFAQSANAELYQWKISIPGEPTAFFPSYAAACQYYFDNTSKNWLKKIEKMNPKWVQCNVSGTGGITWQTSGATLIGNSCPLGAELNNETGSCDCRPGYEMNDGGCKLPDKNGPDKGAPPPEGCAGNPVNITNGNKYQVEHDLITPIPLARHYNGLDGLWRHSFSARITRKDDSYLLYREDGKVSEFSGAGRDLTSLTDLGKLSRLAGRFFYTSELNETIEFDPYGKLARLKTKEGRKYRVERGANLTISDERGNKLVLSEGANHQLLRAQIGGISIEYTYDKEQRLTSVTRTDGQYNTKTQYLYDDPRNIKLLTGIQDNNNRRFATWAYDNQGRAISSEHANGAEKVSLAYNDDASTTVTNEYGKQATYRFQVIQGIKRIVAIEGEPSPNCPSSNSTFTYDDQGLLTSKRDNNGNLTTYQYNARGLETSRTEAAGTAQARTITTDWHPTLFLPVQVSEPGRITRYQYDAEGRKTGETVTTR
>Cluster_2867_Allele_40
MEFDQNGILTKLTTKEGRKYRVERGANLTISDEHGNKLVLSEGTNHQLLRAQTGGISIEYTYDKEQRLTSVTRTDGQYSTKTQYLYDDPRNIKLLTGIQDNNNRRFATWAYDNQGRAISSEHANGAEKVSLAYNDDGSTTVTNEYGKQATYRFQVIQGIKRIVAIEGEPSPNCPSSNSTFTYDERGLLTSKRDNNGNLTTYQYSARGLETSRTEAAGTAQARTITTDWHPTLFLPVQVSEPGRITRYQYDAEGRKTGETVTTR
>Cluster_2867_Allele_41
MRTKASLLAQGRLRSVTRLMFTLFFAQSANAELYQWKISIPGEPTAFFPSYAAACQYYFDNTSKNWLKKIEKMNPKWVQCNVSGTGGITWQTSGATLIGNSCPLGAELNNETGSCDCRPGYEMNDGGCKLPDKNGPDKGGPPPEGCAGNPVNITNGNKYQVEHDLITPIPLARHYNGLDGLWRHSFSARITRKDDSYLLYREDGKVSEFSGAGRDLTSLTDLGKLSRLAGRFFYTSELNETIEFDPYGKLARLKTKEGRKYRVERGANLTVSDERGNKLVLSEGANHQLLRAQIGGISIEYTYDKEQRLTSVTRTDGQYNTKTQYLYDDPRNIKLLTGIQDNNNRRFATWAYDNQGRAISSEHANGAEKVSLAYNDDASTTVTNEYGKQATYRFQVIQGIKRIVAIEGEPSPNCPSSNSTFTYDDQGLLTSKRDNNGNLTTYQYNARGLETSRTEAAGTAQARTITTDWHPTLFLPVQVSEPGRITRYQYDAEGRKTGETVTTR
>Cluster_2867_Allele_42
MVGIIDEQGTRYATWTYDDQGRAISSEHANGAEKVSLAYNDDGSTTVTNEYGKQATYRFQVIQGIKRIVAIEGEPSPNCPSSNSTFTYDDQGLLTSKRDNNGNLTTYQYNARGLETSRTEAAGTPQARTVTTDWHPTLFLPVQVSEPGRITRYQYDAEGRKTGEAVTTN
>Cluster_2867_Allele_43
MNDAGCKLPDKNGPDKGAPPPEGCAGNPVNITNGNKYQVEHDLITPIPLARHYNGLDGLWRHSFSARITRKDDSYLLYREDGKVSEFTGAGRDLTSLTDLGKLSRLAGRFFYTSELNETIEFDPYGKLARLKTKEGRKYRVERGANLTISDEHGNKLVLSEGTNHQLLRAQTGGISIEYTYDKEQRLTSVTRTDGQYSTKTQYLYDDPRNIKLLTGIQDNNNRRFATWAYDNQGRAISSEHANGAEKVSLAYNDDDSTTVTNEYGKQATYRFQVIQGIKRIVAIEGEPSPNCPSSNSTFTYDERGLLSSKRDNNGNLTTYQYNARGLETSRTEAAGTAQARTITTDWHPTLFLPVQVSEPGRITRYQYDAEGRKTGETVTTR
>Cluster_2867_Allele_44
MRTKAILLAQGRLLSVACLMFMLSFARGANAELYQWKITFGSRPYAFFSSYAAACQSYFDTWSPEYRKTMNRVNDRWVQCIVHIGVNSYSTDAVLIGDSCPLGAELNSETGSCDCRPGYEMDDAGCKLPDKNGPDKGAPPPEGCAGNPVNITNGNKYQVEHDLITPIPLSRHYNGLDGLWRHSFSARITRKDDSYLLYREDGKVSEFTGAGRDLTSLTDLGKLSRLAGRFFYTSELNEIIEFDPYGKLARLTTKEGRKYRVERGASLTISDEHGNKLVLSEGTNHQLLRAQTGGISIEYTYDKEQRLTSVTRTDGQYSTKTQYLYDDPRNIKLLTGIQDNNNRRFATWAYDNQGRAISSEHANGAEKVTLAYNDDGSTTVTNEYGKQATYRFQVIQGIKRIVAIEGEPSPNCPSSNSTFTYDDQGLLTSKRDNNGNLTTYQYNARGLETSRTEAAGTAQARTITTDWHPTLFLPVQVSEPGRITRYQYDAEGRKTGETVTTR
>Cluster_2867_Allele_45
MIGDSCPLGAELNSETGSCDCRPGYEMDDAGCKLPDKNGPDKGAPPPEGCAGNPVNITNGNKYQVEHDLITPIPLSRHYNGLDGLWRHSFSARITRKDDSYLLYREDGKVSEFTGAGRDLTSLTDLGKLSRLAGRFFYTSELNEIIEFDPYGKLARLTTKEGRKYRVERGASLTISDEHGNKLVLSEGTNHQLLRAQTGGISIEYTYDKEQRLTSVTRTDGQYSTKTQYLYDDPRNIKLLTGIQDNNNRRFATWAYDNQGRAISSEHANGAEKVTLAYNDDGSTTVTNEYGKQATYRFQVIQGIKRIVAIEGEPSPNCPSSNSTFTYDDQGLLTSKRDNNGNLTTYQYNARGLETSRTEAAGTAQARTITTDWHPTLFLPVQVSEPGRITRYQYDAEGRKTGETVTTR
>Cluster_2867_Allele_46
MSIEYTYDKEQRLTSVTRTDGQYSTKTQYLYDDPRNIKLLTGIQDNNNRRFATWAYDNQGRAISSEHANGAEKVSLAYNDDGSTTVTNEYGKQATYRFQVIQGIKRIVAIEGEPSPNCPSSNSTFTYDERGLLTSKRDNNGNLTTYQYNARGLETSRTEAAGTAQARTITTDWHPTLFLPVQVSEPGRITRYQYDAEGRKTGETVTTR
>Cluster_2867_Allele_47
MEKIQIVYNNDGSTTVTNELGKVTRYRFQNLQGLQRIIAIIGEPSVDCPSSNSSFTYTSRGQLASKRDNNGNLTTYQYNARGLETSRTEAAGTPQARTITTDWHPTLFLPVQVSEPGRITRYQYDAEGRKTGETVTTR
>Cluster_2867_Allele_48
MEFDQNGILTKLTTKEGRKYRVERGANLTIGDEHGNKLVLSEGANHQLLRAQIGGMSIEYTYDKEQRLTSVTRTDGQYSTKTQYLYDDPRNIKLLTGIQDNNNRRFATWAYDNQGRAISSEHANGAEKVSLAYNDDGSTTVTNEYGKQATYRFQVIQGIKRIVAIEGEPSPNCPSSNSTFTYDERGLLSSKRDNNGNLTTYQYNARGLETSRTEAAGTAQARTITTDWHPTLFLPVQVSEPGRITRYQYDAEGRKTGETVTTR
>Cluster_2867_Allele_49
MRTKASLLAQGRLRSVTRLMFTLFFAQSANAELYQWKISIPGEPTAFFPSYAAACQYYFDNTSKNWLKKIEKMNPKWVQCNVSGTGGITWQTSGATLIGNSCPLGAELNNETGSCDCRPGYEMNDAGCKLPDKNGPDKGAPPPEGCAGNPVNITNGNKYQVEHDLITPIPLARHYNGLDGLWRHSFSARITRKDDSYLLYREDGKVSEFSGAGRDLTSLTDLGKLSRLAGRFFYTSELNETIEFDPYGKLARLKTKEGRKYRVERGANLTISDERGNKLVLSEGANHQLLRAQIGGISIEYTYDKEQRLTSVTRTDGQYNTKTQYLYDDPRNIKLLTGIQDNNNRRFATWAYDNQGRAISSEHANGAEKVSLAYNDDASTTVTNEYGKQAIYYFQIVNGSRRIVAIEGEPSPNCPSSNSTFTYDDQGLLTSKRDNNGNLTTYQYNARGLETSRTEAAGTAQARTITTDWHPTLFLPVQVSEPGRITRYQYDAEGRKTGETVTTR
>Cluster_2867_Allele_50
MIQGIKRIVAIEGEPSPNCPSSNSTFTYDERGLLTSKRDNNGNLTTYQYNARGLETSRTEAAGTPQARTVVTDWHPTLFLPVQVSEPGRITRYQYDAEGRKTGETVTTR
>Cluster_2867_Allele_51
MIQGIKRIVAIEGEPSPNCPSSNSTFTYDERGLLTSKRDNNGNLTTYQYNARGLETTRTEAAGTAQARTITTDWHPTLFLPVQVSEPGRITRYQYDAEGRKTGETVTTR
>Cluster_2867_Allele_52
MEFDQNGVLTKLTTKEGRKYRVERGASLTISDEHGNKLVLSEGTNHQLLRAQTGGISIEYTYDKEQRLTSVTRTDGQYSTKTQYLYDDPRNIKLLTGIQDNNNRRFATWAYDNQGRAISSEHANGAEKVSLAYNDDGSTTVTNEYGKQATYRFQVIQGIKRIVAIEGEPSPNCPSSNSTFTYDERGLLTSKRDNNGNLTTYQYNARGLETSRTEAAGTPQARTITTDWHPTLFLPVQVSEPGRITRYQYDAEGRKTGETVTTR
>Cluster_2867_Allele_53
MISDEHGNKLVLSEGTNHQLLRAQTGGISIEYTYDKEQRLTSVTRTDGQYSTKTQYLYDDPRNIKLLTGIQDNNNRRFATWTYDDQGRAISSEHANGAEKVTLAYNDDGSTTVTNEYGKQATYRFQVIQGIKRIVAIEGEPSPNCPSSNSTFTYDERGLLTSKRDNNGNLTTYQYNARGLETSRTEAAGTPQARTITTDWHPTLFLPVQVSEPGRITRYQYDAEGRKTGETVTTR
>Cluster_2867_Allele_54
MEFDQNGILTKLTTKEGRKYRVERGANLTISDERGNKLVLSEGTNHQLLRAQTGGISIEYTYDKEQRLTSVTRTDGQYSTKTQYLYDDPRNIKLLTGIQDNNNRRFATWAYDDQGRAISSEHANGAEKVTLAYNDDGSTTVTNEYGKQATYRFQVIQGIKRIVAIEGEPSPNCPSSNSTFTYDDQGLLTSKRDNNGNLTTYQYNARGLETSRTEAAGTPQARTITTDWHPTLFLPVQVSEPGRITRYQYDAEGRKTGETVTTR
>Cluster_2867_Allele_55
MRTKASLLTQGRLLSVTCLMFTLFFAQSANAELYQWKISIPGEPTAFFPSYAAACQYYFDNTSKNWLKKIEKMNPKWVQCNVSGTGGITWQTSGATLIGNSCPLGAELNNETGSCDCRPGYEMNDAGCKLPDKNGPDKGAPPPEGCAGNPVNITNGNKYQVEHDLITPIPLARHYNGLDGLWRHSFSARITRKDDSYLLYREDGKVSEFTGAGRDLTSLTDLGKLSRLAGRFFYTSELNETIEFDPYGKLARLKTKEGRKYRVERGANLTISDEHGNKLVLSEGANHQLLRAQTGGISIEYTYDKEQRLTSVTRTDGQYNTKTQYLYDDPRNIKLLTGIQDNNNRRFATWAYDNQGRAISSEHANGAEKVSLAYNDDGSTTVTNEYGKQATYRFQVIQGIKRIVAIEGEPSPNCPGSNSTFTYDDQGLLTSKRDNNGNLTTYQYNARGLETSRTEAAGTAQARTITTDWHPTLFLPVQVSEPGRITRYQYDAEGRKTGETVTTR
>Cluster_2867_Allele_56
MRTKASLLAQGRLRSVTRLMFTLFFAQSANAELYQWKISIPGEPTAFFPSYAAACQYYFDNTSKNWLKKIEKMNPKWVQCNVSGTGGITWQTSGATLIGNSCPLGAELNNETGSCDCRPGYEMNDGGCKLPDKNGPDKGGPPPEGCAGNPVNITNGNKYQVEHDLITPIPLARHYNGLDGLWRHSFSARITRKDDSYLLYREDGKVSEFSGAGRDLTSLTDLGKLSRLAGRFFYTSELNETIEFDPYGKLARLKTKEGRKYRVERGANLTVSDERGNKLVLSEGANHQLLRAQIGGISIEYTYDKEQRLTSVTRTDGQYNTKTQYLYDDPRNIKLLTGIQDNNNRRFATWAYDNQGRAISSEHANGAEKVSLAYNDDASTTVTNEYGKQATYRFQVIQGIKRIVAIEGEPSPNCPSSNSTFTYDDQGLLTSKRDNNGNLTTYQYSARGLETSRTEAAGTAQARTITTDWHPTLFLPVQVSEPGRITRYQYDAEGRKTGETVTTR
>Cluster_2867_Allele_57
MRTKASLLAQGRLRSVTRLMFTLFFAQSANAELYQWKISIPGEPTAFFPSYAAACQYYFDNTSKNWLKKIEKMNPKWVQCNVSGTGGITWQTSGATLIGNSCPLGAELNNETGSCDCRPGYEMNDAGCKLPDKNGPDKGAPPPEGCAGNPVNITNGNKYQVEHDLITPIPLARHYNGLDGLWRHSFSARITRKDDSYLLYREDGKVSEFSGAGRDLTSLTDLGKLSRLAGRFFYTSELNETIEFDPYGKLARLKTKEGRKYRVERGANLTISDERGNKLVLSEGANHQLLRAQIGGISIEYTYDKEQRLTSVTRTDGQYNTKTQYLYDDPRNIKLLTGIQDNNNRRFATWAYDNQGRAISSEHANGAEKVSLAYNDDASTTVTNEYGKQATYRFQVIQGIKRIVAIEGEPSPNCPSSNSTFTYDDQGLLTSKRDNNGNLTTYQYNARGLETSRTEAAGTAQARTITTDWHPTLFLPVQVSEPGRITRYQYDAEGRKTGETVTTR
>Cluster_2867_Allele_58
MVGIIDEQGTRYATWTYDNQGRAISSEHANGAEKVSLAYNDDGSTTVTNEYGKQATYRFQVIQGIKRIVAIEGQPSPNCPSSNSTFTYDDQGLLTSKRDNNGNLTTYQYNARGLETSRTEAAGTPQARTVVTDWHPTLFLPVQVSEPGRITRYQYNAEGRKTGETVTTR
>Cluster_2867_Allele_59
MRTKASLLAQGRLRSVTRLMFTLFFAQSANAELYQWKISIPGEPTAFFPSYAAACQYYFDNTSKNWLKKIEKMNPKWVQCNVSGTGGITWQTSGATLIGNSCPLGAELNNETGSCDCRPGYEMNDGGCKLPDKNGPDKGGPPPEGCAGNPVNITNGNKYQVEHDLITPIPLARHYNGLDGLWRHSFSARITRKDDSYLLYREDGKVSEFSGAGRDLTSLTDLGKLSRLAGRFFYTSELNETIEFDPYGKLARLKTKEGRKYRVERGANLTVSDERGNKLVLSEGANHQLLRAQIGGISIEYTYDKEQRLTSVTRTDGQYNTKTQYLYDDPRNIKLLTGIQDNNNRRFATWAYDNQGRAISSEHVNGAEKVSLAYNDDASTTVTNEYGKQATYRFQVIQGIKRIVAIEGEPSPNCPSSNSTFTYDDQGLLTSKRDNNGNLTTYQYSARGLETSRTEAAGTAQARTITTDWHPTLFLPVQVSEPGRITRYQYDAEGRKTGETVTTR
>Cluster_2867_Allele_60
MVGIIDEGTRYATWTYDNQGRAISSEHANGAEKVSLAYNDDGSTTVTNEYGKQATYRFQVIQGIKRIVAIEGEPSPNCPSSNSTFTYDERGLLSSKRDNNGNLTTYQYNARGLETSRTEAAGTAQARTITTDWHPTLFLPVQVSEPGRITRYQYDAEGRKTGETVTTR
>Cluster_2867_Allele_61
MRTKASLLAQGRLRSVTRLMFTLFFAQSANAELYQWKISIPGEPTAFFPSYAAACQYYFDNTSKNWLKKIEKMNPKWVQCNVSGTGGITWQTSGATLIGNSCPLGAELNNETGSCDCRPGYEMNDAGCKLPDKNGPDKGAPPPEGCAGNPVNITNGNKYQVEHDLITPIPLARHYNGLGGLWRHSFSARITRKDDSYLLYREDGKVSEFSGAGRDLTSLTDLGKLSRLAGRFFYTSELNETIEFDPYGKLARLKTKEGRKYRVERGANLTISDERGNKLVLSEGANHQLLRAQIGGISIEYTYDKEQRLTSVTRTDGQYNTKTQYLYDDPRNIKLLTGIQDNNNRRFATWAYDNQGRAISSEHANGAEKVSLAYNDDASTTVTNEYGKQATYRFQVIQGIKRIVAIEGEPSPNCPSSNSTFTYDDQGLLTSKRDNNGNLTTYQYNARGLETSRTEAAGTAQARTITTDWHPTLFLPVQVSEPGRITRYQYDAEGRKTGETVTTR
>Cluster_2867_Allele_62
MVGIIDEQGTRYATWTYDNQGRAISSEHANGAEKVSLAYNDDGSTTVTNEYGKQATYRFQVIQGIKRIVAIEGEPSPNCPGSNSTFTYDDQGLLTSKRDNNGNLTTYQYNARGLETSRTEAAGTAQARTITTDWHPTLFLPVQVSEPSRSTRYQYDAEGRRTSEGIMANQ
>Cluster_2867_Allele_63
MIGNSCPLGAELNNETGSCDCRPGYEMNDGGCKLPDKNGPDKGAPPPEGCAGNPVNITNGNKYQVEHDLITPIPLARHYNGLDGLWRHSFSARITRKDDSYLLYREDGKVSEFSGAGRDLTSLTDLGKLSRLAGRFFYTSELNETIEFDPYGKLARLKTKEGRKYRVERGANLTISDERGNKLVLSEGANHQLLRAQIGGISIEYTYDKEQRLTSVTRTDGQYNTKTQYLYDDPRNIKLLTGIQDNNNRRFATWAYDNQGRAISSEHANGAEKVSLAYNDDASTTVTNEYGKQATYRFQVIQGIKRIVAIEGEPSPNCPSSNSTFTYDDQGLLTSKRDNNGNLTTYQYNARGLETSRTEAAGTAQARTITTDWHPTLFLPVQVSEPGRITRYQYDAEGRKTGETVTTR
>Cluster_2867_Allele_64
MEPGKGSEKGKVLHCKYTGNGVYWEVISAVLRGSACPAGAILNNETGSCDCRPGYEMDDAGCKLPDKNGPDKGAPPPEGCAGNPVNITNGNKYQVEHDLITPIPLARHYNGLDGLWRHSFSARITRKDDSYLLYREDGKVSEFTGAGRDLTSLTDLGKLSRLAGRFFYTSELNEIIEFDPYGKLARLTTKEGRKYRVERGASLTISDEHGNKLVLSEGTNHQLLRAQTGGISIEYTYDKEQRLTSVTRTDGQYSTKTQYLYDDPRNGKLLTGILDNNNRRFATWTYDDQGRAISSEHANGAEKVTLAYNDDGSTTVTNEYGKQATYRFQVIQGIKRIVAIEGEPSPNCPSSNSTFTYDERGLLTSKRDNNGNLTTYQYNARGLETSRTEAAGTPQARTITTDWHPTLFLPVQVSEPGRITRYQYDAEGRKTGETVTTR
>Cluster_2867_Allele_65
MLLSVSKYRNEAATETRSYHYEDLNNAKLLTGITDERGIRYATWTYDNQGRAISSEHANGAEKVSLAYNDDGSTTVTNEYGKQATYRFQVIQGIKRIVAIEGEPSPNCPSSNSTFTYDDQGLLTSKRDNNGNLTTYQYNARGLETSRTEAAGTPQARTITTDWHPTLFLPVQVSEPGRITRYQYDAEGRKTGETVTTR
>Cluster_2867_Allele_66
MEFNQDGRLTRLMTGDGRTYSIERSDSLTISDERGNKLVLVEGTNHQLLRAQSGGVSVEYAYNKEQHLIAAIRSDGQYSTKTQYLYEDKWSGKPLTGILDNNNRRFATWTYDNQGRALSSEHANGAEKVTLAYSDDGSTTVTNEYGKQATYRFQVIQGIKRIVAIEGEPSPNCPSSNSTFTYDDQGLLTSKRDNNGNLTTYQYNARGLETSRTEAVGTAQARTITTDWHPSLFLPVQVSEPGRITRYQYDAEGRRTGETVTTR
>Cluster_2867_Allele_67
MSIEYTYDKEQRLTSVTRTDGQYNTKTQYLYDDPRNIKLLTGIQDNNNRRFATWAYDNQGRAISSEHANGAEKVSLAYNDDASTTVTNEYGKQATYRFQVIQGIKRIVAIEGEPSPNCPSSNSTFTYDDQGLLTSKRDNNGNLTTYQYNARGLETSRTEAAGTAQARTITTDWHPTLFLPVQVSEPGRITRYQYDAEGRKTGETVTTR
>Cluster_2867_Allele_68
MDLFYNQNGSLIKRKTSSSTFNSERNYHYENSQNPRLLTGITDENGARFATWTYDNQGRAISSEHANGAEKVSLAYNDDGSTTVTNEYGKQATYRFQVIQGIKRIVAIEGEPSPNCPSSNSTFTYDERGLLSSKRDNNGNLTTYQYNARGLETSRTEAAGTAQARTITTDWHPTLFLPVQVSEPGRITRYQYDAEGRKTGETVTTR
>Cluster_2867_Allele_69
MTRKDDSYLLYREDGKVSEFTGSGSDLTSITDLGRLSRLPGGFIYASELNDAMEFDQNGVLIKLTTKEGRKYRVERGASLTISDEHGNKLVLSEGANHQLLRAQTGGISIEYTYDKEQRLTSVTRTDGQYSTKTQYLYDDPRNGKLLTGILDNNNRRFATWTYDDQGRAISSVHANGAEKVSLAYNDDGSTTVTNEYGKQATYRFQVIQGIKRIVAIEGEPSPNCPSSNSTFTYDERGLLSSKRDNNGNLTTYQYSARGLETSRTEAAGTAQARTITTDWHPTLFLPVQVSEPGRITRYQYDAEGRKTGETVTTR
>Cluster_2867_Allele_70
MSIDYTYDKEQRLTSVTRTDGQYNTKTQYLYDDPRNIKLLTGIQDNNNRRFATWAYDNQGRAISSEHANGAEKVSLAYNDDASTTVTNEYGKQATYRFQVIQGIKRIVAIEGEPSPNCPSSNSTFTYDDQGLLTSKRDNNGNLTTYQYNARGLETSRTEAAGTAQARTITTDWHPTLFLPVQVSEPGRITRYQYDAEGRKTGETVTTR
>Cluster_2867_Allele_71
MSIEYTYDKEQRLTSVTRTDGQYSTKTQYLYDDPRNIKLLTGIQDNNNRRFATWAYDNQGRAISSEHANGAEKVTLAYNDDGSTTVTNEYGKQATYRFQVIQGIKRIVAIEGEPSPNCPSSNSTFTYDDQGLLTSKRDNNGNLTTYQYNARGLETSRT
>Cluster_2867_Allele_72
MSIEYTYDKEQRLTSVTRTDGQYSTKTQYLYDDPRNIKLLTGIQDNNNRRFATWAYDNQGRAISSEHANGAEKVSLAYNDDDSTTVTNEYGKQATYRFQVIQGIKRIVAIEGEPSPNCPSSNSTFTYDERGLLSSKRDNNGNLTTYQYNARGLETSRTE
>Cluster_2867_Allele_73
TLAYNDDGSTTVTNEYGKQATYRFQVIQGIKRIVAIEGEPSPNCPGSNSTFTYDDQGLLTSKRDNNGNLTTYQYNARGLETSRTEAAGTAQTRTITTDWHPTLFLPVQVSEPSRSTRYQYDAEGRRTSEGIMANQ
>Cluster_2867_Allele_74
SKRDNNGNLTTYQYNARGLETSRTEAAGTAQARTITTDWHPTLFLPVQVSEPGRITRYQYDAEGRKTGETVTTR
>Cluster_2867_Allele_75
MSIEYTYDKEQRLTSVTRTDGQYSTKTQYLYDDPRNIKLLTGIQDNNNRRFATWAYDNQGRAISSEHANGAEKVTLAYNDDGSTTVTNEYGKQATYRFQVIQGIKRIVAIEGEPSPNCPSSNSTFTYDDQGLLTSKRDNNGNLTTYQYNARGLETSRTEAAGTAQARTITTDWHPTLFLPVQVSEPGRITRYQYDAEGRKTGETVTTR
>Cluster_2867_Allele_76
MSIEYTYDKEQRLTSVTRTDGQYNTKTQYLYDDPRNIKLLTGIQDNNNRHFATWAYDNQGRAISSEHANGAEKVSLAYNDDASTTVTNEYGKQATYRFQVIQGIKRIVAIEGEPSPNCPSSNSTFTYDDQGLLTSKRDNNGNLTTYQYNARGLETSRTEAAGTAQARTITTDWHPTLFLPVQVSEPGRITRYQYDAEGRKTGETVTTR
>Cluster_2867_Allele_77
MSIEYTYDKEQRLTSVTRTDGQYSTKTQYLYDDPRNIKLLTGILDNNNRRFATWTYDDQGRAISSEHANGAEKVTLAYNDDGSTTVTNEYGKQATYRFQVIQGIKRIVAIEGEPSPNCPSSNSTFTYDDQGLLTSKRDNNGNLTTYQYNARGLETTRTEAAGTAQARTITTDWHPTLFLPVQVSEPGRITRYQYDAEGRKTGETVTTR
>Cluster_2867_Allele_78
MTIVNPYGRKTTYHFQFIQGIKYITSIEGEPSPNCPSSNSTFTYDDQGLLTSKRDNNGNLTTYQYNARGLETSRTEAAGTAQARTITTDWHPTLFLPVQVSEPGRITRYQYDAEGRKTGETVTTR
>Cluster_2867_Allele_79
ARTITTDWHPTLFLPVQVSEPGRITRYQYDAEGRKTGETVTTR
>Cluster_2867_Allele_80
MWRHSYSARITRKDDSYLLYREDGKVSEFTGSGSDLTSITDLGRLSRLPGGFIYASELNDAMEFDQNGVLIKLTTKEGRKYRVERGASLTISDEHGNKLVLSEGANHQLLRAQTGGISIEYTYDKEQRLTSVTRTDGQYSTKTQYLYDDPRNGKLLTGILDNNNRRFATWTYDDQGRAISSVHANGAEKVSLAYNDDGSTTVTNEYGKQATYRFQVIQGIKRIVAIEGEPSPNCPSSNSTFTYDERGLLSSKRDNNGNLTTYQYSARGLETSRTEAAGTAQARTITTDWHPTLFLPVQVSEPGRITR
>Cluster_2867_Allele_81
ATWTYDDQGRAISSEHANGAEKVTLAYNDDGSTTVTNEYGKQATYRFQVIQGIKRIVAIEGEPSPNCPGSNSTFTYDDQGLLTSKRDNNGNLTTYQYNARGLETSRTEAAGTAQARTITTDWHPTLFLPVQVSEPGRSTRYQYDAEGRRTSEGIMANQ
>Cluster_2867_Allele_82
MNDGGCKLPDKNGPDKGAPPPEGCAGNPVNITNGNKYQVEHDLITPIPLARHYNGLDGLWRHSFSARITRKDDSYLLYREDGKVSEFSGAGRDLTSLTDLGKLSRLAGRFFYTSELNETIEFDPYGKLARLKTKEGRKYRVERGANLTISDERGNKLVLSEGANHQLLRAQIGGISIDYTYDKEQRLTSVTRTDGQYNTKTQYLYDDPRNIKLLTGIQDNNNRRFATWAYDNQGRAISSEHANGAEKVSLAYNDDASTTVTNEYGKQATYRFQVIQGIKRIVAIEGEPSPNCPSSNSTFTYDDQGLLTSKRDNNGNLTTYQYNARGLETSRTEAAGTAQARTITTDWHPTLFLPVQVSEPGRITRYQYDAEGRKTGETVTTR
>Cluster_2867_Allele_83
MDDSGCKLPDKNGPEKGPPPPEGCAGNPVNITNGNKYQVEHDLSIPIPLNRYYNGLDGLWRHSYSARITRKGDGFLLYRENGKASEFTGSGNDLTSITDLGRLSRLSGGFIYASELNEVMEFDQNGILTKLTTKEGRKYRVERGANLTISDEHGNKLVLSEGTNHQLLRAQTGGISIEYTYDKEQRLTSVTRTDGQYSTKTQYLYDDPRNIKLLTGIQDNNNRRFATWAYDNQGRAISSEHANGAEKVSLAYNDDDSTTVTNEYGKQATYRFQVIQGIKRIVAIEGEPSPNCPSSNSTFTYDER
>Cluster_2867_Allele_84
RIVAIEGEPSPNCPSSNSTFTYDERGLLSSKRDNNGNLTTYQYNARGLETSRTEAAGTAQARTITTDWHPTLFLPVQVSEPGRITRYQYDAEGRKTGETVTTR
>Cluster_2867_Allele_85
YDNQGRAISSEHANGAEKVSLAYNDDGSTTVTNEYGKQATYRFQVIQGIKRIVAIEGEPSPNCPSSNSTFTYDERGLLSSKRDNNGNLTTYQYNARGLETSRTEAAGTAQARTITTDWHPTLFLPVQVSEPGRITRYQYDAEGRKTGETVTTR
>Cluster_2867_Allele_86
YDNQGRAISSEHANGAEKVSLAYNDDASTTVTNEYGKQAIYYFQIVNGSRRIVAIEGEPSPNCPSSNSTFTYDDQGLLTSKRDNNGNLTTYQYNARGLETSRTEAAGTAQARTITTDWHPTLFLPVQVSEPGRITRYQYDAEGRKTGETVTTR
>Cluster_2867_Allele_87
MDDAGCKLPDKNGPDKGAPPPEGCAGNPVNITNGNKYQVEHDLITPIPLSRHYNGLDGLWRHSFSARITRKDDSYLLYREDGKVSEFTGAGRDLTSLTDLGKLSRLAGRFFYTSELNEIIEFDPYGKLARLTTKEGRKYRVERGASLTISDEHGNKLVLSEGTNHQLLRAQTGGISIEYTYDKEQRLTSVTRTDGQYSTKTQYLYDDPRNIKLLTGIQDNNNRRFATWAYDNQGRAISSEHANGAEKVTLAYNDDGSTTVTNEYGKQATYRFQVIQGIKRIVAIEGEPSPNCPSSNSTFTYDDQGLLTSKRDNNGNLTTYQYNARGLETSRTE
>Cluster_2867_Allele_88
MIGNSCPLGAELNNETGSCDCRPGYEMNDGGCKLPDKNGPDKGAPPPEGCAGNPVNITNGNKYQVEHDLITPIPLARHYNGLDGLWRHSFSARITRKDDSYLLYREDGKVSEFSGAGRDLTSLTDLGKLSRLAGRFFYTSELNETIEFDPYGKLARLKTKEGRKYRVERGANLTISDERGNKLVLSEGANHQLLRAQIGGISIDYTYDKEQRLTSVTRTDGQYNTKTQYLYDDPRNIKLLTGIQDNNNRRFATWAYDNQGRAISSEHANGAEKVSLAYNDDASTTVTNEYGKQATYRFQVIQGIKRIVAIEGEPSPNCPSSNSTFTYDDQGLLTSKRDNNGNLTTYQYNARGLETSRTEAAGTAQARTITTDWHPTLFLPVQVSEPGRITRYQYDAEGRKTGETVTTR
>Cluster_2867_Allele_89
MWRHSYSARITRKDDSYLLYREDGKVSEFTGSGSDLTSITDLGRLSRLPGGFIYASELNDAMEFDQNGVLIKLTTKEGRKYRVERGASLTISDEHGNKLVLSEGANHQLLRAQTGGISIEYTYDKEQRLTSVTRTDGQYSTKTQYLYDDPRNGKLLTGILDNNNRRFATWTYDDQGRAISSVHANGAEKVSLAYNDDGSTTVTNEYGKQATYRFQVIQGIKRIVAIEGEPSPNCPSSNSTFTYDERGLLSSKRDNNGNLTTYQYSARGLETSRTEAAGTAQARTITTDWHPTLFLPVQVSEPGRITRYQYDAEGRKTGETVTTR
>Cluster_2867_Allele_90
MASGNGFTSSTDLGKLTQSAGKFSYISELNEAMEFNQDGRLTRLMTGDGRTYSIERSDSLTISDERGNKLVLVEGANHQLLRAQSGGVSVEYAYNKEQHLIAAIRSDGQYSTKTQYLYEDKWSGKPLTGILDNNNRRFATWTYDNQGRALSSEHANGAEKVTLAYNDDGSTTVTNEYGKQATYRFQVIQGIKRIVAIEGEPSPNCPSSNSTFTYDDQGLLTSKRDNNGNLTTYQYNARGLETSRTEAAGTPQARTITTDWHPSLFLPVQVSEPGRITRYQYDAEGRKTGETVTTR
>Cluster_2867_Allele_91
MSIEYTYDKEQRLTSVTRTDGQYSTKTQYLYDDPRNIKLLTGIQDNNNRRFATWAYDNQGRAISSEHANGAEKVSLAYNDDGSTTVTNEYGKQATYRFQVIQGIKRIVAIEGEPSPNCPSSNSTFTYDERGLLSSKRDNNGNLTTYQYNARGLETSRTEAAGTAQARTITTDWHPTLFLPVQVSEPGRITRYQYDAEGRKTGETVTTR
>Cluster_2867_Allele_92
MISDEHGNKLVLSEGTNHQLLRAQTGGISIEYTYDKEQRLTSVTRTDGQYSTKTQYLYDDPRNIKLLTGIQDNNNRRFATWTYDDQGRAISSEHANGAEKVTLAYNDDGSTTVTNEYGKQATYRFQVIQGIKRIVAIEGEPSPNCPSSNSTFTYDERGLLTSKRDNNGNLTTYQYNARGLETTRTEAAGTAQARTITTDWHPTLFLPVQVSEPGRITRYQYDAEGRKTGETVTTR
>Cluster_2867_Allele_93
MEYLYDGGARLVSKKTTSQGLNRTRKYLYADSGNAGLMVGIIDEQGTRYATWTYDDQGRAISSEHANGAEKVSLAYNDDDSTTVTNEYGKQATYRFQVIQGIKRIVAIEGEPSPNCPSSNSTFTYDDQGLLTSKRDNNGNLTTYQYNARGLETSRTEAAGTAQARTITTDWHPTLFLPVQVSEPGRSTRYQYDTEGRKTGETVIEN
>Cluster_2867_Allele_94
MEFDQNGILTKLTTKEGRKYRVERGANLTISDEHGNKLVLSEGANHQLLRAQTGGISIEYTYDKEQRLTSVTRTDGQYSTKTQYLYDDPRNIKLLTGILNNNNRRFATWTYDDQGRAISSEHANGAEKVTLAYNDDGSTTVTNEYGKQATYRFQVILGIKRIVAIEGEPSPNCPSSNSTFTYDDQGLLTSKRDNNGNLTTYQYNARGLETSRTEAAGTAQARTITTDWHPTLFLPVQVSEPGRITRYQYDAEGRKTGETVTIR
>Cluster_2867_Allele_95
MEFDQNGILTKLTTKEGRKYRVERGANLTISDERGNKLVLSEGANHQLLRAQIGGISIEYTYDKEQRLTSVTRTDGQYNTKTQYLYDDPRNIKLLTGIQDNNNRRFATWAYDNQGRAISSEHANGAEKVSLAYNDDASTTVTNEYGKQATYRFQVIQGIKRIVAIEGEPSPNCPSSNSTFTYDDQGLLTSKRDNNGNLTTYQYNARGLETSRTEAAGTAQARTITTDWHPTLFLPVQVSEPGRITRYQYDAEGRKTGETVTTR
>Cluster_2867_Allele_96
MEFDQNGILTKLTTKEGRKYRVERGANLVISDEHGNKLVLSEGTNHQLLRAQTGGISIEYTYDKEQRLTSVTRTDGQYSTKIQYLYDDPRNIKLLTGIQDNNNRRFATWAYDNQGRAISSEHANGAEKVSLAYNDDGSTTVTNEYGKQATYRFQVIQGIKRIVAIEGEPSPNCPSSNSTFTYDERGLLTSKRDNNGNLTTYQYNARGLETSRTEAAGTAQARTITTDWHPTLFLPVQVSEPGRITRYQYDAEGRKTGETVTTR
>Cluster_2867_Allele_97
MVGIIDEQGTRYATWTYDDQGRAISSEHANGAEKVSLAYNDDGSTTVTNEYGKQATYRFQVIQGIKRIVAIEGQPSPNCPSSNSTFTYDDQGLLTSKRDNNGNLTTYQYNARGLETSRTEAAGTAQARTITTDWHPTLFLPVQVSEPGRITRYQYDAEGRRTSEGIMANQ
>Cluster_2867_Allele_98
MASGNGFTSSTDLGKLTQSAGKFSYISELNEAMEFNQDGRLTRLMTGDGRTYSIERSDSLTISDERGNKLVLVEGANHQLLRAQSGGVSVEYAYNKEQHLIAAIRSDGQYSTKTQYLYEDKWSGKPLTGILDNNNRRFATWTYDNQGRALSSEHANGAEKVTLAYNDDGSTTVTNEYGKQATYRFQVIQGIKRIVAIEGEPSPNCPSSNSTFTYDERGLLTSKRDNNGNLTTYQYNARGLETSRTEAAGTAQARTITTDWHPTLFLPVQVSEPGRITRYQYDAEGRKTGETVTTR
>Cluster_2867_Allele_99
MVGIIDEQGTRYATWTYDDQGRAISSEHANGAEKVSLAYNDDDSTTVTNEYGKQATYRFQVIQGIKRIVAIEGEPSPNCPSSNSTFTYDDQGLLTSKRDNNGNLTTYQYNARGLETSRTEAAGTAQARTITTDWHPTLFLPVQVSEPGRITRYQYDAEGRRTSEGIMANQ
>Cluster_2867_Allele_100
MIEGLHCEQGCGRKWRFFVGAHQIPFDLLTAKREGVGWVSEARPRITLPHVFPVSRWRAGLFSGERIMRVNIGITALKISMLMAFPLPPLLLAQEANAEVFSWGVTFIYSLHEKPYSSPSEGCSAALAYYQHQGQSTGYTYSLNYLRRVSDEDFTCSLKRFDKGEPFGEVGGSIFRAGDLCPLGAKYNAETGSCDCRPGYEMDDAGCKLPDKNGPDKGAPPPEGCAGNPVNITNGNKYQVEHDLITPIPLARHYNGLDGLWRHSFSARITRKDDSYLLYREDGKVSEFTGAGRDLTSLTDLGKLSRLAGRFFYTSELNETIEFDPYGKLARLTTKEGRKYRVERGANLTISDEHGNKLVLSEGANHQLLRAQTGGISIEYTYDKEQRLTSVTRTDGQYSTKTQYLYDDPRNIKLLTGILDNNNRRFATWTYDDQGRAISSEHANGAEKVTLAYNDDGSTTVTNEYGKQATYRFQVIQGIKRIVAIEGEPSPNCPSSNSTFTYDDQGLLTSKRDNNGNLTTYQYNARGLETTRTEAAGTAQARTITTDWHPTLFLPVQVSEPGRITRYQYDAEGRKTGETVTTR
>Cluster_2867_Allele_101
MRTKASLLAQGRLLSVTCLMFTLFFAQSANAELYQWKISIPGEPTAFFPSYAAACQYYFDNTSKNWLKTIEKMNPKWVQCNVSGTGGITWQTSGATLIGNSCPLGAELNNETGSCDCRPGYEMNDAGCKLPDKNGPDKGAPPPEGCAGNPVNITNGNKYQVEHDLITPIPLARHYNGLDGLWRNSFSARITRKDDSYLLYREDGKVSEFTGAGRDLTSLTDLGKLSRLAGRFFYTSELNETIEFDPYGKLARLKTKEGRKYRVERGANLTISDEHGNKLVLSEGTNHQLLRAQTGGISIEYTYDKEQRLTSVTRTDGQYSTKTQYLYDDPRNIKLLTGIQDNNNRRFATWAYDNQGRAISSVHANGAEKVSLAYNDDDSTTVTNEYGKQATYRFQVIQGIKRIVAIEGEPSPNCPSSNSTFTYDERGLLSSKRDNNGNLTTYQYNARGLETSRTEAAGTAQARTITTDWHPTLFLPVQVSEPGRITRYQYDAEGRKTGETVTTR
>Cluster_2867_Allele_102
MVGIIDEQGTRYATWTYDNQGRAISSEHANGAEKVTLAYNDDGSTTVTNEYGKQATYRFQVIQGIKRIVAIEGEPSPNCPSSNSTFTYDERGLLSSKRDNNGNLTTYQYNARGLETSRTEAAGTAQARTITTDWHPTLFLPVQVSEPGRITRYQYDAEGRKTGETVTTR
>Cluster_2867_Allele_103
MEFDQNGILTKLTTKEGRKYRVERGANLTISDERGNKLVLSEGTNHQLLRAQTGGISIEYTYDKEQRLTSVTRTDGQYSTKTQYLYDDPRNGKLLTGILDNNNRRFATWTYDDQGRAISSEHANGAEKVTLAYNDDGSTTVTNEYGKQATYRFQVIQGIKRIVAIEGEPSPNCPSSNSTFTYDERGLLTSKRDNNGNLTTYQYSARGLETSRTEAAGTAQARTITTDWHPTLFLPVQVSEPGRITRYQYDAEGRKTGETVTTR
>Cluster_2867_Allele_104
MLLSVSKHRNEAATETRSYHYEDLNNAKLLTGITDERGIRYATWTYDNQGRAISSEHANGAEKITLAYNDDGSTTVTNEYGKQATYRFQVIQGIKRIVAIEGEPSPNCPSSNSTFTYDDQGLLTSKRDNNGNLTTYQYNARGLETSRTEAAGTAQARTITTDWHPTLFLPVQVSEPGRITRYQYDAEGRKTGETVTTR
>Cluster_2867_Allele_105
MIQGIKRIVAIEGQPSPNCPSSNSTFTYDDQGLLTSKRDNNGNLTTYQYNARGLETSRTEAAGTPQARTVVTDWHPTLFLPVQVSEPGRITRYQYDAEGRKTGETVTTR
>Cluster_2867_Allele_106
MEYLYDGGARLVSKKTTSQGLNRTRKYLYADSGNAGLMVGIIDEQGTRYATWTYDDQGRAISSEHANGAEKVSLAYNDDDSTTVTNEYGKQATYRFQVIQGIKRIVAIEGEPSPNCPSSNSTFTYDDQGLLTSKRDNNGNLTTYQYNARGLETSRTEAAGTAQARTITTDWHPTLFLPVQVSEPXYQYDAEGRKTGEAVTTN
>Cluster_2867_Allele_107
MVGIIDEQGTRYATWTYDDQGRAISSEHANGAEKVTLAYNDDGSTTVTNEYDKHATYRFQVIQGIKRIVAIEGEPSPNCPGSNSTFTYDDQGLLTSKRDNNGNLTTYQYNARGLETSRTEAAGTAQARTITTDWHPTLFLPVQVSEPSRSTRYQYDAEGRRTSEGIMANQ
>Cluster_2867_Allele_108
MRTKASLLTQGRLLSVTCLMFTLFFAQSANAELYQWKISIPGEPTAFFPSYAAACQYYFDNTSKNWLKKIEKMNPKWVQCNVSGTGGITWQTSGATLIGNSCPLGAELNNETGSCDCRPGYEMNDAGCKLPDKNGPDKGAPPPEGCAGNPVNITNGNKYQVEHDLITPIPLARHYNGLDGLWRHSFSARITRKDDSYLLYREDGKVSEFTGAGRDLTSLTDLGKLSRLAGRFFYTSELNETIEFDPYGKLARLKTKEGRKYRVERGANLTISDEHGNKLVLSEGANHQLLRAQTGGISIEYTYDKEQRLTSVTRTDGQYNTKTQYLYDDPRNIKLLTGIQDNNNRRFATWAYDNQGRAISSEHANGAEKVSLAYNDDGSTTVTNEYGKQATYRFQVIQGIKRIVAIEGEPSPNCPSSNSTFTYDERGLLSSKRDNNGNLTTYQYNVRGLETSRTEAAGTAQARTITTDWHPTLFLPVQVSEPGRITRYQYDAEGRKTGETVTTR
>Cluster_2867_Allele_109
MEFDQNGILTKLTTKEGRKYRVERGANLTIGDEHGNKLVLSEGANHQLLRAQTGGISIEYTYDKEQRLTSVTRTDGQYSTKTQYLYDDPRNIKLLTGIQDNNNRRFATWAYDNQGRAISSEHANGAEKVSLAYNDDGSTTVTNEYGKQATYRFQVIQGIKRIVAIEGEPSPNCPSSNSTFTYDERGLLSSKRDNNGNLTTYQYNARGLETSRTEAAGTAQARTITTDWHPTLFLPVQVSEPGRITRYQYDAEGRKTGETVTTR
>Cluster_2867_Allele_110
MVGIIDEQGTRYATWTYDNQGRAISSEHANGAEKVTLAYNDDGSTTVTNEYGKQATYRFQVIQGIKRIVAIEGEPSPNCPGSNSTFTYDDQGLLTSKRDNNGNLTTYQYNARGLETSRTEAAGTAQARTITTDWHPTLFLPVQVSEPSRSTRYQYDAEGRRTSEGIMANQ
>Cluster_2867_Allele_111
MIQGIKRIVAIEGEPSPNCPSSNSTFTYDERGLLSSKRDNNGNLTTYQYNVRGLETSRTEAAGTAQARTITTDWHPTLFLPVQVSEPGRITRYQYDAEGRKTGETVTTR
>Cluster_3065_Allele_0
MLNGGPLNSAALNSAAHSAVPGPEPIIPGYAFTWRPIVRVGDDDVTPLLTGEIEVDREEGAAGVASFSIYLGDGPVVPTDWIGRTVTIDYATETAGELSQGRRFTGRVTQPAWNPVRRVLDVSCTDQLQQRVEAMEIAAVDALVGGAWSADVFEPVDGRSRWDYAQERLTSVTGSLDCSPYGALRVTSWLAVAPAFEFGPGSTVYGTLAVELADLSSQTNRIEIECDYRFSRLWQLNASYGWQHPGTGNAVGEAGFCNWRGDDTELPDVEMITSATESSGQTLFYATWYPLPPTGVYCNPPAAWVNSFTDLLLGGNWIAGRRWTQAVTERYRLVMEVQPSVAATGPIVGRQRASFEIESDRAERWESEPITGGSTGHDDEKDGNRRLSALNCLLAQGATTLIAAHRGTTVTWDVPTSMVLPIDLVHTLRLDDQGARAVGKCRRIVDRLDIASGSALTTISIAVMRGGAGAADPLVPPAGSSDPVSPPSGGGQLSTQLGGRNGSPAYDDEADGFSGNWSNRDPGAELFPRRFSLTANDILETYRDEHAPEIAATYRVAVPDDVLEM
>Cluster_3065_Allele_1
MLNGGPLNSAELNSAAHSAVPGPEPIIPGYAFTWRPIVRVGDDDVTPLLTGEIEVDREEGAAGVASFSIYLGDGPVVPTDWIGRTVTIDYATETAGELSQGRRFTGRVTQPAWNPVRRVLDVSCTDQLQQRVEAMEIAAVDALVGGAWSADVFEPVDGRSRWDYAQERLTSVTGSLDCSPYGALRVTSWLAVAPAFEFGPGSTVYGTLAVELADLSSQTNRVEIECDYRFSRLWQLNASYGWQHPGTGNAVGEAGFCNWRHDDTELPDVEMITTATESKGQTLFYATWYPLPPTGVYCNPPAAWVNNFTELLLGGNWIAGRRWVQSVTESYRLVMEVQPSVAATGPIVGRQRASFEIESDRAERWESDPITGGNTGHSDEKDDSRRLAALNCLLAQGATTLISAHRGTTVTWDVPTSMVLPIDLVHTIRLDDQGARAVGKCRRIVDRLDLASGSALTTISIAVMRGGGGAADPLVPPAGSADPVSPPSGGGQLSTQLGGRNGGPAYDDEADGFSGNWSNRDPGAELFPRRFIVTSPEIPANYRDEHAPEIAATYRVAVPDDVLEM
>Cluster_3065_Allele_2
MLNGGPLNSAALNSAAQSVVPGPEPIIPGYAFTWRAIVRVGDDDVTPLLTGEIEVDREEGAAGVASFSIYLGDGPVVPTDWIGRTVTIDYATETAGELSQGRRFTGRVTQPAWNPVRRVLDVSCTDQLQQRVEAMEIAAIDALVVGAWSADVFEPVDGRSRWDYAQERLTSVTGSLDCSPYGALRVTSWLSVAPAFEFGQGSTVYGSLAVELADLSSQTNRIEIECDYRFSRLWQLNASYSWQHPGTGNAVGEAGFCNWRGDDTELPDVEMITSATESSGQTLFYATWYPLPPTGVYCNPPAAWINNFTELLLGGNWIAGRRWVQSVTERYRLVMEVQPSVAATGPIVGRQRASFEIESDKASGWESDPITGGSTGHSDEKDDNRRLSALNCLLAQGATTLIAAHRGTTVTWDVPTSMVLPIDLVHTIRLDDQGARAVGKCQRIVDRLDLASGSALTTISIAVMRGGGGAADALAPPSGSVAPDSPPSGGGQLPTQLGGRNSSPIYDDEADGFAGNWTENDLDINPSLELFPRRFSVTAKDIPETYRDEHAPELAATYRVSVPDDLLEM
>Cluster_3065_Allele_3
MLNGGPLNSAALNSAAHSAVPGPEPIIPGYAFTWRPIVRIGDDDVTPLLTGEIEVDREEGAAGVASFSIYLGDGPVVPTDWIGRTVTIDYATEAAGELSQGRRFTGRVTQPAWNPVRRVLDVSCTDQLQQRVEAMEIAAVDALVGGAWSADVFEPVDGRSRWDYAQERLTSVTGSLDCSPYGALRVTSWLSVAPAYEFGQGSTVYGSLAVELADLSSQTNRVEIECDYRFSRLWQLNASYGWQHPGTGNAVGEAGFCNWRGDDTELPDVEMITSATESSGQTLFYATWYPLPPTGVYCNPPAAWRNDFTELLLGGNWIAGRRWVQSVTERYRLVMEVQPSVAATGPIVGRQRASFEVESDKAERWESDPITGGSTGHDDEKDGNRRLSALNCLLAQGATTLIAAHRGTTVTWDVPTSMVLPIDLVHTLRLDDQGARAVGKCRRIVDRLDLASGSALTTISIAVMRGGGGAEDPLVPPAGSSDPVSPPSGGGQLSTQLGGRNGSPAYDDEADGFSGNWSNRDPGAELFPRRFSLTAKDIPETYRDEHAPEISATYRVSVPDDVLEM
>Cluster_3065_Allele_4
MLNGGPLNSAALNSAAQSVVPGPEPIIPGYAFTWRAIVRVGDDDVTPLLTGEIEVDREEGAAGVASFSIYLGDGPVVPTDWIGRTVTIDYATETAGELSQGRRFTGRVTQPAWNPVRRVLDVSCTDQLQQRVEAMEIAAVDALVGGAWSADVFEPVDGRSRWDYAQERLTSVTGSLDCSPYGALRVTSWLSVVPAFEFGQGSTVYGSLTVELADLSSQTNRIEIECDYRFSRLWQLNASYGWQHPGTGNAVGEAGFCNWRGDDTELPDVEMITSATESSGQTLFYATWYPLPPTGVYCNPPAAWGNNFIELLLGGNWIAGRRWVQSVTERYRLVIEVQPSVAATGPIVGRQRASFEIESDKASRWESDPITGGSTGHSDEKDDNRRLSALNCLLAQGATTLIAAHRGTTVTWDVPTSMILPIDLVHTLRLDDQGARAVGKCRRIVDRLDLGSGSALTTISIAVMRGGGGAADPLVPPAGSSDPVSPPSGGGQLSTQLGGRNGSPAYDDEADGFSGNWSNRGPGAELFPRRFSLTANAISETYRDEHAPELAATYRVSVPDDLLEM
>Cluster_3065_Allele_5
MLNGGPLNSAELNSAAQSVVPGPEPIIPGYAFTWRAIVRVGDDDVTPLLTGEIEVDREEGAAGVASFSIYLGDGPVVPTDWIGRTVTIDYATETAGELSQGRRFTGRVTQPAWNPVRRVLDVSCTDQLQQRVEAMEIAAVDALVGGAWSADVFEPVDGRSRWDYAQERLTSVTGSLDCSPYGALRVTSWLSVAPAYEFGQGSTVYGSLAVELADLSSQTNRVEIECDYRFSRLWQLNASYGWQHPGTGNAVGEAGFCNWRGDDTELPDVEMITSATESSGQTLFYATWYPLPPTGVYCNPPAAWVNSFTDLLLGGNWIAGRRWTQAVTERYRLVMEVQPSVAATGPIVGRQRASFEIESDRSERWESDPITGGSTGHDDEKDGNRRLSALNCLLAQGATTLIAAHRGTTVTWDVPTSMVLPIDLVHTLRLDDQGARAVGKCRRIVDRLDLASGSALTTISIAVMRGGGGAEDPLVPPAGSSDPVSPPSGGGQLSTQLGGRNGSPAYDDEADGFSGNWSNRDPGAELFPRRFSLTAKDIPETYRDEHAPEIAATYRVSVPDDLLEM
>Cluster_3065_Allele_6
MLNGGPLNSAALNSAAHSAVPGPEPIIPGYAFTWRPIVRVGDDDVTPLLTGEIEVDREEGAAGVASFSIYLGDGPVVPTDWIGRTVTIDYATETAGELSQGRRFTGRVTQPAWNPVRRVLDVSCTDQLQQRVEAMEIAVVDALVGGAWSADVFEPVDGRSRWDYAQERLTSVTGSLDCSPYGALRVTSWLAVAPAFEFGPGSTVYGTLAVELADLSSQTNRVEIECDYRFSRLWQLNASYGWQHPGTRNAVGEAGFCNWRGDDTELPDVEMITSATESSGQTLFYATWYPLPPTGVYCNPPAAWVNSFTDLLLGGNWIAGRRWTQAVTERYRLVMEVQPSVAATGPIVGRQRASFEIESDRAERWESEPITGGSTGHDDEKDGNRRLSALNCLLAQGATTLIAAHRGTTVTWDVPTSMVLPIDLVHTLRLDDQGARAVGKCRRIVDRLDLASGSALTTISIAVMRGGGGAADPLVPPTGSSDPVSPPSGGGQLSTQLGGRNGSPAYDDEADGFSGNWSNRDPGAELFPRRFSLTANDIPETYRDEHAPEIAATYRVAVPDDVLEM
>Cluster_3065_Allele_7
MLNGGPLNSAELNSAAQSVVPGPEPIIPGYAFTWRAIVRVGDDDVTPLLTGEIEVDREEGAAGVASFSIYLGDGPVVPTDWIGRTVTIDYATETAGELSQGRRFTGRVTQPAWNPVRRVLDVSCTDQLQQRVEAMEIAAVDALVGGAWSADVFEPVDGRSRWDYAQERLTSVTGSLDCSPYGALRVTSWLSVVPAFEFGQGSTVYGSLAVELADLSSQTNRVEIECDYRFSRLWQLNASYGWQHPGTGNAVGEAGFCNWRGDDTELPDVEMITSATESSGQTLFYATWYPLPPTGVYCNPPAAWVNSFTDLLLGGNWIAGRRWTQAVTERYRLVMEVQPSVAATGPIVGRQRASFEIESDRSERWESDPITGGSTGHDDEKDGNRRLSALNCLLAQGATTLIAAHRGTTVTWDVPTSMVLPIDLVHTLRLDDQGARAVGKCRRIVDRLDLASGSALTTISIAVMRGGGGAEDPLVPPAGSSDPVSPPSGGGQLSTQLGGRNGSPAYDDEADGFSGNWSNRDPGAELFPRRFSLTAKDIPETYRDEHAPEIAATYRVSVPDDLLEM
>Cluster_3065_Allele_8
MLNGGPLNSAALNSAAQSVVPGPEPIIPGYAFTWRAIVRVGDDDVTPLLTGEIEVDREEGAAGVASFSIYLGDGPVVPTDWIGRTVTIDYATETAGELSQGRRFTGRVTQPAWNPVRRVLDVSCTDQLQQRVEAMEIAAVDALVGGAWSADVFEPVDGRSRWDYAQERLTSVTGSLDCSPYGALRVTSWLSVAPAFEFGQGSTVYGSLAVELADLSSQTNRIEIECDYRFSRLWQLNASYGWQHPGTGNAVGEAGFCNWRGDDTELPDVEMITSATESSGQTLFYATWYPLPPTGVYCNPPAAWRNDFTELLLGGNWIAGRRWVQSVTERYRLVMEVQPSVAATGPIVGRQRASFEIESDKAERWESDPITGGSTGHDDEKDGNRRLSALNCLLAQGATTLIAAHRGTTVTWDVPTSMVLPIDLVHTLRLDDQGARAVGKCRRIVDRLDLASGSALTTISIAVMRGGGGAEDPLVPPAGSSDPVSPPSGGGQLSTQLGGRNGSPAYDDEADGFSGNWSNRDPGAELFPRRFSLTAKDIPETYRDEHAPELAATYRVSVPDDLLEM
>Cluster_3065_Allele_9
MLNGGPLNSAALNSAAHSAVPGPEPIIPGYAFTWRPIVRVGDDDVTPLLTGEIEVDREEGAAGVASFSIYLGDGPVVPTDWIGRTVTIDYATETAGELSQGRRFTGRVTQPAWNPVRRVLDVSCTDQLQQRVEAMEIAAVDALVGGAWSADVFEPVDGRSRWDYAQERLTSVTGSLDCSPYGALRVTSWLSVAPAYEFGQGSTVYGSLAVELADLSSQTNRVEIECDYRFSRLWQLNASYGWQHPGTGNAVGEAGFCNWRGDDTELPDVEMITSATESSGQTLFYATWYPLPPTGVYCNPPAAWRNDFTELLLGGNWIAGRRWVQSVTERYRLVMEVQPSVAATGPIVGRQRASFEIESDRAERWESDPITGGSTGHDDEKDGNRRLSALNCLLAQGATTLIAAHRGTTVTWDVPTSMVLPIDLVHTLRLDDQGARAVGKCRRIVDRLDLGSGSALTTISIAVMRGGGGAADPLVPPAGSSDPVSPPSGGGQLSTQLGGRNGSPAYDDEADGFSGNWSNRDPGAELFPRRFSLTAKDIPEAYRDEHAPEIAATYRVSVPDDLLEM
>Cluster_3065_Allele_10
MLNGGPLNSAELNSAAQSVVPGPEPIIPGYAFTWRAIVRVGDDDVTPLLTGEIEVDREEGAAGVASFSIYLGDGPVVPTDWIGRTVTIDYATETAGELSQGRRFTGRVTQPAWNPVRRVLDVSCTDQLQQRVEAMEIAAVDALVGGGWSADVFEPVDGRSRWDYAQERLTSVTGSLDCSPYGALRVTSWLSVAPAFEFGQGSTVYGSLAVELADLSSQTNRIEIECDYRFSRLWQLNASYGWQHPGTGNAVGEAGFCNWRGDDTELPDVEMITSATESSGQTLFYATWYPLPPTGVYCNPPAAWRNDFTELLLGGNWIAGRRWVQSVTERYRLVMEVQPSVAATGPIVGRQRASFEIESDKAERWESDPITGGSTGHDDEKDGNRRLSALNCLLAQGATTLIAAHRGTTVTWDVPTSMILPIDLVHTLRLDDQGARAVGKCRRIVDRFDLGSGSALTTISIAVMRGGAGAADPLVPPAGSSDPVSPPSGGGQLSTQLGGRNGSPAYDDAADGFSGNWSNRDPGAELFPRRFSLTAKDIPETYRDEHAPELAATYRVSVPDDLLEM
>Cluster_3065_Allele_11
MLNGGPLNSAALNSAAHSAVPGPEPIIPGYAFTWRPIVRVGDDDVTPLLTGEIEVDREEGAAGVASFSIYLGDGPVVPTDWIGRTVTIDYATETAGELSQGRRFTGRVTQPAWNPVRRVLDVSCTDQLQQRVEAMEIAAVDALVGGAWSADVFEPVDGRSRWDYAQERLTSVTGSLDCSPYGALRVTSWLSVAPAYEFGQGSTVYGSLAVELADLSSQTNRVEIECDYRFSRLWQLNASYGWQHPGTGNAVGEAGFCNWRGDDTELPDVEMITSATESSGQTLFYATWYPLPPTGVYCNPPAAWRNDFTELLLGGNWIAGRRWVQSVTERYRLVMEVQPSVAATGPIVGRQRASFEIESDKAERWESDPITGGSTGHDDEKDGNRRLSALNCLLAQGATTLIAAHRGTTVTWDVPTSMVLPIDLVHTLRLDDQGARAVGKCRRIVDRLDLGSGSALTTISIAVMRGGGGAADPLVPPAGSSDPVSPPSGGGSSRRSLEDATAVPRMTMRRMVSQATGATAIPALSCSRGASR
>Cluster_3065_Allele_12
MFPRRFSLTASDIPETYRDEHAPEIAATYRVSVPDDVLEM
>Cluster_3065_Allele_13
MLNGGPLNSAELNSAAQSVVPGPEPIIPGYAFTWRAIVRVGDDDVTPLLTGEIEVDREEGAAGVASFSIYLGDGPVVPTDWIGRTVTIDYATETAGELSQGRRFTGRVTQPAWNPVRRVLDVSCTDQLQQRVEAMEIAAVDALVGGAWSADVFEPVDGRSRWDYAQERLTSVTGSLDCSPYGALRVTSWLSVAPAYEFGQGSTVYGSLAVELADLSSQTNRIEIECDYRFSRLWQLNASYGWQHPGTGNAVGEAGFCNWRGDDTELPDVEMITSATESSGQTLFYATWYPLPPTGVYCNPPAAWRNDFTELLLGGNWIAGRRWVQSVTERYRLVMEVQPSVAATGPIVGRQRASFEIESDKAERWESDPITGGSTGHDDEKDGNRRLSALNCLLAQGATTLIAAHRGTTVTWDVPTSMVLPIDLVHTLRLDDQGARAVGKCRRIVDRLDLGSGSALTTISIAVMRGGGGAADPLVPPAGSFDPVSPPSGGGQLSTQLGGRNGSPAYDDEADGFSGNWSNRDPGAELFPRRFSLTAKDIPETYRDEHAPEIAATYRVSVPDDVLEM
>Cluster_3065_Allele_14
MLNGGPLNSAALNSAPHSAVPGPEPIIPGYAFRWRPIVRVGDDDVTPLLTGEIEVDREEGAAGVASFSIYLGDGPVVPTDWIGRTVTIDYAMETAGELSQGRRFTGRVTQPAWNPVRRVLDVSCTDQLQQRVEAMEIAAVDALVGGAWSADVFEPVDGRSRWDYAQERLTSVTGSLDCSPYGALRVTSWLAVAPAFEFGPGSTVYGTLAVELADLSSQTNRVEIECDYRFSRLWQLNASYGWQHPGTGSAVGEAGFCNWRGDDTELPDVEMITSATESSGQTLFYATWYPLPPTGVYCNPPAAWVNNFTELLLGGNWIAGRRWVQSVTERYRLVMEVQPSVAATGPIVGRQRASFEIESDSAERWENDPITGGNTGHSDEKDDSRRLATLNCLLAQGATTLISAHRGTTVTWDVPTSMVLPIDLVHTIRLDDQGARAVGKCRRIVDRLDLASGSALTTISIAVMRGGGGAADPLVPPAGSADPVSPPSGGGQLSTQLGGRNGGPAYDDEADGFSGNWSNRDPGAELFPRRFIVTSPEIPANYRDEHAPEIAATYRVAVPDDVLEM
>Cluster_3065_Allele_15
QGRRFTGRVTQPAWNPVRRVLDVSCTDQLQQRVEAMEIAAVDALVGGAWSADVFEPVDGRSRWDYAQERLTSVTGSLDCSPYGALRVTSWLSAAPAYEFGQGSTVYGSLAVELADLSSQTNRVEIECDYRFSRLWQLNASYGWQHPGTGNAVGEAGFCNWRGDDTELPDVEMITSATESSGQTLFYATWYPLPPTGVYCNPPAAWR
>Cluster_3065_Allele_16
QGRRFTGRVTQPAWNPVRRVLDVSCTDQLQQRVEAMEIAAVDALVGGAWSADVFEPVDGRSRWDYAQERLTSVTGSLDCSPYGALRVTSWLSVAPAFEFGQGSTVYGSLAVELADLSSQTNRIEIECDYRFSRLWQLNASYGWQHPGTGNAVGEAGFCNWRGDDTELPDVEMITSATESSGQTLFYATWYPLPPTGVYCNPPAAWRNDFTELLLGGNWIAGRRWVQSVTERYRLVMEVQPSVAATGPIVGRQRASFEIESDKAERWESDPITGGSTGHDDEKDGNRRLSALNCLLAQGATTLIAAHRGTTVTWDVPTSMVLPIDLVHTLRLDDQGARAVGKCRRIVDRLDLASGSALTTISIAVMRGGGGAEDPLVPPAGSSDPVSPPSGGGQLSTQLGGRNGSPAYDDEADGFSGNWSNRDPGAELFPRRFSLTAKDIPETYRDEHAPELAATYRVSVPDDLLEM
>Cluster_3065_Allele_17
MEIAAVDALVGGAWSADVFEPVDGRSRWDYAQERLTSVTGSLDCSPYGALRVTSWLSVAPAFEFGQGSTVYGSLAVELADLSSQTNRIEIECDYRFSRLWQLNASYGWQHPGTGNAVGEAGFCNWRGDDTELPDVEMITSATESSGQTLFYATWYPLPPTGVYCNPPAAWRNDFTELLLGGNWIAGRRWVQSVTERYRLVMEVQPSVAATGPIVGRQRASFEIESDKAERWESDPITGGSTGHDDEKDGNRRLSALNCLLAQGATTLIAAHRGTTVTWDVPTSMVLPIDLVHTLRLDDQGARAVGKCRRIVDRLDLASGSALTTISIAVMRGGGGAEDPLVPPAGSSDPVSPPSGGGQLSTQLGGRNGSPAYDDEADGFSGNWSNRDPGAELFPRRFSLTAKDIPETYRDEHAPELAATYRVSVPDDLLEM
>Cluster_3065_Allele_18
MLNGGPLNSAALNSAAHSAVPGPEPIIPGYAFTWRPIVRVGDDDVTPLLTGEIEVDREEGAAGVASFSIYLGDGPVVPADWIGRTVTIDYATETAGELSQGRRFTGRVTQPAWNPVRRVLDVSCTDQLQQRVEAMEIAAVDALVGGAWSADVFEPVDGRSRWDYAQERLTSVTGSLDCSPYGALRVTSWLSVAPAYEFGQGSTVYGSLAVELADLS
>Cluster_3065_Allele_19
MLNGGPLNSAALNSAAQSVVPGPEPIIPGYAFTWRAIVRVGDDDVTPLLTGEIEVDREEGAAGVASFSIYLGDGPVVPTDWIGRTVTIDYATETAGELSQGRRFTGRVTQPAWNPVRRVLDVSCTDQLQQRVEAMEIAVVDALVGGAWSADVFEPVDGRSRWDYAQERLTSVTGSLDCSPYGALRVTSWLSVAPAFEFGQGSTVYGSLAVELADLSSQTNRIEIECDYRFSRLWQLNASYGWQHPGTGNAVGEAGFCNWRGDDTELPDVEMITSATESSGQTLFYATWYPLPPTGVYCNPPAAWRNDFTELLLGGNWIAGRRWVQSVTERYRLVMEVQPSVAATGPIVGRQRASFEIESDRAERWESDPVTGGSTGHDDEKDGNRRLSALNCLLAQGVTTLIAAHRGTTVTWDVPTSMILPIDLVHTLRLDDQGARAVGKCRRIVDRLDLASGSALTTISIAVMRGGGGAADPLVPPAGSVAPASPPSGGGQLPTQLGGRNSSPTFDDMADGFSGNWSNRDPGAELFPRRFSLTAKDIPETYRDEHAPELAATYRVAVPDDLLEM
>Cluster_3065_Allele_20
MLNGGPLNSAELNSAAQSVVPGPEPIIPGYAFTWRAIVRVGDDDVTPLLTGEIEVDREEGAAGVASFSIYLGDGPVVPTDWIGRTVTIDYATETAGELSQGRRFTGRVTQPAWNPVRRVLDVSCTDQLQQRVEAMEIAAVDALVGGAWSADVFEPVDGRSRWDYAQERLTSVTGSLDCSPYGALRVTSWLSVAPAYEFGQGSTVYGSLAVELADLSSQTNRIEIEFDYRFSRLWQLNASYGWQHPGTGNAVGEAGFCNWRGDDTELPDVEMITSATESSGQTLFYATWYPLPPTGVYCNPPAAWVNNFTELLLGGNWIAGRRWVQSVTERYRLVMEVQPSIAATGPIVGRQRASFEIESDRAERWESEPITGGSTGHDDEKDGNRRLSALNCLLAQGATTLIAAHRGTTVTWDVPTSMVLPIDLVHTLRLDDQGARAVGKCRRIVDRLDLASGSALTTISIAVMRGGGGAADPLVPPAGSSDPVSPPSGGGQLSTQLGGRNGSPAYDDEADGFAGNWSNRDPGAELFPRRFSLTAKDIPETYRDEHAPEIAATYRVAVPDDVLEM
>Cluster_3065_Allele_21
MLNGGPLNSAALNSAAHSAVPGPEPIIPGYAFTWRAIVRVGDDDVTPLLTGEIEVDREEGAAGVASFSIYLGDGPVVPTDWIGRTVTIDYATETAGELSQGRRFTGRVTQPAWNPVRRVLDVSCTDQLQQRVEAMEIAAVDALVGGAWSADVFEPVDGRSRWDYAQERLTSVTGSLDCSPYGALRVTSWLSVAPAYEFGQGSTVYGSLAVELADLSSQTNRVEIECDYRFSRLWQLNASYGWQHPGTGNAVGEAGFCNWRGDDTELPDVEMITSATESSGQTLFYATWYPLPPTGVYCNPPAAWRNDFTELLLGGNWIAGRRWVQSVTERYRLVMEVQPSVAATGPIVGRQRASFEIESDRAERWESDPITGGSTGHDDEKDGNRRLSALNCLLAQGATTLIAAHRGTTVTWDVPTSMVLPIDLVHTLRLDDQGARAVGKCRRIVDRLDLGSGSALTTISIAVMRGGAGAADPLVPPAGSSDPVSPPSGGGQLSTQLGGRNGSPAYDDEADGFSGNWSNRDPGAELFPRRFSLTAKDIPETYRDEHAPELAATYRVSVPDDLLEM
>Cluster_3065_Allele_22
MLNGGPLNSAALNSAAHSAVPGPEPVIPGYAFTWRPIVRVGDDDVTPLLTGEIEVDREEGAAGVASFSIYLGDGPVVPTDWIGRTVTIDYATETAGELSQGRRFTGRVTQPAWNPVRRVLDISCTDQLQQRVEAMEIAAVDALVGGAWSADVFEPVDGRSRWDYAQERLTSVTGSLDCSPYGALRVTSWLAVAPAFEFGPGSTVYGTLAVELADLSSQTNRIEIECDYRFSRLWQLNASYGWQHPGTGNAVGEAGFCNWRGDDTELPDVEMITSATESSGQTLFYATWYPLPPTGVYCNPPAAWVNNFTELLLGGNWIAGRRWVQSVTERYRLVMEVQPSVAATGPIVGRQRASFEIESDKAERWESDPITGGSTGHDDEKDGNRRLSALNCLLAQGATTLIAAHRGTTVTWDVPTSMVLPIDLVHTLRLDDQGARAVGKCRRIVDRLDLGSGSALTTISIAVMRGGGGAADPLVPPAGSSDPVSPPSGGGQLSTQLGGRNGSPAYDDEADGFAGNWSNRDPGAELFPRRFSLTASDIPETYRDEHAPEIAATYRVSVPDDVLEM
>Cluster_3065_Allele_23
MLNGGPLNSAALNSAAQSVVPGPEPIIPGYAFTWRAIVRVGDDDVTPLLTGEIEVDREEGAAGVASFSIYLGDGPVVPTDWIGRTVTIDYATETAGELSQGRRFTGRVTQPAWNPVRRVLDVSCTDQLQQRVEAMETAAVDALVGGAWSADVFEPVDGRSRWDYAQERLTSVTGSLDCSPYGALRVTSWLSVAPAFEFGQGSTVYGSLAVELADLSSQTNRIEIECDYRFSRLWQLNASYGWQHPGTGNAVGEAGFCNWRGDDTELPDVEMITSATESSGQTLFYATWYPLPPTGVYCNPPAAWRNDFTELLLGGNWIAGRRWVQSVTERYRLVMEVQPSVAATGPIVGRQRASFEIESDKAERWESDPITGGSTGHDDEKDGNRRLSALNCLLAQGATTLIAAHRGTTVTWDVPTSMVLPIDLVHTLRLDDQGARAVGKCRRIVDRLDLGSGSALTTISIAVMRGGGGAADPLVPPAGSFDPVSPPSGGGQLSTQLGGRNGSPAYDDEADGFSGNWSNRDPGAELFPRRFSLTAKDIPETYRDEHAPEIAATYRVSVPDDVLEM
>Cluster_3065_Allele_24
MLNGGPLNSAALNSAAHSAVPGPEPIIPGYAFTWRPIVRVGDDDVTPLLTGEIEVDREEGAAGVASFSIYLGDGPVVPTDWIGRTVTIDYATETAGELSQGRRFTGRVTQPAWNPVRRVLDISCTDQLQQRVEAMEIAAVDALVAGAWSADVFEPVDGRSRWDYAQERLTSVTGSLDCSPYGALRVTSWLAVAPAFEFGPGSTVYGTLAVELADLSSQTNRVEIECDYRFSRLWQLNASYGWQHPGTGNAVGEAGFCNWRHDDTELPDVEMITTATESKGQTLFYATWYPLPPTGVYCNPPAAWGNNFTELLLGGNWIAGRRWVQSVTESYRLVMEVQPSVAATGPIVGRQRASFEIESDRAERWESDPITGGNTGHSDEKDDSRRLAALNCLLAQGATTLISAHRGTTVTWDVPTSMVLPIDLVHTIRLDDQGARAVGKCRRIVDRLDLASGSALTTISIAVMRGGGGAADPLVPPAGSADPVSPPSGGGQLSTQLGGRNGGPAYDDEVDGFSGNWSNRDPGAELFPRRFIVTSPGIPANYRDEHAPEIAATYRVAVPDDVLEM
>Cluster_3065_Allele_25
MLNGGPLNSAALNSAAQSVVPGPEPIIPGYAFTWRAIVRVGDDDVTPLLTGEIEVDREEGAAGVASFSIYLGDGPVVPTDWIGRTVTIDYATETAGELSQGRRFTGRVTQPAWNPVRRVLDVSCTDQLQQRVEAMEIAAVDALVGGAWSADVFEPVDGRSRWDYAQERLTSVTGSLDCSPYGALRVTSWLSVAPAFEFGQGSTVYGSLAVELADLSSQTNRIEIECDYRFSRLWQLNASYGWQHPGTGNAVGEAGFCNWRHDDTELPDVEMITTATESKGQTLFYATWYPLPPTGVYCNPPAAWINNFTGLVLGGNWIAGRRWTQSVTERYRLAMEVQPSVAATGPIVGRQRASFEVESDKGERWESEPVTGGSTGHDDEADESRRLAALNCLLAQGATTLIAAHRGTTVTWDVPTSMVLPIDLVHTIRLDDQGARAVGKCRRIVDRFDLASGSALTTLSIAVMRGGGGVADALAPPAGSVAPASPPSGGGQLPTQLGGRNSSPVYDEEADGFSGNWTENDLDINPSLELFPRRFVVTSPEIPANYRDEHAPEIAATYRVAVPDDVLEM
>Cluster_3065_Allele_26
MLNGGPLNSAALNSAAHSAVPGPEPIIPGYAFTWRPIVRVGDDDVTPLLTGEIEVDREEGAAGVASFSIYLGDGPVVPTDWIGRTVTIDYATETAGELSQGRRFTGRVTQPAWNPVRRVLDVSCTDQLQQRVEAMEIAAVDALVGGAWSADVFEPVDGRSRWDYAQERLTSVTGSLDCSPYGALRVTSWLSVAPAYEFGQGSTVYGSLAVELADLSSQTNRVEIECDYRFSRLWQLNASYGWQHPGTGNAVGEAGFCNWRGDDTELPDVEMITSATESSGQTLFYATWYPLPPTGVYCNPPAAWVNSFTDLLLGGNWIAGRRWTQAVTERYRLVMEVQPSVAATGPIVGRQRASFEIESDRSERWESDPITGGSTGHDDEKDGNRRLSALNCLLAQGATTLIAAHRGTTVTWDVPTSMVLPIDLVHTLRLDDQGARAVGKCRRIVDRLDLASGSALTTISIAVMRGGGGAEDPLVPPAGSSDPVSPPSGGGQLSTQLGGRNGSPAYDDEADGFSGNWSNRDPGAELFPRRFSLTAKDIPETYRDEHAPEIAATYRVSVPDDLLEM
>Cluster_3065_Allele_27
MFPRRFSLTANDIPETYRDEHAPEIAATYRVAVPDDVLEM
>Cluster_3065_Allele_28
MLNGGPLNSAELNSAAHSAVPGPEPIIPGYAFTWRPIVRVGDDDVTPLLTGEIEVDREEGAAGVASFSIYLGDGPVVPADWIGRTVTIDYATEIAGELSQGRRFTGRVTQPAWNPVRRVLDVSCTDQLQQRVEAMEIAAVDALVGGAWSADVFEPVDGRSRWDYAQERLTSVTGSLDCSPYGALRVTSWLSVAPAYEFGQGSTVYGSLAVELADLSSQTNRVEIECDYRFSRLWQLNASYGWQHPGTGNAVGEAGFCNWRGDDTELPDVEMITSATESSGQTLFYATWYPLPPTGVYCNPPAAWGNNFIELLLGGNWIAGRRWVQSVTERYRLVIEVQPSVAATGPIVGRQRASFEIESDKASRWESDPITGGSTGHSDEKDDNRRLSALNCLLAQGATTLIAAHRGTTVTWDVPTSMILPIDLVHTLRLDDQGARAVGKCRRIVDRLDLGSGSALTTISIAVMRGGGGAADPLVPPAGSSDPVSPPSGGGQLSTQLGGRNGSPAYDDEADGFSGNWSNRDPGAELFPRRFSLTANAISETYRDEHAPELAATYRVSVPDDLLEM
>Cluster_3273_Allele_0
MNRLAASPLLFAGLFASAPLLAAPQAVDSRISAVTVYADRAVVTRTARLQLPKGQHEIALEQLPFQLDDTSLRASLGASAAATLLDVSSAAQRVERPDDNRVQQLDQQLREIDRQLREIHDRGSVLEAQKKFLADIQSGSTQPGKDRPMPGIDELKSLLQLTEGNLERLLAEQRQLDDRAAELEQRKQQLQEQRGTLNGDGKRFKRAVLRVALEQPAQVEVKLDYTLRDASWQPTYDARLRDGAKTIELTYQGLVRQSSGEDWTDVDLTLSTARPALGGNVPRLNPWIVDIDAPNAYYGAEMAMQDVPAPMPQAAPIARTSAKMAMPAPAPKLAEARLATAEVSSGAASASFHIPVPATLNSDGSAQKVTIARLEMPAKLRYLAAPALRETAYLEAETRNDSDYPLLPGTLNTFLGNSFVASGHLRGVMPGESFELALGADEGIGIERKLVKRYTDSSGLIGNRTRVNYEFRIDVRNNHKNAERVQFEDQLPVSRNEQIQVTLLEPKAQEVKREDDGKLKWDWTLQPGEKRSATLKFSVEYPKDLAVSGLD
>Cluster_3464_Allele_0
MMTEHDDPTLDRLKHHFAQRVINQARQVLEVWQRLTRAEWNSDGMEELADATLRLQRYAERFEQAEHAQLAGAIDRTLDVVEANRGRLSSESISELNQLMQRLSRTGLRHGDQLEHTVLPPLRKPVYLALKDRERAERLAQQLEFFGLQALSCETADAFRASMRERYPAAIVMEVDFAGPDMGLRLASEAQAGLEHKLPVLFFSDSETDTPTRLAAARAGGQEFFTGTLDASSVLEKIETLSRLSFYEPYRVLIVDDSRAQALHTEMVLNSAGIITRALTEPLSVMAELSDFQPDLIILDMYMPECLGTELAKVIRQHERHVSVPIIYLSAEDDLDKQLDAMSEGGDDFLTKPIRPRHLIATVRTRASRARSLKARMVRDSLTGLYNHTHTLQLLEDARLRARRDGRPLSFAMLDIDHFKQVNDRFGHPMGDRVIKGLALFLKQRLRKTDHIGRYGGEEFAVVLPDTDLDAARLVLDEIRQRFAEIHYPAQPTDLRCTFSCGIAELTPDLDIKSMAKQADEALYRAKHGGRNRIEVYRPDAR
>Cluster_4461_Allele_2
MMRRNRGRRSRHPHYAGTDAAAIPEAGMAISVFDLFKIGIGPSSSHTVGPMRAAALFTAALRQRQALSAVRRLEVRLYGSLSATGVGHGTDRAVIMGLMGEWPDRIDPTQIAPRMAALLDSGLLQLDGRVAVPFDWVRDMRLLDENLPYHPNAMTLVAYGEQGELHQETYYSVGGGFVVDAAQAASGQLDQDHTVLPYDFSSAEELLLLCKRHNLRVSELMLANERIWRSETDIREGLRRIWQAMRDCVDNGLRNEGILPGGLNVQRRAARLHRNLQEIGKPNVIGSTLSAMEWVNLFALAVNEENAAGGRMVTAPTNGAAGIIPAVLHYYMKFNPDAQDRDVVDYLLAAAAVGILCKKNASISGAEVGCQGEVGSACAMAAAGLAEVLGATPAQVENAAEIGLEHNLGLTCDPVGGLVQVPCIERNAIAAVKAINAAQMALRGDGQHFISLDKVIRTMRDTGADMHDKYKETSRGGLAVNAIEC
>Cluster_4591_Allele_5
MFPSSEVEAKRTTLNLELESNTDRLLQEKDDLLPQSVTNSSDEGTPFAQVEGASDDNTAEQDSDKPGTSVADADTKPVDPEWKTITVASGDTLSTVFTKAGLSTSAMHDMLTSSKDAKRFTHLKVGQEVKLKLDPKGELQALRVKQSELETIGLDKTDKGYSFKREKAQIDLHTAYAHGRITSSLFVAGRNAGLPYNLVTSLSNIFGYDIDFALDLREGDEFDVIYEQHKVNGKQVATGNILAARFVNRGKTYTAVRYTNKQGNTSYYRADGSSMRKAFIRTPVDFARISSRFSLGRRHPILNKIRAHKGVDYAAPIGTPIKATGDGKILEAGRKGGYGNAVVIQHGQRYRTIYGHMSRFAKGIRAGTSVKQGQIIGYVGMTGLATGPHLHYEFQINGRHVDPLSAKLPMADPLGGADRKRFMAQTQPMIARMDQEKKTLLALNKQR
>Cluster_4908_Allele_0
MNDVTIIDRFLDTFSRYIDSGFGLLQGEVAFLTATLIVIDMTIAGLYWAMSHATGQGDDVIAKLLRKVLCVGAFAYIIGNFNWLASIVFRSFAGLGITATGSAITMENFLQPGRLAKTGIDAAAPILEQIGDMAGFPEVFVNIDPIVVLFIAWLVVILCFFVLAVQLFITLIEFKLTTLAGFVLIPFALWNKTSFLAEKVLGNVVSSGIKVLVLAVIVGIGSGLFAEFQVHPDEPSIDHALVVMLASLALLALGIFGPGIATGLVSGAPQLGAGAMAGAAVGAVGTGVAIGAAVTGVGGAVMAGARMAPAAAKLAGAGARAATSAAGSARSAFQAGSAAAGGGAKGAAAGLGNVAKTGAQAAGRSVTSGASAVGQKVADSFRAGWNGTEAGSDGAGPGQTADGTAGSQKQEQPAWAKRMHRRQQATHAATTAAHTLRGGDGGGSGQGPSLRDSDT
>Cluster_4908_Allele_1
MNDVTIIDQFLNTFAAYIDSGFGLLRGEVAFLTATLIVIDMTIAGLYWAMSHATGQGEDVIAKLLRKVLYVGAFAYIINNFNWLASIVFRSFAGLGITATGSAITMENFLQPGRLAKTGIDAGAPILEQIGEMAGFPEVFVNLDPIVVMFLAWLVVVLCFFVLAIQLFITLIEFKLTTLAGFVLVPFALWNKTAFLAEKVLGNVVASGVKVLVLAVIVGIGSGLFAQFQVHPAEPSIDHALVIMLASLTLLALGIFGPGIATGLVSGAPQLGAGAMAGAAVGAAGAAVAVGAAATGVGGAVMAGARMAPAAAKLAGSGARAAASTASSAKSAFQAGSAAAGGGAKGAMAGLGNVTKTGAQAAGRGAASRASAAGQRMAAPFRAGWNGAAADGGAGAASGQGAAGEAASGAATAQTQEQPAWAKRLDRRQQLTHAATTTAHALRGGDGGGSGQGPSLRDSDS
>Cluster_4908_Allele_2
MNDVTIIDRFLDTFSRYIDSGFGLLQGEVAFLTATLIVIDMTIAGLYWAMSHATGQGEDVIAKLLRKVLYVGAFAYIIGNFNWLASIVFRSFAGLGITATGSAITMENFLQPGRLAKTGIDAAAPILEQVGDMAGFPEVFVNVDAIAVMFLAWLVVVLCFFVLAIQLFITLIEFKLTTLAGFVLVPFALWNKTSFLAEKVLGNVVSSGIKVLVLAVIVGIGSGLFAEFQVHPDEPSIDHALVIMLASLALLALGIFGPGIATGLVSGAPQLGAGAMAGAAVGAAGTAVAIGAAATGVGGAVAAGARMAPAAAKLAGSGARAATSAAGSAGAAFRAGSAAAGGGAKGAMAGMGNVAKTGAQAAGRRAASGASAAGQKMAGPFRAGWNGAEADGGAGATSGAGAGAAADGAAGSQKQEQPAWAKRMHRRQQITHAATTAAHTLRGGDGGGSGSGPSLRDSDT
>Cluster_4908_Allele_3
MNDVTIIDRFLDTFSRYIDSGFGLLHGEVAFLTATLIVIDMTIAGLFWAMGHAVGQGEDVIAKLIRKVLYVGAFAYIIGNFNTLAGILFRSFAGLGLTASGSTLSMENFLHPGRLAKVGIDAGAPILEQIGNMAGFPEVFVNITPIVVMFLAWLIVILCFFVLAIQLFITLIEFKLTTLAGFVLVPFALWNKTAFLAEKVLGNVVSSGIKVLVLAVIVGIGSGLFAEFQVHPAEPSIDHSVVVMLASLTLLALGIFGPGIATGLVSGGPQLGAGAMAGAALGAAGAAVAVGAAATGVGGAVAAGARMAPAAAKLAGSGARAAAGAASSARSAFQAGSASAGGGLKGAAAGFGNVAKTGAQAAGQKVADGARSMKERAAAAFRQEGTTSAGGGTAAASGGPASGGDTPSTAPQEQPAWAKRLHRRQQLTHAATTAAHTLRGGDGGSSSQGPSLRDSDS
>Cluster_4908_Allele_4
MNDVSIIDHFLNVFSTYIDSGFGLLRGEVAFLTATLVAIDMTLAGLYWALGHATGQGEDVMAKLIRKVLYVGAFAYIIGNFNMLASIVFRSFAGLGLTATGSTLSMETFLQPGHLAKTGIDAAAPILDQISEMAGFPEVFINLTPIVVMFLAWLVVILCFFVLAVQLFITLIEFKLTTLAGFVLVPFALWNKTAFLAEKVLGNVVASGIKVLVLAVIVGIGTGLFAEFQVTPDEPSIDHALVVMLASLAMLALGIYGPGIATGLVSGSPQLGAGAMAGAALGAAGTAVAVGAAATGVGGAVAAGARMAPAAASAIGSGARAAASTATGARSAFQAGSAAAGGGAKGAMAGLGNVAKTGAQAVGQKAAAGVRSVGQRAAAAFRSDGAGAAASGASASGQAASEAQANTAEQSQPAWAKRLHRRQQIAHAATTAAHTLRGGDGGGSAQGPSLGNSDS
>Cluster_4908_Allele_5
MTIIDQFLNTFATYIDSGFGLLRGEVAFLTATLIVIDMTIAGLYWAMSHATGQGDDVIAKLLRKVLYVGAFAYILNNFNWLASIVFRSFAGLGITATGSAITMENFLQPGRLAKTGIDAGAPILEQIGEMAGFPEVFANLDPIVVMFLAWLVVVLCFFVLAIQLFITLIEFKLTTLAGFVLVPFALWNKTSFLAEKVLGNVVAAGIKVLVLAVIVGIGSGLFAQFQVHPAEPNIDHALVIMLASLTLLALGIFGPGIATGLVSGAPQLGAGAMAGAAVGAAGTAVAVGAAATGVGGAVAAGARMAPAAAKLAGSGARAATSAAGSAKSAFQAGSAAAGGGAKGAMAGLGNVAKTGAQSAGRAAASRASAAGQRMAAPFRAGWNGDAGASAGQAATSEAPAGAAAAQAPEQPAWAKRLHRRQQLTHAATTAAHALRGGDGGGSGQGPSLRGSDD
>Cluster_4908_Allele_6
MNDVTIIDRFLDTFSRYIDSGFGLLHGEVAFLTATLIVIDMTIAGLFWAMGHATGQGEDVIAKLIRKVLYVGAFAYIIGNFNWLAGIVFRSFAGLGLTASGSTLSMENFLQPGRLAKVGIDAGAPILKQIGDMAGFPEVFVNITPIVVMFLAWLIVLLCFFVLAIQLFITLIEFKLTTLAGFVLVPFALWNKTAFLAEKVLGNVVSSGIKVLVLAVIVGIGSGLFAEFQVQPAEPSIDHSVVVMLASLTLLALGIFGPGIAAGLVSGGPQLGAGAMAGAALGAAGAAVAVGAAATGVGGAVAAGARMAPAAAKLAGSGARAAVGAASSAKSAFQAGSASAGGGFKGAAAGVGNVAKTGAQAAGQKVADGARSMKERVAAAFRPDDAPASSGPQSAADSAAPTAAEQPAWAKRLHRRQQLTHAATTAAHTLRGGDGGSSSQGPSLRDSDS
>Cluster_4908_Allele_7
MNDVTIIDQFLNTFAAYIDSGFGLLRGEVAFLTATLIVIDMTIAGLYWAMSHATGQGEDVIAKLLRKVLYVGAFAYIINNFNWLASIVFRSFAGLGITATGSAITMENFLQPGRLAKTGIDAGAPILEQIGEMAGFPEVFVNLDPIVVMFLAWLVVVLCFFVLAIQLFITLIEFKLTTLAGFVLVPFALWNKTAFLAEKVLGNVVASGVKVLVLAVIVGIGSGLFAQFQVHPAEPSIDHALVIMLASLTLLALGIFGPGIATGLVSGAPQLGAGAMAGAAVGAAGTAVAIGAAATGVGSAVAAGARMAPAAAKLAGSGARAATSAASSAKSAFQAGSAAAGGGAKGAMAGLGNVAKTGAQAAGRGAASRASAAGQRMAAPFRAGWNGAAADGGAGAASGQGAAGEAASGAATAQTQEQPAWAKRLHRRQQLTHAATTTAHALRGGDGGGSGQGPSLRDSDS
>Cluster_4908_Allele_8
MNDVTIIDQFLNTFAAYIDSGFGLLRGEVAFLTATLIVIDMTIAGLYWAMSHATGQGEDVIAKLLRKVLYVGAFAYIINNFNWLASIVFRSFAGLGITATGWAITMENFLQPGRLAKTGIDAGAPILEQIGEMAGFPEVFVNLDPIVVMFLAWLIVVLCFFVLAIQLFITLIEFKLTTLAGFVLVPFALWNKTAFLAEKVLGNVVASGVKVLVLAVIVGIGSGLFAQFQVHPAEPSIDHALVIMLASLTLLALGIFGPGIATGLVSGAPQLGAGAMAGAAVGAAGTAVAIGAAATGVGGAVAAGARMAPAAAKLAGAGARAATSAAGSAKSAFQAGSAAAGGGAKGAMAGLGNVAKTGAQAAGRGAASRASAAGQRIAAPFRAGWNGAAADGGAGAASGQGAAGEAASGAATAQTQKQPAWAKRLHRRQQLTHAATTAAHTLRGGDGGGSGQGPSLRDSDS
>Cluster_4908_Allele_9
MNDVTVIDRFLDTFSRYIDSGFGLLQGEVAFLTATLIVIDMTIAGLYWAMSHATGQGDDVIAKLLRKVLYVGAFAYIIGNFNWLASIVFRSFAGLGITATGSAITMENFLQPGRLAKTGIDAAAPILEQIGDMAGFPEVFVNIDPIVVLFIAWLVVILCFFVLAVQLFITLIEFKLTTLAGFVLIPFALWNKTSFLAEKVLGNVVSSGIKVLVLAVIVGIGSGLFAEFQVHPDEPSIDHALVVMLASLALLALGIFGPGIATGLVSGAPQLGAGAMAGAAVGAVGTGVAIGAAATGVGGAVMAGARMAPAAAKLAGAGARAATSAAGSARSAFQAGSAAAGGGAKGAAAGLGNVAKTGAQAAGRSVTSGASAVGQKVADSFRAGWNGTEAGSDGAGRGQTADGTAGSQKQEQPAWAKRMHRRQQATHAATTAAHTLRGGDGGGSGQGPSLRDSDT
>Cluster_4908_Allele_10
MNDVTIIDQFLNTFAAYIDSGFGLLRGEVAFLTATLIVIDMTIAGLYWAMSHATGQGEDVIAKLLRKVLYVGAFAYIINNFNWLASIVFRSFAGLGITATGSAITMENFLQPGRLAKTGIDAGAPILEQIGEMAGFPEVFVNLDPIVVMFLAWLVVVLCFFVLAIQLFITLIEFKLTTLAGFVLVPFALWNKTAFLAEKVLGNVVASGVKVLVLAVIVGIGSGLFAQFQVHPAEPSIDHALVIMLASLTLLALGIFGPGIATGLVSGAPQLGAGAMAGAAVGAAGTAVAIGAAATGVGGAVMAGARMAPAAAKLAGSGARAATSAASSAKSAFQAGSAAAGGGAKGAMAGLGNVAKTGAQSAGRAAASRASAAGQRMAAPFRAGWNGSTADAGASTGQASAGEAPAGGAAAQKPEQPAWAKRLHRRQQLTHAATTAAHTLRGGDGGGSGQGPSLRGSDD
>Cluster_4908_Allele_11
MNDVTIIDRFLDTFSRYIDSGFGLLQGEVAFLTATLIVIDMTIAGLYWAMSHATGQGEDVIAKLLRKVLYVGAFAYIIGNFNWLAGIVFRSFAGLGITATGSAITMENFLQPGRLAKTGIDAGAPILEQIGDMAGFPEVFTNIDPIVVMFLAWLVVILCFFVLAVQLFITLIEFKLTTLAGFVLVPFALWNKTSFLAEKVLGNVVAAGIKVLVLAVIVGIGSGLFAEFQTVPDEPSIDHALVVMLASLALLALGIFGPGIATGLVSGAPQLGAGAMAGAAVGAVGTGVAIGAAATGVGGAVAAGARMAPAAAKLAGAGARAATSAAGSARSAFQAGSAAAGGGAKGAAAGLGNIAKTGAQAAGRRAASGASAAGQKMTSSFRSGWNGSSGDDGAGAASGQSAAGDGADGAAGSQKQEQPAWAKRMHRRQQITHAATTAAHTLRGGDGGGSGQGPSLRDSDT
>Cluster_4908_Allele_12
MNDVTIIDRFLDTFSRYIDSGFGLLQGEVAFLTATLIVIDMTIAGLYWAMSHATGQGDDVIAKLLRKVLYVGAFAYIIGNFNWLASIVFRSFAGLGITATGSAITMENFLQPGRLAKTGIDAAAPILEQIGDMAGFPEVFVNIDPIVVLFIAWLVVILCFFVLAVQLFITLIEFKLTTLAGFVLIPFALWNKTSFLAEKVLGNVVSSGIKVLVLAVIVGIGSGLFAEFQVHPDEPSIDHALVVMLASLALLALGIFGPGIATGLVSGAPQLGAGAMAGAAVGAVGTGVAIGAAATGVGGAVMAGARMAPAAAKLAGAGARAATSAAGSARSAFQAGSAAAGGGAKGAAAGLGNVAKTGAQAAGRSVTSGASAVGQKVADSFRAGWNGTEAGSDGAGRGQTADGTAGSQKQEQPAWAKRMHRRQQATHAATTAAHTLRGGDGGGSGQGPSLRDSDT
>Cluster_4908_Allele_13
MNDVTIIDRFLNIFSTYIDSGFGLLQGEVAFLTATLIVIDMTIAGLYWAMSHATGQGEDVIAKLLRKVLYVGAFAYILGNFNWLAGIVFRSFAGLGLTATGSAMTMENFLQPGRLAKTGIDAGAPILEQVGEMAGFPEVFVNLDAITVMFLAWLVVVLCFFVLAIQLFITLIEFKLTTLAGFVLVPFALWNKTSFLAEKVLGNVVSAGIKVLVLAVIVGIGSGLFAEFQVHPNEPSIDHALVIMLASLTLLALGIFGPGIATGLVSGAPQLGAGAMAGAAIGAAGTAVAVGAAATGVGGAVMAGARMAPAAAKLAGSGARAAASTASSARSAFQAGSAAAGGGAKGAMAGLGNVAKTGAQSAGRGIASRASAAGQRMAAPFRSGWNGSAADDGAAAGGAGASGQTAAGEATSGAANAQPAWAKRLHRRQQLTHAATTTAHTLRGGDGGGSGQGPSLRDSDS
>Cluster_4908_Allele_14
MNDVTIIDQFLNTFAAYIDSGFGLLRGEVAFLTATLIVIDMTIAGLYWAMSHATGQGEDVIAKLLRKVLYVGAFAYIINNFNWLASIVFRSFAGLGITATGSAITMENFLQPGRLAKTGIDAGAQILEQIGEMTGFPEVFVNLDPIVVMFLAWLVVVLCFFVLAIQLFITLIEFKLTTLAGFVLVPFALWNKTAFLAEKVLGNVVASGVKVLVLAVIVGIGSGLFAQFQVHPAEPSIDHALVIMLASLTLLALGIFGPGIATGLVSGAPQLGAGAMAGAAVGAVGTGVAIGAAATGVGGAVMAGARMAPAAAKLAGSGARAAASTASSARSAFQTGSAAAGGGAKGAMAGLGNVAKTGAQAAGQKAAAGARSLKDRTAAAFRADGATPTSGGAAAAASGGAAQGSAAEGDAPAAAGQKQPAWAKRLHRRQQMTHAATTTAHTLRSGDGGGSGQGPSLRDSDS
>Cluster_4908_Allele_15
MNDVTIIDQFLNTFATYIDSGFGLLRGEVAFLTATLIVIDMTIAGLYWAMSHATGQGEDVIAKLLRKVLYVGAFAYIINNFNWLASIVFRSFAGLGITATGSTITMEDFLQPGRLAKAGLDAGGPIFLQLDDLMGFPEVFLNLDAILVLFLAWLVVVLCFFVLAIQLFITLIEFKLTTLAGFVLVPFALWNKTSFLAEKVLGNVVSAGVKVLVLAVIVGIGSGLFAQFQVHPDEPSIDHALVIMLASLTLLALGIFGPGIATGLVSGAPQLGAGAMAGAAIGAAGTAVAVGAAATGVGGAVAAGARMAPAAAKLAGSGARAATSAAGSAKSAFQAGSAAAGGGAKGAMAGLGNVAKTGAQSAGRAAASRASAAGQRMAAPFRAGWKGDAGASAGQAATSEAPAGAAAAQTPEQPAWAKRLQRRQQLTHAATTTAHTLRGGDGGGSGQGPSLRDSDS
>Cluster_4908_Allele_16
MNDVSIIDHFLNVFSAYIDSGFGLLRGEVAFLTATLVAIDMTLAGLYWALGHATGQGEDVMAKLIRKVLYVGAFAYIIGNFNMLASIVFRSFAGLGLTATGSTLSMETFLQPGHLAKTGIDAAAPILDQISEMAGFPEVFINLTPIVVMFLAWLVVILCFFVLAVQLFITLIEFKLTTLAGFVLVPFALWNKTAFLAEKVLGNVVSSGIKVLVLAVIVGISTGLFAEFQVTPDEPSIDHALVVMLASLAMLALGIYGPGIATGLVSGSPQLGAGAMAGAALGAAGTAVAVGAAATGVGGAVAAGARMAPAAASAIGSGARAAASTATGARSAFQAGSAAAGGGAKGAMAGLGNVAKTGAQAVGQKATAGVRSVGQRAAAAFRSDGAGAAASGASASGQAASEAQANTAEQSQPAWAKRLHRRQQIAHAATTAAHTLRGGDGGGSAQGPSLGNSDS
>Cluster_4908_Allele_17
MNDVTIIDQFLNTFAAYIDSGFGLLRGEVAFLTATLIVIDMTIAGLYWAMSHATGQGEDVIAKLLRKVLYVGAFAYIINNFNWLASIVFRSFAGLGITATGSAITMENFLQPGRLAKTGIDAGAPILEQIGEMAGFPEVFVNLDPIVVMFLAWLVVVLCFFVLAIQLFITLIEFKLTTLAGFVLVPFALWNKTAFLAEKVLGNVVASGVKVLVLAVIVGIGSGLFAQFQVHPAEPSIDHALVIMLASLTLLALGIFGPGIATGLVSGAPQLGAGAMAGAAVGAAGTAVAIGAAATGVGGAVAAGARMAPAAAKLAGSGARAATSAASSAKSAFQAGSAAAGGGAKGAMAGLGNVAKTGAQSAGRAAASRASAAGQRMAAPFRAGWNGSTADAGASTGQASAGEAPAGGAAAQKPEQPAWAKRLHRRQQLTHAATTAAHTLRGGDGGGSGQGPSLRGSDD
>Cluster_4908_Allele_18
MNDVTIIDQFLNTFAAYIDSGFGLLRGEVAFLTATLIVIDMTIAGLYWAMSHATGQGEDVIAKLLRKVLYVGAFAYIINNFNWLASIVFRSFAGLGITATGSAITMENFLQPGRLAKTGIDAGAPILEQIGEMAGFPEVFVNLDPIVVMFLAWLVVVLCFFVLAIQLFITLIEFKLTTLAGFVLVPFALWNKTAFLAEKVLGNVVASGVKVLVLAVIVGIGSGLFAQFQVHPAEPSIDHALVIMLASLTLLALGIFGPGIATGLVSGAPQLGAGAMAGAAVGAAGTAVAIGAAATGVGGAVAAGARMAPAAAKLAGSGARAATSAASSAKSAFQAGSAAAGGGAKGAMAGLGNVAKTGAQAAGRGAASRASAAGQRMAAPFRAGWNGAAADGGAGAASGQGAAGEAASGAATAQTQEQPAWAKRLHRRQQLTHAATTTAHALRGGDGGGSGQGPSLRDSDS
>Cluster_4908_Allele_19
MNDVTIIDQFLATFAQYIDSGFGLLRGEVAFLTATLIVIDMTIAGLYWAMSHATGQGADVIAKLLRKVLYVGAFAYIINNFNWLASIVFRSFAGLGITATGSAITMENFLQPGRLAKTGIDAGAPILEQIGDMTGFPEVFVNLDPIVVMFLAWLVVVLCFFVLAIQLFITLIEFKLTTLAGFVLVPFALWNKTAFLAEKVLGNVVASGVKVLVLAVIVGIGSGLFAQFQVHPAEPSIDHALVIMLASLTLLALGIFGPGIATGLVSGAPQLGAGAMAGAAVGAAGTAVAIGAAATGVGGAVMAGARMAPAAAKLAGSGARAATSAASSARSAFQAGSAAAGDGAKGAMAGLGNVAKTGAQAAGRGAASRASAVGQRMAAPFRAGWNGSTADAGASTGHASAGEAPAGGVAAQKLEQPAWAKRLHRRQQLTHAATTAAHTLRGGDGGGSGQGPSLRGSDD
>Cluster_4908_Allele_20
MNDVTIIDQFLNTFAAYIDSGFGLLRGEVAFLTATLIVIDMTIAGLYWAMSHATGQGEDVIAKLLRKVLYVGAFAYIINNFNWLASIVFRSFAGLGITATGSAITMENFLQPGRLAKTGIDAGAPILEQIGEMAGFPEVFVNLDPIVVMFLAWLVVVLCFFVLAIQLFITLIEFKLTTLAGFVLVPFALWNKTAFLAEKVLGNVVASGVKVLVLAVIVGIGSGLFAQFQVHPAEPSIDHALVIMLASLTLLALGIFGPGIATGLVSGAPQLGAGAMAGAAVGAAGAAVAVGAAATGVGGAVMAGARMAPAAAKLAGSGARAAASTASSAKSAFQAGSAAAGGGAKGAMAGLGNVTKTGAQAAGRGAASRASAAGQRMAAPFRAGWNGAAADGGAGAASGQGAAGEAASGAATAQTQEQPAWAKRLHRRQQLTHAATTTAHALRGGDGGGSGQGPSLRDSDS
>Cluster_4908_Allele_21
MNDVTIIDQFLNTFAAYIDSGFGLLQGEVAFLTATLIVIDMTIAGLYWAMSHATGQGEDVIAKLLRKVLYVGAFAYIIGNFNWLAGIVFRSFAGLGLTATGSAITMENFLQPGRLAKTGIDAGAPILEQVGEMAGFPEVFVNLDAIAVMFLAWLVVVLCFFVLAIQLFITLIEFKLTTLAGFVLVPFALWNKTAFLAEKVLGNVVASGVKVLVLAVIVGIGSGLFAQFQVHPAEPSIDHALVIMLASLTLLALGIFGPGIATGLVSGAPQLGAGAMAGAAVGAAGTAVAIGAAATGVGGAVAAGARMAPAAAKLAGSGARAATSAASSAKSAFQAGSAAAGGGAKGAMAGLGNVAKTGAQAAGRGAASRASAAGQRMAAPFRAGWNGAAADGGAGAASGQGAAGEAASGAATAQTQEQPAWAKRLHRRQQLTHAATTTAHALRGGDGGGSGQGPSLRDSDS
>Cluster_4908_Allele_22
MNDVTIIDKFLDTFSRYIDSGFGLLQGEVAFLTATLIVIDMTIAGLYWAMSHATGQGEDVIAKLLRKVLYVGAFAYIINNFNWLAGIVFRSFAGLGLTATGSTLSMDNFLKPGRLAKTGIDAGAPILEQIGDMAGFPEVFTNLDPIVVLFLAWLVVILCFFVLAVQLFITLIEFKLTTLAGFVLIPFALWNKTSFLAEKVLGNVVSSGIKVLVLAVIVGIGSGLFAEFQVHPDEPSIDHALVVMLASLALLALGIFGPGIATGLVSGAPQLGAGAMAGAAVGAVGTGVAIGAAATGVGGAVMEGARMAPAAAKLAGSGARAATSAASSAKSAFQTGSAAAGGGAKGAAAGLGNVAKTGAQAAGRRASSGASAAEQKMADSFRAGWNGTDAGAGAAGSGQAAAGEGADGAASAPKQEQPAWAKRMHRRQQITHAATTAAHTLRGGDGGGSGQGPSLRDSDT
>Cluster_4908_Allele_23
MNDVTVIDRFLATFSRYIDSGFGLLQGEVAFLTATLIVIDMTIAGLYWAMSHATGQGDDVIAKLLRKVLYVGAFAYIINNFNWLASIVFRSFAGLGLTASGSTMSMGEFLQPGRLAKTGIDAAAPILEQISDMAGFPEVFVNMTPIVVMFLAWAVVILCFFVLAIQLFITLIEFKLTTLAGFVLVPFALWNKTSFLAEKVLGNVVSSGIKVLVLAVIVGIGSGLFAEFQVHPAEPSIDHAVVIMLASLTLLALGIFGPGIATGLVSGAPQLGAGAMAGAAIGAAGAAVAVGAAATGVGGAVMAGARMAPAAAKLAGAGARAATSAAGSAKSAFQAGSAAAGGGAKGAMAGLGSVAKGGAQAAGQRAGAGIKAAAAKAAAPFKAGWQGSGTDGGSGGGAASSGQTAAGDANAQKQEQPGWAKRLQRRQQLTQATTTAAHTLRGGDGGGSGQGPSLRDSDS
>Cluster_4908_Allele_24
MNDVTIIDRFLDTFSRYIDSGFGLLQGEVAFLTATLIVIDMTIAGLYWAMSHATGQGDDVIAKLLRKVLCVGAFAYIIGNFNWLASIVFRSFAGLGITATGSAITMENFLQPGRLAKTGIDAAAPILEQIGDMAGFPEVFVNIDPIVVLFIAWLVVILCFFVLAVQLFITLIEFKLTTLAGFVLIPFALWNKTSFLAEKVLGNVVSSGIKVLVLAVIVGIGSGLFAEFQVHPDEPSIDHALVVMLASLALLALGIFGPGIATGLVSGAPQLGAGAMAGAAVGAVGTGVAIGAAVTGVGGAVMAGARMAPAAAKLAGAGARAATSAAGSARSAFQAGSAAAGGGAKGAAAGLGNVAKTGAQAAGRSVTSGASAVGQKVADSFRAGWNGTEAGSDGAGPGQTADGTAGSQKQQQPAWAKRMHRRQQATHAATTAAHTLRGGDGGGSGQGPSLRDSDT
>Cluster_4908_Allele_25
MNDVTIIDRFLDTFSRYIDSGFGLLQGEVAFLTATLIVIDMTIAGLYWAMSHATGQGEDVIAKLLRKVLYVGAFAYIIGNFNWLASIVFRSFAGLGITATGSAITMENFLQPGRLAKTGIDAAAPILDQIGDMAGFPEVFVNLDPIVVLFIAWLVVILCFFVLAVQLFITLIEFKLTTLAGFVLIPFALWNKTSFLAEKVLGNVVSSGIKVLVLAVIVGIGSGLFAEFQVHPDEPSIDHALVVMLASLALLALGIFGPGIATGLVSGAPQLGAGAMAGAAVGAVGTGVAIGAAATSVGGAVMAGARMAPAAAKLAGSGARAAMSAASSAKSAFQAGSAAAGGGTKGAAAGLGNVAKTGAQAAGRRAASGASAAGQKVADSFRAGWNGVDAGAADSGQAATGEGEGSAPKQEQPAWAKRMHRRQQITHAATTAAHTLRGGDSGGSGQGPSLRDFDT
>Cluster_4908_Allele_26
MNDVTIIDQFLNTFATYIDSGFGLLRGEVAFLTATLIVIDMTIAGLYWAMSHATGQGEDVIAKLLRKVLYVGSFAYILNNFNWLASIVFRSFAGLGITATGSAITMENFLQPGRLAKTGIDAGAPILEQIGEMAGFPEVFVNLDPIVVMFLAWLVVVLCFFVLAIQLFITLIEFKLTTLAGFVLVPFALWNKTSFLAEKVLGNVVSAGVKVLVLAVIVGIGSGLFSQFQVHPAEPNIDHALVIMLASLTLLALGIFGPGIATGLVSGAPQLGAGAMAGAAVGAAGTAVAVGAVATGVGGAVAAGARMAPAAAKLAGSGARAATSAASSAKSAFQTGSAAAGGGAKGAMAGLGNVAKTGAQSAGRAAASRASAAGQRMAAPFRAGWNGDAGASAGQTTTSEAPAGAAAAQPAEQPAWAKRLQRRQQLTHAATTTAHTLRGGDGGGSGQGPSLRGSDD
>Cluster_4908_Allele_27
MNDVTIIDKFLDTFSRYIDSGFGLLHGEVAFLTATLIVIDMTIAGLYWALSHATGQGEDVIAKLLRKVLYVGAFAYIINNFNWLAGIVFRSFAGLGLMAGGSTLTMETFLKPGRLAKTGIDAAAPILDQIGDMAGFPEVFVNLDPIVVLFIAWLVVILCFFVLAVQLFITLIEFKLTTLAGFVLIPFALWNKTSFLAEKVLGNVVSSGIKVLVLAVIVGIGSGLFAEFQVHPDEPSIDHALVVMLASLALLALGIFGPGIATGLVSGAPQLGAGAMAGAAVAAVGTGVAIGAAATGVGGAVMAGARMAPAAAKLAGAGARAATSAAGSARSAFQAGSTAAGGGAKGVAAGIGNVAKTGAQAAGRRAASGASAAGQKVADSFRAGWNGADAGAAGSVQAAAGEGAGSAPKQEQPAWAKRMHRRQQITHAATTAAHTLRGGDGGGSGQGPSLRPDE
>Cluster_4908_Allele_28
MNDVTIIDRFLDTFSRYIDSGFGLLQGEVAFLTATLIVIDMTIAGLYWAMSHATGQGDDVIAKLLRKVLYVGAFAYIIGNFNWLASIVFRSFAGLGITATGSAITMENFLQPGRLAKTGIDAAAPILEQIGDMAGFPEVFVNIDPIVVLFIAWLVVILCFFVLAVQLFITLIEFKLTTLAGFVLIPFALWNKTSFLAEKVLGNVVSSGIKVLVLAVIVGIGSGLFAEFQVHPDEPSIDHALVVMLASLALLALGIFGPGIATGLVSGAPQLGAGAMAGAAVGAVGTGVAIGAAATGVGGAVMAGARMAPAAAKLAGAGARAATSAAGSARSAFQAGSAAAGGGAKGAAAGLGNVAKTGAQAAGRSVTSGASAVGQKVADSFRAGWNGTEAGSDGAGPGQTADGTAGSQKQEQPAWAKRMHRRQQATHAATTAAHTLRGGDGGGSGQGPSLRDSDT
>Cluster_4908_Allele_29
MNDVTIIDRFLDTFSRYIDSGFGLLQGEVAFLTATLIVIDMTIAGLYWAMSHATGQGEDVIAKLLRKVLYVGAFAYIIGNFNWLAGIVFRSFAGLGLTATGSTMTMENFLQPGRLAKTGIDAGAPILEQIGDMAGFPEVFVNIDPIVVMFLAWLTVILCFFVLAIQLFITLIEFKLTTLAGFVLVPFALWNKTSFLAEKVLGNVVSSGIKVLVLAVIVGIGSGLFAEFRVHPDEPSIDHALVVMLASLALLALGIYGPGIATGLVSGAPQLGAGAMAGAAIGATGTAVAIGAAATGVGGAVVAGARMAPAAAKLAGAGARAATSAAGSARSAFQAGSAAAGGGAKGAMAGLGNVAKTGAQSVGRSAASGASGAAQKMTNSFRAGWNGTEAGGGAAPGAAGSGQAAAGEAADGAASQKQEQPAWAKRMHRRQRITHAATTAAHTLRGGDGGGSGQGPSLRGSDD
>Cluster_4908_Allele_30
MNDVTIIDQFLNTFAAYIDSGFGLLRGEVAFLTATLIVIDMTIAGLYWAMSHATGQGEDVIAKLLRKVLYVGAFAYIINNFNWLASIVFRSFAGLGITATGSAITMENFLQPGRLAKTGLDAGGPIFLQLDDMMGFPEVFLNLDAILVLFLAWLVVVLCFFVLAIQLFITLIEFKLTTLAGFVLVPFALWNKTSFLAEKVLGNVVASGVKVLVLAVIVGIGSGLFTQFQVHPDEPSLDHALVIMLASLTLLALGIFGPGIATGLVSGAPQLGAGAMAGAAIGAAGTAVAVGAAATGVGGAVAAGARMAPAAAKLAGAGARAATSAAGSAKSAFQAGSAAAGGGAKGAMAGLGNVAKTGAQAAERGAASRASAAGQRMAAPFRAGWNGAAADGGAASGQGGAGEATAGAATAQKQEQPAWAKRLHRRQQLTHAATTTAHTLRGGDGGGSGQGPSLRDSDS
>Cluster_4908_Allele_31
MNDVTVIDRFLATFSRYIDSGFGLLQGEVAFLTATLIVIDMTIAGLYWAMSHATGQGDDLIAKLLRKVLYVGAFAYIINNFNWLASIVFRSFAGLGLTASGSTMSMGEFLQPGRLAKTGIDAAAPILEQISDMAGFPEVFVNMTPIVVMFLAWAVVILCFFVLAIQLFITLIEFKLTTLAGFVLVPFALWNKTSFLAEKVLGNVVSSGIKVLVLAVIVGIGSGLFAEFQVHPAEPSIDHAVVIMLASLTLLALGIFGPGIATGLVSGAPQLGAGAMAGAAIGAAGAAVAVGAAATGVGGAVMAGARMAPAAAKLAGSGARAATSAAGSAKSAFQAGSAAAGGGAKGAMAGLGSVAKGGAQAAGQRAGAGIKAAAAKAAAPFKAGWQGSGADGGSGGGTAGPAAAGDAAGNTANAQKQEQPGWAKNLQRRQRLIQATTTAAHTLRGGDGGGSGQGPSLRDSDS
>Cluster_4908_Allele_32
MNDVTIIDKFLDTFSRYIDSGFGLLQGEVAFLTATLIVIDMTIAGLYWAMSHATGQGEDVIAKLLRKVLYVGAFAYIINNFNWLAGIVFRSFAGLGLTATGSTLSMDNFLKPGRLAKTGIDAGAPILEQIGDMAGFPEVFTNLDPIVVLFLAWLVVILCFFVLAVQLFITLIEFKLTTLAGFVLIPFALWNKTSFLAEKVLGNVVSSGIKVLVLAVIVGIGSGLFAEFQVHPDEPSIDHALVVMLASLALLALGIFGPGIATGLVSGAPQLGAGAMAGAAVGAVGTGVAIGAAATGVGGAVMAGARMAPAAAKLAGSGARAATSAASSAKSAFQTGSAAAGGGAKGAAAGLGNVAKTGAQAAGRRASSGASAAEQKMADSFRAGWNGTDAGAGAAGSGQAAAGEGADGAASAPKQEQPAWAKRMHRRQQITHAATTAAHTLRGGDGGGSGQGPSLRDSDT
>Cluster_4908_Allele_33
MNDVTIIDQFLNTFAAYIDSGFGLLRGEVAFLTATLIVIDMTIAGLYWAMSHATGQGEDVIAKLLRKVLYVGAFAYIINNFNWLASIVFRSFAGLGITATGSAITMENFLQPGRLAKTGIDAGAPILEQIGEMAGFPEVFVNLDPIVVMFLAWLVVVLCFFVLAIQLFITLIEFKLTTLAGFVLVPFALWNKTAFLAEKVLGNVVASGVKVLVLAVIVGIGSGLFAQFQVHPAEPSIDHALVIMLASLTLLALGIFGPGIATGLVSGAPQLGAGAMAGAAVGAAGTAVAIGAAATGVGGAVAAGARMAPAAAKLAGAGARAATSAAGSAKSAFQAGSAAAGGGAKGAMAGLGNVAKTGAQAAGRGAASRASAAGQRMAAPFRAGWNGAAADSGAGAASGQGAAGEAASGAATAQTQEQPAWAKRLHRRQQLTHAATTTAHALRGGDGGGSGQGPSLRDSDS
>Cluster_4908_Allele_34
MNDVTIIDQFLNTFATYIDSGFGLLRGEVAFLTATLIVIDMTIAGLYWAMSHATGQGEDVIAKLLRKVLYVGAFAYIINNFNWLASIVFRSFAGLGITATGSTITMEDFLQPGRLAKAGLDAGGPIFLQLDDLMGFPEVFLNLDAILVLFLAWLVVVLCFFVLAIQLFITLIEFKLTTLAGFVLVPFALWNKTSFLAEKVLGNVVSAGVKVLVLAVIVGIGSGLFAQFQVHPDEPSIDHALVIMLASLTLLALGIFGPGIATGLVSGAPQLGAGAMAGAAIGAAGTAVAVGAAATGVGGAVAAGARMAPAAAKLAGSGASAATSAAGSAKSAFQAGSAAAGGGAKGAMAGLGNVAKTGAQSAGRAAASRASAAGQRMAAPFRAGWKGDAGASAGQAATSEAPAGAAAAQTPEQPAWAKRLQRRQQLTHAATTTAHTLRGGDGGGSGQGPSLRDSDS
>Cluster_4908_Allele_35
MNDVTIIDQFLNTFAAYIDSGFGLLRGEVAFLTATLIVIDMTIAGLYWAMSHATGQGEDVIAKLLRKVLYVGAFAYIINNFNWLASIVFRSFAGLGITATGSAITMENFLQPGRLAKTGLDAGGPIFLQLDDMMGFPEVFLNLDAILVLFLAWLVVVLCFFVLAIQLFITLIEFKLTTLAGFVLVPFALWNKTSFLAEKVLGNVVASGVKVLVLAVIVGIGSGLFTQFQVHPDEPSLDHALVIMLASLTLLALGIFGPGIATGLVSGAPQLGAGAMAGAAIGAAGTAVAVGAAATGVGGAVAAGARMAPAAAKLAGAGARAATSAAGSAKSAFQAGSAAAGGGAKGAIAGLGNVAKTGAQAAGRGAASRASAAGQRMAAPFRAGWNGAAADGGAGAASGQGAAGEAASGAATAQTQEQPAWAKRLHRRQQLTHAATTAAHTLRGGDGGGSGQGPSLRDSDS
>Cluster_4908_Allele_36
MNDVTVIDRFLDTFSRYIDSGFGLLQGEVAFLTATLIVIDMTIAGLYWAMSHATGQGDEVIAKLLRKVLYVGAFAYIINNFNWLASIVFRSFAGLGLTASGSTMSMGEFLQPGRLAKTGIDAAAPILEQISDMAGFPEVFVNMTPIVVMFLAWAVVILCFFVLAIQLFITLIEFKLTTLAGFVLVPFALWNKTSFLAEKVLGNVVSSGIKVLVLAVIVGIGSGLFAEFQVHPAEPSIDHAVVIMLASLTLLALGIFGPGIATGLVSGAPQLGAGAMAGAAIGAAGAAVAVGAAATGVGGAVMAGARMAPAAAKLAGAGARAATSAAGSAKSAFQAGSAAAGGGAKGAMAGLGNVAKGGAQTAGQRAGAGIKAAAAKAAAPFKAGWQGSGADGGAGGSTAGSGQTAAGDANAQKQEQPGWAKRLQRRQQLTQATTTAAHTLRGGDGGGSGQGPSLRPDE
>Cluster_4908_Allele_37
MNDVTIIDQFLNTFAAYIDSGFGLLRGEVAFLTATLIVIDMTIAGLYWAMSHATGQGDDVIAKLLRKVLYVGAFAYILNNFNWLASIVFRSFAGLGITATGSAITMENFLQPGRLAKAGIDAAAPILEQVGDMAGFPEVFVNLDAITVMFIAWLVVVLCFFVLAIQLFITLIEFKLTALAGFVLVPFALWNKTSFLAEKVLGNVVSAGVKVLVLAVIVGIGSGLFAQFQVHPAEPSIDHALVIMLASLTLLALGIFGPGIATGLVSGSPQLGAGAMAGAAVGAAGTAVAIGAAATGVGGAVAAGARMAPAAAKLAGSGARAASSAAGSAKSAFQAGSAAAGGGAKGAMAGLGNVAKTGAQSAGRAAASRASAAGQRQPARPPPAKPPQALPLHRRPSNPPGPSGCNVASNSPMPRPPPPTRCAAAMAAAPARGRACAAPTTNAIHKEN
>Cluster_4908_Allele_38
MNDVTIIDQFLNTFAAYIDSGFGLLRGEVAFLTATLIVIDMTIAGLYWAMSHATGQGDDVIAKLLRKVLYVGAFAYILNNFNWLASIVFRSFAGLGITATGSAITMENFLQPGRLAKAGIDAAAPILEQVGDMAGFPEVFVNLDAITVMFIAWLVVVLCFFVLAIQLFITLIEFKLTALAGFVLVPFALWNKTSFLAEKVLGNVVSAGVKVLVLAVIVGIGSGLFAQFQVHPAEPSIDHALVIMLASLTLLALGIFGPGIATGLVSGSPQLGAGAMAGAAVGAAGTAVAIGAAATGVGGAVAAGARMAPAAAKLAGSGARAASSAAGSAKSAFQAGSAAAGGGAKGAMAGLGNVAKTGAQSAGRAAASRASAAGQRMAAPFRAGWNGGAGASAGQAATSEAPAGAAAAQTPEQPAWAKRLQRRQQLTHAATTTAHTLRGGDGGGSGQGPSLRGSDD
>Cluster_4908_Allele_39
MNDVTIIDRFLDTFSRYIDSGFGLLQGEVAFLTATLIVIDMTIAGLYWAMSHATGQGDDVIAKLLRKVLCVGAFAYIIGNFNWLASIVFRSFAGLGITATGSAITMENFLQPGRLAKTGIDAAAPILEQIGDMAGFPEVFVNIDPIVVLFIAWLVVILCFFVLAVQLFITLIEFKLTTLAGFVLIPFALWNKTSFLAEKVLGNVVSSGIKVLVLAVIVGIGSGLFAEFQVHPDEPSIDHALVVMLASLALLALGIFGTVSPPAWCPVRHSLVRARWLVLRSGLSAPALPSAPP
>Cluster_4908_Allele_40
MNDVTIIDQFLNTFATYIDSGFGLLRGEVAFLTATLIVIDMTIAGLYWAMSHATGQGEDVIAKLLRKVLYVGAFAYIINNFNWLASIVFRSFAGLGITATGSTITMEDFLQPGRLAKAGLDAGGPIFLQLDDLMGFPEVFLNLDAILVLFLAWLVVVLCFFVLAIQLFITLIEFKLTTLAGFVLVPFALWNKTSFLAEKVLGNVVSAGVKVLVLAVIVGIGSGLFAQFQVHPDEPSIDHALVIMLASLTLLALGIFGPGIATGLVSGAPQLGAGAMAGAAIGAAGTAVAVGAAATGVGGAVAAGARMAPAAAKLAGGGARAATSAAGSAKSAFQAGSAAAGGGAKGAVAGLGNVAKTGAQSAGRAAASRASAAGQRMAAPFRAGWKGDAGASAGQAATSEAPAGAAAAQTPEQPAWAKRLQRRQQLTHAATTTAHTLRGGDGGGSGQGPSLRDSDS
>Cluster_4908_Allele_41
MNDVTIIDRFLDTFSRYIDSGFGLLQGEVAFLTATLIVIDMTIAGLYWAMSHATGQGEDVIAKLLRKVLYVGAFAYIINNFNLLAGIVFRSFAGLGITATGSAITMENFLQPGRLAKTGIDAAAPILDQIGEMAGFPEVFVNLDPIVVMFIAWLVVVLCFFVLAIQLFITLIEFKLTTLAGFVLVPFALWNKTSFLAEKVLGNVVSAGIKVLVLAVIVGIGSGLFAEFQVHPDEPSIDHALVIMLASLALLALGIYGPGIATGLVSGAPQLGAGAMAGAAIGAAGTAVAIGAAATGVGGAVAAGARMAPAAAKLAGAGARAATSAAGSARSAFQAGSAAAGGGAKGAMAGLGNVAKTGAQAAGRSAASGASGAAQKMTRSFRAGWNGSAADGGAASGQAADGAANPQKQEQPAWAKRMHRRQQITHAATTAAHTLRGGDGGGSGQGPSLRDSDS
>Cluster_4908_Allele_42
MNDVTIIDQFLNTFATYIDSGFGLLRGEVAFLTATLIVIDMTIAGLYWAMSHATGQGEDVIAKLLRKVLYVGAFAYILNNFNWLASIVFRSFAGLGITATGSAITMENFLQPGRLAKTGIDAGAPILEQIGEMAGFPEVFVNLDPIVVMFLAWLVVVLCFFVLAIQLFITLIEFKLTTLAGFVLVPFALWNKTSFLAEKVLGNVVASGVKVLVLAVIVGIGSGLFAQFQVHPAEPNIDHALVIMLASLTLLALGIFGPGIATGLVSGAPQLGAGAMAGAAVGAAGTAVAVGAAATGVGGAVAAGARMAPAAAKLAGSGARAATSAASSAKSAFQAGSAAAAGGAKGAMAGLGNVAKTGAQSAGRAAASRASAAGQRMAAPFRAGWNGDAGASAAQTATSASPAGAAAAQTPEQPAWAKRLQRRQQLTHAATTTAHTLRGGDGGGSGQGPSLRDSDS
>Cluster_4908_Allele_43
MNDVTIIDRFLDTFSRYIDSGFGLLQGEVAFLTATLIVIDMTIAGLYWAMSHATG
>Cluster_4908_Allele_44
MNDVTIIDRFLNTFSTYIDSGFGLLQGEVAFLTATLIVIDMTIAGLYWAMSHATGQGDDVIAKLLRKVLYVGAFAYILNNFNWLASIVFRSFAGLGLTATGSAITMENFLQPGRLAKTGIDAGAPILEQIGDMAGFPEVFVNLDPIVVMFLAWLVVVLCFFVLAIQLFITLIEFKLTTLAGFVLVPFALWNKTAFLAEKVLGNVVSAGIKVLVLAVIVGIGSGLFAEFQVHPAEPSIDHALVIMLASLTLLALGIFGPGIATGLVSGAPQLGAGAMAGAAVAATGIAVAVGAAATGVGGAVMAGARMAPAAAKLAGSGARAVASTASSARSAFQVGSAAAGGGAKGAAAGLGNVAKTGAQAAGRGAASRASAAGQRMAAPFRAGWNGPEAGSGVGTASAGEAASSAANAQKQEQPAWAKRLHRRQQLTHAATTTAHTLRGGDGGGSGQGPSLRGSDD
>Cluster_4908_Allele_45
MNDVTIIDRFLATFALYIDSGFGLLQGEVAFLTATLIVIDMTIAGLYWAMSHATGQGEDVIAKLLRKVLYVGAFAYIISNFNWLAGIVFRSFAGLGLTATGSAITMENFLQPGRLAKTGIDAGAPILEQVGEMAGFPEVFVNLDAITVMFLAWLVVVLCFFVLAIQLFITLIEFKLTTLAGFVLVPFALWNKTAFLAEKVLGNVVSSGVKVLVLAVIVGIGSGLFAEFQVHPDEPSIDHALVIMLASLTLLALGIFGPGIATGLVSGAPQLGAGAMAGAAVGAAGTAVAVGAAATGVGGAVMAGARMAPAAAKLAGSGARAAASTASSTRSAFQAGSAAAGGGAKGAMAGLGNVAKTGAQSAGRAAASRASAAGQRMAAPFRAGWNGQAADTGTAGGAGASSQAAAGEAASGAANAQPAWAKRLHRRQQLTHAATTTAHALRGGDGGGSGQGPSLRDSDS
>Cluster_4908_Allele_46
MNDVTIIDQFLNTFATYIDSGFGLLRGEVAFLTATLIVIDMTIAGLYWAMSHATGQGDDVIAKLLRKVLYVGAFAYILNNFNWLASIVFRSFAGLGITATGSAITMENFLQPGRLAKTGIDAGAPILEQIGEMAGFPEVFANLDPIVVMFLAWLVVVLCFFVLAIQLFITLIEFKLTTLAGFVLVPFALWNKTSFLAEKVLGNVVAAGIKVLVLAVIVGIGSGLFAQFQVHPAEPNIDHALVIMLASLTLLALGIFGPGIATGLVSGAPQLGAGAMAGAAVGAAGTAVAVGAAATGVGGAVAAGARMAPAAAKLAGSGARAATSAAGSAKSAFQAGSAAAGGGAKGAMAGLGNVAKTGAQSAGRAAASRASAAGQRMAAPFRAGWNGDAGASAGQAATSEAPAGAAAAQAPEQPAWAKRLHRRQQLTHAATTAAHALRGGDGGGSGQGPSLRGSDD
>Cluster_4908_Allele_47
MTVIDRFLATFSRYIDSGFGLLQGEVAFLTATLIVIDMTIAGLYWAMSHATDQGDDVIAKLLRKVLYVGAFAYIINNFNWLASIVFRSFAGLGLTASGSTMSMGEFLQPGRLAKTGIDAAAPILEQISDMAGFPEVFVNMTPIVVMFLAWAVVILCFFVLAIQLFITLIEFKLTTLAGFVLVPFALWNKTSFLAEKVLGNVVSSGIKVLVLAVIVGIGSGLFAEFQVHPAEPSIDHAVVIMLASLTLLALGIFGPGIATGLVSGAPQLGAGAMAGAAIGAAGAAVAVGAAATGVGGAVMAGARMAPAAAKLAGAGARAATSAAGSAKSAFQAGSAAAGGGAKGAMAGLGSVAKGGAQAAGQRAGAGIKAAAAKAAAPFKAGWQGSGTDGGSGGGAASSGQATAGDAAGDTANAQKQEKPGWAKRLQRRQRLTQATTTAAHTLRGGDGGGSGQGPSLRDSDS
>Cluster_4908_Allele_48
MNDVTIIDQFLNTFSAYIDSGFGLLRGEVAFLTATLIVIDMTIAGLYWAMSHATGQGEDVIAKLLRKVLYVGAFAYIINNFNWLASIVFRSFAGLGITATGSAITMENFLQPGRLAKTGLDAGGPIFLQLDDMMGFPEVFLNLDAILVLFLAWLVVVLCFFVLAIQLFITLIEFKLTTLAGFVLVPFALWNKTSFLAEKVLGNVVASGVKVLVLAVIVGIGSGLFTQFQVHPDEPSLDHALVIMLASLTLLALGIFGPGIATGLVSGAPQLGAGAMAGAAIGAAGTAVAVGAAATGVGGAVAAGARMAPAAAKLAGAGARAATSAAGSAKSAFQAGSAAAGGGAKGAMAGLGNVAKTGAQSAGRAAASRASAAGQRMAAPFRAGWNGAAADGGAGAASGQGAAGEAASGAATAQTQEQPAWAKRLHRRQQLTHAATTTAHALRGGDGGGSGQGPSLRDSDS
>Cluster_4908_Allele_49
MIDRFLATFSRYIDSGFGLLQGEVAFLTATLIVIDMTIAGLYWAMSHATGQGDDVIAKLLRKVLYVGAFAYIINNFNWLASIVFRSFAGLGLTASGSTMSMGEFLQPGRLAKTGIDAAAPILEQISDMAGFPEVFVNMTPIVVMFLAWGVVILCFFVLAIQLFITLIEFKLTTLAGFVLVPFALWNKTSFLAEKVLGNVVSSGIKVLVLAVIVGIGSGLFAEFQVHPAEPSIDHAVVIMLASLTLLALGIFGPGIATGLVSGAPQLGAGAMAGAAVGAAGAAVAVGAAATGVGGAVMAGARMAPAAAKLAGAGARAATSAAGSAKSAFQSGSAAAGGGAKGAMAGLGSVAMGGAQTAGQRASAGIKAAAAKAAAPFKAGWQGSGTDGGTGGGAASSGQITTGDAAGHTANAQKQEQPGWAKRLQRRQRLTQATTTAAHTLRGGDGGGSGQGPSLRDSDS
>Cluster_4908_Allele_50
MNDVTVIDRFLATFSRYIDSGFGLLQGEVAFLTATLIVIDMTIAGLYWAMSHATGQGDDVIAKLLRKVLYVGAFAYIINNFNWLASIVFRSFAGLGLTASGSTMSMGEFLQPGRLAKTGIDAAAPILEQISDMAGFPEVFVNMTPIVVMFLAWAVVILCFFVLAIQLFITLIEFKLTTLAGFVLVPFALWNKTSFLAEKVLGNVVSSGIKVLVLAVIVGIGSGLFAEFQVHPAEPSIDHAVVIMLASLTLLALGIFGPGIATGLVSGAPQLGAGAMAGAAIGAAGAAVAVGAAATGVGGAVMAGARMAPAAAKLAGAGARAATSAAGSAKSAFQAGSAAAGGGAKSAMAGLGSVAKGGAQAAGQRAGAGIKAAAAKAAAPFKAGWQGSGTDGGSGGGAASSGQTAAGDANAQKQEQPGWAKRLQRRQQLTQATTTAAHTLRGGDGGGSGQGPSLRDSDS
>Cluster_4908_Allele_51
MNDVTVIDRFLDTFSRYIDSGFGLLHGEVAFLTATLIVIDMTIAGLYWAMSHATGQGEDVIAKLLRKVLYVGAFAYIINNFNWLAGIVFRSFAGLGLTATGSAITMENFLKPGRLAKTGIDAGAPILEQIGDLAGFPEVFVNLDPIVVLFLAWLVVILCFFVLAVQLFITLIEFKLTTLAGFVLVPFALWNKTSFLAEKVLGNVVSSGVKVLVLAVIVGIGSGLFAEFQTVPDEPSIDHALVVMLASLALLALGIFGPGIATGLVSGAPQLGAGAMAGAAVGAAGTGVAIGAAATGVGGAVMAGARMAPAAAKLASSGARAATSAASSAKSAFQAGSAAAGGGAKGAVAGLGNVAKTGAQAAGRRAASGASAAGQKVADSFRAGWNGTDAGAGAAGSGQAAAGEGADGAASAPKQEQPAWAKRMHRRQQITHAATTAAHTLRGGDGGGSGQGPSLRDSDS
>Cluster_4908_Allele_52
MNDVTVIDRFLATFSRYIDSGFGLLQGEVAFLTATLIVIDMTIAGLYWAMSHATDQGDDVIAKLLRKVLYVGAFAYIINNFNWLASIVFRSFAGLGLTASGSTMSMGEFLQPGRLAKTGIDAAAPILEQISDMAGFPEVFVNMTPIVVMFLAWAVVILCFFVLAIQLFITLIEFKLTTLAGFVLVPFALWNKTSFLAEKVLGNVVSSGIKVLVLAVIVGIGSGLFAEFQVHPAEPSIDHAVVIMLASLTLLALGIFGPGIATGLVSGAPQLGAGAMAGAAIGAAGAAVAVGAAATGVGGAVMAGARMAPAAAKLAGAGARAATSAAGSAKSAFQAGSAAAGGGAKGAMAGLGSVAKGGAQAAGQRAGAGIKAAAAKAAAPFKAGWQGSGTDGGSGGGAASSGQATAGDAAGDTANAQKQEKPGWAKRLQRRQRLTQATTTAAHTLRGGDGGGSGQGPSLRDSDS
>Cluster_4908_Allele_53
MNDVTIIDRFLDTFSRYIDSGFGLLQGEVAFLTATLIVIDMTIAGLYWAMSHATGQGEDVIAKLLRKVLYVGAFAYIIGNFNWLASIVFRSFAGLGITATGSAITMENFLQPGRLAKTGIDAGAPILEQIGDMAGFPEVFVNIDPIVVMFLAWLVVILCFFVLAVQLFITLIEFKLTTLAGFVLVPFALWNKTSFLAEKVLGNVVSSGIKVLVLAVIVGIGSGLFAEFQAHPDEPSIDHALVVMLASLALLALGIFGPGIATGLVSGAPQLGAGAMAGAAVGAVGTGVAIGAAATGVGAAVAAGARMAPAAAKLAGAGARAATSAAGNARSAFQAGSTAAGGGAKGAAAGLGNVAKTSAQAASRRVASGASAAGQKMTSSFRAGWNGSSDDAGAAAAGQSAASEAADGAANSQKQEQPAWAKRMHRRQQITHAATTTAHTLRGGDGGGSGQGPSLRDSDT
>Cluster_4908_Allele_54
MIDRFLATFSRYIDSGFGLLQGEVAFLTATLIVIDMTIAGLYWAMSHATGQGDDLIAKLLRKVLYVGAFAYIINNFNWLASIVFRSFAGLGLTASGSTMSMGEFLQPGRLAKTGIDAAAPILEQISDMAGFPEVFVNMTPIVVMFLAWAVVILCFFVLAIQLFITLIEFKLTTLAGFVLVPFALWNKTSFLAEKVLGNVVSSGIKVLVLAVIVGIGSGLFAEFQVHPAEPSIDHAVVIMLASLTLLALGIFGPGIATGLVSGAPQLGAGAMAGAAIGAAGAAVAVGAAATGVGGAVMAGARMAPAAAKLAGSGARAATSAAGSAKSAFQAGSAAAGGGAKGAMAGLGSVAKGGAQAAGQRAGAGIKAAAAKAAAPFKAGWQGSGADGGSGGGTAGPAAAGDAAGNTANAQKQEQPGWAKNLQRRQRLIQATTTAAHTLRGGDGGGSGQGPSLRDSDS
>Cluster_4908_Allele_55
MNDVTIIDRFLDTFSRYIDSGFGLLQGEVAFLTATLIAIDMTIAGLYWAMSHATGQGEDVIAKLLRKVLYVGAFAYIINNFNWLSGIVFRSFAGLGITATGSAITMENFLQPGHLAKTGIDAAAPILDQIGDMAGFPEVFVNLDPIVVLFIAWLVVILCFFVLAVQLFITLIEFKLTTLAGFVLIPFALWNKTSFLAEKVLGNVVSSGIKVLVLAVIVGIGSGLFAEFQVHPDEPSIDHALVVMLASLALLALGIFGPGIATGLVSGAPQLGAGAMAGAAVGAVGTGVAIGAAATGVGGAVMAGARMAPAAAKLAGSGARAATSAASSAKSAFQAGSAAAGGGAKGAAAGLGNVAKTGAQAAGRRAASGASAAGQKVADSFRSGWNGGAAGSGQAAAGEGADSAPKQEQPAWAKRMHRRQQITHAATTAAHTLRGGDGGGSGQGPSLRPDE
>Cluster_4908_Allele_56
MNDVTIIDKFLDTFSRYIDSGFGLLQGEVAFLTATLIAIDMTIAGLYWAMSHATGQVEDVIAKLLRKVLYVGAFAYIIGNFNWLSSIVFRSFAGLGITATGSAITMENFLQPGRLAKTGIDAAAPILDQIGDMTGFPEVFMNLDPIVVLFIAWLVVILCFFVLAVQLFITLIEFKLTTLAGFVLIPFALWNKTSFLAEKVLGNVVSSGIKVLVLAVIVGIGSGLFAEFQVHPDEPSIDHALVVMLASLALLALGIFGPGIATGLVSGAPQLGAGAMAGAAVGAVGTGVAIGAAATGVGGAVLAGARMAPAAAKLAGAGARAATSAASSAKSAFQAGSAAAGGGAKGAIAGMGNVAKSGAQAAGRRAASGVSAAGQKVAGSFRAGWNGAEAGAAGSGQAATGEGADSASKQEQPAWAKRMHRRQQITHAASTAAHTLRGGDGGGSGQGPSLRPDE
>Cluster_4908_Allele_57
MNDVTIIDRFLDTFSRYIDSGFGLLQGEVAFLTATLIVIDMTIAGLYWAMSHATGQGDDVIAKLLRKVLYVGAFAYIIGNFNWLASIVFRSFAGLGITATGSAITMENFLQPGRLAKTGIDAAAPILEQIGDMAGFPEVFVNIDPIVVLFIAWLVVILCFFVLAVQLFITLIEFKLTTLAGFVLIPFALWNKTSFLAEKVLGNVVSSGIKVLVLAVIVGIGSGLFAEFQVHPDEPSIDHALVVMLASLALLALGIFGPGIATGLVSGAPQLGAGAMAGAAVGAVGTGVAIGAAATGVGGAVMAGTRMAPAAAKLAGAGARAATSAAGSARSAFQAGSAAAGGGAKGAAAGLGNVAKTGAQAAGRSVTSGASAVGQKVADSFRAGWNGTEAGSDGAGPGQTADGTAGSQKQEQPAWAKRMHRRQQATHAATTAAHTLRGGDGGGSGQGPSLRDSDT
>Cluster_4908_Allele_58
FLAEKVLGNVVASGVKVLVLAVIVGIGSGLFAQFQVHPAEPSIDHALVIMLASLTLLALGIFGPGIATGLVSGAPQLGAGAMAGAAVGAAGAAVAVGAAATGVGGAVMAGARMAPAAAKLAGSGARAAASTASSAKSAFQAGSAAAGGGAKGAMAGLGNVTKTGAQAAGRGAASRASAAGQRMAAPFRAGWNGAAADGGAGAASGQGAAGEAASGAATAQTQEQPAWAKRLHRRQQLTHAATTTAHALRGGDGGGSGQGPSLRDSDS
>Cluster_4908_Allele_59
MNDVTIIDQFLNTFAAYIDSGFGLLRGEVAFLTATLIVIDMTIAGLYWAMSHATGQGEDVIAKLLRKVLYVGAFAYIINNFNWLASIVFRSFAGLGITATGSAITMENFLQPGRLAKTGIDAGAPILEQIGEMAGFPEVFVNLDPIVVMFLAWLVVILCFFVLAIQLFITLIEFKLTTLAGFVLVPFALWNKTAFLAEKVLGNVVASGVKVLVLAVIVGIGSGLFAQFQVHPAEPSIDHALVIMLASLTLLALGIFGPGIATGLVSGAPQLGAGAMAGAAVGAAGTAVAIGAAATGVGGAVAAGARMAPAAAKLAGSGARAATSAASNAKSAFQAGSAAAGGGAKGAMAGLGNVAKTGAQSAGRAAASRASAAGQRMAAPFRAGWNGSTADAGASTGQASAGEASAGGAAAQKPEQPAWAKRLHRRQQLTHAATTAAHTLRGGDGGGSGQGPSLRGSDD
>Cluster_4908_Allele_60
MNDVTIIDQFLNTFAAYIDSGFGLLRGEVAFLTATLIVIDMTIAGLYWAMSHATGQGEDVIAKLLRKVLYVGAFAYIINNFNWLASIVFRSFAGLGITATGSAITMENFLQPGRLAKTGIDAGAPILEQIGEMAGFPEVFVNLDPIVVMFLAWLVVVLCFFVLAIQLFITLIEFKLTTLAGFVLVPFA
>Cluster_4908_Allele_61
MNDVTIIDQFLNTFAAYIDSGFGLLRGEVAFLTATLIVIDMTIAGLYWAMSHATGQGEDVIAKLLRKVLYVGAFAYIIGNFNWLASIVFRSFAGLGITATGSAITMENFLQPGRLAKTGLDAGGPIFLQLDDMMGFPEVFLNLDAILVLFLAWLVVVLCFFVLAIQLFITLIEFKLTTLAGFVLVPFALWNKTAFLAEKVLGNVVASGVKVLVLAVIVGIGSGLFAQFQVHPAEPSIDHALVIMLASLTLLALGIFGPGIATGLVSGAPQLGAGAMAGAAVGAAGAAVAVGAAATGVGGAVMAGARMAPAAAKLAGSGARAAASTASSAKSAFQAGSAAAGGGAKGAMAGLGNVTKTGAQAAGRGAASRASAAGQRMAAPFRAGWNGAAADGGAGAASGQGAAGEAASGAATAQTQEQPAWAKRLHRRQQLTHAATTTAHALRGGDGGGSGQGPSLRDSDS
>Cluster_4908_Allele_62
MNDVTIIDQFLNTFSAYIDSGFGLLRGEVAFLTATLIVIDMTIAGLYWAMSHATGQGEDVIAKLLRKVLYVGAFAYIINNFNWLASIVFRSFAGLGITATGSAITMENFLQPGRLAKTGLDAGGPIFLQLDDMMGFPEVFLNLDAILVLFLAWLVVVLCFFVLAIQLFITLIEFKLTTLAGFVLVPFALWNKTSFLAEKVLGNVVASGVKVLVLAVIVGIGSGLFTQFQVHPDEPSLDHALVIMLASLTLLALGIFGPGIATGLVSGAPQLGAGAMAGAAIGAAGTAVAVGAAATGVGGAVAAGARMAPAAAKLAGAGARAATSAAGSAKSAFQAGSAAAGGGAKGAMAGLGNVAKTGAQAAGRGAASRASAAGQRMAAPFRAGWNGAAADGSAASGQGGAGEAAASAATAQKQEQPAWAKRLHRRQQLTHAATTTAHTLRGGDGGGSGQGPSLRDSDS
>Cluster_4908_Allele_63
MNDVTIIDRFLDTFSRYIDSGFGLLQGEVAFLTATLIVIDMTIAGLYWAMSHATGQGDDVIAKLLRKVLYVGAFAYIIGNFNWLAGIVFRSFAGLGLTATGSAMTMENFLQPGRLAKTGIDAGAPILDQIGDMAGFPEVFVNIDPIVVMFLAWLTVILCFFVLAIQLFITLIEFKLTTLAGFVLVPFALWNKTSFLAEKVLGNVVSSGIKVLVLAVIVGIGSGLFAEFQVHPAEPSIDHALVVMLASLALLALGIYGPGIATGLVSGAPQLGAGAMAGAAVGAAGTAVAIGAAATGVGGAVAAGARMAPAAAKLAGAGARAATSAAGSARSAFQAGSAAAGGGAKGAMAGLGNVAKTGAQSAGRSAASGASGAAQKMTGSFRAGWNGTEAGGGAASGAAGSGQAAADGAASSQKQEQPAWAKRMHRRQQITHAATTAAHTLRGGDGGGSGQGPSLRGSDD
>Cluster_4908_Allele_64
MNDVTIIDQFLNTFAAYIDSGFGLLRGEVAFLTATLIVIDMTIAGLYWAMSHATGQGEDVIAKLLRKVLYVGAFAYIINNFNWLASIVFRSFAGLGITATGSAITMENFLQPGRLAKTGIDAGAPILEQIGEMAGFPEVFVNLDPIVVMFLAWLVVILCFFVLAIQLFITLIEFKLTTLAGFVLVPFALWNKTAFLAEKVLGNVVASGVKVLV
>Cluster_4908_Allele_65
MNDVTIIDQFLNTFAAYIDSGFGLLRGEVAFLTATLIVIDMTIAGLYWAMSHATGQGEDVIAKLLRKVLYVGAFAYIINNFNWLASIVFRSFAGLGITATGSAITMENFLQPGRLAKTGIDAGAPILEQIGEMAGFPEVFVNLDPIVVMFLAWLVVVLCFFVLAIQLFITLIEFKLTTLAGFVLVPFALWNKTAFLAEKVLGNVVASGVKVLV
>Cluster_4908_Allele_66
KSAFQAGSAAAGGGAKGAMAGLGNVTKTGAQAAGRGAASRASAAGQRMAAPFRAGWNGAAADGGAGAASGQGAAGEAASGAATAQTQEQPAWAKRLHRRQQLTHAATTTAHALRGGDGGGSGQGPSLRDSDS
>Cluster_4908_Allele_67
KSAFQAGSAAAGGGAKGAMAGLGNVAKTGAQSAGRAAASRASAAGQRMAAPFRAGWNGSTADAGASTGQASAGEASAGGAAAQKPEQPAWAKRLHRRQQLTHAATTAAHTLRGGDGGGSGQGPSLRGSDD
>Cluster_4908_Allele_68
MNDVTIIDQFLNIFAAYIDSGFGLLRGEVAFLTATLIVIDMTIAGLYWAMSHASGQGEDVIAKLLRKVLYVGAFAYIINNFNWLASIVFRSFAGLGITATGSAITMENFLQPGRLAKTGLDAGGPIFLQLDDMMGFPEVFLNLDAILVLFLAWLVVVLCFFVLAIQLFITLIEFKLTTLAGFVLVPFALWNKTSFLAEKVLGNVVASGVKVLVLAVIVGIGSGLFTQFQIHPDEPSIDHALVIMLASLTLLALGIFGPGIATGLVSGAPQLGAGAMAGAAIGAAGTAVAVGAAATGVGGAVAAGARMAPAAAKLAGSGARAATSAAGSAKSAFQAGSAAAGGGAKGAMAGLGNVAKTGAQSAGRAAASRASAAGQRMAAPFRAGWNGDAGASAGQAATTEAPAGAAAAQPPEQPAWAKRLQRRQQLTHAATTTAHTLRGGDGGGSGQGPSLRDSDS
>Cluster_4908_Allele_69
MNDVTIIDRFLDTFSRYIDSGFGLLQGEVAFLTATLIVIDMTIAGLYWAMSHATGQGEDVIAKLLRKVLYVGAFAYIINNFNWLSGIVFRSFAGLGLTATGSTLSMENFLQPGRLAKTGIDAGAPILEQIGDMAGFPEVFTNLDPIVVLFLAWLVVILCFFVLAVQLFITLIEFKLTTLAGFVLIPFALWNKTSFLAEKVLGNVVSSGIKVLVLAVIVGIGSGLFAEFQVHPDDPSIDHALVVMLASLALLALGIFGPGIATGLVSGAPQLGAGAMAGAAVGAVGTGVAIGAAATGVGGAVMAGARMAPAAAKLAGSGARAATSAASSAKSAFQAGSAAAGGGAKGAAAGLGNVAKTGAQAAGRRAASGAASAGQKVADSFRAGWNGTDAGATGSSQAATGEGAGSAPKQEQPAWAKRMHRRQQITHAATTAAHTLRGGDGGGSGQGPSLRPDE
>Cluster_4908_Allele_70
MNDVTIIDRFLDTFSRYIDSGFGLLQGEVAFLTATLIVIDMTIAGLYWAMSHATGQGEDVIAKLLRKVLYVGAFAYIIGNFNWLASIVFRSFAGLGITATGSAITMENFLQPGRLAKTGIDAAAPILDQIGDMAGFPEVFVNLDPIVVLFIAWLVVILCFFVLAVQLFITLIEFKLTTLAGFVLIPFALWNKTSFLAERVLGNVVSSGIKVLVLAVIVGIGSGLFAEFQVHPDEPSIDHALVVMLASLALLALGIFGPGIATGLVSGAPQLGAGAMAGAAVSAVGTGVAIGAAATGVGGAVMAGARMAPAAAKLAGSGARAATSAASSAKSAFQAGSAAAGGGAKGAAAGLGNVAKTGAQAAGRRAASGASAAGQKVADSFRAGWNGADAGAAGSGQAAAGEGADSATSAPKQEQPAWAKRMHRRQQITHAATTAAHTLRGGDGGGSGQGPSLRDSDT
>Cluster_4908_Allele_71
MNDVTIIDQFLNTFAAYIDSGFGLLRGEVAFLTATLIVIDMTIAGLYWAMSHATGQGEDVIAKLLRKVLYVGAFAYIINNFNWLASIVFRSFAGLGITATGSAITMENFLQPGRLAKTGIDAGAPILEQIGEMAGFPEVFVNLDPIVVMFLAWLVVVLCFFVLAIQLFITLIEFKLTTLAGFVLVPFALWNKTSFLAEKVLGNVVASGVKVLVLAVIVGIGSGLFAQFQVHPTEPSIDHALVIMLASLTLLALGIFGPGIATGLVSGAPQLGAGAMAGAAVGAAGTAVAVGAAATGVGGAVMAGARMAPAAAKLAGSGARAATSAANSAKSAFQAGSVAAGGGAKGAMAGLGNVAKTGVQSAGRAAASRASAAGQRMAAPFRAGWNGSTADAGASTGQASAGEAPAGGAAAQQPEQPAWAKRLHRRQQLTHAATTAAHALRGGDGGGSGQGPSLRDSDS
>Cluster_4908_Allele_72
MNDVTIIDRFLDTFSRYIDSGFGLLQGEVAFLTATLIVIDMTIAGLYWAMSHATGQGEDVIAKLLRKTLYVGAFAYIIGNFNWLAGIVFRSFAGLGITATGSAITMENFLQPGRLAKTGIDAATPILEQVGDMAGFPEVFVNVDAIAVMFLAWLVVVLCFFVLAIQLFITLIEFKLTTLAGFVLVPFALWNKTSFLAEKVLGNVVSSGIKVLVLAVIVGIGSGLFAEFQVHPGEPSIDHALVIMLASLSLLALGIFGPGIATGLVSGAPQLGAGAMAGAAVGAAGTAVAIGAAATGVGGAVAAGARMAPAAAKLAGTGARAATSAAGSAGAAFRAGSAAAGGGAKGAMAGMGNVAKTGAQAAGRRAASGASAVGQKMAGPFRAGWNGAEAEGGADGPGQAAEGAASPQKQEQPGWAKRMHRRQQITHAATTAAHTLRGGDGGGSGQGPSLRDSEP
>Cluster_4908_Allele_73
MNDVTIIDRFLDTFSRYIDSGFGLLQGEVAFLTATLIVIDMTIAGLYWAMSHATGQGEDVIAKLLRKVLYVGAFAYIIGNFNWLASIVFRSFAGLGITATGSAITMENFLQPGRLAKTGIDAAAPILDQIGEMAGFPEVFVNLDPIVVMFIAWLVVVLCFFVLAIQLFITLIEFKLTTLAGFVLVPFALWNKTSFLAEKVLGNVVSAGIKVLVLAVIVGIGSGLFAEFQVHPDEPSIDHALVIMLASLALLALGIYGPGIATGLVSGAPQLGAGAMAGAAIGAAGTAVAIGAAATGVGGAVAAGARMAPAAAKLAGAGARAATSAAGSARSAFQAGSAAAGGGAKGAMAGLGNVAKTGAQAAGRSAASGASGAAQKMTRSFRAGWNGSAADGGAASGQAADGAANPQKQEQPAWAKRMHRRQQITHAATTAAHTLRGGDGGGSGQGPSLRDSDS
>Cluster_4908_Allele_74
MNDVTIIDQFLNTFAAYIDSGFGLLRGEVAFLTATLIVIDMTIAGLYWAMSHATGQGEDLIAKLLRKVLYVGAFAYIINNFNWLASIVFRSFAGLGITATGSAITMENFLQPGRLAKTGIDAGAPILEQIGEMAGFPEVFVNLDPIVVMFLAWLIVVLCFFVLAIQLFITLIEFKLTTLAGFVLVPFALWNKTAFLAEKVLGNVVASGVKVLVLAVIVGIGSGLFAQFQVHPAEPSIDHALVIMLASLTLLALGIFGPGIATGLVSGAPQLGAGAMAGAAVGAAGTAVAIGAAATGVGGAVAAGARMAPAAAKLAGAGARAATSAAGSAKSAFQAGSAAAGGGAKGAMAGLGNVAKTGAQAAGRGAASRASAAGQRMAAPFRAGWNGAAADSGAGAASGQGAAGEAASGAATAQTQEQPAWAKRLHRRQQLTHAATTTAHALRGGDGGGSGQGPSLRDSDS
>Cluster_4908_Allele_75
MNDVTIIDRFLDTFSRYIDSGFGLLQGEVAFLTATLIVIDMTIAGLYWAMSHATGQGEDVIAKLLRKVLYVGAFAYIIGNFNWLAGIVFRSFAGLGLTATGSTLSMENFLQPGRLAKTGIDAGTPILEQVGEMAGFPEVFVNLDAITVMFLAWLVVVLCFFVLAIQLFITLIEFKLTTLAGFVLVPFALWNKTSFLAEKVLGNVVSAGIKVLVLAVIVGIGSGLFAEFQVHPDEPSIDHALVIMLASLTLLALGIFGPGIATGLVSGAPQLGAGAMAGAAVGAAGTAVAIGAAATGVGGAVAAGARMAPAAAKLAGSGARAATSTAGGARSAFRAGSAAAGGGAKGAAAGLGNVAKTGAQAAGRGAASRASAIGQRMAAPFRAGWNGPPADEGAGAASGGGQSGGEATSNTGQQPAWAKRLHRRQQLTHAATTAAHALRGGDGGGSGQGPSLRDSDS
>Cluster_4908_Allele_76
MNDVTIIDRFLDTFSRYIDSGFGLLHGEVAFLTATLIVIDMTIAGLYWAMSHATGQGEDVIAKLLRKVLYVGAFAYIINNFNWLSGIVFRSFAGLGLTATGSTLSMENFLQPGRLAKTGIDAGAPILEQIGDMAGFPEVFVNLDPIVVMFLAWLVVVLCFFVLAIQLFITLIEFKLTTLAGFVLIPFALWNKTSFLAEKVLGNVVSSGIKVLVLAVIVGIGSGLFAEFQVHPDEPSIDHALVVMLASLALLALGIFGPGIATGLVSGAPQLGAGAMAGAAVGAVGTGVAIGAAATGVGGAVMAGARMAPAAAKLAGAGARAATSAASSAKSAFQAGSAAAGGGAKGAAAGLGNVAKTGAQAAGRRAASGVSAAGQKVAGSFRAGWNGADAGAAGSGQTAAGEGADSAASAPKQEQPAWAKRMHRRQQITHAATTAAHTLRGGDGGGSGQGPSLRPDE
>Cluster_4908_Allele_77
MNDVTIIDRFLDTFSRYIDSGFGLLHGEVAFLTATLIVIDMTIAGLFWAMSHATGQGEDVIAKLIRKVLYVGAFAYIIGNFNWLAGIVFRSFAGLGLTASGSTLSMENFLHPGRLAKIGIDAGAPILDQIGDMAGFPEVFVNITPIVVMFLAWLIVLLCFFVLAIQLFITLIEFKLTTLAGFVLVPFALWNKTAFLAEKVLGNVVSSGIKVLVLAVIVGIGSGLFAEFQVQPAEPSIDHSVVVMLASLTLLALGIFGPGIATGLVSGGPQLGAGAMAGAALGAAGAAVAVGAAATGVGGAVAAGARMAPAAAKLAGSGARAAAGVAGSAKSAFQAGSASAGGGLKGAAAGVGNVAKTGAQAAGQKVAQGARSIRERAAAAFSADAPASASTAGSGAPSGDAPPSTPQEQPAWAKRLHRRQQLTHAATTAAHTLRGGDGGGSGQGPSLRDSDS
>Cluster_4908_Allele_78
MNDVTIIDRFLDTFSRYIDSGFGLLQGEVAFLTATLIAIDMTIAGLYWAMSHATGQGEDVIAKLLRKVLYVGAFAYIIGNFNWLSGIVFRSFAGLGITATGSAITMENFLQPGRLAKTGIDAAAPILDQIGDMAGFPEVFANLDPIVVLFIAWLVVILCFFVLAVQLFITLIEFKLTTLAGFVLIPFALWNKTSFLAEKVLGNVVSSGIKVLVLAVIVGIGSGLFAEFQVHPDEPSIDHALVVMLASLALLALGIFGPGIATGLVSGAPQLGAGAMAGAAVGAVGTGVAIGAAATGVGGAVMAGARMAPAAAKLAGSGARAATSAASSAKSAFQAGSAAAGGGAKGAAAGLGNVAKTGAQAAGRRAASGVSAAGQKVAGSFRAGWNGADAGTAGSSQAAAGEGADSDASAPKQEQPAWAKRMHRRQQITHAATTAAHTLRGGDGGGSGQGPSLRPDE
>Cluster_4908_Allele_79
MNDVTIIDRFLATFALYIDSGFGLLQGEVAFLTATLIVIDMTIAGLYWAMSHATGQGEDVIAKLLRKVLYVGAFAYILNNFNWLAGIVFRSFAGLGLTATGSAITMENFLQPGRLAKMGIDAGAPILEQIGDMAGFPEVFVNLDPIVVMFLAWLVVVLCFFVLAIQLFITLIEFKLTTLAGFVLVPFALWNKTAFLAEKVLGNVVAAGIKVLVLAVIVGIGSGLFAEFQVHPAEPSIDHALVIMLATLTLLALGIFGPGIATGLVSGAPQLGAGAMAGSAVGAAGTAVVIGAAATGVGGAVMAGARMAPAAAKLAGSGARAAASTASSARSTFQAGSSAAGGGAKGAMAGLGNVAKTGAQSAGRAAASRASAAGQRMAAPFRAGWNGPSAGEGMAAGGAGASGQASTGEAAAGGANAQKQEQPAWAKRLHRRQQLTHAATTTAHALRGGDGGGSGQGPSLRDSDS
>Cluster_4908_Allele_80
MNDVTVIDRFLATFSRYIDSGFGLLQGEVAFLTATLIVIDMTIAGLYWAMSHATGQGDDVIAKLLRKVLYVGAFAYIINNFNWLASIVFRSFAGLGLTASGSTMSMGEFLQPGRLAKTGIDAAAPILEQISDMAGFPEVFVNMMPIVVMFLAWTVVILCFFVLAIQLFITLTEFKLTTLAGFVLVPFALWNKTSFLAEKVLGNVVSSGIKVLVLAVIVGIGSGLFAEFQVQPAEPSIDHAVVIMLASLTLLALGIFGPGIATGLVSGAPQLGAGAMAGAAVGTAGAAVAVGAAATGVGGAVMAGARMAPAAAKLAGAGARATTSAAGSAKSAFQSGSAAAGGGAKGAVAGLGSVAKGGAQTAGQRAGAGIKAAAAKAAAPFKAGWQGSGADGGSGGGTAGPAAAGDAAGNTANAQKQEQPGWAKRLQRRQQLTQATTTAAHTLRGGDGGGSGQGPSLRDSDS
>Cluster_4908_Allele_81
MNDVTIIDRFLATFALYIDSGFGLLQGEVAFLTATLIVIDMTIAGLYWAMSHATGQGEDVIAKLLRKVLYVGAFAYILNNFNWLAGIVFRSFAGLGLTATGSAITMENFLQPGRLAKMGIDAGAPILEQIGDMAGFPEVFVNLDPIVVMFLAWLVVVLCFFVLAIQLFITLIEFKLTTLAGFVLVPFALWNKTAFLAEKVLGNVVAAGIKVLVLAVIVGIGSGLFAEFQVHPAEPSIDHALVIMLASLTLLALGIFGPGIATGLVSGAPQLGAGAMAGSAVGAAGTAVVIGATATGVGGAVMAGARMAPAAAKLAGSGARAAASTASSARSTFQAGSSAAGGGVKGAMAGLGNVAKTGAQSAGRAAASRASAAGQRTAAPFRAGWNGPSAGEGMAAGGAGASGQASTGEAAAGGANAQKQKQPAWAKRLHRRQQLTHAATTTAHALRGGDGGGSGQGPSLRDSDS
>Cluster_4908_Allele_82
MNDVTVIDRFLDTFSRYIDSGFGLLQGEVAFLTATLIVIDMTIAGLYWAMSHATGQGEDVIAKFLRKVLYVGAFAYIIGNFNWLAGIVFRSFAGLGLTATGSTLTMENFLQPGRLAKTGIDAGTPILQQIGEMTGFPEVFVNLDPIVVMFLAWLVVILCFFVLAIQLFITLIEFKLTTLAGFVLVPFALWNKTSFLAEKVLGNVVSSGIKVLVLAVIVGIGSGLFAEFQVHPDEPSIDHALVIMLASLALLALGIFGPGIATGLVSGAPQLGAGAMAGAAVGAAGTAVAVGAAATGVGGAVMAGARMAPAAAKLTGSGTRAATSAASSARSAFQTGSAAAGGGARGTMAGLGNVVKTGAQSAGRSVASGASSVAKKMTSPFRAGWNGASSDDATGEATNNTASSQTQAQPAWAKRLHRRQQITHAATTVAHTLRGGDGGGSGQGPSLSDSDS
>Cluster_5187_Allele_0
MTASASPAAGAATAALAAPSGHPASAPLTRVALAYIEPRFKLYLRFGEPARTLQLDRWRRCAVFLPGAMLCRIRWQANDYGTIRWQLMVMQACTPLDAAQRIPGVQPGARLLLHAEGEMQVRAVLERIDAIEAQGIAPVAASPAYWRTLANRLAARLPLPEYTAERHAAWLTGRALP
>Cluster_5187_Allele_1
MFCRIRWQSTDYGTVRWQLMVMQACTPLDAAQRIPGVQPGARLLLHTEGENQVRAVLERIDAIEALGIAPSAASPAYWRTLANRLAARLPLPEYTAERHAGWLIGRALP
>Cluster_5187_Allele_2
MTASVSPAAVAATAALAAPIGQPASAPMTRVALAYIDQRFDLYLRFGEPSRILRLDHWRRCALFLPGAMLCRIRWQANAYGTIRWQLMVMQTCTPLAGAQRIPGVQPGARLLLHAEGDANVRAVLERIDGVEALGIAPADASPAYWRTLGNRLAARLPLPDYSAERHAAWLAGRALP
>Cluster_5187_Allele_3
MTASASPAAGAATAALAAPSGQPASAPLTRVALAYTEPRFKLYLRFGEPARTHQLDRWRRCAVFQPGAMFCRIRWQANDYGTIRWQLMVMQACTPFDAAQRIPGVQPGARLLLHAEGENQVRAVLERIDAIEALGIAPIGASPVYWRTLANRLAARLPLPEYTAERHAAWLIGRALP
>Cluster_5187_Allele_4
MTASASPAAGAATAALAGQPASAPLTRVALAYIEPRFKLYLRFGEPARTHQLDRWRRCAVFLPGAMLCRIRWQANDYGTVRWQLMVMQACTPLDAAQRIPGVQPGARLLLHAEGENQVRAVLECIDAIEALGIAPAAVSPAYWRTLANRLAARLPLPEYTAERHAAWLTGRTLP
>Cluster_5187_Allele_5
MTASTAPAAAPAAGAATAAPQPSFIAPSGQPASAPLTRVALAYIEARFKLYLRFGEPARTHQLDRWRRCAMFLPGAVFCRVRWQANDYGTVRWQLMVMQACTPLDAAQRIPGVQPGARLLLHAEGDGQVRAVLERIDAIEALGIAPVAVSPAYWRTLANRLAARLPLPEYTAERHAAWLAGRVLP
>Cluster_5187_Allele_6
MTASASPAAGAATAALAAPSGQPASAPLTRVALAYIEPRFKLYLRFGEPARTHQLDRWRRCAVFLPGAMLCRIRWQANDYGTVRWQLMVMQACTPLDAAQRIPGVQPGARLLLHAEGEMQVRAVLERIDAIEALGIAPVSVSPAYWRTLANRLAARLPLPEYTAERHSAWLAGRALP
>Cluster_5187_Allele_7
MTASTAPAAAPAAGAATAAPQPSFSAPSGQPASAPLTRVALAYIEARFKLYLRFGEPARTHQLDRWRRSAVFLPGAVFCRVRWQSNDFGTVRWQLMVMQACTPLDGAQRIPGVQPGARLLLHAEGDGQVRAVLERIDAIEALGIAAIAVSPAYWRTLANRLAARLPLPEYTTERHAAWLTGRALP
>Cluster_5187_Allele_8
MTVSTAPAAAPSSLPASAPLTRVALAYIEARFKLYLRFGEPARTHQLDRWRRCAVFLPGALFCRIRWQANDYGTVRWQLMVMQACTPLDDAQRIPGVQPGARLLLHAEGDGQVRAVLECIDAIEALGIAPVAVSPAYWRTLANRLAARLPLPEYTAERHAAWLTGRALP
>Cluster_5187_Allele_9
MIVALLNQKGGVGKTTLATHIAGELALRGQNVILLDTAPQGSALDWTQRRSQQGLPRLFSAVGLARETLHQEAPELARRADHVIIDGQPRIAALARSVLLAADRVLIPVQPSPYDLWASAEMVNLIREAQVFRPTLPAVLAINRRIRTTVIGHEARGALVDQPLPALQA
>Cluster_5187_Allele_10
MDGAQRIPGVQPGARLLLHAEGENPVRAVLARIDAIEALGIAPVGVSPAYWRTLANRLAARLPLAL
>Cluster_5187_Allele_11
MTASTALAAAPAAVAATATAAPQPSFIAPSGQPASAPLTRVALAYIEARFKLYLRFGEPACTHQLDRWRRSAVFLPGAVFCRIRWQANDYGTVRWQLMVMQACTPLDAAQRIPGVQPGARLLLHAEGDGQVRAVLERIDAIEALGIAPIAVSPAYWRTLANRLAARLPLPEYTAERHAAWLAGRVLP
>Cluster_5187_Allele_12
MALAYIEPRFKLYLRFGEPARTHQLDRWRRCAVFLPGAMLCRIRWQANDYGTVRWQLMVMQACTPLDAAQRIPGVQPGARLLLHAEGENQVRAVLERIDAIEVLGIAPAAVSPAYWRTLANRLAARLSLPEYTAERHAAWLTGRAMP
>Cluster_5187_Allele_13
MTASTAPVTAPAAVAAAPVAPSSQPASAPLTRVALAYIDARFKLYLRFGEPTRTHQLDRWRRSAVFLPGAVFCRVRWQANDYGTVRWQLMVMQACTPLDAAQRIPGVQPGARLLLHAEGDGQVRAVLERIDAIEALGIAPVAVSPAYWRTLANRLAARLPLPEYTAERHAAWLTGRALP
>Cluster_5187_Allele_14
MIAPASPAAGAATAALAAPVGQPASAPTTRVALAYIDQRFDLYLRFGEPARIVRLDRWRRCAAFLPNAVLCRIRWQANDYGTVRWQLMVMQAGTPLDAVQRIPGVQPGARLLLHAEGDKTVRAVLARIDAIEALGIAPVAVSPAYWRTLANRLAARLPLPEYTAERHAAWLAGRAMP
>Cluster_5187_Allele_15
MTASASPAAGAATAALSLHPAALAGQAGNVPLTRVSLAYIEPRFKLYLRFGEPARTLRLDYWRRCAVFLPGAMLCRIRWQANDYGTIHWQLMVMQAGTPLDAVQRIPGVRPGARLLLHAEGENAVRAVLERIDGIEAQGIAAIDVPPAYWRTLGNRLAARLALPEYTAERHAAWLAGRALP
>Cluster_5187_Allele_16
MIVALLNQKGGVGKTTLATHIAGELAMRGQHVVLLDADPQGSSLDWTQRRSQQGLPRLLSAVGLARETLHQEAPELARRADHVIIDGPPRIAALARSALLAAERVLIPVQPSPYDLWASAEMVALIREAQVFRPALRAAFVINRRVSTTVIGREARQALAGLHARRRRTAPPRAKSPRWWTNCCGGRHDSEAATSRKARRHRRASTGESARRGVDSPGRCRCTWQGRPLHGSPDPRHHARDAGAHQGIGFHAGRDRGRPAARPAGARVSRTPQGERPMTASASPAAGAATAALAAPSGQPASAPLTRVALAYIEPRFKLYLRFGEPARTHQLDRWRRCAVFLPGAMLCRIRWQANDYGTVRWQLMVMQACTPLDAAQRIPGVQPGARLLLHAEGEMQVRAVLECIDAIEALGIAPVSVSPAYWRTLANRLAARLPLPEYTAERHAAWLTARALP
>Cluster_5187_Allele_17
MTASASPAAGAATAALAAPSGQLASAPLTRVALAYIEPRFKLYLRFGEPARTHQLDRWRRCAVFLPGAMFCRIRWQANDYGTIRWQLMVMQACTPLDAAQRIPGVQPGARLLLHAEGENAVRAVLERIDAIEALGITPVGTAPAYWRTLANRLAARLPLPEYTAERHAAWLTGRALP
>Cluster_5187_Allele_18
MTASTALAAAPAAVAATATAAPQPSFIAPSGQPASAPLTRVALAYIEARFKLYLRFGEPARTHQLDRWRRSAVFLPGAVFCRIRWQANDYGTVRWQLMVMQACTPLDAAQRIPGVQPGARLLLHAEGDGQVRAVLERIDAIEALGIAPIAVSPAYWRTLANRLAARLPLPEYTAERHAAWLAGRVLP
>Cluster_5187_Allele_19
MNASASPAAGAATAALAAPSGQPANAPLTRVALAYIEPRFKLYLRFGEPARTLQLDRWRRCAVFLPGAVFCRIRWQANDYGTVRWQLMVMQACTPLDAAQRIPGVQPGARLLLHAEGENQVRAMLERIDAIEALGIAPVGASPAYWRTLANRLAARLPLPEYTAERHAAWLAGRALP
>Cluster_5187_Allele_20
MTASASPAAGAATAALAAPSGQPASVPLTRVALAYIEPRFKLYLRFGEPARTLQLDRWRRCAVFLPGAMFCRIRWQANDYGTIRWQLIVMQACTPLDAAQRIPGVQPGARLLLHAEGENQVRAVLDRIDAIEALGIAPVGASPAYWRTLANRLAARLPLPEYTAERHAAWLTGRALP
>Cluster_5187_Allele_21
MTASASPAAGAATAALSLHPAALAGQAGNVPLTRVSLAYIEPRFKLYLRFGEPARTLRLDHWRRCAVFLPGAMFCRIRWEANDYGTVRWQLMVMQAGTPLDAVQRIPGVRPGARLLLHAEGENAVRAVLERIDGIEAQGIAAIDVSPAYWRTLGNRLAARLTLPEYTAERHAAWLAGRALP
>Cluster_5187_Allele_22
MTASASPAAGAATAALAVPSGQPASAPLTRVALAYIEPRFKLYLRFGEPARTHQLDRWRRCAVFLPGAMLCRIRWQANDYGTIRWQLMVMQACTPLDAAQRITGVQPGARLLLHAEGENQVRAVLERIDAIEALGIAPVGASPVYWHTLANRLAARLPLPEYTAERHAAWLIGSALP
>Cluster_5187_Allele_23
MNASASTAHTPKASAPTAAPPPAPSTLAGQAGNVPLTRVALAYIEPRFKLYLRFGEPARTHQLDRWRRCAVFQPGAMFCRIRWQANDYGTIRWQLMVMQACTPFDAAQRIPGVQPGARLLLHAEGENQVRAVLERIDAIEALGIAPIGASPVYWRTLANRLAARLPLPEYTAERHAAWLIGRALP
>Cluster_5187_Allele_24
MTASASPANVSVAVAATAALAAPSGQPASAPLTRVALAYIEPRFKLYLRFGEPARTHQLDRWRRCAVFLPGAMLCRIRWQANDYGTVRWQLMVMQACTPLDAAQRIPGVQPGARLLLHAEGENQVRAVLECIDAIETLGIAPAAVSPAYWRTLANRLAAHLPLPEYTAERHAAWLTGRTLP
>Cluster_5187_Allele_25
MLAGQPASAPLTRVALAYIEPRFKLYLRFGEPARTHQLDRWRRCAVFLPGAMLCRIRWQANDYGTVRWQLMVMQACTPLDAAQRIPGVQPGARLLLHAEGENQVRAVLERIDAIEALGIAPVGASPTYWRTLANRLAARLPLPEYTAERHAAWLTGRALP
>Cluster_5187_Allele_26
MTASASPAAGAATAALAAPSGHPASAPLTRVALAYIEPRFKLYLRFGEPARTHQLDRWRRCAVFLPGAMLCRIRWQANDYGTVRWQLMVMQACTPLDAAQRIPGVQPGARLLLHAEGENQVRAVLERIDAIEVLGIAPAAVSPAYWRTLANRLAARLSLPEYTAERHAAWLTGRAMP
>Cluster_5187_Allele_27
MIVALLNQKGGVGKTTLATHIAGELAMRGQHVVLLDADPQGSSLDWTQRRSQQGLPRLFSAVGLARETLHQEAPELARRADHVIIDGPPRIAALARSALLAAERVLIPVQPSPYDLWASAEMVAVIREAQVFRPALRAAFVINRRVSTTVIGREARQALADQPLPALRAEVHQRIVFADSVAAGRLARETAPDSAAARKITALVDELLRWPT
>Cluster_5187_Allele_28
MTASASPAAGAATAALAGQPASAPLTRVALAYIEPRFKLYLRFGEPARTHQLDRWRRCAVFLPGAMLCRIRWQANDYGTVRWQLMVMQACTPLDAAQRIPGVQPGARLLLHAEGENQVRAVLECIDAIEALGIAPAAVSPAYWRTLANRLAARLPLPDYTAERHAAWLTGRTLP
>Cluster_5187_Allele_29
MALAYIEPRFKLYLRFGEPARTLQLDRWRRCAVFLPGAMLCRLRWQANDYGTIRWQLMVIQACTPLDAAQRIPGVQPGARLLLHAEGENTVRAVLERIDAIEALGIAPAAVSPAYWRTLANRLAARLPLPEYTAERHAAWLIGKGLP
>Cluster_5628_Allele_1
MRISIFGLGYVGAVCAGCLSARGHEVIGVDVSSTKIDLINQGKSPIVEPGLEALLQQGRQTGRLSGTTDFKKAVLDSDVSFICVGTPSKKNGDLDLGYIETVCREIGFAIREKSERHTVVVRSTVLPGTVNNVVIPLIEDCSGKKAGVDFGVGTNPEFLRESTAIKDYDFPPMTVIGELDKQTGDLLEEIYRELDAPIIRKTVEVAEMIKYTCNVWHAAKVTFANEIGNIAKAVGVDGREVMDVICQDHKLNLSRYYMRPGFAFGGSCLPKDVRALTYRASQLDVEHPMLGSLMRSNSNQVQKAFDLITSHDTRKVGLLGLSFKAGTDDLRESPLVELAEMLIGKGYELRIFDRNVEYARVHGANKEYIESKIPHVSSLLVSDLDEVVASSDVLVLGNGDELFVDLVNKTPSGKKLVDLVGFMPHTTTAQAEGICW
>Cluster_5831_Allele_0
MPILRPLASAGKRACWLLMGLCLGLPALANEAPVSFNGTSISLEQALERALRSNPELAAVGRETEIASGARQQAGLIPNPDLSWSVEDTRQGNRQTSVSIAQPLELGGKRGARVEVAKRGSEIAWTQLEVRRAELRAQVRGAYYAALTAQERVRLAKTSLDLARRALQAADRRVKAGSISSVERVRAQVLADNAQLDLSQAELEQQRTYVQLSSTWDEPQPGFARVGGALDAVPASITRGALLRHLDESPTLRLAAQEVARGEAQVDLEKRQRIPNLTVSIGSKYDQTARDGRGERVNLIGLSMPLPLFDRNQGNIYAAQSRADQARDLQRATLLRLRSEAVQAYDQLRTSEQELALVRRDLLPGAQSALDSMTRGFEMGKFNFLDVLDAQRTLVGVRAQYVRALDAAAQARVSMERLLGEDIGHLGQ
>Cluster_6112_Allele_0
MFSRDLTLARYDAELFAAMEQEAQRQEEHIELIASENYTSPAVMEAQGSVLTNKYAEGYPHKRYYGGCEYVDIVEQLAIDRAKQLFGADYANVQPHAGSQANAAVYLALLSAGDTILGMSLAHGGHLTHGASVSSSGKLYNAVQYGIDANGLIDYDEVERLAVEHKPKMIVAGFSAYSQVLDFARFRAIADKVGAYLFVDMAHVAGLVAAGVYPNPVPFADVVTTTTHKTLRGPRGGLILARANEEIEKKLNSAVFPGAQGGPLEHVIAAKAVCFKEALQPEFKTYQQQVLKNAQSMAQVFLDRGFDVVSGGTQNHLFLLSLIKQDITGKDADAALGRAFITVNKNSVPNDPRSPFVTSGLRIGTPAVTTRGFKEAECRELAGWICDILENMGDESVVDGVREKVKAICAKFPVYGN
>Cluster_6112_Allele_1
MFSRDLTLARYDAELFAAMEQEAQRQEEHIELIASENYTSPAVMEAQGSVLTNKYAEGYPHKRYYGGCEYVDIVEQLAIDRAKQLFGADYANVQPHAGSQANAAVYLALLSAGDTILGMSLAHGGHLTHGASVSSSGKLYNAVQYGIDANGLIDYDEVERLAVEHKPKMIVAGFSAYSQVLDFARFRAIADKVGAYLFVDMAHVAGLVAAGVYPNPVPFADVVTTTTHKTLRGPRGGLILARANEEIEKKLNSAVFPGAQGGPLEHVIAAKAVCFKEALQPEFKTYQQQVLKNAQTMAQVFLDRGFDVVSGGTQNHLFLLSLIKQDITGKDADAALGRAFITVNKNSVPNDPRSPFVTSGLRIGTPAVTTRGFKEAECRELAGWICDILENMGDESVIDGVREKVKAICAKFPVYGN
>Cluster_6112_Allele_2
MIAAKAVCFKEALQPEFKTYQQQVLKNAQSMAQVFLDRGFDVVSGGTQNHLFLLSLIKQDITGKDADAALGRAFITVNKNSVPNDPRSPFVTSGLRIGTPAVTTRGFKEAECRELAGWICDILENMGDESVVDGVREKVKAICAKFPVYGN
>Cluster_6112_Allele_3
MFSRDLTLARYDAELFAAMEQEAQRQEEHIELIASENYTSPAVMEAQGSVLTNKYAEGYPHKRYYGGCEYVDIVEQLAIDRAKQLFGADYANVQPHAGSQANAAVYLALLSAGDTILGMSLAHGGHLTHGASVSSSGKLYNAVQYGIDANGLIDYDEVERLAVEHKPKMIVAGFSAYSQVLDFARFRAIADKVGAYLFVDMAHVAGLVAAGVYPNPVPFADVVTTTTHKTLRGPRGGLILARANEEIEKKLNSAVFPGAQGGPLEHVIAAKAVCFKEALQPEFKTYQQQVLKNAQTMAQVFLDRGFDVVSGGTQNHLFLLSLIKQDITGKDADAALGRAFITVNKNSVPNDPRSPFVTSGLRIGTPAVTTRGFKEAECRELAGWICDILENMGDESVVDGVREKVKAICAKFPVYGN
>Cluster_6112_Allele_4
MFSRDLTLARYDAELFAAMEQEAQRQEEHIELIASENYTSPAVMEAQGSVLTNKYAEGYPHKRYYGGCEYVDIVEQLAIDRAKQLFGADYANVQPHAGSQANAAVYLALLSAGDTILGMSLAHGGHLTHGASVSSSGKLYNAVQYGIDANGLIDYDEVERLAVEHKPKMIVAGFSAYSQVLDFARFRAIADKVGAYLFVDMAHVAGLVAAGVYPNPVPFADVVTTTTHKTLRGPRGGLILARANEEIEKKLNSAVFPGAQGGPLEHVIAAKAVCFKEALQPEFKTYQQQVLKNAQSMAQVFLDRGFDVVSGGTQNHLFLLSLIKQDITGKDADAALGRAFITVNKNSVPNDPRSPFVTSGLRIGTPAVTTRGFKEAECRELAGWICDILENMGDESVIDGVREKVKAICAKFPVYGN
>Cluster_6112_Allele_5
MFSRDLTLARYDAELFAAMEQEAQRQEEHIELIASENYTSPAVMEAQGSVLTNKYAEGYPHKRYYGGCEYVDIVEQLAIDRAKQLFGADYANVQPHAGSQANAAVYLALLSAGDTILGMSLAHGGHLTHGASVSSSGKLYNAVQYGIDANGLIDYDEVERLAVQHKPKMIVAGFSAYSQVLDFARFRAIADKVGAYLFVDMAHVAGLVAAGVYPNPVPFADVVTTTTHKTLRGPRGGLILARANEEIEKKLNSAVFPGAQGGPLEHVIAAKAVCFKEALQPEFKTYQQQVLKNAQSMAQVFLDRGFDVVSGGTQNHLFLLSLIKQDITGKDADAALGRAFITVNKNSVPNDPRSPFVTSGLRIGTPAVTTRGFKEAECRELAGWICDILENMGDESVVDGVREKVKAICAKFPVYGN
>Cluster_6112_Allele_6
MFSRDLTLARYDAELFAAMEQEAQRQEEHIELIASENYTSPAVMEAQGSVLTNKYAEGYPHKRYYGGCEYVDIVEQLAIDRAKQLFGADYANVQPHAGSQANAAVYLALLSAGDTILGMSLAHGGHLTHGASVSSSGKLYNAVQYGIDANGLIDYDEVERLAVEHKPKMIVAGFSAYSQVLDFARFRAIADKVGAYLFVDMAHVAGLVAAGVYPNPVPFADVVTTTTHKTLRGPRGGLILARANEEIEKKLNSAVFPGAQGGPLEHVIAAKAVCFKEALQPEFKTYQQQVLKNAQTMAQVFLDRGFDVVSGGTQNHLFLLSLIKQDITGKDADAALGRAFITVNKNSVPNDPRSPFVTSGLRIGTPAVTTRGFKEAECRELAGWICDILENMGDESVVNGVREKVKAICAKFPVYGN
>Cluster_6112_Allele_7
MFSRDLTLARYDAELFAAMEQEAQRQEEHIELIASENYTSPAVMEAQGSVLTNKYAEGYPHKRYYGGCEYVDIVEQLAIDRAKQLFGADYANVQPHAGSQANAAVYLALLSAGDTILGMSLAHGGHLTHGASVSSSGKLYNAVQYGIDVNGLIDYDEVERLAVEHKPKMIVAGFSAYSQVLDFARFRAIADKVGAYLFVDMAHVAGLVAAGVYPNPVPFADVVTTTTHKTLRGPRGGLILARANEEIEKKLNSAVFPGAQGGPLEHVIAAKAVCFKEALQPEFKTYQQQVLKNAQSMAQVFLDRGFDVVSGGTQNHLFLLSLIKQDITGKDADAALGRAFITVNKNSVPNDPRSPFVTSGLRIGTPAVTTRGFKEAECRELAGWICDILENMGDESVVDGVREKVKAICAKFPVYGN
>Cluster_6112_Allele_8
MFSRDLTLAHYDAELFAAMEQEAQRQEEHIELIASENYTSPAVMEAQGSVLTNKYAEGYPHKRYYGGCEYVDIVEQLAIDRAKQLFGADYANVQPHAGSQANAAVYLALLSAGDTILGMSLAHGGHLTHGASVSSSGKLYNAVQYGIDANGLIDYDEVERLAVEHKPKMIVAGFSAYSQVLDFARFRAIADKVGAYLFVDMAHVAGLVAAGVYPNPVPFADVVTTTTHKTLRGPRGGLILARANEEIEKKLNSAVFPGAQGGPLEHVIAAKAVCFKEALQPEFKTYQQQVLKNAQSMAQVFLDRGFDVVSGGTQNHLFLLSLIKQDITGKDADAALGRAFITVNKNSVPNDPRSPFVTSGLRIGTPAVTTRGFKEAECRELAGWICDILENMGDESVVDGVREKVKAICAKFPVYGN
>Cluster_6112_Allele_9
MSLAHGGHLTHGASVSSSGKLYNAVQYGIDANGLIDYDEVERLAVEHKPKMIVAGFSAYSQVLDFARFRAIADKVGAYLFVDMAHVAGLVAAGVYPNPVPFADVVTTTTHKTLRGPRGGLILARANEEIEKKLNSAVFPGAQGGPLEHVIAAKAVCFKEALQPEFKTYQQQVLKNAQSMAQVFLDRGFDVVSGGTQNHLFLLSLIKQDITGKDADAALGRAFITVNKNSVPNDPRSPFVTSGLRIGTPAVTTRGFKEAECRELAGWICDILENMGDESVVDGVREKVKAICAKFPVYGN
>Cluster_6112_Allele_10
MFSRDLTLARYDAELFAAMEQEAQRQEEHIELIASENYTSPAVMEAQGSVLTNKYAEGYPHKRYYGGCEYVDIVEQLAIDRAKQLFGADYANVQPHAGSQANAAVYLALLSAGDTILGMSLAHGGHLTHGASVSSSGKLYNAVQYGIDANGLIDYDEVERLAVEHKPKMIVAGFSAYSQVLDFARFRAIADKVGAYLFVDMAHVAGLVAAGVYPNPVPFADVVTTTTHKTLRGPRGGLILARANEEIEKKLNSAVFPGAQGGPLEHVIAAKAVCFKEALQPEFKTYQQQVLKNAQSMAQVFLDRGFDVVSGGTQNHLFLLSLIKQDITGKDADAALGRAFITVNKNSVPNDPRSPFVTSGLRIGTPAVTTRGFKEAECRELAGWICDILENMGDESMVDGVREKVKAICAKFPVYGN
>Cluster_6112_Allele_11
MFSRDLTLARYDAELFAAMEQEAQRQEEHIELIASENYTSPAVMEAQGSVLTNKYAEGYPHKRYYGGCEYVDIVEQLAIDRAKQLFGADYANVQPHAGSQANAAVYLALLSAGDTILGMSLAHGGHLTHGASVSSSGKLYNAVQYGINANGLIDYDEVERLAVEHKPKMIVAGFSAYSQVLDFARFRAIADKVGAYLFVDMAHVAGLVAAGVYPNPVPFADVVTTTTHKTLRGPRGGLILARANEEIEKKLNSAVFPGAQGGPLEHVIAAKAVCFKEALQPEFKTYQQQVLKNAQSMAQVFLDRGFDVVSGGTQNHLFLLSLIKQDITGKDADAALGRAFITVNKNSVPNDPRSPFVTSGLRIGTPAVTTRGFKEAECRELAGWICDILENMGDESVVDGVREKVKAICAKFPVYGN
>Cluster_6112_Allele_12
MFSRDLTLARYDAELFAAMEQETQRQEEHIELIASENYTSPAVMEAQGSVLTNKYAEGYPHKRYYGGCEYVDIVEQLAIDRAKQLFGADYANVQPHAGSQANAAVYLALLSAGDTILGMSLAHGGHLTHGASVSSSGKLYNAVQYGIDANGLIDYDEVERLAVEHKPKMIVAGFSAYSQVLDFARFRAIADKVGAYLFVDMAHVAGLVAAGVYPNPVPFADVVTTTTHKTLRGPRGGLILARANEEIEKKLNSAVFPGAQGGPLEHVIAAKAVCFKEALQPEFKTYQQQVLKNAQSMAQVFLDRGFDVVSGGTQNHLFLLSLIKQDITGKDADAALGRAFITVNKNSVPNDPRSPFVTSGLRIGTPAVTTRGFKEAECRELAGWICDILENMGDESVVDGVREKVKAICAKFPVYGN
>Cluster_6112_Allele_13
MEAQGSVLTNKYAEGYPHKRYYGGCEYVDIVEQLAIDRAKQLFGADYANVQPHAGSQANAAVYLALLSAGDTILGMSLAHGGHLTHGASVSSSGKLYNAVQYGIDANGLIDYDEVERLAVEHKPKMIVAGFSAYSQVLDFARFRAIADKVGAYLFVDMAHVAGLVAAGVYPNPVPFADVVTTTTHKTLRGPRGGLILARANEEIEKKLNSAVFPGAQGGPLEHVIAAKAVCFKEALQPEFKTYQQQVLKNAQSMAQVFLDRGFDVVSGGTQNHLFLLSLIKQDITGKDADAALGRAFITVNKNSVPNDPRSPFVTSGLRIGTPAVTTRGFKEAECRELAGWICDILENMGDESVVDGVREKVKAICAKFPVYGN
>Cluster_6112_Allele_14
MFSRDLTLARYDAELFAAMEQEAQRQEEHIELIASENYTSPAVMEAQGSVLTNKYAEGYPHKRYYGGCEYVDIVEQLAIDRAKQLFGADYANVQPHAGSQANAAVYLALLSAGDTILGMSLAHGGHLTHGASVSSSGKLYNAVQYGIDANGLIDYDEVERLAVEHKPKMIVAGFSAYSQVLDFARFRAIADKVGAYLFVDMAHVAGLVAAGVYPNPVPFADVVTTTTHKTLRGPRGGLILARANEEIEKKLNSAVFPGAQGGPLEHVIAAKAVCFKEALQPEFKTYQQQVLKNAQSMAQVFLDRGFDVVSGGTQNHLFLLSLIKQDITGKDADAALGRAFITVNKNSVPNDLRSPFVTSGLRIGTPAVTTRGFKEAECRELAGWICDILENMGDESVVDGVREKVKAICAKFPVYGN
>Cluster_6112_Allele_15
MFSRDLTLARYDAELFAAMEQEAQRQEEHIELIASENYTSPAVMEAQGSVLTNKYAEGYPHKRYYGGCEYVDIVEQLAIDRAKQLFGADYANVQPHAGSQANAAVYLALLSAGDTILGMSLAHGGHLTHGASVSSSGKLYNAVQYGIDANGLIDYDEVERLAVQHKPKMIVAGFSAYSQVLDFARFRAIADKVGAYLFVDMAHVAGLVAAGVYPNPVPFADVVTTTTHKTLRGPRGGLILARANEEIEKKLNSAVFPGAQGGPLEHVIAAKAVCFKEALQPEFKTYQQQVLKNAQSMAQVFLDRGFDVVSGGTQNHLFLLSLIKQDITGKDADAALGRAFITVNKNSVPNDPRSPFVTSGLRIGTPAVTTRGFKEAECRELAGWICDILENMGDESVVDSVREKVKAICAKFPVYGN
>Cluster_6112_Allele_16
MFSRDLTLARYDAELFAAMEQEAQRQEEHIELIASENYTSPAVMEAQGSVLTNKYAEGYPHKRYYGGCEYVDIVEQLAIDRAKQLFGADYANVQPHAGSQANAAVYLALLSAGDTILGMSLAHGGHLTHGASVSSSGKLYNAVQYGIDANGLIDYDEVERLAVEHKPKMIVAGFSAYSQVLDFPRFRAIADKVGAYLFVDMAHVAGLVAAGVYPNPVPFADVVTTTTHKTLRGPRGGLILARANEEIEKKLNSAVFPGAQGGPLEHVIAAKAVCFKEALQPEFKTYQQQVLKNAQAMAQVFIDRGFDVVSGGTRNHLFLLSLIKQDITGKDADAALGRAFITVNKNSVPNDPRSPFVTSGLRIGTPAVTTRGFKEAECRELAGWICDILENMGDESVVDGVREKVKAICAKFPVYGN
>Cluster_6112_Allele_17
LILARANEEIEKKLNSAVFPGAQGGPLEHVIAAKAVCFKEALQPEFKTYQQQVLKNAQSMAQVFLDRGFDVVSGGTQNHLFLLSLIKQDITGKDADAALGRAFITVNKNSVPNDPRSPFVTSGLRIGTPAVTTRGFKEAECRELAGWICDILENMGDESVVDGVREKVKAICAKFPVYGN
>Cluster_6112_Allele_18
MFSRDLTLARYDAELFAAMEQEAQRQEEHIELIASENYTSPAVMEAQGSVLTNKYAEGYPHKRYYGGCEYVDIVEQLAIDRAKQLFGADYANVQPHAGSQANAAVYLALLSAGDTILGMSLAHGGHLTHGASVSSSGKLYNAVQYGIDANGLIDYDEVERLAVEHKPKMIVAGFSAYSQVLDFARFRAIADKVGAYLFVDMAHVAGLVAAGVYPNPVPFADVVTTTTHKTLRGPRGGLILARANEEIEKKLNSAVFPGAQG
>Cluster_6112_Allele_19
MFSRDLTLARYDAELFAAMEQEAQRQEEHIELIASENYTSPAVMEAQGSVLTNKYAEGYPHKRYYGGCEYVDIVEQLAIDRAKQLFGADYANVQPHAGSQANAAVYLALLSAGDTILGMSLAHGGHLTHGASVSSSGKLYNAVQYGIDANGLIDYDEVERLAVEHKPKMIVAGFSAYSQVLDFARFRAIADKVGAYLFVDMAHVAGLVA
>Cluster_6112_Allele_20
FRAIADKVGAYLFVDMAHVAGLVAAGVYPNPVPFADVVTTTTHKTLRGPRGGLILARANEEIEKKLNSAVFPGAQGGPLEHVIAAKAVCFKEALQPEFKTYQQQVLKNAQSMAQVFLDRGFDVVSGGTQNHLFLLSLIKQDITGKDADAALGRAFITVNKNSVPNDPRSPFVTSGLRIGTPAVTTRGFKEAECRELAGWICDILENMGDESVVDGVREKVKAICAKFPVYGN
>Cluster_6112_Allele_21
LILARANEEIEKKLNSAVFPGAQGGPLEHVIAAKAVCFKEALQPEFKTYQQQVLKNAQTMAQVFLDRGFDVVSGGTQNHLFLLSLIKQDITGKDADAALGRAFITVNKNSVPNDPRSPFVTSGLRIGTPAVTTRGFKEAECRELAGWICDILENMGDESVVNGVREKVKAICAKFPVYGN
>Cluster_6112_Allele_22
MFSRDLTLARYDAELFAAMEQEAQRQEEHIELIASENYTSPAVMEAQGSVLTNKYAEGYPHKRYYGGCEYVDIVEQLAIDRAKQLFGADYANVQPHAGSQANAAVYLALLSAGDTILGMSLAHGGHLTHGASVSSSGKLYNAVQYGINANGLIDYDEVERLAVEHKPKMIVAGFSAYSQVLDFARFRAIADKVGAYLFVDMAHVAGLLGAGVYPNPVPFADVVTTTTHKTLRGPRGGLILARANEEIEKKLNSAVFPGAQGGPLEHVIAAKAVCFKEALQPEFKTYQQQVLKNAQSMAQVFLDRGFDVVSGGTQNHLFLLSLIKQDITGKDADAALGRAFITVNKNSVPNDPRSPFVTSGLRIGTPAVTTRGFKEAECRELAGWICDILENMGDESVVDGVREKVKAICAKFPVYGN
>Cluster_6112_Allele_23
MFSRDLTLARYDAELFAAMEQEAQRQEEHIELIASENYTSPAVMEAQGSVLTNKYAEGYPHKRYYGGCEYVDIVEQLAIDRAKQLFGADYANVQPHAGSQANAAVYLALLSAGDTILGMSLAHGGHLTHGASVSSSGKLYNAVQYGIDANGLIDYDEVERLAVEHKPKMIVAGFSAYSQVLDFPRFRAIADKVGAYLFVDMAHVAGLVAAGVYPNPVPFADVVTTTTHKTLRGPRGGLILARANEEIEKKLNSAVFPGAQGGPLEHVIAAKAVCFKEALQPEFKTYQQQVLKNAQAMAQVFIDRGFDVVSGGTQNHLFLLSLIKQDITGKDADAALGRAFITVNKNSVPNDPRSPFVTSGLRIGTPAVTTRGFKEAECRELAGWICDILENMGDESVVDGVREKVKAICAKFPVYGN
>Cluster_6112_Allele_24
MFSRDLTLARYDAELFAAMEQEAQRQEEHIELIASENYTSPAVMEAQGSVLTNKYAEGYPHKRYYGGCEYVDIVEQLAIDRAKQLFGADYANVQPHAGSQANAAVYLALLSAGDTILGMSLAHGGHLTHGASVSSSGKLYNAVQYGIDANGLIDYDEVERLAVEHKPKMIVAGFSAYSQVLDFARFRAIADKVGAYLFVDMAHVAGLVAAGVYPNPVPFADVVTTTTHKTLRGPRGGLILARANEEIEKKLNSAVFPGAQGGPLEHVIAAKAVCFREALQPEFKTYQQQVLKNAQSMAQVFLDRGFDVVSGGTQNHLFLLSLIKQDITGKDADAALGRAFITVNKNSVPNDPRSPFVTSGLRIGTPAVTTRGFKEAECRELAGWICDILENMGDESVVDGVREKVKAICAKFPVYGN
>Cluster_6112_Allele_25
MFSRDLTLARYDAELFAAMEQEAQRQEEHIELIASENYTSPAVMEAQGSVLTNKYAEGYPHKRYYGGCEYVDIVEQLAIDRAKQLFGADYANVQPHAGSQANAAVYLALLSAGDTILGMSLAHGGHLTHGASVSSSGKLYNAVQYGIDANGLIDYDEVERLAVEHKPKMIVAGFSAYSQVLDFARFRAIADKVGAYLFVDMAHVAGLVAAGVYPNPVPFADVVTTTTHKTLRGPRGGLILARANEEIEKKLNSAVFPGAQGGPLEHVIAAKAVCFKEALQPEFKTYQQQVLKNAQSMAQVFLDRGFDVVSGGTQNHLFLLSLIKQDITGKDADAALGRAFITVNKNSVPNDPRSPFVTSGLRIGTPAVTTRGFKEAECRELASWICDILENMGDESVVDGVREKVKAICAKFPVYGN
>Cluster_6917_Allele_0
MSKKTLSVAGDTPAAPPAGYAGIHDGIVEVLDAARHAAARSVNALMTASYWEIGRRIVEAEQRGKRRAGYGEQLIERLSADLTAQFGRGFSRPNLQQMRSFFLTWPIRQTVSSESSPAPVARARPWRLDELAQVFTLPWSAYVRLLSVKDEHARRFYEAEALRGGWSVRQLDRQINSQFYERTALSKNKAAMLVKGAVPNPGDAVTPDDAIKDPYVLEFLDLKDEYSESDLEQALIRRLEDFLLELGDGFAFVGRQRRLRIDQTWYRVDLLFFHRRLRCLVIIDLKLGALTHADVGQMHLYCNYAKEHWTFADENPPVGLILCADKGHALARYALEGLPSKVMAANYKMVLPDAEVLQEELENTRRLIESRGTIVPKRRKR
>Cluster_6917_Allele_1
MTRKTPAATRKPAALPAGYAGIHGGIVELLDAARQAAARSVNALMTASYWEIGRRIVEAEQNGRRRAGYGEQLMERLSADLTARFGRGFGVNNLESMRRFFLAYPQPEISQTLSGKLGNDSPAEKSQTASRKFNLSELSQVFTLPWSAYVRLLSVKDDHARQFYETEALRGGWSVRQLDRQIGSQFYERTALSKDKAAMLVKGAAAKPEDTVTPSDAIKDPYVLEFLDLKDEYSESDLETALIQRLEDFLLELGEGFTFVGRQRRLRIDQTWYRVDLLFFHRKLRCLVIIDLKLGSLTHADVGQMHMYCNYAKEHWAYPDENPPVGLILCADKGHALARYALDGLPTKVMAANYRTVLPDAELLQKELENTRRLLESRGTLSLKGDKS
>Cluster_6917_Allele_2
MSARTPKAAKDAALPAGYAGIHGGIVELLDAARQAAARSVNALMTASYWEIGRRIVEAEQQGKRRAGYGEQLIARLSADLTARFGRGFSPDNLENMRRFFAAYPRPMISEALSRKSGDELPAEISETVSRKFALAELAQVFPLPWSAYVRLLAVKDDHARRFYEAEALRGGWSVRQLDRQIGSQFYERTALSKDKAAMLVKGAAPRPEDAVRPDDAIKDPYVLEFLNLKDEYSESDLEAALIQRLEDFLLELGEGFTFVGRQRRLRIDQTWYRVDLLFFHRRLRCLVIIDLKLGSLSHADVGQMLMYCNYAKEHWAYADENPPVGLILCADKGHALARYALEGLPSKVMAANYRTVLPDAELLQKELETTRRLLESRTPKQPKKLPQ
>Cluster_6917_Allele_3
MSKKTLPAAGKKPAVLPAGYAGIHSGIVELLDATRQAAARSVNALMTASYWEIGRRIVEAEQKGRRRAGYGEQLMARLSADLTARFGRGFGVNNLESMRRFFLAYSQPQISQTVSGKLGNESPAEKSQTVSRKFDLFELAQTFTLPWSAYVRLLSVKDDHARQFYEAEALRGGWSVRQLDRQIGSQFYERTALSKDKAAMLVKGSVARPEDAVTPNDAIKDPYVLEFLDLKDEYSESDLEAALIQRLEDFLLELGEGFTFVGRQRRLRIDQTWYRVDLLFFHRKLRCLVIIDLKLGSLTHADVGQMHMYCNYAKAHWAYPDENPPVGLILCADKGHALARYALDGLPTKVMAANYRTVLPDAELLQKELENTRRLLESRRIPSPKRDRS
>Cluster_6917_Allele_4
MSARTPKASKDAALPAGYAGIHGGIVELLDAARQAAARSVNALMTASYWEIGRRIVEAEQQGKRRAGYGEQLIARLSADLTARFGRGFSPDNLENMRRFFAAYPRPVISEALSRKSGDELPAEISETVSRKFTLTELAQVFPLPWSAYVRLLSVKDDHARRFYEAEALRGGWSVRQLDRQIGSQFYERTALSKDKAAMLVKGAAPRPEDAVRPDDAIKDPYVLEFLNLKDEYSESDLEAALIQRLEDFLLELGEGFTFVGRQRRLRIDQTWYRVDLLFFHRRLRCLVIIDLKLGSLSHADVGQMLMYCNYAKEHWAYPDENPPVGLILCADKGHALARYALEGLPSKVMAANYRTVLPDAELLQKELETTRRLLESRTSKQPKKLQQ
>Cluster_6917_Allele_5
MPRARQRRAGYGEQLMARLSADLTGRFGRGFSPDNLENMRRFFVAYPLEVISETLSRKSGDRLPKKNSETVSRKFDLSELAQVFTLPWSTYVRLLSVKNDHARQFYETEALRGGWSVRQLDRQIGSQFYERTALSKDKAAMLVKGAAPRPEDAVRPDDAIKDPYVLEFLNLKDEYSESDLEAALIQRLEDFLLELGEGFTFIGRQRRLRIDQTWYRVDLLFFHRKLRCLVIIDLKLGSLTHADVGQMHMYCNYAKEHWAYPDENPPVGLILCADKGHALARYALDGLPTKVMAANYRTVLPDAELLQKELENTRRLLESRGTLSLKDDKP
>Cluster_6917_Allele_6
MSARTPKATKGAALPAGYAGIRGGIVELLDAARQMAARSVNALMTASYWEIGRRIVEAEQQGKRRAGYGEQLIARLSADLTARFGRGFSPDNLENMRRFFAAYPRPVISEAPSRKSGNGLPTEKSETVSRKLALDELAQVFTLPWSAYVRLLSVKDEHARRFYEAEALRGGWSVRQLDRQIGSQFYERTALSKDKAAMLVKGAARRPEHAVRPDDAIKDPYVLEFLNLKDEYSESDLEAALIQRLEDFLLELGEGFTFVGRQRRLRIDQTWYRVDLLFFHRRLRCLLIIDLKLGSLTHADVGQMHMYCNYAKEHWAYPDENPPVGLILCADKGHALARYALEGLPTKVMAANYRTVLPDAELLQKELEATRRSLESRTSKQPRKLQQ
>Cluster_6917_Allele_7
MSARTPKAAKDAALPAGYAGIHGGIVELLDTARQAAARSVNALMTASYWEIGRRIVEAEQQGKRRAGYGEQLIERLSADLTAQFGRGFSRPNLQQMRSFFLTWPIRQTVSSESSPAPLSGHSLLAHGQPARLDELAQVFPLPWSAYVRLLTVKDEHARRFYEAEALRGGWSVRQLDRQIGSQFYERTALSKDKAAMLVKGAAPRPEDAIRPDDAIKDPYVLEFLNLKDEYSESDLEAALIQRLEDFLLELGEGFTFVGRQRRLRIDQTWYRVDLLFFHRRLRCLVIIDLKLGSLSHADVGQMLMYCNYAKEHWAYPDENPPVGLILCADKGHALARYALEGLPSKVMAANYRTVLPDAELLQKELEATRRLLESRTSKQPKKLQQ
>Cluster_6917_Allele_8
MSKKTLSVAGDTPAAPPAGYAGIHGGIVEVLDAARHAAARSVNALMTASYWEIGRRIVEAEQRGKRRAGYGEQLIERLSADLTAQFGRGFSRPNLQQMRSFFLTWPIRQTVSSESSPAPVARARPWRLDELAQVFTLPWSAYVRLLSVKDEHARRFYEAEALRGGWSVRQLDRQINSQFYERTALSKNKAAMLVKGAVPNPGDAVTPDDAIKDPYVLEFLDLKDEYSESDLEQALIRRLEDFLLELGDGFAFVGRQRRLRIDQTWYRVDLLFFHRRLRCLVIIDLKLGALTHADVGQMHLYCNYAKEHWTFADENPPVGLILCADKGHALARYALEGLPSKVMAANYKMVLPDAEVLQEELENTRRLIESRGTIVPKKRKR
>Cluster_6917_Allele_9
MSLSELAQVFTLPWSAYVRLASVKDDHARRFYEAEALRGGWSVRQLDRQIGSQFYERTALSKDKAAMLVKGSVARPEDAVTPNDAIKDPYVLEFLDLKDEYSESDLEAVLIQRLEDFLLELGEGFTFVGRQRRLRIDQTWYRVDLLFFHRKLRCLVIIDLKLGSLTHADVGQMHMYCNYAKEHWAYPDENPPVGLILCADKGHALARYALDGLPNKVMAANYRTVLPDAELLQKELENTRRLLESRGTLSIKDEKP
>Cluster_6917_Allele_10
MSARTPKAAKDAALPAGYAGIHGGIVELLDAARQAAARSVNALMTASYWEIGRRIVEAEQQGKRRAAYGEQLIARLSADLTARFGRGFSPDNLENMRRFFAAYPVPVISEALSRKSGNELPAEISETVSRKFTLPELAQVFPLPWSAYVRLLSVRDDHARRFYEAEALRGGWSVRQLDRQIGSQFYERTALSKDKAAMLVKGVAPRPEDAVRPDDAIKDPYVLEFLNLKDEYSESDLEAALIQRLEDFLLELGEGFTFVGRQRRLRIDQTWYRVDLLFFHRRLRCLVIIDLKLGSLSHADVGQMLMYCNYAKEHWAYPDENPPVGLILCADKGHALARYALEGLPSKVMAANYRTVLPDAELLQKELEATRRLLESRTPNQPKKLPR
>Cluster_6917_Allele_11
MAAGKPAALPAGYADIHGGIVELLDAARQAAARSVNALMTASYWEIGRRIVEAEQKGRRRAGYGEQLMARLSADLTARFGRGFSPDNLENMRRFFAAYPLEAISETLSRKSGDGLPIENSETVSRKFDLSELAQAFALPWSAYVRLLSVKDDHARQFYETEALRGGWSVRQLDRQIGSQFYERTALSKDKAAMLVKGSVAQPEDVVTPNDAIKDPYVLEFLDLKDEYSESDLEAALVQRLEDFLLELGEGFTFVGRQRRLRIDQTWYRVDLLFFHRKLRCLVIIDLKLGSLTHADVGQMHMYCNYAKAHWAYPDENPPVGLILCADKGHALARYALDGLPTKVMAANYRTVLPDAELLQKELENTRRLLESRGTLSLKDDKP
>Cluster_6917_Allele_12
MSRKFDLSELAQVFTLPWSTYVRLLSVKNDHARQFYETEALRGGWSVRQLDRQIGSQFYERTALSKDKAAMLVKGAAPRPEDAVRPDDAIKDPYVLEFLNLKDEYSESDLEAALIQRLEDFLLELGEGFTFIGRQRRLRIDQTWYRVDLLFFHRKLRCLVIIDLKLGSLTHADVGQMHMYCNYAKEHWAYPDENPPVGLILCADKGHALARYALDGLPTKVMAANYRTVLPDAELLQKELENTRRLLESRGTLSLKDDKP
>Cluster_6917_Allele_13
MAVGKPAALPAGYAGIHGGIVELLDAARQAAARSVNALMTASYWEIGRRIVEAEQKGRRRASYGEQLMERLSADLTARFGRGFGVNNLESMRRFYLAYPQPKISQTLSGKLGKESSVEKSQTLSGKSSLSQLSQVFTLPWSAYVRLLSVKDDHARQFYEVEALRGGWSVRQLDRQIGSQFYERTALSKDKAAMLVKGSVAKPEDAVTPNDAIKDPYVLEFLDLKDEYSESDLEVALIQRLEDFLLELGEGFTFVGRQRRLRIDQTWYRVDLLFFHRKLRCLVIIDLKLGSLTHADVGQMHMYCNYAKEHWAYADENPPVGLILCADKGHALARYALDGLPTKVMAANYRTVLPDAELLQKELNNTRRLLESRGTLSLKDGKR
>Cluster_6917_Allele_14
MTRKMPVATRKPAALPAGYAGIHGGIVELLDAARQAAARSVNSLMTASYWEIGRRIVEAEQKGRRRAGYGEQLMARLSADLTARFGRGFSPDNLENMRRFFAAYPLETISETLSRKSGGGLPIENSETVSRKFDLSELAQAFALPWSAYVRLLSVKDDHARQFYETEALRGGWSVRQLDRQIGSQFYERTALSKDKAAMLVKGSVAKPEDTVTPTDAIKDPYVLEFLDLKDEYSESDLEAALIQRLEDFLLELGEGFTFVGRQRRLRIDQTWYRVDLLFFHRKLRCLVIIDLKLGSLTHADVGQMHMYCNYAKEHWAYPDENPPVGLILCADKGHALARYALDGLPTKVMAANYRTVLPDAELLQKELENTRRLLESRGTLSLKDEKQ
>Cluster_6917_Allele_15
MSARTPKAAKDAALPAGYAGIHGGIVELLDAARQAAARSVNALMTASYWEIGRRIVEAEQQGKRRAGYGEQLIARLSADLTARFGRGFSPDNLENMRRFFAAYPRPMISEALSRKSGDEPPAEISETVSRKFALAELAQVFPLPWSAYVRLLAVKDDHARRFYEAEALRGGWSVRQLDRQIGSQFYERTALSKDKAAMLVKGAAPRPEDAVRPDDAIKDPYVLEFLNLKDEYSESDLEAALIQRLEDFLLELGEGFTFVGRQRRLRIDQTWYRVDLLFFHRRLRCLVIIDLKLGSLSHADVGQMLMYCNYAKEHWAYPDENPPVGLILCADKGHALARYALEGLPSKVMAANYRTVLPDAELLQKELETTRRLLESRTSKQPKKLPQ
>Cluster_6917_Allele_16
MTRKTPAAVGKPAAVPAGYAGIHGGIVELLDEARRAAARSVNALMTASYWEIGHRIVEAEQKGRRRAGYGEQLMEQLSADLTARFGRGFGVNNLENMRRFFLAYPQPEISQTLSGKLGNESPAEKSQTVSRTFDLSELAQVFTLPWSAYVRLLSVKDDHARQFYEAEALHGGWSVRQLNRQIGSQFYERTALSKDKAAMLVKGSVASPEDAVTPNDAIKDPYVLEFLDLKDEYSESDLEAALIQRLEDFLLELGEGFTFVGRQRRLRIDQTWYRVDLLFFHRKLRCLVIIDLKLGSLTHADVGQMHMYCNYAKEHWAYADENPPVGLILCADKGHALARYALDGLPTKVMAANYRTVLPDAELLQKELEKTRRMLESRGALSLKDDKP
>Cluster_6917_Allele_17
MELLDAARQAAARSVNALMTASYWEIGRRIVEAEQKGRRRAGYGEQLMARLSAGLTARFGRGFSPDNLENMRRFFAAYPLEAISETLSRKFDLSELALVFTLLWSAYVRLLAVKDDHARRFYEAEALRGAPARMADRQPLL
>Cluster_6917_Allele_18
MSKKTLSVAGDTPAAPPAGYAGIHGGIVEVLDAARHAAARSVNALMTASYWEIGRRIVEAEQRGKRRAGYGEQLIERLSADLTAQFGRGFSRPNLQQMRSFFLTWPIRQTVSSESSPAPVARARPWRLDELAQVFTLPWSAYVRLLSVKDEHARRFYEAEALRGGWSVRQLDRQINSQFYERTALSKNKAAMLVKGTVPNPGDAVTPDDAIKDPYVLEFLDLKDEYSESDLEQALIRRLEDFLLELGDGFAFVGRQRRLRIDQTWYRVDLLFFHRRLRCLVIIDLKLGALTHADVGQMHLYCNYAKEHWTFADENPPVGLILCADKGHALARYALEGLPSKVMAANYKMVLPDAEVLQEELENTRRLIESRGTIVPKKRKR
>Cluster_6917_Allele_19
MSRKFELSELAQVFTLPWSAYVRLLSVKDDHARQFYETEALRGGWSVRQLDRQIGSQFYERTALSKDKAAMLVKGSVAKPEDAVTPNDAIKDPYVLEFLDLKDEYSESDLEAALIQRLEDFLLELGEGFTFVGRQRRLRIDQTWYRVDLLFFHRKLRCLVIIDLKLGSLTHADVGQMHMYCNYAKEHWAYADENPPVGLILCADKGHALARYALDGLPTKVMAANYRTVLPDAELLQKELEKTRRLLESRGALSLKDDKP
>Cluster_6917_Allele_20
MATRKPAAVPAGYAGIHGGIVELLDAARQAAARSVNALMTASYWEIGRRIVEAEQKGRRRAGYGEQLMERLSADLTARFGRGFSPDNLENMRRFFVAYPLEEISETLSRKSGEGLPAGNSETVSRKFDLSELAQVFTLPWSAYVRLLSVKDDHARQFYETEALRGGWSVRQLDRQIGSQFYERTALSKDKATMLLKGSVAKPEDAVTPNDAIKDPYVLEFLDLKDEYSESDLEAALIQRLEDFLLELGEGFTFVGRQRRLRIDQTWYRVDLLFFHRKLRCLVIIDLKLGSLTHADVGQMHMYCNYAKEHWAYPDENPPVGLILCADKSHSLARYALDGLPTKVMAANYRTVLPDAELLQRELENTRRLLESRGALSLKDDKP
>Cluster_6917_Allele_21
MATRKPAALPAGYAGIHGGIVELLDAARQAAARSVNSLMTASYWEIGRRIVEAEQKGRRRAGYGEQLMARLSADLTARFGRGFSPDNLENMRRFFAAYPLETISETLSRKSGGGLPIENSETVSRKFDLSELAQAFALPWSAYVRLLSVKDDHARQFYETEALRGGWSVRQLDRQIGSQFYERTALSKDKAAMLVKGSVAKPEDTVTPTDAIKDPYVLEFLDLKDEYSESDLEAALIQRLEDFLLELGEGFTFVGRQRRLRIDQTWYRVDLLFFHRKLRCLVIIDLKLGSLTHADVGQMHMYCNYAKEHWAYPDENPPVGLILCADKGHALARYALDGLPTKVMAANYRTVLPDAELLQKELENTRRLLESRGTLSLKDEKQ
>Cluster_6917_Allele_22
MSKKTLPAAGKSPTALPAGYAGIHGGIVELLDAARQAAARSVNALMTASYWEIGRRIVEAEQQGKRRAGYGEQLIARLSADLTARFGRGFSADNLENMRRFFLAYPRSVISETPSRKSGSELAEVKSEAVSRKLSLSELAQLFALPWSAYVRLLSVKDDHARCFYEAEALRGGWSVRQLDRQIGSQFYERTMLSKDKVAMLAKGAVPKPADAVTPDDAIKDPYVLEFLDLKDEYSESDLEQALIRRLEDFLMELGEGFTFVGRQRRLRIDQTWYRVDLLFFHRKLRCLVIIDLKLGSLTHADVGQMHMYCNYAKEHWAYPDENPPVGLILCADKGHALARYALEGLPTKIMAANYRTVLPDAELLQQELERTRLILESRGTTRP
>Cluster_7002_Allele_0
MNDTPENPHVPVGEKLQKVLARLGVGSRRDVEVWIAEGRVNVNGSVASLGQRVDSHDAITVDGHLIRREEAAESVRRVLIYNKPEGEVCTRDDPEGRPTIFDRLPRLRTGRWINVGRLDINTTGLLLFTTDGELANRLMHPSYEMDREYAVRVRGEVTEEMIERLLNGVMLEDGPAKFSDIQQAPGGEGFNHWYHCVVMEGRNREVRRLWESQGLVVSRLKRVRFGPVFLTSELTMGRYREMDQREIDILSEEVGLKPVALPGMTTKAREKAERQQRKQARPLARSERPEAGRKRAPRREDGDNAGRRTPASRSSRGPQPGAERKGREQGTPVAERPRESNRKPRPSKPRDERPAGAPGDKPAARKPQVKRRPKPAGDGMRPGFRR
>Cluster_7002_Allele_1
MNDTPENPHVPVGEKLQKVLARLGVGSRRDVEVWIAEGRVNVNGSVASLGQRVDSHDAITVDGHLIRREEAAESVRRVLIYNKPEGEVCTRDDPEGRPTIFDRLPRLRTGRWINVGRLDINTTGLLLFTTDGELANRLMHPSYEMDREYAVRVRGEVTEEMIERLLNGVMLEDGPAKFSDIQQAPGGEGFNHWYHCVVMEGRNREVRRLWESQGLVVSRLKRVRFGPVFLTSELTMGRYREMDQREIDILSEEVGLKPVALPGMTTKAREKAERQQRKQARPLARSERPEAGRKRAPRREDGENAARRAPASRPARGPQPSAERKGREQGTPVAERPRESNRKPRPSKPRDERPASAPGDKPAARKPQVKRRPKPAGDGMRPGFRR
>Cluster_7002_Allele_2
MNDTPDNPHVPVGEKLQKVLARLGVGSRRDVEVWIAEGRVNVNGSVASLGQRVDSHDAITVDGHLIRREEAAESVRRVLIYNKPEGEVCTRDDPEGRPTIFDRLPRLRTGRWINVGRLDINTTGLLLFTTDGELANRLMHPSYEMDREYAVRVRGEVTEEMIERLLNGVMLEDGPAKFSDIQQAPGGEGFNHWYHCVVMEGRNREVRRLWESQGLVVSRLKRVRFGPVFLTSELTMGRYREMDQREIDILSEEVGLKPVALPGMTTKAREKAERQQRKQARPLARSERPEAGRKRAPRREDGENAARRAPASRPARGPQPSAERKGREQGTPVAERPRESNRKPRPSKPRDERPASAPGDKPAARKPQVKRRPKPAGDGMRPGFRR
>Cluster_7002_Allele_3
MNDTPENPHVPVGEKLQKVLARLGVGSRRDVEVWIAEGRVNVNGSVASLGQRVDSHDAITVDGHLIRREEAAESVRRVLIYNKPEGEVCTRDDPEGRPTIFDRLPRLRTGRWINVGRLDINTTGLLLFTTDGELANRLMHPSYEMDREYAVRVRGEVTEEMIERLLNGVMLEDGPAKFSDIQQAPGGEGFNHWYHCVVMEGRNREVRRLWESQGLVVSRLKRVRFGPVFLTSELTMGRYREMDQREIDILSEEVGLKPVALPGMTTKAREKAERQQRKQARPLARSERPEAGRKRAPRREDGENAARRAPASRPARGPQPSAERKGREQGTPVAERPRESNRKPHPSKPRDERPASAPGDKPAARKPQVKRRPKPAGDGMRPGFRR
>Cluster_7002_Allele_4
MNDTPENPHVPVGEKLQKVLARLGVGSRRDVEVWIAEGRVNVNGSVASLGQRVDNHDAITVDGHLIRREEAAESVRRVLIYNKPEGEVCTRDDPEGRPTIFDRLPRLRTGRWINVGRLDINTTGLLLFTTDGELANRLMHPSYEMDREYAVRVRGEVTEEMIERLLNGVMLEDGPAKFSDIQQAPGGEGFNHWYHCVVMEGRNREVRRLWESQGLVVSRLKRVRFGPVFLTSELTMGRYREMDQREIDILSEEVGLKPVALPGMTTKAREKAERQQRKQARPLARSERPEAGRKRAPRREDGENAARRAPASRPARGPQPSAERKGREQGTPVAERPRESNRKPRPSKPRDERPASAPGDKPAARKPQVKRRPKPAGDGMRPGFRR
>Cluster_7002_Allele_5
MNDTPENPHVPVGEKLQKVLARLGVGSRRDVEVWIAEGRVNVNGSVASLGQRVDSHDAITVDGHLIRREEAAESVRRVLIYNKPEGEVCTRDDPEGRPTIFDRLPRLRTGRWINVGRLDINTTGLLLFTTDGELANRLMHPSYEMDREYAVRVRGEVTEEMIERLLNGVMLEDGPAKFSDIQQAPGGEGFNHWYHCVVMEGRNREVRRLWESQGLVVSRLKRVRFGPVFLTSELTMGRYREMDQREIDILSEEVGLKPVALPGMTTKAREKAERQQRKQARPLARSERPEAGRKRAPRREDGENAARRAPASRPARGPQPSAERKGREQGTPVAERPRESNRKPRPSKPRDERPASATGDKPAARKPQVKRRPKPAGDGMRPGFRR
>Cluster_7002_Allele_6
MNDTPENPHVPVGEKLQKVLARLGVGSRRDVEVWIAEGRVNVNGSVASLGQRVDSHDAITVDGHLIRREEAAESVRRVLIYNKPEGEVCTRDDPEGRPTIFDRLPRLRTGRWINVGRLDINTTGLLLFTTDGELANRLMHPSYEMDREYAVRVRGEVTEEMIERLLNGVMLEDGPAKFSDIQQAPGGEGFNHWYHCVVMEGRNREVRRLWESQGLVVSRLKRVRFGPVFLTSELTMGRYREMDQREIDILSEEVGLKPVALPGMTTKAREKAERQQRKQARPLARSERPEAGRKRAPRREDGENAARRAPASRPARGPQPSAERKGREQGTPVAERPRESNRKPRDERPASAPGDKPAARKPQVKRRPKPAGDGMRPGFRR
>Cluster_7002_Allele_7
MNDTPENPHVPVGEKLQKVLARLGVGSRRDVEVWIAEGRVNVNGSVASLGQRVDSHDAITVDGHLIRREEAAENVRRVLIYNKPEGEVCTRDDPEGRPTIFDRLPRLRTGRWINVGRLDINTTGLLLFTTDGELANRLMHPSYEMDREYAVRVRGEVSEEMIERLLDGVMLEDGPAKFSDIQQAPGGEGFNHWYHCVVMEGRNREVRRLWESQGLVVSRLKRVRFGPVFLTSELTMGRYREMDQREIDILSEEVGLKPVALPGMTTKAREKAERQQRKQARPLARSERPEAGRKRAPRREDGDNAGRRTPASRSSRGPQPAAERKGREQGTPVAERPRESNRKPRPSKPRDERPAGAPGDKPAARKPQVKRRPKPAGDGMRPGFRR
>Cluster_7002_Allele_8
MNDTPENPHVPVGEKLQKVLARLGVGSRRDVEVWIAEGRVNVNGSVASLGQRVDSHDAITVDGHLIRREEAAESVRRVLIYNKPEGEVCTRDDPEGRPTIFDRLPRLRTGRWINVGRLDINTTGLLLFTTDGELANRLMHPSYEMDREYAVRVRGEVTEEMIERLLNGVMLEDGPAKFSDIQQAPGGEGFNHWYHCVVMEGRNREVRRLWESQGLVVSRLKRVRFGPVFLTSELTMGRYREMDQREIDVLSEEVGLKPVALPGMTTKAREKAERQQRKQARPLARSERPEAGRKRAPRREDGENAARRAPASRPARGPQPSAERKGREQGTPVAERPRESNRKPRPSKPRDERPASAPGDKPAARKPQVKRRPKPAGDGMRPGFRR
>Cluster_7002_Allele_9
MNDTPENPHVPVGEKLQKVLARLGVGSRRDVEVWIAEGRVNVNGGVASLGQRVDSHDAITVDGHLIRREEAAESVRRVLIYNKPEGEVCTRDDPEGRPTIFDRLPRLRTGRWINVGRLDINTTGLLLFTTDGELANRLMHPSYEMDREYAVRVRGEVTEEMIERLLNGVMLEDGPAKFSDIQQAPGGEGFNHWYHCVVMEGRNREVRRLWESQGLVVSRLKRVRFGPVFLTSELTMGRYREMDQREIDILSEEVGLKPVALPGMTTKAREKAERQQRKQARPLARSERPEAGRKRAPRREDGENAARRAPASRPARGPQPSAERKGREQGTPVAERPRESNRKPRPSKPRDERPASAPGDKPAARKPQVKRRPKPAGDGMRPGFRR
>Cluster_7002_Allele_10
MNDTPENPHVPVGEKLQKVLARLGVGSRRDVEVWIAEGRVNVNGSVASLGQRVDSHDAITVDGHLIRREEAAESVRRVLIYNKPEGEVCTRDDPEGRPTIFDRLPRLRTGRWINVGRLDINTTGLLLFTTDGELANRLMHPSYEMDREYAVRVRGEVTEEMIERLLNGVMLEDGPAKFSDIQQAPGGEGFNHWYHCVVMEGRNREVRRLWESQGLVVSRLKRVRFGPVFLTSELTMGRYREMDQREIDILSEEVGLKPVALPGMTTKAREKAERQQRKQARPLVRSERPEAGRKRAPRREDGENAARRAPASRPARGPQPSAERKGREQGTPVAERPRESNRKPRPSKPRDERPASAPGDKPAARKPQVKRRPKPAGDGMRPGFRR
>Cluster_7002_Allele_11
MNDTPENPHVPVGEKLQKVLARLGVGSRRDVEVWIAEGRVNVNGSVASLGQRVDSHDAITVDGHLIRREEAAESVRRVLIYNKPEGEVCTRDDPEGRPTIFDRLPRLRTGRWINVGRLDINTTGLLLFTTDGELANRLMHPSYEMDREYAVRVRGEVTEEMIERLLNGVMLEDGPAKFSDIQQAPGGEGFNHWYHCVVMEGRNREVRRLWESQGLVVSRLKRVRFGPVFLTSELTMGRYREMDQREIDILSEEVGLKPVALPGMTTKAREKAERQQRKQARPLARSERPEAGRKRAPRREDGENAARRAPASRAARGPQPSAGRKGREQGTPVAERPRESNRKPRPSKPRDERPASAPGDKPAARKPQVKRRPKPAGDGMRPGFRR
>Cluster_7002_Allele_12
MNDTPENPHVPVGEKLQKVLARLGVGSRRDVEVWIAEGRVNVNGSVASLGQRVDSHDAITVDGHLIRREEAAESVRRVLIYNKPEGEVCTRDDPEGRPTIFDRLPRLRTGRWINVGRLDINTTGLLLFTTDGELANRLMHPSYEMDREYAVRVRGEVTEEMIERLLNGVMLEDGPAKFSDIQQAPGGEGFNHWYHCVVMEGRNREVRRLWESQGLVVSRLKRVRFGPVFLTSELTMGRYREMDQREIDILSEEVGLKPVALPGMTTKAREKAERQQRKQARPLARSERPEAGRKRAPRREDGENAARRAPASRPARGPQPSAERKGREQGTPVAERPRESNRKPRPSKPRDERPVSAPGDKPAARKPQVKRRPKPAGDGMRPGFRR
>Cluster_7002_Allele_13
MNDTPENPHVPVGEKLQKVLARLGVGSRRDVEVWIAEGRVNVNGSVASLGQRVDSHDAITVDGHLIRREEAAESVRRVLIYNKPEGEVCTRDDPEGRPTIFDRLPRLRTGRWINVGRLDINTTGLLLFTTDGELANRLMHPSYEMDREYAVRVRGEVTEEMIERLLNGVMLEDGPAKFSDIQQAPGGEGFNHWYHCVVMEGRNREVRRLWESQGLVVSRLKRVRFGPVFLTSELTMGRYREMDQREIDILSEEVGLKPVALPGMTTKAREKAERQQRKQARPLARSERPEAGRKRAPRREDGENAARRAPASRPARGPQPSAERKGREQGTPVAERPRKPRPSKPRDERPASAPGDKPAARKPQVKRRPKPAGDGMRPGFRR
>Cluster_7002_Allele_14
MNDTPENPHVPVGEKLQKVLARLGVGSRRDVEVWIAEGRVNVNGSVASLGQRVDSHDAITVDGHLIRREEAAESVRRVLIYNKPEGEVCTRDDPEGRPTIFDRLPRLRTGRWINVGRLDINTTGLLLFTTDGELANRLMHPSYEMDREYAVRVRGEVTEEMIERLLNGVMLEDGPAKFSDIQQAPGGEGFNHWYHCVVMEGRNREVRRLWESQGLVVSRLKRVRFGPVFLTSELTMGRYREMDQREIDILSEEVGLKPVALPGMTTKAREKAERQQRKQARPLARSERPEAGRKRAPRREDGENAARRAPASRPARGPQPSAERKGREQGTLVAERPRESNRKPRDERPASAPGDKPAARKPQVKRRPKPAGDGMRPGFRR
>Cluster_7002_Allele_15
RRDVEVWIAEGRVNVNGSVASLGQRVDSHDAITVDGHLIRREEAAESVRRVLIYNKPEGEVCTRDDPEGRPTIFDRLPRLRTGRWINVGRLDINTTGLLLFTTDGELANRLMHPSYEMDREYAVRVRGEVTEEMIERLLNGVMLEDGPAKFSDIQQAPGGEGFNHWYHCVVMEGRNREVRRLWESQGLVVSRLKRVRFGPVFLTSELTMGRYREMDQREIDILSEEVGLKPVALPGMTTKAREKAERQQRKQARPLARSERPEAGRKRAPRREDGENAARRAPASRPARGPQPSAERKGREQGTPVAERPRESNRKPRPSKPRDERPASAPGDKPAARKPQVKRRPKPAGDGMRPGFRR
>Cluster_7002_Allele_16
MNDTPENPHVPVGEKLQKVLARLGVGSRRDVEVWIAEGRVNVNGSVASLGQRVDSHDAITVDGHLIRREEAAENVRRVLIYNKPEGEVCTRDDPEGRPTIFDRLPRLRTGRWINVGRLDINTTGLLLFTTDGELANRLMHPSYEMDREYAVRVRGEVSEEMIERLLDGVMLEDGPAKFSDIQQAPGGEGFNHWYHCVVMEGRNREVRRLWESQGLVVSRLKRVRFGPVFLTSELTMGRYREMDQREIDILSEEVGLKPVALPGMTTKAREKAERQQRKQARPLARSERPEAGRKRAPRREDGDNAGRRTPASRSSRGPQPGAERKGREQGTPVAERPRESNRKPRPSKPRDERPAGAPGDKPAARKPQVKRRPKPAGDGMRPGFRR
>Cluster_7002_Allele_17
MNDTPENPHVPVGEKLQKVLARLGVGSRRDVEVWIAEGRVNVNGSVASLGQRVDSHDAITVDGHLIRREEAAENVRRVLIYNKPEGEVCTRDDPEGRPTIFDRLPRLRTGRWINVGRLDINTTGLLLFTTDGELANRLMHPSYEMDREYAVRVRGEVTEEMIERLLDGVMLEDGPAKFSDIQQAPGGEGFNHWYHCVVMEGRNREVRRLWESQGLVVSRLKRVRFGPVFLTSELTMGRYREMDQREIDILSEEVGLKPVALPGMTTKAREKAERQQRKQARPLARSERPEAGRKRAPRREDGDNAGRRTPASRSSRGPQPGAERKGREQGTPVAERPRESNRKPRPSKPREEREAGAPGDKPAARKPQVKRRPKPAGDGMRPGFRR
>Cluster_7002_Allele_18
MNDTPENPHVPVGEKLQKVLARLGVGSRRDVEVWIAEGRVNVNGSVASLGQRVDSHDAITVDGHLIRREEAAENVRRVLIYNKPEGEVCTRDDPEGRPTIFDRLPRLRTGRWINVGRLDINTTGLLLFTTDGELANRLMHPSYEMDREYAVRVRGEVTEEMIERLLDGVMLEDGPAKFSDIQQAPGGEGFNHWYHCVVMEGRNREVRRLWESQGLVVSRLKRVRFGPVFLTSELTMGRYREMDQREIDILSEEVGLKPVALPGMTTKAREKAERQQRKQARPLARSERPEAGRKRAPRREDGDNAGRRTPASRSSRGPQPGAERKGREQGTPVAERPRESNRKPRPSKPRDERPAGAPGDKPAARKPQVKRRPKPAGDGMRPGFRR
>Cluster_7002_Allele_19
MNDTPENPHVPVGEKLQKVLARLGVGSRRDVEVWIAEGRVNVNGSVASLGQRVDSHDAITVDGHLIRREEAAESVRRVLIYNKPEGEVCTRDDPEGRPTIFDRLPRLRTGRWINVGRLDINTTGLLLFTTDGELANRLMHPSYEMDREYAVRVRGEVTEEMIERLLNGVMLEDGPAKFSDIQQAPGGEGFNHWYHCVVMEGRNREVRRLWESQGLVVSRLKRVRFGPVFLTSELTMGRYREMDQREIDILSEEVGLKPVTLPGMTTKAREKAERQQRKQARPLARSERPEAGRKRAPRREEGENAARRAPALRPARGPQPSAERKGREQGTPVAERPRESNRKPRPSKPRDERPASAPGDKPAARKPQVKRRPKPAGDGMRPGFRR
>Cluster_7002_Allele_20
MNDTPENPHVPVGEKLQKVLARLGVGSRRDVEVWIAEGRVNVNGSVASLGQRVDSHDAITVDGHLIRREEAAESVRRVLIYNKPEGEVCTRDDPEGRPTIFDRLPRLRTGRWINVGRLDINTTGLLLFTTDGELANRLMHPSYEMDREYAVRVRGEVTEEMIERLLNGVMLEDGPAKFSDIQQAPGGEGFNHWYHCVVMEGRNREVRRLWESQGLVVSRLKRVRFGPVFLTSELTMGRYREMDQREIDILSEEVGLKPVTLPGMTTKAREKAERQQRKQARPLARSERPEAGRKRAPRREEGENAARRAPASRPARGPQPSAERKGREQGTPVAERPRESNRKPRPSKPRDERPASAPGDKPAARKPQVKRRPKPAGDGMRPGFRR
>Cluster_7124_Allele_0
MRAGKFLAGLQQYLHDGRLSLPPLRERPGDILPLAEYFVGVYAQRLDLPVPAIGVETQRILESYPWPGNIRELENVVHFALLVSDKEEILPQHLNFGGATPDPSLAGLRRLLGQAGAPSLEQIQALLLQLATEQAGGDEEAGRRRLGLAAN
>Cluster_7124_Allele_1
MSEKPRPAPLTFPDADRSPLSIRAKALVFFDPRSHRVREELERLAPQGQPVLIEGETGTGKELLARQIHRHSERAGLFVAVSCSALSRNHAEAELFGYAPGAHNGPVGSRAGWFGSANGGTLYLDEIADLPLTLQARLLQTLEEREVLRVGAQQPIPHDVRLVTATSVDLDQAVRAGKFLAGLQQYLHDGRLSLPPLRERPGDILPLAEYFIGVYAQRLDLPVPAIGVETQRVLESYPWPGNIRELENVVHFALLVSDKEEILPQHLNFGGATPDPSLAGLRRLLGQAGAPSLEQVQALLLQLATEQAGGDEEAGRRRLGLAAN
>Cluster_7124_Allele_2
MSEKPRPAPLTFPDADRSPLSIRAKALVFFDPRSHRVREELERLAPQGQPVLIEGETGTGKELLARQIHRHSERAGLFVAVSCSALSRNHAEAELFGYAPGAHNGPVGSRAGWFGSANGGTLYLDEIGDLPLTLQARLLQALEEREVLRVGAQQPIPHDVRLVTATSVDLDQAVRAGKFLAGLQQYLHDGRLSLPPLRERPGDILPLAEYFVGVYAQRLDLPVPAIGVETQRILESYPWPGNIRELENVVHFALLVSDKEEILPQHLNFGGATPDPSLAGLRRLLGQAGAPSLEQVQALLLQLATEQAGGDEEAGRRRLGLAAN
>Cluster_7124_Allele_3
MSEKPRPAPLTFPDADRSPLSIRAKALVFFDPRSHRVREELERLAPQGQPVLIEGETGTGKELLARQIHRHSERAGLFVAVSCSALSRNHAEAELFGYAPGAHNGPVGSRAGWFGSANGGTLYLDEIADLPLTLQARLLQTLEEREVLRVGAQQPIPHDVRLVTATSVDLDQAVRAGKFLAGLQQYLHDGRLSLPPLRERPGDILPLAEYFVGVYAQRLDLPVPAIGVETQRVLESYPWPGNIRELENVVHFALLVSDKEEILPQHLNFGGATPDPSLAGLRRLLGQAGAPSLEQIQALLLQLATEQAGGDEEAGRRRLGLAAN
>Cluster_7124_Allele_4
MLRVGAQQPIPHDVRLVTATSVDLDQAVRAGKFLAGLQQYLHDGRLSLPPLRERPGDILPLAEYFIGVYAQRLDLPVPAIGVETQRVLESYPWPGNIRELENVVHFALLVSDKEEILPQHLNFGGATPDPSLAGLRRLLGQAGAPSLEQVQALLLQLATEQAGGDEEAGRRRLGLAAN
>Cluster_7124_Allele_5
MRERPGDILPLAEYFIGVYAQRLDLPVPAIGVETQRVLESYPWPGNIRELENVVHFALLVSDKEEILPQHLNFGGATPDPSLAGLRRLLGQAGAPSLEQVQALLLQLATEQAGGDEEAGRRRLGLAAN
>Cluster_7124_Allele_6
MLRVGAQQPIPHDVRLVTATSVDLDQAVRAGKFLAGLQQYLHDGRLSLPPLRERPGDILPLAEYFVGVYAQRLDLPVPAIGVETQRILESYPWPGNIRELENVVHFALLVSDKEEILPQHLNFGGATPDPSLAGLRRLLGQAGAPSLEQIQALLLQLATEQAGGDEEAGRRRLGLAAN
>Cluster_7124_Allele_7
MLARQIHRHSERAGLFVAVSCSALSRNHAEAELFGYAPGTHNGPVGSRAGWFGSANGGTLYLDEIADLPLTLQARLLQTLEEREVLRVGAQQPIPHDVRLVTATSVDLDQAVRAGKFLAGLQQYLHDGRLSLPPLRERPGDILPLAEYFIGVYAQRLDLPVPAIGVETQRVLESYPWPGNIRELENVVHFALLVSDKEEILPQHLNFGGATPDPSLVGLRRLLGQAGAPSLEQVQALLLQLATEQAGGDEEAGRRRLGLAAN
>Cluster_7124_Allele_8
MRERPGDILPLAEYFIGVYAQRLDLPVPAIGVETQRVLESYPWPGNIRELENVVHFALLVSDKEEILPQHLNFGGATPDPSLAGLRRLLGQAGAPSLEQVQALLLQLATEQAGGDEKVGRRRLGLAAN
>Cluster_7124_Allele_9
MRERPGDILPLAEYFVGVYAQRLDLPVPAIGVETQRILESYPWPGNIRELENVVHFALLVSDKEEILPQHLNFGGATPDPSLAGLRRLLGQAGAPSLEQVQALLLQLATEQAGGDEEAGRRRLGLAAN
>Cluster_7124_Allele_10
MRAGKFLAGLQQYLHDGRLSLPPLRERPGDILPLAEYFVGVYAQRLDLPVPAIGVETQRVLESYPWPGNIRELENVVHFALLVSDKEEILPQHLNFGGATPDPSLAGLRRLLGQAGAPSLEQIQALLLQLATEQAGGDEEAGRRRLGLAAN
>Cluster_7124_Allele_11
MSEKPRPAPLTFPDADRSPLSIRAKALVFFDPRSHRVREELERLAPQGQPVLIEGETGTGKXRSATCR
>Cluster_7124_Allele_12
MSEKPRPAPLTFPDADRSPLSIRAKALVFFDPRSHRVREELERLAPQGQPVLIEGETGTGKELLARQIHRHSERAGLFVAVSCSALSRNHAEAELFGYAPGAHNGPVGSRAGWFGSANGGTLYLDEIGDLPLTLQARLLQTLEEREVLRVGAQQPIPHDVRLVTATSVDLDQAVRAGKFLAGLQQYLHDGRLSLPPLRERPGDILPLAEYFIGVYAQRLDLPVPAIGVETQRVLESYPWPGNIRELENVVHFALLVSDKEEILPQHLNFGGATPDPSLAGLRRLLGQAGAPSLEQVQALLLQLATEQAGGDEEAGRRRLGLAAN
>Cluster_7124_Allele_13
MRAGKFLAGLQQYLHDGRLSLPPLRERPGDILPLAEYFVGVYAQRLDLPVPAIGVETQRILESYPWPGNIRELENVVHFALLVSDKEEILPQHLSFGGATPDPSLAGLRRLLGQAGAPSLEQIQALLLQLATEQAGGDEEAGRRRLGLAAN
>Cluster_7124_Allele_14
MLRVGAQQPIPHDVRLVTATSVDLDQAVRAGKFLAGLQQYLHDGRLSLPPLRERPGDILPLAEYFVGVYAQRLDLPVPAIGVETQRILESYPWPGNIRELENVVHFALLVSDKEEILPQHLNFGGATPDPSLAGLRRLLGQVGAPSLEQIQALLLQLATEQAGGDEEAGRRRLGLAAN
>Cluster_7124_Allele_15
MSEKPRPAPLTFPDADRSPLSIRAKALVFFDPRSHQVREQLEHLAPQSQPVLIEGETGTGKELLARQIHRHSERAGLFVAVSCSALSRNHAEAELFGYVPGAHNGPVGSRAGWFGSANGGTLYLDEIADLPLALQAKLLQTLEEREVLRVGAQQPLPHDVRLVTATSIDLNQAVRAGKFLEGLRQYLHDGRLSLPPLRERPGDILPLAEYFVGVYAQRLELPVPVIGVETQEVLERYPWPGNIRELENVVHFALLVSGRDEILPQHLNFGGATPDPSLAGVRRLLGQPGAPSLEQVQALLLQLATEQAGGDAQAARLRLGLVAN
>Cluster_7124_Allele_16
MLRVGAQQPIPHDVRLVTATSVDLDQAVRAGKFLAGLQQYLHDGRLSLPPLRERPGDILPLAEYFIGVYAQRLDLPVPTIGVETQRVLESYPWPGNIRELENVVHFALLVSDKEEILPQHLNFGGATPDPSLAGLRRLLGQAGAPSLEQVQALLLQLATEQAGGDEEAGRRRLGLAAN
>Cluster_7124_Allele_17
MSEKPRPAPLTFPDADRSPLSIRAKALVFFDPRSHRVREELERLAPQGQPVLIEGETGTGKELLARQIHRHSERAGLFVAVSCSALSRNHAEAELFGYAPGAHNGPVGSRAGWFGSANGGTLYLDEIGDLPLTLQARLLQTLEEREVLRVGAQQPIPHDVRLVTATSVDLDQAVRAGKFLAGLQQYLHDGRLSLPPLRERPGDILPLAEYFIGVYAQRLDLPVPAIGVETQRVLESYPWPGNIRELENVVHFALLVSDKEEILPQHLNFGGATPDPSLAGLRRLLGQARAPSLEQVQALLLQLATEQAGGDEEAGRRRLGLAAN
>Cluster_7124_Allele_18
MQARLLQTLEEREVLRVGAQQPIPHDVRLVTATSVDLDQAVRAGKFLAGLQQYLHDGRLSLPPLRERPGDILPLAEYFVGVYAQRLDLPVPAIGVETQRILESYPWPGNIRELENVVHFALLVSDKEEILPQHLNFGGATPDPSLAGLRRLLGQAGAPSLEQVQALLLQLATEQAGGDEKVGRRRLGLAAN
>Cluster_7124_Allele_19
MRAGKFLAGLQQYLHDGRLSLPPLRERPGDILPLAEYFVGVYAQRLDLPVPTIGVETQRVLESYPWPGNIRELENVVHFALLVSDKEEILPQHLNFGGATPDPSLAGLRRLLGQAGAPSLEQIQALLLQLATEQAGGDEEAGRRRLGLAAN
>Cluster_7124_Allele_20
MSEKPRPAPLTFPDADRSPLSIRAKALVFFDPRSHRVREELERLAPQGQPVLIEGETGTGKELLARQIHRHSERAGLFVAVSCSALSRNHAEAELFGYAPGAHNGPVGSRAGWFGSANGGTLYLDEIGDLPLTLQARLLQTLEEREVLRVGAQQPIPHDVRLVTATSVDLDQAVRAGKFLAGLQQYLHDGRLSLPPLRERPGDILPLAEYFMGVYAQRLDLPVPAIGVETQRVLESYPWPGNIRELENVVHFALLVSDKEEILPQHLNFGGATPDPSLAGLRRLLGQAGAPSLEQVQALLLQLATEQAGGDEKVGRRRLGLAAN
>Cluster_7124_Allele_21
MQARLLQTLEEREVLRVGAQQPIPHDVRLVTATSVDLDQAVRAGKFLAGLQQYLHDGRLSLPPLRERPGDILPLAEYFVGVYAQRLDLPVPAIGVETQRILESYPWPGNIRELENVVHFALLVSDKEEILPQHLNFGGATPDPSLAGLRRLLGQVGAPSLEQIQALLLQLATEQAGGDEEAGRRRLGLAAN
>Cluster_7124_Allele_22
MRERPGDILPLAEYFIGVYAQRLDLPVPAIGVETQRVLESYPWPGNIRELENVVHFALLVSDKEEILPQHLNFGGATPDPSLAGLRRLLGQARAPSLEQVQALLLQLATEQAGGDEEAGRRRLGLAAN
>Cluster_7124_Allele_23
MSEKPRPAPLTFPDADRSPLSIRAKALVFFDPRSHRVREELERLAPQGQPVLIEGETGTGKELLARQIHRHSERAGLFVAVSCSALSRNHAEAELFGYAPGTHNGPVGSRAGWFGSANGGTLYLDEIADLPLALQARLLQTLEEREVLRVGAQQPIPHDVRLVTATSVDLDQAVRAGKFLAGLQQYLHDGRLSLPPLRERPGDILPLAEYFIGVYAQRLDLPVPAIGVETQRVLESYPWPGNIRELENVVHFALLVSDKEEILPQHLNFGGTTPDPSLAGLRRLLGQAGAPSLEQVQALLLQLATEQAGGDEEAGRRRLGLAAN
>Cluster_7124_Allele_24
MRERPGDILPLAEYFIGVYAQRLDLPVPAIGVETQRILESYPWPGNIRELENVVHFALLVSDKEEILPQHLNFGGATPDPSLAGLRRLLGQVGAPSLEQVQALLLQLATEQAGGDEEAGRRRLGLAAN
>Cluster_7124_Allele_25
MSEKPRPAPLTFPDADRSPLSIRAKALVFFDPRSHRVRKELERLAPQGQPVLIEGETGTGKELLARQIHRHSERAGLFVAVSCSALSRNHAEAELFGYAPGAHNGPVGSRAGWFGSANGGTLYLDEIGDLPLTLQARLLQTLEEREVLRVGAQQPIPHDVRLVTATSVDLDQAVRAGKFLAGLQQYLHDGRLSLPPLRERPGDILPLAEYFVGVYAQRLDLPVPAIGVETQRILESYPWPGNIRELENVVHFALLVSDKEEILPQHLNFGGATPDPSLAGLRRLLGQVGAPSLEQIQALLLQLATEQAGGDEEAGRRRLGLAAN
>Cluster_7124_Allele_26
MRLVTATSVDLDQAVRAGKFLAGLQQYLHDGRLSLPPLRERPGDILPLAEYFIGVYAQRLDLPVPTIGVETQRVLESYPWPGNIRELENVVHFALLVSDKEEILPQHLNFGGATPDPSLAGLRRLLGQAGAPSLEQIQALLLQLATEQAGGDEEAGRRRLGLAAN
>Cluster_7124_Allele_27
MSEKPRPAPLTFPDADRSPLSIRAKALVFFDPRSHRVREELERLAPQGQPVLIEGETGTGKELLARQIHRHSERAGLFVAVSCSALSRNHAEAELFGYAPGAHNGPVGSRAGWFGSANGGTLYLDEIADLPLTLQARLLQTLEEREVLRVGAQQPIPHDVRLVTATSVDLDQAVRAGKFLAGLQQYLHDGRLSLPPLRERPGDILPLAEYFVGVYAQRLDLPVPTIGVETQRVLESYPWPGNIRELENVVHFALLVSDKEEILPQHLNFGGATPDPSLAGLRRLLGQAGAPSLEQVQALLLQLATEQAGGDEEVGRRRLGLAAN
>Cluster_7124_Allele_28
MLRVGAQQPIPHDVRLVTATSVDLDQAVRAGKFLAGLQQYLHDGRLSLPPLRERPGDILPLAEYFIGVYAQRLDLPVPAIGVETQRVLESYPWPGNIRELENVVHFALLVSDKEEILPQHLNFGGATPDPSLAGLRRLLGQARAPSLEQVQALLLQLATEQAGGDEEAGRRRLGLAAN
>Cluster_7124_Allele_29
MSEKPRPAPLTFPDADRSPLSIRAKALVFFDPRSHRVREELERLAPQGQPVLIEGETGTGKELLARQIHRHSERAGLFVAVSCSALSRNHAEAELFGYAPGAHNGPVGSRAGWFGSANGGTLYLDEIADLPLTLQARLLQTLEEREVLRVGAQHLAFLQRL
>Cluster_7124_Allele_30
MLRVGAQQPIPHDVRLVTATSVDLDQAVRAGKFLAGLQQYLHDGRLSLPPLRERPGDILPLAEYFIGVYAQRLDLPVPAIGVETQRVLESYPWPGNIRELENVVHFALLVSDKEEILPQHLNFGGATPDPSLAGLRRLLGQAGAPSLEQVQALLLQLATEQAGGDEEVGRRRLGLAAN
>Cluster_7124_Allele_31
MRERPGDILPLAEYFVGVYAQRLDLPVPAIGVETQRILESYPWPGNIRELENVVHFALLVSDKEEILPQHLNFGGATPDPSLAGLRRLLGQAGAPSLEQIQALLLQLATEQAGGDEEAGRRRLGLAAN
>Cluster_7124_Allele_32
MSEKPRPAPLTFPDADRSPLSIRAKALVFFDPRSHRVREELERLAPQGQPVLIEGETGTGKELLARQIHRHSERAGLFVAVSCSALSRNHAEAELFGYAPGAHNGPVGSRAGWFGSANGGTLYLDEIADLPLTLQARLLQTLEEREVLRVGAQQPIPHDVRLVTATSVDLDQAVRAGKFLAGLQQYLHDGRLSLPPLRERPGDILPLAEYFVGVYAQRLDLPVPAIGVETQRILESYPWPGNIRELENVVHFALLVSDKEEILPQHLNFGGATPDPSLAGLRRLLGQAGAPSLEQIQALLLQLATEQAGGDEEAGRRRLGLAAN
>Cluster_7124_Allele_33
MRERPGDILPLAEYFIGVYAQRLDLPVPAIGVETQRVLESYPWPGNIRELENVVHFALLVSDKEEILPQHLNFGGATPDPSLAGLRRLLGQAGAPSLEQVQALLLQLATEQAGGDEKAGRRRLGLAAN
>Cluster_7124_Allele_34
MLRVGAQQPIPHDVRLVTATSVDLDQAVRAGKFLAGLQQYLHDGRLSLPPLRERPGDILPLAEYFVGVYAQRLDLPVPTIGVETQRVLESYPWPGNIRELENVVHFALLVSDKEEILPQHLNFGGATPDPSLAGLRRLLGQAGAPSLEQIQALLLQLATEQAGGDEEAGRRRLGLAAN
>Cluster_7124_Allele_35
MSEKPRPAPLTFPDADRSPLSIRAKALVFFDPRSHRVREELERLAPQGQPVLIEGETGTGKELLARQIHRHSERAGLFVAVSCSALSRNHAEAELFGYAPGTHNGPVGSRAGWFGSANGGTLYLDEIADLPLTLQARLLQTLEEREVLRVGAQQPIPHDVRLVTATSVDLDQAVRAGKFLAGLQQYLHDGRLSLPPLRERPGDILPLAEYFVGVYAQRLDLPVPAIGVETQRILESYPWPGNIRELENVVHFALLVSDKEEILPQHLNFGGATPDPSLAGLRRLLGQAGAPSLEQIQALLLQLATEQAGGDEEAGRRRLGLAAN
>Cluster_7124_Allele_36
MQARLLQALEEREVLRVGAQQPIPHDVRLVTATSVDLDQAVRAGKFLAGLQQYLHDGRLSLPPLRERPGDILPLAEYFVGVYAQRLDLPVPAIGVETQRILESYPWPGNIRELENVVHFALLVSDKEEILPQHLNFGGATPDPSLAGLRRLLGQAGAPSLEQVQALLLQLATEQAGGDEEAGRRRLGLAAN
>Cluster_7124_Allele_37
MSEKPRPAPLTFPDADRSPLSIRAKALVFFDPRSHRVREELERLAPQGQPVLIEGETGTGKELLARQIHRHSERAGLFVAVSCSALSRNHAEAELFGYAPGAHNGPVGSRAGWFGSANGGTLYLDEIADLPLTLQARLLQTLEEREVLRVGAQQPIPHDVRLVTATSVDLDQAVRAGKFLAGLQQYLHDGRLSLPPLRERPGDILPLAEYFVGVYAQRLDLPVPAIGVETQRVLESYPWPGNIRELENVVHFALLVSDKEEILPQHLNFGGATPDPSLAGLRRLLGQAGAPSLEQVQALLLQLATEQAGGDEEAGRRRLGLAAN
>Cluster_7124_Allele_38
MRERPGDILPLAEYFIGVYAQRLDLPVPTIGVETQRVLESYPWPGNIRELENVVHFALLVSDKEEILPQHLNFGGATPDPSLAGLRRLLGQAGAPSLEQIQALLLQLATEQAGGDEEAGRRRLGLAAN
>Cluster_7124_Allele_39
MRERPGDILPLAEYFVGVYAQRLDLPVPAIGVETQRILESYPWPGNIRELENVVHFALLVSDKEEILPQHLNFGGATPDPSLAGLRRLLGQAGAPSLEQVQALLLQLATEQAGGDEKVGRRRLGLAAN
>Cluster_7124_Allele_40
MQQYLHDGRLSLPPLRERPGDILPLAEYFVGVYAQRLDLPVPTIGVETQRVLESYPWPGNIRELENVVHFALLVSDKEEILPQHLNFGGATPDPSLAGLRRLLGQAGAPSLEQIQALLLQLATEQAGGDEEAGRRRLGLAAN
>Cluster_7124_Allele_41
MSEKPRPAPLTFPDADRSPLSIRAKALVFFDPRSHRVRKELERLAPQGQPVLIEGETGTGKELLARQIHRHSERAGLFVAVSCSALSRNHAEAELFGYAPGAXAAGRRAAADSP
>Cluster_7124_Allele_42
MRLVTATSVDLDQAVRAGKFLAGLQQYLHDGRLSLPPLRERPGDILPLAEYFVGVYAQRLDLPVPAIGVETQRILESYPWPGNIRELENVVHFALLVSDKEEILPQHLNFGGATPDPSLAGLRRLLGQVGAPSLEQIQALLLQLATEQAGGDEEAGRRRLGLAAN
>Cluster_7124_Allele_43
MRERPGDILPLAEYFVGVYAQRLDLPVPAIGVETQRILESYPWPGNIRELENVVHFALLVSDKEEILPQHLNFGGATPDPSLAGLRRLLGQAGAPSLEQVQALLLQLATEQAGGDEEVGRRRLGLAAN
>Cluster_7124_Allele_44
MRERPGDILPLAEYFIGVYAQRLDLPVPAIGVETQRVLESYPWPGNIRELENVVHFALLVSDKEEILPQHLNFGGATPDPSLAGLRRLLGQAGAPSLEQVQALLLQLATEQAGGDEEVGRRRLGLAAN
>Cluster_7124_Allele_45
MLRVGAQQPIPHDXAGKFLAGLQQYLHDGRLSLPPLRERPGDILPLAEYFVGVYAQRLDLPVPAIGVETQRILESYPWPGNIRELENVVHFALLVSDKEEILPQHLNFGGATPDPSLAGLRRLLGQAGAPSLEQIQALLLQLATEQAGGDEEAGRRRLGLAAN
>Cluster_7124_Allele_46
MSEKPRPAPLTFPDADRSPLSIRAKALVFFDPRSHRVREELERLAPQGQPVLIEGETGTGKELLARQIHRHSERAGLFVAVSCSALSRNHAEAELFGYAPGAHNGPVGSRAGWFGSANGGTLYLDEIADLPLTLQARLLQTLEEREVLRVGAQQPIPHDVRLVTATSVDLDQAVRAGKFLAGLQQYLHDGRLSLPPLRERPGDILPLAEYFVGVYAQRLDLPVPAIGVETQRILESYPWPGNIRELENVVHFALLVSDKEEILPQHLSFGGATPDPSLAGLRRLLGQAGAPSLEQIQALLLQLATEQAGGDEEAGRRRLGLAAN
>Cluster_7124_Allele_47
MSEKPRPAPLTFPDADRSPLSIRAKALVFFDPRSHRVREELERLAPQGQPVLIEGETGTGKELLARQIHRHSERAGLFVAVSCSALSRNHAEAELFGYAPGTHNGPVGSRAGWFGSANGGTLYLDEIADLPLTLQARLLQTLEEREVLRVGAQQPIPHDVRLVTATSVDLDQAVRAGKFLAGLQQYLHDGRLSLPPLRERPGDILPLAEYFIGVYAQRLDLPVPAIGVETQRVLESYPWPGNIRELENVVHFALLVSDKEEILPQHLNFGGTTPDPSLAGLRRLLGQAGAPSLEQVQALLLQLATEQAGGDEEAGRRRLGLAAN
>Cluster_7124_Allele_48
MSEKPRPAPLTFPDADRSPLSIRAKALVFFDPRSHRVREELERLAPQGQPVLIEGETGTGKELLARQIHRHSERAGLFVAVSCSALSRNHAEAELFGYAPGAHNGPVGSRAGWFGSANGGTLYLDEIGDLPLTLQARLLQTLEEREVLRVGAQQPIPHDVRLVTATSVDLDQAVRAGKFLAGLQQYLHDGRLSLPPLRERPGDILPLAEYFVGVYAQRLDLPVPAIGVETQRILESYPWPGNIRELENVVHFALLVSDKEEILPQHLNFGGATPDPSLAGLRRLLGQAGAPSLEQVQALLLQLATEQAGGDEKVGRRRLGLAAN
>Cluster_7124_Allele_49
MRAGKFLAGLQQYLHDGRLSLPPLRERPGDILPLAEYFIGVYAQRLDLPVPTIGVETQRVLESYPWPGNIRELENVVHFALLVSDKEEILPQHLNFGGATPDPSLAGLRRLLGQAGAPSLEQIQALLLQLATEQAGGDEEAGRRRLGLAAN
>Cluster_7124_Allele_50
MSEKPRPAPLTFPDADRSPLSIRAKALVFFDPRSHRVREELERLAPQGQPVLIEGETGTGKELLARQIHRHSERAGLFVAVSCSALSRNHAEAELFGYAPGTHNGPVGSRAGWFGSANGGTLYLDEIADLPLTLQARLLQTLEEREVLRVGAQQPIPHDVRLVTATSVDLDQAVRAGKFLAGLQQYLHDGRLSLPPLRERPGDILPLAEYFIGVYAQRLDLPVPTIGVETQRVLESYPWPGNIRELENVVHFALLVSDKEEILPQHLNFGGATPDPSLAGLRRLLGQAGAPSLEQIQALLLQLATEQAGGDEEAGRRRLGLAAN
>Cluster_7124_Allele_51
MRLVTATSVDLDQAVRAGKFLAGLQQYLHDGRLSLPPLRERPGDILPLAEYFVGVYAQRLDLPVPAIGVETQRILESYPWPGNIRELENVVHFALLVSDKEEILPQHLNFGGATPDPSLAGLRRLLGQAGAPSLEQIQALLLQLATEQAGGDEEAGRRRLGLAAN
>Cluster_7124_Allele_52
MSEKPRPAPLTFPDADRSPLSIRAKALVFFDPRSHRVREELERLAPQGQPVLIEGETGTGKELLARQIHRHSERAGLFVAVSCSALSRNHAEAELFGYAPGAHNGPVGSRAGWFGSANGGTLYLDEIGDLPLTLQARLLQTLEEREVLRVGAQQPIPHDVRLVTATSVDLDQAVRAGKFLAGLQQYLHDGRLSLPPLRERPGDILPLAEYFIGVYAQRLDLPVPAIGVETQRVLESYPWPGNIRELENVVHFALLVSDKEEILPQHLNFGGATPDPSLAGLRRLLGQARAPSLEQVQALLLQLATEQAPQXXTGHRAGRRRRGGGKAAPGTGGELKESFGERAGKARRRRLPYVRRIGSRALDRVYIERLIKLRTRRPACFD
>Cluster_7124_Allele_53
MSEKPRPAPLTFPDADRSPLSIRAKALVFFDPRSHRVREELERLAPQGQPVLIEGETGTGKELLARQIHRHSERAGLFVAVSCSALSRNHAEAELFGYAPGTHNGPVGSRAGWFGSANGGTLYLDEIADLPLTLQARLLQTLEEREVLRVGAQQPIPHDVRLVTATSVDLDQAVRAGKFLAGLQQYLHDGRLSLPPLRERPGDILPLAEYFVGVYAQRLDLPVPTIGVETQRVLESYPWPGNIRELENVVHFALLVSDKEEILPQHLNFGGATPDPSLAGLRRLLGQAGAPSLEQVQALXPAPATGHRAGRRRRGGGKAALGTGGELKESFGERAGKARRRRLPYVRRIGSRALDRVYIERLIKLRTRRPACFD
>Cluster_7124_Allele_54
MPAIGVETQRVLESYPWPGNIRELENVVHFALLVSDKEEILPQHLNFGGATPDPSLAGLRRLLGQARAPSLEQVQALLLQLATEQAGGDEEAGRRRLGLAAN
>Cluster_7124_Allele_55
MRLVTATSVDLDQAVRAGKFLAGLQQYLHDGRLSLPPLRERPGDILPLAEYFVGVYAQRLDLPVPTIGVETQRVLESYPWPGNIRELENVVHFALLVSDKEEILPQHLNFGGATPDPSLAGLRRLLGQAGAPSLEQVQALXXLLLQLATEQAGGDEEVGRRRLGLAAN
>Cluster_7124_Allele_56
MSEKPRPAPLTFPDADRSPLSIRAKALVFFDPRSHRVREELERLAPQGQPVLIEGETGTGKELLARQIHRHSERAGLFVAVSCSALSRNHAEAELFGYAPGAHNGPVGSRAGWFGSANGGTLYLDEIGDLPLTLQARLLQALEEREVLRVGAQQPIPHDVRLVTATSVDLDQAVRAGKFLAGLQQYLHDGRLSLPPLRERPGDILPLAEYFVGVYAQRLDLPVPAIGVETQRILESYPWPGNIRELENVVHFALLVSDKEEILPQHLNFGGATPDPSLAGLRRLLGQVGAPSLEQVQALLLQLATEQAGGDEEAGRRRLGLAAN
>Cluster_7124_Allele_57
MSEKPRPAPLTFPDADRSPLSIRAKALVFFDPRSHRVREELERLAPQGQPVLIEGETGTGKELLARQIHRHSERAGLFVAVSCSALSRNHAEAELFGYAPGAHNGPVGSRAGWFGSANGGTLYLDEIGDLPLTLQARLLQALEEREVLRVGAQQPIPHDVRLVTATSVDLDQAVRAGKFLAGLQQYLHDGRLSLPPLRERPGDILPLAEYFVGVYAQRLDLPVPAIGVETQRVLESYPWPGNIRELENVVHFALLVSDKEEILPQHLNFGGATPDPSLAGLRRLLGQAGAPSLEQVQALLLQLATEQAGGDEKVGRRRLGLAAN
>Cluster_7124_Allele_58
MSEKPRPAPLTFPDADRSPLSIRAKALVFFDPRSHRVREELERLAPQGQPVLIEGETGTGKELLARQIHRHSERAGLFVAVSCSALSRNHAEAELFGYAPGAHNGPVGSRAGWFGSANGGTLYLDEIGDLPLTLQARLLQTLEEREVLRVGAQQPIPHDVRLVTATSVDLDQAVRAGKFLAGLQQYLHDGRLSLPPLRERPGDILPLAEYFVGVYAQRLDLPVPAIGVETQRILESYPWPGNIRELENVVHFALLVSDKEEILPQHLNFGGATPDPSLAGLRRLLGQVGAPSLEQVQALLLQLATEQAGGDEEAGRRRLGLAAN
>Cluster_7124_Allele_59
MSEKPRPAPLTFPDADRSPLSIRAKALVFFDPRSHRVREELERLAPQGQPVLIEGETGTGKELLARQIHRHSERAGLFVAVSCSALSRNHAEAELFGYAPGAHNGPVGSRAGWFGSANGGTLYLDEIGDLPLTLQARLLQALEEREVLRVGAQQPIPHDVRLVTATSVDLDQAVRAGKFLAGLQQYLHDGRLSLPPLRERPGDILPLAEYFIGVYAQRLDLPVPAIGVETQQVLESYPWPGNIRELENVVHFALLVSDKEEILPQHLNFGGATPDPSLAGLRRLLGQAGAPSLEQVQALLLQLATEQAGGDEEAGRRRLGLAAN
>Cluster_7124_Allele_60
MSEKPRPAPLTFPDADRSPLSIRAKALVFFDPRSHRVREELERLAPQGQPVLIEGETGTGKELLARQIHRHSERAGLFVAVSCSALSRNHAEAELFGYAPGAHNGPVGSRAGWFGSANGGTLYLDEIGDLPLTLQARLLQTLEEREVLRVGAQQPIPHDVRLVTATSVDLDQAVRAGKFLAGLQQYLHDGRLSLPPLRERPGDILPLAEYFVGVYAQRLDLPVPAIGVETQRVLESYPWPGNIRELENVVHFALLVSDKEEILPQHLNFGGATPDPSLAGLRRLLGQARAPSLEQVQALLLQLATEQAGGDEEAGRRRLGLAAN
>Cluster_7124_Allele_61
MSEKPRPAPLTFPDADRSPLSIRAKALVFFDPRSHRVREELERLAPQGQPVLIEGETGTGKELLARQIHRHSERAGLFVAVSCSALSRNHAEAELFGYAPGAHNGPVGSRAGWFGSANGGTLYLDEIGDLPLTLQARLLQTLEEREVLRVGAQQPIPHDVRLVTATSVDLDQAVRAGKFLAGLQQYLHDGRLSLPPLRERPGDILPLAEYFIGVYAQRLDLPVPAIGVETQRVLESYPWPGNIRELENVVHFALLVSDKEEILPQHLNFGGATPDPSLAGLRRLLGQAGAPSLEQVQALLLQLATEQAGGDEKVGRRRLGLAAN
>Cluster_7124_Allele_62
MSEKPRPAPLTFPDADRSPLSIRAKALVFFDPRSHRVREELERLAPQGQPVLIEGETGTGKELLARQIHRHSERAGLFVAVSCSALSRNHAEAELFGYAPGAHNGPVGSRAGWFGSANGGTLYLDEIGDLPLTLQARLLQTLEEREVLRVGAQQPIPHDVRLVTATSVDLDQAVRAGKFLAGLQQYLHDGRLSLPPLRERPGDILPLAEYFVGVYAQRLDLPVPAIGVETQRILESYPWPGNIRELENVVHFALLVSDKEEILPQHLNFGGATPDPSLAGLRRLLGQAGAPSLEQVQALLLQLATEQAGGDEEAGRRRLGLAAN
>Cluster_7124_Allele_63
MSEKPRPAPLTFPDADRSPLSIRAKALVFFDPRSHRVREELERLAPQGQPVLIEGETGTGKELLARQIHRHSERAGLFVAVSCSALSRNHAEAELFGYAPGAHNGPVGSRAGWFGSANGGTLYLDEIGDLPLTLQARLLQTLEEREVLRVGAQQPIPHDVRLVTATSVDLDQAVRAGKFLAGLQQYLHDGRLSLPPLRERPGDILPLAEYFVGVYAQRLDLPVPAIGVETQRILESYPWPGNIRELENVVHFALLVSDKEEILPQHLNFGGATPDPSLAGLRRLLGQVGAPSLEQIQALLLQLATEQAGGDEEAGRRRLGLAAN
>Cluster_7124_Allele_64
MSEKPRPAPLTFPDADRSPLSIRAKALVFFDPRSHRVREELERLAPQGQPVLIEGETGTGKELLARQIHRHSERAGLFVAVSCSALSRNHAEAELFGYAPGTHNGPVGSRAGWFGSANGGTLYLDEIADLPLTLQARLLQTLEEREVLRVGAQQPIPHDVRLVTATSVDLDQAVRAGKFLAGLQQYLHDGRLSLPPLRERPGDILPLAEYFVGVYAQRLDLPVPTIGVETQRVLESYPWPGNIRELENVVHFALLVSDKEEILPQHLNFGGATPDPSLAGLRRLLGQAGAPSLEQVQALLLQLATEQAGGDEEVGRRRLGLAAN
>Cluster_7124_Allele_65
MSEKPRPAPLTFPDADRSPLSIRAKALVFFDPRSHRVREELERLAPQGQPVLIEGETGTGKELLARQIHRHSERAGLFVAVSCSALSRNHAEAELFGYAPGAHNGPVGSRAGWFGSANGGTLYLDEIADLPLTLQARLLQTLEEREVLRVGAQQPIPHDVRLVTATSVDLDQAVRAGKFLAGLQQYLHDGRLSLPPLRERPGDILPLAEYFIGVYAQRLDLPVPAIGVETQRVLESYPWPGNIRELENVVHFALLVSDKEEILPQHLNFGGATPDPSLAGLRRLLGQAGAPSLEQVQALLLQLATEQXXAGRRRLGLAAN
>Cluster_7124_Allele_66
MLRVGAQQPIPHDVRLVTATSVDLDQAVRAGKFLAGLQQYLHDGRLSLPPLRERPGDILPLAEYFIGVYAQRLDLPVPAIGVETQRVLESYPWPGNIRELENVVHFALLVSDKEEILPQHLNFGGATPDPSLVGLRRLLGQAGAPSLEQVQALLLQLATEQAGGDEEAGRRRLGLAAN
>Cluster_7124_Allele_67
MSEKPRPAPLTFPDADRSPLSIRAKALVFFDPRSHRVREELERLAPQGQPVLIEGETGTGKELLARQIHRHSERAGLFVAVSCSALSRNHAEAELFGYAPGAHNGPVGSRAGWFGSANGGTLYLDEIADLPLTLQARLLQTLEEREVLRVGAQQPIPHDVRLVTATSVDLDQAVRAGKFLAGLQQYLHDGRLSLPPLRERPGDILPLAEYFVGVYAQRLDLPVPAIGVETQRILESYPWPGNIRELENVVHFALLVSDKEEILPQHLNFGGATPDPSLAGLRRLLGQAGAPSLEQIQAQLLQLATEQXXNWPPSRQAATRRREGGAWDWRRTEGILRRTCGKSAAPKASIRPKDWLPGP
>Cluster_7124_Allele_68
MRAGKFLAGLQQYLHDGRLSLPPLRERPGDILPLAEYFVGVYAQRLDLPVPTIGVETQRVLESYPWPGNIRELENVVHFALLVSDKEEILPQHLNFGGATPDPSLAGLRRLLGQAGAPSLEQVQALLLQLATEQAGGDEEVGRRRLGLAAN
>Cluster_7124_Allele_69
MSEKPRPAPLTFPDADRSPLSIRAKALVFFDPRSHRVREELERLAPQGQPVLIEGETGTGKELLARQIHRHSERAGLFVAVSCSALSRNHAEAELFGYAPGTHNGPVGSRAGWFGSANGGTLYLDEIADLPLTLQARLLQTLEEREVLRVGAQQPIPHDVRLVTATSVDLDQAVRAGKFLAGLQQYLHDGRLSLPPLRERPGDILPLAEYFIGVYAQRLDLPVPAIGVETQRVLESYPWPGNIRELENVVHFALLVSDKEEILPQHLNFGGATPDPSLAGLRRLLGQAGAPSLEQVQALLLQLATEQAGGDEEAGRRRLGLAAN
>Cluster_7124_Allele_70
MSEKPRPAPLTFPDADRSPLSIRAKALVFFDPRSHRVREELERLAPQGQPVLIEGETGTGKELLARQIHRHSERAGLFVAVSCSALSRNHAEAELFGYAPGAHNGPVGSRAGWFGSANGGTLYLDEIADLPLTLQARLLQTLEEREVLRVGAQQPIPHDVRLVTATSVDLDQAVRAGKFLAGLQQYLHDGRLSLPPLRERPGDILPLAEYFIGVYAQRLDLPVPAIGVETQRVLESYPWPGNIRELENVVHFALLVSDKEEILPQHLNFGGATPDPSLAGLRRLLGQAGAPSLEQVQALLLQLATEQAGGDEEVGRRRLGLAAN
>Cluster_7124_Allele_71
MSEKPRPAPLTFPDADRSPLSIRAKALVFFDPRSHRVREELERLAPQGQPVLIEGETGTGKELLARQIHRHSERAGLFVAVSCSALSRNHAEAELFGYAPGAHNGPVGSRAGWFGSANGGTLYLDEIADLPLTLQARLLQTLEEREVLRVGAQQPIPHDVRLVTATSVDLDQAVRAGKFLAGLQQYLHDGRLSLPPLRERPGDILPLAEYFIGVYAQRLDLPVPTIGVETQRVLESYPWPGNIRELENVVHFALLVSDKEEILPQHLNFGGATPDPSLAGLRRLLGQAGAPSLEQVQALLLQLATEQAGGDEEVGRRRLGLAAN
>Cluster_7124_Allele_72
MSEKPHPAPLTFPDADRSPLSIRAKALVFFDPRSHRVREELERLAPQSQPVLIEGETGTGKELLARQIHRHSERAGLFVAVSCSALSSNHAEAELFGYAPGAHNGPVGSRAGWFGSANGGTLYLDEIADLPLALQAKLLQTLEEREVLRVGAQQPLPHDVRLVTATSVDLNQAVRAGKFLEGLRQYLHDGRLSLPPLRERPGDILPLAEYFVGVYAQRLELPVPVIGVETQEVLERYPWPGNIRELENVVHFALLVSGRDEILPQHLNFGGATPDPSLAGVRRLLGQPGAPSLEQVQALLLQLATEQAGGDAQAARLRLGLVAN
>Cluster_7124_Allele_73
MSEKPRPAPLTFPDADRSPLSIRAKALVFFDPRSHRVREELERLAPQGQPVLIEGETGTGKELLARQIHRHSERAGLFVAVSCSALSRNHAEAELFGYAPGAHNGPVGSRAGWFGSANGGTLYLDEIGDLPLTLQARLLQTLEEREVLRVGAQQPIPHDVRLVTATSVDLDQAVRAGKFLAGLQQYLHDGRLSLPPLRERPGDILPLAEYFIGVYAQRLDLPVPAIGVETQRILESYPWPGNIRELENVVHFALLVSDKEEILPQHLNFGGATPDPSLAGLRRLLGQVGAPSLEQVQALLLQLATEQAGGDEEAGRRRLGLAAN
>Cluster_7124_Allele_74
MSEKPRPAPLTFPDADRSPLSIRAKALVFFDPRSHRVREELERLAPQGQPVLIEGETGTGKELLARQIHRHSERAGLFVAVSCSALSRNHAEAELFGYAPGAHNGPVGSRAGWFGSANGGTLYLDEIADLPLTLQARLLQTLEEREVLRVGAQQPIPHDVRLVTATSVDLDQAVRAGKFLAGLQQYLHDGRLSLPPLRERPGDILPLAEYFVGVYAQRLDLPVPAIGVETQRILESYPWPGNIRELENVVHFALLVSDKEEILPQHLSFGGATPDPSLAGLRRLL
>Cluster_7124_Allele_75
MRERPGDILPLAEYFVGVYAQRLDLPVPAIGVETQRVLESYPWPGNIRELENVVHFALLVSDKEEILPQHLNFGGATPDPSLAGLRRLLGQARAPSLEQVQALLLQLATEQAGGDEEAGRRRLGLAAN
>Cluster_7124_Allele_76
MSEKPRPAPLTFPDADRSPLSIRAKALVFFDPRSRQVREQLEHLAPQSQPVLIEGETGTGKELLARQIHRHSERAGLFVAVSCSALSRNHAEAELFGYVPGAHNGPVGSRAGWFGSANGGTLYLDEIADLPLALQAKLLQTLEEREVLRVGAQQPLPHDVRLVTATSIDLNQAVRAGKFLEGLRQYLHDGRLSLPPLRERPGDILPLAEYFVGVYAQRLELPVPVIGVETQEVLERYPWPGNIRELENVVHFALLVSGRDEILPQHLNFGGATPDPSLAGVRRLLGQPGAPSLEQVQALLLQLATEQAGGDVQAARLRLGLVAN
>Cluster_7124_Allele_77
MLRVGAQQPIPHDVRLVTATSVDLDQAVRAGKFLAGLQQYLHDGRLSLPPLRERPGDILPLAEYFVGVYAQRLDLPVPTIGVETQRVLESYPWPGNIRELENVVHFALLVSDKEEILPQHLNFGGATPDPSLAGLRRLLGQAGAPSLEQVQALLLQLATEQAGGDEEVGRRRLGLAAN
>Cluster_7124_Allele_78
MPAIGVETQRVLESYPWPGNIRELENVVHFALLVCDKEEILPQHLNFGGATPDPSLAGLRRLLGQARAPSLEQVQALLLQLATEQAGGDEEAGRRRLGLAAN
>Cluster_7124_Allele_79
MRERPGDILPLAEYFVGVYAQRLDLPVPTIGVETQRVLESYPWPGNIRELENVVHFALLVSDKEEILPQHLNFGGATPDPSLAGLRRLLGQAGAPSLEQVQALLLQLATEQAGGDEEVGRRRLGLAAN
>Cluster_7124_Allele_80
MRAGKFLAGLQQYLHDGRLSLPPLRERPGDILPLAEYFVGVYAQRLDLPVPAIGVETQRVLESYPWPGNIRELENVVHFALLVSDKEEILPQHLNFGGATPDPSLAGLRRLLGQPGAPSLEQVQALLLQLATEQAGGDEVAGRRRLGLAAN
>Cluster_7124_Allele_81
MLRVGAQQPIPHDVRLVTATSVDLDQAVRAGKFLAGLQQYLHDGRLSLPPLRERPGDILPLAEYFVGVYAQRLDLPVPAIGVETQRILESYPWPGNIRELENVVHFALLVSDKEEILPQHLSFGGATPDPSLAGLRRLLGQAGAPSLEQIQALLLQLATEQAGGDEEAGRRRLGLAAN
>Cluster_7124_Allele_82
MSEKPHPAPLTFPDADRSPLSIRAKALVFFDPRSHRVREELERLAPQGQPVLIEGETGTGKELLARQIHRHSERAGLFVAVSCSALSRNHAEAELFGYAPGAHNGPVGSRAGWFGSANGGTLYLDEIGDLPLTLQARLLQTLEEREVLRVGAQQPIPHDVRLVTATSVDLDQAVRAGKFLAGLQQYLHDGRLSLPPLRERPGDILPLAEYFMGVYAQRLDLPVPAIGVETQRVLESYPWPGNIRELENVVHFALLVSDKEEILPQHLNFGGATPDPSLAGLRRLLGQAGAPSLEQVQALLLQLATEQAGGDEKVGRRRLGLAAN
>Cluster_7124_Allele_83
MRERPGDILPLAEYFIGVYAQRLDLPVPAIGVETQRILESYPWPGNIRELENVVHFALLVSDKEEILPQHLNFGGATPDPSLAGLRRLLGQAGAPSLEQIQALLLQLATEQAGGDEEAGRRRLGLAAN
>Cluster_7124_Allele_84
MLRVGAQQPIPHDVRLVTATSVDLDQAVRAGKFLAGLQQYLHDGRLSLPPLRERPGDILPLAEYFVGVYAQRLDLPVPAIGVETQRVLESYPWPGNIRELENVVHFALLVSDKEEILPQHLNFGGATPDPSLAGLRRLLGQPGAPSLEQVQALLLQLATEQAGGDEVAGRRRLRLAAN
>Cluster_7124_Allele_85
MRAGKFLAGLQQYLHDGRLSLPPLRERPGDILPLAEYFIGVYAQRLDLPVPAIGVETQRVLESYPWPGNIRELENVVHFALLVSDKEEILPQHLNFGGATPDPSLAGLRRLLGQAGAPSLEQVQALLLQLATEQAGGDEEAGRRRLGLAAN
>Cluster_7124_Allele_86
MSEKPRPAPLTFPDADRSPLSIRAKALVFFDPRSHRVREELERLAPQGQPVLIEGETGTGKELLARQIHRHSERAGLFVAVSCSALSRNHAEAELFGYAPGAHNGPVGSRAGWFGSANGGTLYLDEIGDLXXPASSWPACSSTCTTAA
>Cluster_7124_Allele_87
MSEKPRPAPLTFPDADRSPLSIRAKALVFFDPRSHRVREELERLAPQGQPVLIEGETGTGKELLARQIHRHSERAGLFVAVSCSALSRNHAEAELFGYAPGTHNGPVGSRAGWFGSANGGTLYLDEIADLPLTLQARLLQTLEEREVLRVGAQQPIPHDVRLVTATSVDLDQAVRAGKFLAGLQQYLHDGRLSLPPLRERPGDILPLAEYFVGVYAQRLDLPVPTIGVETQRVLESYPWPGNIRELENVVHFALLVSDKEEILPQHLNFGGATPDPSLAGLRRLLGQAGAPSLEQIQALLLQLATEQAGGDEEAGRRRLGLAAN
>Cluster_7409_Allele_0
MVGGDHKWLAGGDWTIEHYASLAKSVSAARISHAEGYATPLLDWTQVQRLDTAGAALLVEILGPDSILDRPEAAPNLSPDRLALMKALAAAATAQQKTDKAAVSGNPLLRGLGRIGLTVEQGCRACLGLAGFVGQIIETWSRTVRHPRRWRTTSVIAQIQRSAVDAIPIVALLSFMVGMVVAFLGATVLANFGASIFSVHLVAFSFMREFGVLLPAILIAGRTASAYTAQIGSMKANEEIDALRSNALDPIELLVLPRVLALLVSLPLLTLVGILAGIVGGATVCALSLEIPPAQFLAIVQEKIEVRHFLVGMSKSPLFAVMIAAIGCHEGFKVAGSAESVGDHTTSSVVQSIFMVILIDAIAALFFMEMGW
>Cluster_7409_Allele_1
MVGGDHKWLAGGDWTIEHYASLAKSVSAARISHAEGYATPLLDWTQVQRLDTAGAALLVEILGPDSILDRPEAAPNLSSDRLALMRALAAAATDQQKTEKAAVSGNPLLRGLGRIGLTLEQGCRACLGLAGFVGQIIETWSRTVRHPRRWRATSVIAQIQRSAVDAIPIVALLSFMVGMVVAFLGATVLANFGASIFSVHLVAFSFMREFGVLLPAILIAGRTASAYTAQIGSMKANEEIDALRSNALDPIELLVLPRVLALLVSLPLLTLVGILAGIAGGATVCALSLEIPPAQFLAIVQEKIEVRHFLVGMSKSPLFAVMIAAIGCHEGFKVAGSAESVGDHTTSSVVQSIFMVILIDAIAALFFMEMGW
>Cluster_7409_Allele_2
MVGGDHKWLAGGDWTIEHYASLAKSVSAARISHAEGYATPLLD
>Cluster_7409_Allele_3
MVGGDHKWLAGGDWTIEHYASLAKSVSAARISHAEGYATPLLDWTQVQRLDTAGAALLVEILGPDSIIDRPEAAPNLSSDRLALMRALAAAATDQQKTEKAAVSGNPLLRGLGRIGLTLEQGCRACLGLAGFVGQIIETWSRTVRHPRRWRTTSVIAQIQRSAVDAIPIVALLSFMVGMVVAFLGATVLANFGASIFSVHLVAFSFMREFGVLLPAILIAGRTASAYTAQIGSMKANEEIDALRSNALDPIELLVLPRVLALLVSLPLLTLVGILAGIAGGATVCALSLEIPPAQFLAIVQEKIEVRHFLVGMSKSPLFAVMIAAIGCHEGFKVAGSAESVGDHTTSSVVQSIFMVILIDAIAALFFMEMGW
>Cluster_752_Allele_4
MGELAKEILPVNIEDELKQSYLDYAMSVIVGRALPDARDGLKPVHRRVLYAMSELGNDWNKPYKKSARVVGDVIGKYHPHGDIAVYDTIVRMAQPFSLRYMLVDGQGNFGSVDGDNAAAMRYTEVRMAKLAHELLADLEKETVDWVPNYDGTEQIPAVMPTKIPNLLVNGSSGIAVGMATNIPPHNLGEVIDGCLALMDNPDLTVDELMQYIPGPDFPTAGIINGRAGIIEAYRTGRGRIYIRARAVVEEMEKGGGREQIIITELPYQLNKARLIEKIAELVKEKKIEGISELRDESDKDGMRVVIELRRGEVGEVVLNNLYAQTQLQSVFGINVVALVDGQPRTLNLKDMLEVFVRHRREVVTRRTVYELRKARERGHILEGQAVALSNIDPVIELIKSSPTPAEAKERLIATAWESSAVEAMVERAGADACRPEDLDPQYGLRDGKYYLSPEQAQAILELRLHRLTGLEHEKLLSEYQEILNLIGELIRILTNPARLMEVIREELEAVKAEFGDARRTEIVASQVDLTIADLITEEDRVVTISHGGYAKSQPLAAYQAQRRGGKGKSATGMKDEDYIEHLLVANSHATLLLFSSKGKVYWLRTFEIPEASRTARGRPLVNLLPLDEGERITAMLQIDLEALQQNGGADDDLDEAEGAVLEGEVVEAAEVEEVEGETAELVAEPTGAYIFMATAFGTVKKTPLVQFSRPRSSGLIALKLEEGDTLIAAAITDGAKEVMLFSSAGKVIRFAESVVRIMGRNARGVRGMRLGKGQQLISMLIPESGAQILTASERGFGKRTPLSKFPRRGRGGQGVIAMVTNERNGALIAAVQVQEGEEIMLISDQGTLVRTRVDEVSLSGRNTQGVTLIKLASDEVLVGLERVQEPSGGDDEDLPEGEEAAESLGESAESESEPAAEAEGNEE
>Cluster_814_Allele_3
MKRSYPNLSRLALALAVGTGLAACSVGPDYQRPQSPPPRVASEHLGEFSGERREAPWWSFFDDPQLVRLVDQALARNHDIREARANLRSARALFDDRWLDQLPQVTSQAGYSRSIEQQLDYDGEPRRRLAESYRAGFDAQWEIDLFGRLGRLSDAALARAEAADADLRLVRLSIAADTARAYFEIQGYQRRLDVARAQVRSWRDTLELTRSSLQLGSGLPEDVENAQANLLRSEAAIPPLTTALESARYRLDVLRGEAPGSGAPILDGGAAAPLAKNLPLGDVDRLILQRPDVVSAERQLAASTEDVGAATAELYPRLDLGGFIGFFALRSGDLGSASRAFELAPSVSWPAFRLGNVRARLRAVEAQSDAALARYQRSLLLAQEDVGNALNQLAEHQRRLVALFQSATHGANALEIANERYRAGAGSYLAVLENQRALYQIREELAQAETASFVNVIALYKALGWGSGDLAPGAGQLAAGETAGANR
>Cluster_9751_Allele_1
MTDMHDDIPAGSRCGYVAIVGRPNVGKSTLLNHILGQKLAITSRKPQTTRHNMLGIKTEGEVQAVYVDTPGLHKSGEKALNRYMNRTASAALKDVDVVIFVVDRTRWTEEDQMVLERVQYVSCPVLIAVNKTDRIEEKADLLPHLEWLTQQLPKAEVVPISAQHGTNLDVLEKLVAERLPESEHFFPEDQITDRSSRFLAAELVREKIMRQLGAELPYQITVEIEEFKQEGRILHIHALILVEREGQKKIIIGDKGERIKSIGQNARKDMEVLFDSKVMLNLWVKVKGGWSDDERALRSLGYGDL
>Cluster_9813_Allele_0
MPHQQLADLTQPQRDRLAFVELRLRFIGEMRRQDLVARFGIQSAAASRDLALYKDLAPGNIDYDGKGKFYVLGSSFQPIFDFPPERVLSWLTQGFGDGEPMHIKAWVASESPSRLTHPDLAILASVTRAIHYECPLGIEYHSISSGRTEREIVPFALIDNGLRWHVRAFDRKSQDFRDFVITRIRRPVVLKGQPVAAHEMSDQDIQWTRIVELELVPHPDQPRPEITEMDYGMQGGVLRMKLRAATAGYILRKWSVDCSPDHSLRGPEYRLWLKDHLAIYGVRNAVLAPGYASPSTEASIDD
>Cluster_9813_Allele_1
MPHEQLADLTQPQRDRLAFVELRVRFIGEMRRQDLVARFGIQSAAASRDLALYKELAPGNIDYDGKGKFYVLGPSFQPIFDFPPERVLSWLTQGFGDGEPMHIKAWVASESPSRLTHPDLDILASVTRAIHYECPMGIEYHSISSGRTVREIVPFALIDNGLRWHVRAFDRKSQEFRDFVITRIKRPVVRKGQPVAPHEMSDQDIQWTRIVELELVPHPDQPRPEITEMDYGMRGGVLHMKLRAATAGYILRKWSVDCSPDHSLRGPEYRLWLKDHLAIYGVRNAVLAPGYASPSAETSIAD
>Cluster_9813_Allele_2
MSQQQLTDLTQPQRDRLAFVELRLRFIGEMRRQDLVARFAIQSAAASRDLALYKELAPGNIDYDGKGKFYVLGPSFQPIFDFPPERVLSWLTQGFGDGEPMHIKAWVASESPSRLTHPDLDILASVTRAIHYECPMGIEYHSISSGRTVREIVPFALIDNGLRWHVRAFDRKSQEFRDFVITRIKRPVVRKGQPVAPHEMSDQDIQWTRIVELELVPHPDQPRPEITEMDYGMRGGVLHMKLRAATAGYILRKWSVDCSPDHSLRGPEYRLWLKDHLAIYGVRNAVLAPGYASPSAETSIAD
>Cluster_9813_Allele_3
MRLKAWVASESPSRLTHPDLDVLASVTRAIHQGCPLRVEYYSISSGCTEREVVPFALIDNGLRWHVRAFDRKSQEFRDFVITRIKNPVVLKGQPVAAHEMSDQDIQWTRIVELELVPHPDQPRPEITEMDYGMRDGVLRMKLRAATAGYILRKWSVDCSPDHCLRGPEYRLWLKDHLAIYGVKNAVLAPGYSATTKADS
>Cluster_9813_Allele_4
MSNEQLADLTQPQRDRLAFVELRVRFIGEIRRQDLVTRFGIQSAAASRDLALYKELAPGNIDYDSKGKSYVLGPSFQSVFDFPPERVLSWLTQGFGDGEPMRLKAWVASESPSRLTHPDLDVLANVTRAIHQGCPLGIEYHSISSGRTEREIVPFALIDNGLRWHVRAFDRKSQEFRDFVITRIRRPVVLKGQPVAPHELSDQDIQWTRIVELELVPHPDQPRPEITEMDYSMRDGVLRMKLRAATAGYILRKWSVDCSPDHSLRGHEYRLWLKDHLAIYGVRNAVLAPGYSAPDTAGAGAEFD
>Cluster_9813_Allele_5
MRFIGEMRRQDLVARFGIQSAAASRDLALYKEIAPGNIDYDGKGKFYVLGPSFQPIFDFPPERVLSWLTQGFGDGEPMRIKAWVASESPSRLTHPDLDILASVTRAIHYECPMGIEYHSISSGRTVREIVPFALIDNGLRWHVRAFDRKSQEFRDFVITRIKRPVVRKGQPVAPHEMNDQDIQWTRIVELELVPHPDQPRPEITEMDYGMRGGVLHMKLRAATAGYILRKWSVDCSPDHNLRGPEYRLWLRNHLAIYGVRSAVLAPGYRSPDQQRLEAETD
>Cluster_9813_Allele_6
MPHQQLANLTQPQRDRLAFVELRLRFIGEMRRQDLVARFGIQSAAASRDLALYKDLAPGNIDYDGKGKFYVLGSSFQPIFDFPPERVLSWLTQGFGDGEPMHIKAWVASESPSRLTHPDLAILASVTRAIHYECPLGIEYHSISSGRTAREIVPFALIDNGLRWHVRAFDRKSQEFRDFVLTRIKRPVVRKGQPVESHEMSDQDIQWTRIVELELVPHPDQPRPEITEMDYGMQGGALHMKLRAATAGYILRKWSVDCSPDHRLRGPEYRLWLKDHLAIYGVRNAVLAPGYAPPSAETSIDD
>Cluster_9813_Allele_7
MALYKEIAPGNIDYDAKAKAYGLGPTFRPVFDFPPERVMSWLTQGFGDGEPMHISAWVISERPSCLTYPDLDVLASVTRAIHQECPLSIEYHSISSGRTEREVVPFALIDNGLRWHVRAFDRKSQEFRDLVITRIKSPAVLKELSVAPHERNDQDIQWTRVVELELVPHPDQPRPEITEMDYSMQGGVLRMKLRAATAGYILRRWSVDCSPDHSLRGHEYRLWLKDPLALYGVANATLAPGYRAPTPHPIGGGAA
>Cluster_9813_Allele_8
MRFIGEIRRQDLVTRFGIQSAAASRDLALYKELAPGNIDYDSKGKSYVLGPDFRPVFDFPPERVLSWLTQGFGDGEPMRLKAWVASESPSRLTYPDLDVLASVTRAIHQGCPLGIEYHSISSGRTEREIVPFALIDNGLRWHVRAFDRKSQEFRDFVITRIKRPVLMRDADVQPHERSDQDIQWTRIVELEMVPHPDQPRPEITEMDYGMVRGSLRMKLRAATAGYILRQWNVDCSPDHSLRGYEFRLWLKDHLALYGVKNAMLAPGYRSPDQNKGDQ
>Cluster_9813_Allele_9
MSRFGIQSAAATRDLALYKEIAPGNIDYDAKAKAYGLGPTFRPVFDFPPERVMSWLTQGFGDGEPMHISAWVISERPSCLTYPDLDVLASVTRAIHQECPLSIEYHSISSGRTEREVVPFALIDNGLRWHVRAFDRKSQEFRDLVITRIKSPAVLKELSVAPHERNDQDIQWTRVVELELVPHPDQPRPEITEMDYSMQGGVLRMKLRAATAGYILRRWSVDCSPDHSLRGHEYRLWLKDPLALYGVANATLAPGYRAPTPHPIGGGAA
>Cluster_9813_Allele_10
MPHEQLADLTQPQRDRLAFVELRVRFIGEMRRQDLVARFGIQSAAASRDLALYKEIAPGNIDYDGKGKFYVLGPSFQPIFDFPPERVLSWLTQGFGDGEPMRIKAWVASESPSRLTHPDLDILASVTRAIHYECPMGIEYHSISSGRTAREIVPFALIDNGLRWHVRAFDRKSQDFRDFVITRIKRPVILKDQSVAPHEMSDQDIQWTRIVELELVPHPDQPRPEITEMDYGMQGGVLHMKLRAATAGYILRKWSVDCSPDHSLRGPEYRLWLKDHLAIYGVRNAVLAPGYASPSAEMSIAD
>Cluster_9813_Allele_11
MPHEQLADLTQPQRDRLAFVELRVRFIGEMRRQDLVARFGIQSAAASRDLALYKEIAPGNIDYDGKGKFYVLGPSFQPIFDFPPERVLSWLTQGFGDGEPMRIKAWVASESPSRLTHPDLDILASVTRAIHYECPMGIEYHSISSGRTVREIVPFALIDNGLRWHVRAFDRKSQEFRDFVITRIKRPVVRKGQLVAPHEMSDQDIQWTRIVELELVPHPDQPRPEITEMDYGMRGGVLHMKLRAATAGYILRKWSVDCSPDHSLRGPEYRLWLRNHLAIYGVRSAVLAPGYRSPDQHRLEAETD
>Cluster_9813_Allele_12
MSDQDIQWTRIVELELVPHPDQPRAEITEMDYGMRNGVLQMKLRAATAGYILRKWSVDCSPDHSLRGHEFRLWLKDHLALYGVKNAVLAPGYRAPDQNKGE
>Cluster_9813_Allele_13
MRFIGEIRRQDLVTRFGIQSAAASRDLALYKELAPGNIDYDPKGKSYVLGPDFRPVFDFPPERVLSWLTQGFGDGEPMRLKAWVASESPLRLTHPDLDVLASVTRAIHQECPLGIEYHSISSGRTEREIVPFALIDNGLRWHVRAFDRKSQEFRDFVITRIKRPVLMRDADVQPHERSDQDIQWTRIVELEMVPHPDQPRPEITEMDYGMVRGSLRMKLRAATAGYILRQWSVDCSPDHSLRGYEFRLWLKDHLALYGVKNAVLAPGYRSPDQNKGEQ
>Cluster_9813_Allele_14
MPHQQLANLTQPQRDRLAFVELRLRFIGEMRRQDLVARFGIQSAAASRDLALYKDLAPGNIDYDGKGKFYVLGSSFQPIFDFPPERVLSWLTQGFGDGEPMHIKAWVASESPSRLTHPDLAILASVTRAIHYECPLGIEYHSISSGRTAREIVPFALIDNGLRWHVRAFDRKSQDFRDFVLTRIKRPVVRKGQPVESHEMSDQDIQWTRIVELELVPHPDQPRPEITEMDYGMQGGALHMKLRAATAGYILRKWSVDCSPDHRLRGPEYRLWLKDHLAIYGVRNAVLAPGYAPPSAETSIDD
>Cluster_9813_Allele_15
MPHQQLADLTQPQRDRLAFVELRLRFIGEMRRQDLVARFGIQSAAASRDLALYKDLAPGNIDYDGKGKFYVLGSSFQPIFDFPPERVLSWLTQGFGDGEPMRLKAWVASESPSRLTHPDLDVLASVTRAIHQECPLGIEYHSISSGRTEREIVPFALIDNGLRWHVRAFDRKSQEFRDFVITRIKRPVVLKGQPVAPHEMSDQDIQWTRIVELELVPHPDQPRPEITEMDYSMQGGVLRMKLRAATAGYILRQWSVDCTPDHSLRGHEYRLWLKDHLAIYGVRNAVLAPGYRSPDQQRLEAESD
>Cluster_9813_Allele_16
MLASVTRAIHQGCPLRVEYYSISSGCTEREVVPFALIDNGLRWHVRAFDRKSQEFRDFVITRIKNPVVLKGQPVAAHEMSDQDIQWTRIVELELVPHPDQPRPEITEMDYGMRDGVLRMKLRAATAGYILRKWSVDCSPDHCLRGPEYRLWLKDHLAIYGVKNAVLAPGYSATTKADS
>Cluster_9813_Allele_17
MPHEQLADLTQPQRDRLAFVELRVRFIGEMRRQDLVARFGIQSAAASRDLALYKEIAPGNIDYDGKGKFYVLGPSFQPIFDFPPERVLSWLTQGFGDGEPMRIKAWVASESPSRLTHPDLDILASVTRAIHYECPMGIEYHSISSGRTVREIVPFALIDNGLRWHVRAFDRKSQEFRDFVITRIKRPVVRKGQPVAPHEMSDQDIQWTRIVELELVPHPDQPRPEITEMDYGMRGGVLHMKLRAATAGYILRKWSVDCSPDHSLRGPEYRLWLKDHLAIYGVRNAVLAPGYASPSAETSIAD
>Cluster_9813_Allele_18
MSWLTQGFGDGEPMHISAWLISERPFCLTYPELDVLASVTRAIHQECPLGIEYHSISSGHTEREIVPFALIDNGLRWHVRAFDRKSQEFRDFVITRIKAPVVLKGLSVAPHERNDQDIQWTRVVELELVPHPDQPRPEITEMDYSMEEGVLRMKLRAATAGYILRRWSVDCSPDHSLRGHEYRLWLKDSLALYGVANATLAPGYRAPTPHPSGGGAA
>Cluster_9813_Allele_19
MSNEQLDDLTQPQRDRLAFVELRVRFIGDIRRQDLVTRFGIQSAAATRDLAIYKELAPGNIDYDTKTKYYVLGEHFKPVFDFQPERVLAWLTQGFGDGEPSRLRAWVASEIPSRLTHPDLDVLAAVTRTIHQERPLAIEYHSISSGRTQREIVPFALIDNGLRWHVRAFDRQTQEFRDFVITRIKRPTAPTDAGVQAHERSDQDIQWTRIVELELVPHPAQPHPEITRMDYGMDDGSLRMKLRAATAGYILRKWSVDCSPDHSLQGPEYRLWLRDHLAIYGVKSALLAPGYCSSKQQQAAELD
>Cluster_9813_Allele_20
MPHEQLADLTQPQRDRLAFVELRLRFIGEMRRQDLVARFGIQSAAASRDLALYKEIAPGNIDYDGKGKFYVLGPSFQPIFDFPPERVLSWLTQGFGDGEPMRIKAWVASESPSRLTHPDLDILASVTRAIHYECPMGIEYHSISSGRTVREIVPFALIDNGLRWHVRAFDRKSQEFRDFVITRIKRPVVRKGQPVAPHEMSDQDIQWTRIVELELVPHPDQPRPEITEMDYGMRGGVLHMKLRAATAGYILRKWSVDCSPDHSLRGPEYRLWLKDHLAIYGVRNAVLAPGYASPSAETSIAD
>Cluster_9813_Allele_21
MPHEQLADLTQPQRDRLAFVELRVRFIGEMRRQDLVARFGIQSAAASRDLALYKDLAPGNIDYDGKGKFYVLGPSFQPIFDFPPERVLSWLTQGFGDGEPMHIKAWVASESPSRLTHPDLNILASVTRAIHYECPLGIEYHSISSGRTVREIVPFALIDNGLRWHVRAFDRKSQEFRDFVITRIKRPVVRKGQPVAPHEMSDQDIQWTRIVELELVPHPDQPRPEITEMDYCMQGGVLHMKLRAATAGYILRKWSVDCSPDHSLRGPEYRLWLSDPLALYGVENAKLAPGYQAPSSPKKR
>Cluster_9825_Allele_0
MKDIYRQYYLNTNYTIPLASDQSLGFDFNIYRTTDEGKAKAGDISNTAWSLAGAYTLDAHTFTLAYQQVHGDEPFDYIGFGENGSGGGGDSIFLANSVQYSDFNGPGEKSWQARYDLNMASYGVPGLTFMVRYINGKDIDGTKVDSSSSYAGLYGEDGKHHETNLEAKYVVQAGPAKDLSFRIRQAWHRANADEGEGDQNEFRLIVDYPLSIL
>Cluster_9825_Allele_1
MLRYINGKDIDGTKVDSSSSYAGLYGEDGKHHETNLEAKYVVQSGPAKDLSFRIRQAWHRANADQGEGDQNEFRLIVDYPLSIL
>Cluster_9825_Allele_2
MVQSGPAKDLSFRIRQAWHRANADQGEGDQNEFRLIVDYPLSIL
>Cluster_9825_Allele_3
MHGDEPFDYIGFGGNGSGAGGDSIFLANSVQYSDFNGPGEKSWQARYDLNLASYGVPGLTFMLRYINGKDIDGTKVDSSSSYAGLYGEDGKHHETNLEAKYVVQSGPAKDLSFRIRQAWHRANADQGEGDQNEFRLIVDYPLSIL
>Cluster_9825_Allele_4
MAYQKVHGDQPFDYIGFGENGSGGGGDSIFLANSVQYSDFNGPGEKSWQARYDLNLASYGVPGLTFMVRYINGKDIDGTKMSDNNVGYKNYGYGEDGKHHETNLEAKYVVQSGPAKDLSFRIRQAWHRANADQAEGDQNEFRLIVDYPLSIL
>Cluster_9825_Allele_5
MHGDEPFDYIGFGENGSGGGGDSIFLANSVQYSDFNGPGEKSWQARYDLNMASYGVPGLTFMVRYINGKDIDGTKVDSSSSYAGLYGEDGKHHETNLEAKYVVQAGPAKDLSFRIRQAWHRANADEGEGDQNEFRLIVDYPLSIL
>Cluster_9825_Allele_6
MGRDATDRPGLRRWRQPPVPADRAGFQLQSSEFEGLDLEAGHFTEGKEPTTVKSRGELYATYAGQTAKSADFAGGRYAITDNLSASLYGAELKDIYRQYYLNTNYTIPLASDQSLGFDFNIYRTTDEGKSKAGDISNTTWSLAGAYTLDAHTFTLAYQQVHGDEPFDYIGFGGNGSGAGGDSIFLANSVQYSDFNGPGEKSWQARYDLNLASYGVPGLTFMLRYINGKDIDGTKVDSSSSYAGLYGEDGKHHETNLEAKYVVQSGPAKDLSFRIRQAWHRANADQGEGDQNEFRLIVDYPLSIL
>Cluster_9825_Allele_7
MVRYINGKDIDGTKMSDNNVGYKNYGYGEDGKHHETNLEAKYVVQSGPAKDLSFRIRQAWHRANADQGEGDQNEFRLIVDYPLSIL
>Cluster_9825_Allele_8
MVRYINGKDIDGTKMSDNNVGYKNYGYGEDGKHHETNLEAKYVVQSGPAKDLSFRIRQAWHRANADQAEGDQNEFRLIVDYPLSIL
>Cluster_9825_Allele_9
MTTTPHYGEDGKHHETNLEAKYVVQSGPAKDLSFRIRQAWHRANADQAEGDQNEFRLIVDYPLSIL
>Cluster_9825_Allele_10
MHGDEPFDYIGFGENRSGGGGDSIFLANSVQYSDFNGPGEKSWQARYDLNMASYGVPGLTFMVRYINGKDIDGTKVDSSSSYAGLYGEDGKHHETNLEAKYVVQAGPAKDLSFRIRQAWHRANADEGEGDQNEFRLIVDYPLSIL
>Cluster_9825_Allele_11
MLRYINGKDIDGTKVDSSSSYAGLYGEDGKHHETNLEAKYVVQSGPAKDLSARAKATRTSSA
>Cluster_9825_Allele_12
MVQSGPAKDLSFRIRQAWHRANADQAEGDQNEFRLIVDYPLSIL
>Cluster_9825_Allele_13
MQYSDFNGPGEKSWQARYDLNLASYGVPGLTFMVRYINGKDIDGTKMSDNNVGYKNYGYGEDGKHHETNLEAKYVVQSGPAKDLSFRIRQAWHRANADQAEGDQNEFRLIVDYPLSIL
>Cluster_9825_Allele_14
MKDIYRQYYLNTNYTIPLASDQSLGFDFNIYRTTDEGKAKAGDISNTAWSLAGAYTLDAHTFTLAYQQVHGDEPFDYIGFGENRSGGGGDSIFLANSVQYSDFNGPGEKSWQARYDLNMASYGVPGLTFMVRYINGKDIDGTKVDSSSSYAGLYGEDGKHHETNLEAKYVVQAGPAKDLSFRIRQAWHRANADEGEGDQNEFRLIVDYPLSIL
>Cluster_9825_Allele_15
MAYQKVHGDQPFDYIGFGRNGSGAGGDSIFLANSVQYSDFNGPGEKSWQARYDLNLASYGVPGLTFMVRYINGKDIDGTKMSDNNVGYKNYGYGEDGKHHETNLEAKYVVQSGPAKDLSFRIRQAWHRANADQGEGDQNEFRLIVDYPLSIL
>Cluster_9825_Allele_16
MQSSEFEGLDLEAGHFTEGKQGTTTKSRGELYATYAGQTAKSADFAGGRYAITDNLSASLYGAELKDIYRQYYLNTNYTIPLAEDQSLGFDFNIYRTTDEGKSKAGDISNTTWSLAGAYTLDAHTFTLAYQQVHGDEPFDYIGFGENNSGGGGDSIFLANSIQYSDFNGPGEKSWQARYDLNMASYGVPGLTFMVRYINGKDIDGTKVDSSSAYAGLYGEDGKHHETNFEAKYVVQSGPAKDLSFRIRQAWHRANADQGEGDQDEFRLIVDYPLSIL
>Cluster_9825_Allele_17
YDQLRRPPAAAVTLTPVTQNSAHPQLYATYAGETAKSADFIGGRYAITDNLSASLYGAELEDIYRQYYLNSNYTIPLASDQSLGFDFNIYRTNDEGKAKAGDISNTTWSLAAAYTLDAHTFTLAYQKVHGDQPFDYIGFGENGSGGGGDSIFLANSVQYSDFNGPGEKSWQARYDLNLASYGVPGLTFMVRYINGKDIDGTKMSDNNVGYKNYGYGEDGKHHETNLEAKYVVQSGPAKDLSFRIRQAWHRANADQAEGDQNEFRLIVDYPLSIL
>Cluster_9825_Allele_18
MASYGVPGLTFMVRYINGKDIDGTKVDSSSAYAGLYGEDGKHHETNFEAKYVVQSGPAKDLSFRIRQAWHRANADQGEGDQDEFRLIVDYPLSIL
>Cluster_9825_Allele_19
MGRDATDRGSRLFPQTATGFQLQSSEFEGLDLEAGHFTEGKEPTTVKSRGELYATYAGQTAKSADFAGGRYAITDNLSASLYGAELKDIYRQYYLNTNYTIPLASDQSLGFDFNIYRTTDEGKSKAGDISNTTWSLAGAYTLDAHTFTLAYQQVHGDEPFDYIGFGGNGSGAGGDSIFLANSVQYSDFNGPGEKSWQARYDLNLASYGVPGLTFMLRYINGKDIDGTKVDSSSSYAGLYGEDGKHHETNLEAKYVVQSGPAKDLSFRIRQAWHRANADQGEGDQNEFRLIVDYPLSIL
>Cluster_9862_Allele_0
MHRVSIDSFQPETQRYALKRGVGYLNDIQGFPDPALYPDIAEADCRLVVMHSAQRDGIATRTGHLRPEDALDEIVRFFEARVSALRRSGVAADRLILDPGMGFFLSPAPETSLHVLSNLQKLKSALGLPLLVSVSRKSFLGATVGLPVKDLGPASLAAELHAIGNGADYVRTHAPGDLRSAITFSETLAKFRSRDARDRGLDHA
>Cluster_9862_Allele_1
MVTVFGILNLTEDSFFDESRRLDPAGAVTAAIEMLRVGSDVVDVGPAASHPDARPVSPADEIRRIAPLLDALSDQMHRVSIDSFQPETQRYALKRGVGYLNDIQGFPDPALYPDIAEADCRLVVMHSAQRDGIATRTGHLRPEDALDEIVRFFEARVSALRRSGVAADRLILDPGMGFFLSPAPETSLHVLSNLQKLKSALGLPLLVSVSRKSFLGATVGLPVKDLGPASLAAELHAIGNGADYVRTHAPGDLRSAITFSETLAKFRSRDARDRGLDHA
>Cluster_9862_Allele_2
MVTVFGILNLTEDSFFDESRRLDPAGAVTAAIEMLRVGSDVVDVGPAASHPDARPVSPADEIRRIAPLLDALSDQMHRVSIDSFQPETQRYALKRGVGYLNDIQGFPDPALYPDIAEADCRLVVMHSAQRDGIATRTGHLRPEDALDEIVRFFEARVSALRRSGVAADRLILDPGMGFFLSPAPETSLHVLSNLQKLKSALGLPLLVSVSRKSFLGATVGLPVKDLGPASLAAELHAIGNGADYVRTHAPGDLRSAITFSETLAKFRSRDARDTRPADSTRAAATMPHCNKVR
>Cluster_9862_Allele_3
MVTVFGILNLTEDSFFDESRRLDPAGAVTAAIEMLRVGSDVVDVGPAASHPDARPVSPADEIRRIAPLLDALSDQMHRVSIDSFQPETQRYALKRGVGYLNDIQGFPDPALYPDIAEADCRLVVMHSAQRDGIATRTGHLRPEDALDEIVRFFEARVSALRRSGVAADRLILDPGMGFFLSPAPETSLHVLSNLQKLKSALGLPLLVSVSRKSFLGATVGLPVKDLGPASLAAELHAIGNGADYVRTHAPGDLRSAITISETLAKFRSRDARDRGLDHA
>Cluster_9862_Allele_4
MLRSRVTVFGILNLTEDSFFDESRRLDPAGAVTAAIEMLRVGSDVVDVGPAASHPDARPVSPADEIRRIAPLLDALSDQMHRVSIDSFQPETQRYALKRGVGYLNDIQGFPDPALYPDIAEADCRLVVMHSAQRDGIATRTGHLRPEDALDEIVRFFEARVSALRRSGVAADRLILDPGMGFFLSPAPETSLHVLSNLQKLKSALGLPLLVSVSRKSFLGATVGLPVKDLGPASLAAELHAIGNGADYVRTHAPGDLRSAITFSETLAKFRSRDARDRGLDHA
>Cluster_9862_Allele_5
MPRRHCCLFARPIPIVEVAAEADAMVTVFGILNLTEDSFFDESRRLDPAGAVTAAIEMLRVGSDVVDVGPAASHPDARPVSPADEIRRIAPLLDALSDQMHRVSIDSFQPETQRYALKRGVGYLNDIQGFPDPALYPDIAEADCRLVVMHSAQRDGIATRTGHLRPEDALDEIVRFFEARVSALRRSGVAADRLILDPGMGFFLSPAPETSLHVLSNLQKLKSALGLPLLVSVSRKSFLGATVGLPVKDLGPASLAAELHAIGNGADYVRTHAPGDLRSAITFSETLAKFRSRDARDRGLDHA
>Cluster_9862_Allele_6
FFEARVSALRRSGVAADRLILDPGMGFFLSPAPETSLHVLSNLQKLKSALGLPLLVSVSRKSFLGATVGLPVKDLGPASLAAELHAIGNGADYVRTHAPGDLRSAITFSETLAKFRSRDARDRGLDHA
>Cluster_9862_Allele_7
MHSAQRDGIATRTGHLRPEDALDEIVRFFEARVSALRRSGVAADRLILDPGMGFFLSPAPETSLHVLSNLQKLKSALGLPLLVSVSRKSFLGATVGLPVKDLGPASLAAELHAIGNGADYVRTHAPGDLRSAITFSETLAKFRSRDARDRGLDHA
