# Supplementary material for: Machine learning with random subspace ensembles identifies antimicrobial resistance determinants from pan-genomes of three pathogens
Source: PLoS Comput Biol. 2020 Mar 2;16(3):e1007608. doi: 10.1371/journal.pcbi.1007608 (PMC7067475; doi:10.1371/journal.pcbi.1007608)
Supplement: S3 Dataset — Files are named <organism>_<antibiotic>_top_hits_seqs.faa, which each contain all protein sequences relevant to the top 50 hits of the corresponding organism-antibiotic case. For selected alleles, the exact protein sequence of the allele is included. For selected genes, the protein sequences of all alleles of that gene observed in the organism’s pan-genome are included. The most commonly observed allele for selected genes is available in S4 Dataset. (ZIP) [file pcbi.1007608.s022.zip › top_hit_seqs/Saureus_CLI_top_hit_seqs.faa]

>Cluster_1049_Allele_0
MKIGIPREIKNNENRVGLSPSGVHALVESGHTVLVETNAGSGSFFEDVDYKEAGAEIVAEQAKVWDVDMVIKVKEPLESEYPYFKEGLVLFTYLHLANEEKLTQALIDRKVISIAYETVQLPDRSLPLLSPMSEVAGRMSAQVGAEFLQKLNGGMGILLGGVPGVPKGKVTIIGGGQAGTNAAKIALGLGADVTILDVNPKRLQQLDDLFGGRVHTIMSNPLNIELYVKQSDLVIGAVLIPGAKAPRLVTEDMIKQMKNGSVIIDIAIDQGGIFETTDKITTHDDPTYIKHGVVHYAVANMPGAVPRTSTLALNNATLPYALMLANKGYREAFKSNQPLSLGLNTYKGHVTNKGVAEAFEMEYKSVEEALQL
>Cluster_1096_Allele_0
MKVQRIEVENKPYPLYLLLDKEYQLIEPVMKFIKYLDNTGKSPNTIKAYCYHLKLLYEFMEQRGVILNDINFELLADFVGWLRYPSASNVIDLQSKKAIREETTVNTILNVVMSFLDYLSRLGEFKSIDVFKQAKGRNFKGFLHHVNKGRYQKNVLKLRVKKKQIRTLRSKEVKQIIDACHTKRDKLILMLMYEGGLRIGEVLSLRLEDIVTWDNQIHLTPRDVNVNEAYIKLRKERTIHVSKELMSLYTDYLIYEYSEELEHDYVFISLKEGYFGKPLKYQSVLDLVRRIVKRTGIEFTSHMLRHTHATQLIREGWDVAFVQKRLGHAHVQTTLNTYVHLSDQDMKNEFNKYLERKEHKK
>Cluster_1096_Allele_1
MKVQRIEVENKPYPLYLLLDKEYQLIEPVMKFIKYLDNTGKSPNTIKAYCYHLKLLYEFMEQRGVILNDINFELLADFVGWLRYPSASNVIDLQSKKAIREETTVNTILNVVMSFLDYLSRLGEFKSIDVFKQAKGRNFKGFLHHVNKGRYQKNVLKLRVKKKQIRTLRSKEVKQIIDACHTKRDKLIAYV
>Cluster_1096_Allele_2
MYEGGLRIGEVLSLRLEDIVTWDNQIHLTPRDVNVNEAYIKLRKERTIHVSKELMSLYTDYLIYEYSEELEHDYVFISLKEGYFGKPLKYQSVLDLVRRIVKRTGIEFTSHMLRHTHATQLIREGWDVAFVQKRLGHAHVQTTLNTYVHLSDQDMKNEFNKYLERKEHKK
>Cluster_1096_Allele_3
MSLYTDYLIYEYSEELEHDYVFISLKEGYFGKPLKYQSVLDLVRRIVKRT
>Cluster_1096_Allele_4
MKVQRIEVENKPYPLYLLLDKEYQLIEPVMKFIKYLDNTGKSPNTIKAYCYHLKLLYEFMEQRGVILNDINFELLADFVGWLRYPSASNVIDLQSKKAIREETTVNTILNVVMSFLDYLSRLGEFKSIDVFKQAKGRNFKGFLHHVNKGRYQKNVLKLRVKKKQIRTLRSKEVKQIIDACHTKRDKLILMLMYEGGLRIA
>Cluster_1096_Allele_5
MKVQRIEVENKPYPLYLLLDKEYQL
>Cluster_1096_Allele_6
RTIHVSKELMSLYTDYLIYEYSEELEHDYVFISLKEGYFGKPLKYQSVLDLVRRIVKRTGIEFTSHMLRHTHATQLIREGWDVAFVQKRLGHAHVQTTLNTYVHLSDQDMKNEFNKYLERKEHKK
>Cluster_1096_Allele_7
MNTILNVVMSFLDYLSRLGEFKSIDVFKQAKGRNFKGFLHHVNKGRYQKNVLKLRVKKKQIRTLRSKEVKQIIDACHTKRDKLILMLMYEGGLRIGEVLSLRLEDIVTWDNQIHLTPRDVNVNEAYIKLRKERTIHVSKELMSLYTDYLIYEYSEELEHDYVFISLKEGYFGKPLKYQSVLDLVRRIVKRTGIEFTSHMLRHTHATQLIREGWDVAFVQKRLGHAHVQTTLNTYVHLSDQDMKNEFNKYLERKEHKK
>Cluster_1096_Allele_8
MKVQRIEVENKPYPLYLLLDKEYQLIEPVMKFIKYLDNTGKSPNTIKAYCYHLKLLYEFMEQRGVILNDINFELLADFVGWLRYPSASNVIDLQSKKSHKRRNDSEYNFKCSYEFS
>Cluster_1096_Allele_9
MKVQRIEVENKPYPLYLLLDKEYQLIEPVMKFIKYLDNTGKSPNTIKAYCYHLKLLYEFMEQRGVILNDINFELLADFVGWLRYPSASNVIDLQSKKAIREETTVNTILNVVMSFLDYLSRLGEFKSIDVFKQAKGKNFKGFLHHVNKGRYQKNVLKLRVKKKQIRTLRSKEVKQIIDACHTKRDKLILMLMYEGGLRIGEVLSLRLEDIVTWDNQIHLTPRDVNVNEAYIKLRKERTIHVSKELMSLYTDYLIYEYSEELEHDYVFISLKEGYFGKPLKYQSVLDLVRRIVKRTGIEFTSHMLRHTHATQLIREGWDVAFVQKRLGHAHVQTTLNTYVHLSDQDMKNEFNKYLERKEHKK
>Cluster_1096_Allele_10
MKVQRIEVENKPYPLYLLLDKEYQLIEPVMKFIKYLDNTGKSPNTIKAYCYHLKLLYEFMEQRGVILNDINFELLADFVGWLRYPSESNVIDLQSKKAIREETTVNTILNVVMSFLDYLSRLGEFKSIDVFKQAKGRNFKGFLHHVNKGRYQKNVLKLRVKKKQIRTLRSKEVKQIIDACHTKRDKLILMLMYEGGLRIGEVLSLRLEDIVTWDNQIHLTPRDVNVNEAYIKLRKERTIHVSKELMSLYTDYLIYEYSEELEHDYVFISLKEGYFGKPLKYQSVLDLVRRIVKRTGIEFTSHMLRHTHATQLIREGWDVAFVQKRLGHAHVQTTLNTYVHLSDQDMKNEFNKYLERKEHKK
>Cluster_1096_Allele_11
MKVQRIEVENKPYPLYLLLDKEYQLIEPVMKFIKYLDNTGKSPNTIKAYCYHLKLLYEFMEQRGVILNDINFELLADFVGWLRYPSAS
>Cluster_1108_Allele_10
MWMIFSGLIVGGLLGFVMQRTRFCLTGGFRDMYVQKNNKMFYALLIAITIQSIGLLILTATDILQIPAHSFPILGTIIGSFIFGIGIVLAGGCATGTWYRAGEGLIGSWIALVLYAVTAAITKTGILKPVMDKINQPTNVNSDMSQTTGIPFWGLVVILTIITIFLVVRTLNNKKVRVAVPKLKQRYTGIRYYLFEKRYHPFIAAIAIGLIALLAWPMSASTGRNDGLGITTPSANLVHFLITGETKFIDWGVFLVLGIFIGSYIAARGSREFKWRLPDKITIRNSAIGGICMGFGASVAGGCSIGNGLVETATMTWQGWIALASMIVGVWTMSHFIFVRPMKKYNNNLQRSNSKRK
>Cluster_1281_Allele_11
MTLLTRIKTETILLESDIKELIDILISPSIGTDIKYELLSSYSEREIQQQELTYIVRSLINTMYPHQPCYEGAMCVCGTGGDKSNSFNISTTVAFVVASAGVKVIKHGNKSITSNSGSTDLLNQMNIQTTTVDDTPNQLNEKDLVFIGATESYPIMKYMQPVRKMIGKPTILNLVGPLINPYHLTYQMVGVFDPTKLKLVAKTIKDLGRKRAIVLHGANGMDEATLSGDNLIYELTEDGEIKNYTLNATDYGLKHAPNSDFKGGSPEENLAITLNILNGKDQSSRRDVVLLNAGLSLYVAEKVDTIAEGIELATTLIDNGEALKKYHQMRGE
>Cluster_13_Allele_30
MNLLKKNKYSIRKYKVGIFSTLIGTVLLLSNPNGAQALTTDQNVQGESNQALPGNSHNTNVDTSRDITNSSQNTPNQHTTANASTNQALANHHNVGESNQVVPMPVQPSTSSASNNNHSDAKSTATESAANTNNNLSSNNNTLNVPNNTDNNDSARHLTLKEIQEDVRHSSDKPELVAIAEEASNRPKKRSRRAAPADPNATPADPTATPADPAAGNGSAPVAITAPYTPTTDPNANNIGQNAPNEVLSFDDNGIRPSTNRSVPTVTVVDNLPGFTLINGGKVGVFSHAMVRTSMFDSGDAKNYQAQGNVIALGRIRGNDVNDHGDFNGIEKTLTVNPNSELIFEFNTMTTKNYQGMTNLVIKNADNDAVIGEKVVAYGPIWRLFKVPENVSHLKIQFVPKNDAITDPRGIYQLRDGYKYYDFVDSIGLHSGSHVYVERRTMEPTATNNKEFSVTTSLKNNGNFGASFNTDDFVYKIQLPEGVEYVNNSLTKDFQSGNSGVDINDFNVTYDAANRIITIKSTGGGSGNSPARLMPDKILDLKYKLRVNNVPTPRTVTFNDTLTYKTFSQDFINSPAESHTVSTEPYTIDIIMNKDALQAEVDRRIQQADYTFASLDIFNDLKRRAQTILDENRNNVPLNKRVSQADIDSLANQMQHTLIRSVDAENAVNRKVDDMEDLVNQNDELTDEEKQAAIQVIEEHKNEIIGNIGDQTTDDGVTRIKDQGIQTLSRDTATPVVKPNAKQAIRDKAAKQREIINNTPDATQDEIQDALNQLTTDETDAIDNVTNATTNADVETAKNNGINTIGAVVPQVTHKQAARDAINQATATKRQQINSNREATQEEKNAALNELTQATNHALEQINQATTNDDVDTAKGDGLNAINPIAPVTVVKQAARDAVSHDAQQHIAEINANPDATQEERQAAIDKVNAAVAAANANILNANTNADVEQVKTNAIQGIQAIEPATKVKTDAKNAIDQSAETQHNAIFNNNDATLEEQQAAQQLLDQAVATAKQNINAADTNQEVAQAKDQGMQNIVVIQPATQVKTDARNTVNEKAREVITNINATPGATREEKQEAIDRVNALKNRALTDIGVTSTTAMVNSIRDDAVNQIGAVQPHVTKKQTATGVLNDLATAKKQEINQNTNATTEEKQIALNQVDQELAAALNNINQADTNAEVDQAQQLGAQAINAIQPNIVKKPAALAQINQHYNAKLAEINATPDATDDEKNAAINTLNQDRQQAIESLNQANTNNEVDQAAITAENNIDAVQVDVVKKQAARDKITAEVAKRIEAVKQTPNATDEEKQAAVNQINQLKDQAFNQINQNQTNDQVDATTNQAINAIDNVEAEVVIKPKAIADIEKAVKEKQQQIDNSIDSTDNEKEVATQALAREKEKALVAIEQAQTNEQVNQAATDGITAIKIIQPETRVKPAAREKINQKANELRAQINQDKEATAEERQAALDKINDLVTQAMTNITNDRTDQQVNDSTNQALGDIALVTPDHIIRAAARDAVKQQYEAKKQEIEQAEHATDEEKQVALNQLANNEKRALQNIDQAIANNDVKRVESNGIATLKGVEPHIVVKPEAQQAIKASADNQVESIKDTPHATTDELDEANQQINDTLKQGQQDIDNTTQDVAVNDVRNQTIKAIEQIKPKVRRKRAALDNIDESNNNQLDAIRNTLDTTQDERNIAIAELNKIVNTIKNDIAQNKTNAEVDQTEADGNNNIKVILPKVQVKPAARHSVSAKAEAQNALIDQSDLSTEEERLAAKHLVDQALNQAIDQINHADKTAQVNQNSIDAQKIISQIKPATTVKTTALQQIQNIATNKINLIKANNEATDEEQNAAIAQVEQALIKAKQQIASAVTNADVAYLLHDGKNEIREIEPVINRKSTAREQLTTLLNDKKQAIEANVQATVEERNSILAQLQNIYDTAIGQIDQDRSNAQVDKTASLNLQTIHDLDVHPIKKPDAEKTINDDLARVTHLVQNYRKVSDRNKADALKAITALKLQMDEELKIARTNADVDAVLKRFKVALGDIEAVITEKENSLLRIDNIAQQTYAKFKSIATPEQLAKVKALIDQYVADGNRMIDEDATLNDIKQHTQFIVDEILAIKLPAEVTNVSPKVGQPAPKVCTPIKKEDKQEVHKVEKELPNTGSEEMDLPLKELALITGAALLARRRTKNEKES
>Cluster_1411_Allele_0
MYKNNHANHSNHLENHDLDNFSKTGYSNSRLDAHTVCISDPKLSFDAMTIVGNLNRDNAQALSKFMSVEPQIRLWDILQTKFKAKALQEKVYIEYDKVKADSWDRRNMRIEFNPNKLTRDEMIWLKQNIISYMEDDGFTRLDLAFDFEDDLSDYYAMSDKAVKKTIFYGRNGKPETKYFGVRDSNRFIRIYNKKQERKDNADAEVMSEHLWRVEIELKRDM
>Cluster_1411_Allele_1
EVMSEHLWRVEIELKRDMVDYWNDCFSDLHILQPDWKTIQRTADRAIVFMLLSDEEEWGKLHRNSRTKYKNLIKEISPVDLTDLMKSTLKANEKQLQKQIDFWQHEFKFWK
>Cluster_1411_Allele_2
MYKNNHANHSNHLENHDLDNFSKTGYSNSRLDAHTVCISDPKLSFDAMTIVGNLNRDNAQALSKFMSVEPQIRLWDILQTKFKAKALQEKVYIEYDKVKADSWDRRNMRIEFNPNKLTRDEMIWLKQNIISYMEDDGFTRLDLAFDFEDDLSDYYAMSDKAVKKTIFYGRNGKPETKYFGVRDSNRFIRIYNKKQERKDNADAEVMSEHLWRVEIELKRDMVDYWNDCFSDLHILQPDWKTIQRTADRAIVFMLLSDEEEWGKLHRNSRTKYKNLIKEISPVDLTDLMKSTLKANEKQLQKQIDFWQHEFKFWK
>Cluster_1411_Allele_3
MCISDPKLSFDAMTIVGNLNRDNAQALSKFMSVEPQIRLWDILQTKFKAKALQEKVYIEYDKVKADSWDRRNMRIEFNPNKLTRDEMIWLKQNIISYMEDDGFTRLDLAFDFEDDLSDYYAMSDKAVKKTIFYGRNGKPETKYFGVRDSNRFIRIYNKKQERKDNADAEVMSEHLWRVEIELKRDMVDYWNDCFSDLHILQPDWKTIQRTADRAIVFMLLSDEEEWGKLHRNSRTKYKNLIKEISPVDLTDLMKSTLKANEKQLQKQIDFWQHEFKFWK
>Cluster_1411_Allele_4
RFFMYKNNHANHSNHLENHDLDNFSKTGYSNSRLDAHTVCISDPKLSFDAMTIVGNLNRDNAQALSKFMSVEPQIRLWDILQTKFKAKALQEKVYIEYDKVKADSWDRRNMRIEFNPNKLTRDEMIWLKQNIISYMEDDGFTRLDLAFDFEDDLSDYYAMSDKAVKKTIFYGRNGKPETKYFGVRDSNRFIRIYNKKQERKDNADAEVMSEHLWRVEIELKRDMVDYWNDCFSDLHILQPDWKTIQRTADRAIVFMLLSDEEEWGKLHRNSRTKYKNLIKEISPVDLTDLMKSTLKANEKQLQKQIDFWQHEFKFWK
>Cluster_1411_Allele_5
MSTENYSNYLQNKDLDNFSKTGYSNSRLSGNFFTTPQPELSFDAMTIVGNLNKTNAKKLSDFMSTEPQIRLWDILQTKFKAKALQEKVYIEYDKVKADSWDRRNMRVEFNPNKLTHEEMLWLKQNIIDYMEDDGFTRLDLAFDFEDDLSDYYAMTDKAVKKTIFYGRNGKPETKYFGVRDSDRFIRIYNKKQERKDNADVEVMSEHLWRVEIELKRDMVDYWNDCFDDLHILKPDWTTPEKVKEQAMVYLLLNEEGTWGKLERHAKYKYKQLIKEISPIDLTKLMKSTLKENEKQLQKQIDFWQREFRFWK
>Cluster_1411_Allele_6
MCISDPKLSFDAMTIVGNLNRDNAQALSKFMSVEPQIRLWDILQTKFKAKALQEKVYIEYDKVKADSWDRRNMRIEFNPNKLTRDEMIWLKQNIISYMEDDGFTRLDLAFDFEDDLSDYYAMSDKAVKKTIFYGRNGKPETKYFGGRDSNRFIRIYNKKQERKDNADAEVMSEHLWRVEIELKRDMVDYWNDCFSDLHILQPDWKTIQRTADRAIVFMLLSDEEEWGKLHRNSRTKYKNLIKEISPVDLTDLMKSTLKANEKQLQKQIDFWQHEFKFWK
>Cluster_1411_Allele_7
MSKNNHANHSNHLENHDLDNFSKTGYSNSRLDAHTVCISDPKLSFDAMTIVGNLNRDNAHALSKFMSVEPQIRLWDILQTKFKAKALQEKVYIEYDKVKADTWDRRNMRIEFNPNKLTRDEMIWLKQNIISYMEDDGFTRLDLAFDFEDDLSDYYAMSDKAVKKTIFYGRNGKPETKYFGVRDSNRFIRIYNKKQERKDNADAEVMSEHLWRVEIELKRDMVDYWNDCFSDLHILQPDWKTIQRTADRAIVFMLLSDEEEWGKLHRNSRTKYKNLIKEISPVDLTDLMKSTLKANEKQLQKQIDFWQHEFKFWK
>Cluster_1411_Allele_8
MIKKAEEIQAKQSLENENLNFSKTGYSNSRLDAHTVCISDPKLSFDAMTIVGNLNRDNAQALSKFMSVEPQIRLWDILQTKFKAKALQEKVYIEYDKVKADSWDRRNMRIEFNPNKLTRDEMIWLKQNIISYMEDDGFTRLDLAFDFEDDLSDYYAMSDKAVKKTIFYGRNGKPETKYFGVRDSNRFIRIYNKKQERKDNADAEVMSEHLWRVEIELKRDMVDYWNDCFSDLHILQPDWKTIQRTADRAIVFMLLSDEEEWGKLHRNSRTKYKNLIKEISPVDLTDLMKSTLKANEKQLQKQIDFWQHEFKFWK
>Cluster_1411_Allele_9
MIKKAEEIQTKQSLENENLNFSKTGYSNSRLDAHTVCISDPKLSFDAMTIVGNLNRDNAQALSKFMSVEPQIRLWDILQTKFKAKALQEKVYIEYDKVKADSWDRRNMRIEFNPNKLTRDEMIWLKQNIISYMEDDGFTRLDLAFDFEDDLSDYYAMSDKAVKKTIFYGRNGKPETKYFGVRDSNRFIRIYNKKQERKDNADAEVMSEHLWRVEIELKRDMVDYWNDCFSDLHILQPDWKTIQRTADRAIVFMLLSDEEEWGKLHRNSRTKYKNLIKEISPVDLTDLMKSTLKANEKQLQKQIDFWQHEFKFWK
>Cluster_1411_Allele_10
MIKKTEEIQAKQSLENENLNFSKTGYSNSRLDAHTVCISDPKLSFDAMTIVGNLNRDNAQALSKFMSVEPQIRLWDILQTKFKAKALQEKVYIEYDKVKADSWDRRNMRIEFNPNKLTRDEMIWLKQNIISYMEDDGFTRLDLAFDFEDDLSDYYAMSDKAVKKTIFYGRNGKPETKYFGVRDSNRFIRIYNKKQERKDNADAEVMSEHLWRVEIELKRDMVDYWNDCFSDLHILQPDWKTIQRTADRAIVFMLLSDEEEWGKLHRNSRTKYKNLIKEISPVDLTDLMKSTLKANEKQLQKQIDFWQHEFKFWK
>Cluster_1411_Allele_11
MSKNNHANHSNHLENHDLDNFSKTGYSNSRLDAHTVCISDPKLSFDAMTIVGNLNRDNAHALSKFMSVEPQIRLWDILQTKFKAKALQEKVYIEYDKVKADTWDRRNMRIEFNPNKLTRDEMIWLKQNIISYMEDDGFTRLDLAFDFEDDLSDYYAMSDKAVKKTIFYGRNGKPE
>Cluster_1411_Allele_12
KKTIFYGRNGKPETKYFGVRDSNRFIRIYNKKQERKDNADAEVMSEHLWRVEIELKRDMVDYWNDCFSDLHILQPDWKTIQRTADRAIVFMLLSDEEEWGKLHRNSRTKYKNLIKEISPVDLTDLMKSTLKANEKQLQKQIDFWQHEFKFWK
>Cluster_1411_Allele_13
MSRKEQEIHSKQSTSQEVTNYTSTGYSNSRLDAHTVCISDPKLSFDAMTIVGNLNRDNAHALSKFMSVEPQIRLWDILQTKFKAKALQEKVYIEYDKVKADTWDRRNMRIEFNPNKLTRDEMIWLKQNIISYMEDDGFTRLDLAFDFEDDLSDYYAMSDKAVKKTIFYGRNGKPETKYFGVRDSNRFIRIYNKKQERKDNADAEVMSEHLWRVEIELKRDMVDYWNDCFSDLHILQPDWKTIQRTADRAIVFMLLSDEEEWGKLHRNSRTKYKNLIKEISPVDLTDLMKSTLKANEKQLQKQIDFWQHEFKFWK
>Cluster_1411_Allele_14
MSKNNHANHSNHLENHDLDNFSKTGYSNSRLNRHTMYTPEPKLSFDAMTIVGNLNKNNAHKLSEFMSVEPQIRLWDILQTKFKAKALQEKVYIEYDKVKADTWDRRNMRVEFNPNKLTHEEMLWLKQNIIDYMEDDGFTRLDLAFDFEYDLSDYYAMTDKSVKKTIFYGRNGKPETKYFGVRDSDRFIRIYNKKQERKDNADIKIMSEHLWRVEIELKRDMVDYWNDCFNDLHILQPDWKTIERTSDRAMVFMLLNDEEEWGKLERRTKNKYKKLIKEISLIDLTDLMKSTLKANEKQLQKQIDFWQREFRFWK
>Cluster_1411_Allele_15
MSTENYSNYLQNKDLDNFSKTGYSNSRLSGNFFTTPQPELSFDAMTIVGNLNKTNAKKLSDFMSTEPQIRLWDILQTKFKAKALQEKVYIEYDKVKADSWDRRNMRVEFNPNKLTHEEMLWLKQNIIDYMEDDGFTRLDLAFDFEDDLSDYYAMTDKAVKKTIFYGRNGKPE
>Cluster_1411_Allele_16
KKTIFYGRNGKPETKYFGVRDSDRFIRIYNKKQERKDNADVEVMSEHLWRVEIELKRDMVDYWNDCFDDLHILKPDWTTPEKVKEQAMVYLLLNEEGTWGKLERHAKYKYKQLIKEISPIDLTKLMKSTLKENEKQLQKQIDFWQREFRFWK
>Cluster_1411_Allele_17
MYKNNHANHSNHLENHDLDNFSKTGYSNSRLDAHTVCISDPKLSFDAMTIVGNLNRDNAQALSKFMSVEPQIRLWDILQTKFKAKALQEKVYIEYDKVKADSWDRRNMRIEFNPNKLTRDEMIWLKQNIISYMEDDGFTRLDLAFDFEDDLSDYYAMSDKAVKKTIFYGRNGKPETKYFGVRDSNRFIRIYNKKQERKDNADAEVMSEHLWRVEIELKRDMVDYWNDCFSDLHILQPDWKTIQRTADRAIDFMLLSDEEEWGKLHRNSRTKYKNLIKEISPVDLTDLMKSTLKANEKQLQKQIDFWQHEFKFWK
>Cluster_1411_Allele_18
MSVEPQIRLWDILQTKFKAKALQEKVYIEYDKVKADSWDRRNMRIEFNPNKLTRDEMIWLKQNIIDYMEDDGFTRLDLAFDFEDDLSDYYAMSDKAVKKTIFYGRNGKPETKYFGVRDSNRFIRIYNKKQERKDNADAEVMSEHLWRVEIELKRDMVDYWNDCFSDLHILQPDWKTIQRTADRAIVFMLLSDEEEWGKLHRNSRTKYKNLIKEISPVDLTDLMKSTLKANEKQLQKQIDFWQHEFKFWK
>Cluster_1504_Allele_9
MIYTVTFNPSIDYVIFTNDFKIDGLNRATATYKFAGGKGINVSRVLKTLDVESTALGFAGGFPGKFIIDTLNNSAIQSNFIEVDEDTRINVKLKTGQETEINAPGPHITSTQFEQLLQQIKNTTSEDIVIVAGSVPSSIPSDAYAQIAQITAQTGAKLVVDAEKELAESVLPYHPLFIKPNKDELEVMFNTTVNSDADVIKYGRLLVDKGAQSVIVSLGGDGAIYIDKEISIKAVNPQGKVVNTVGSGDSTVAGMVAGIASGLTIEKAFQQAVACGTATAFDEDLATRDAIEKIKSQVTISVLDGE
>Cluster_1531_Allele_8
MDNKDIATPSRTRALLDKYGFNFKKSLGQNFLIDVNIINNIIDASDIDAQTGVIEIGPGMGSLTEQLARHAKRVLAFEIDQRLIPVLNDTLSPYDNVTVINEDILKANIKEAVENHLQDCEKIMVVANLPYYITTPILLNLMQQDIPIDGYVVMMQKEVGERLNAEVGSKAYGSLSIVVQYYTETSKVLTVPKSVFMPPPNVDSIVVKLMQRTEPLVTVDNEEAFFKLAKAAFAQRRKTINNNYQNYFKDGKQHKEVILQWLEQAGIDPRRRGETLSIQDFAKLYEEKKKFPQLEN
>Cluster_1582_Allele_0
MTGWIKLHRKLLDSPIFQNEKLFKVFAYCLMKASHKDHTQLVGRRVVELEKGQFVFGRKRASEELRLKESTVRDYIKLLENLGTIVVKSDNKFSVITVVNWAIYQSMEENSDSKNDNKSTTNQQQMDNKWTTNQQQINTNKNVKNGDNVKNGENEKKKVTAFDFFQDNGFGFITPYNLDDLNYYLDSFENDSDQIVTASLKIAKDRNKVTWGYAKSILNTWLNANLKSIEQVRAFEKQQLESKKQNYKPFVKQSKEKTPKWLTDSTRETKTPEVDENLEKDREAFIKRLNSKWE
>Cluster_1582_Allele_1
MTGWIKLHRKLLDSPIFQNEKLFKVFAYCLMKASHKDHTQLVGRRVVELEKGQFVFGRKRASEELRLKESTVRDYINLLENLGTIVVKSDNKFSVITVVNWAIYQSMEENSDSKNDNKSTTNGQQINNKSTTNQQQINTNKNVKNGDNVKNDENEKKKAVAFDFFQDNGFGFITPYNLDDLNYYLDSFENDSDEIVTASLKIAKDRNKVTWGYAKSILNTWLNANLKSIEQVRAFEKQQLESKKQNYKPYVKQSKEKTPKWLTDGTRETKTPEVDENLEKDREAFIKRLNSKWE
>Cluster_1582_Allele_2
MTGWIKLHRKLLDSPIFQNEKLFKVFAYCLMKASHKDHTQLVGRRVVELEKGQFVFGRKRASEELRLKESTVRDYIKLLENLGTIVVKSDNKFSVITVVNWAIYQSMEENSDSKNDNKSTTNQQQMDNKSTTNQQQINTNKNVKNGDNVKNGENEKKKVTAFDFFQDNGFGFITPYNLDDLNYYLDSFENDS
>Cluster_1582_Allele_3
MTGWIKLHRKLLDSPIFQNEKLFKVFAYCLMKASHKDHTQLVGRRVVELEKGQFVFGRKRASEELRLKESTVRDYIKLLENLGTIVVKSDNKFSVITVVNWAIYQSMEENSDSKNDNKSTTNQQQMDNKSTTNQQQINTNKNVKNGDNVKNGENEKKKVTAFDFFQDNGFGFITPYNLDDLNYYLDSFENDSDEIVTASLK
>Cluster_1582_Allele_4
MTGWIKLHRKLLDSPIFQNEKLFKVFAYCLMKASHKDHTQLVGRRVVELEKGQFVFGRKRASEELRLKESTVRDYIKLLENLGTIVVKSDNKFSVITVVNWAIYQSMEENSDSKNDNKSTTNGQQINNKSTTNGQQINTNKNVKNGDNVKNDENEKKKAAAFDFFQDNGFGFITPYNLDDLNYYLDSFENDSDQIVTASLKIAKDRNKVTWGYAKSILNTWLNANLKSIEQIRAFEKQQLESKKQTNKPYVKPSKEKTPKWLTDSTRETKTPEVDENLEKDREAFIKRLNSKWE
>Cluster_1582_Allele_5
MTGWIKLHRKLLDSPIFQNEKLFKVFAYCLMKASHKDHTQLVGRRVVELEKGQFVFGRKRASEELRLKESTVRDYIKLLENLGTIVVKSDNKFSVITVVNWAIYQSMEENSDSKNDNKSTTNGQQINNKSTTNGQQINTNKNVKNGDNVKNDENEKKKAAAFDFFQDNGFGFITPYNLDDLNYYLDSFENDSDQIVTASLKIAKDRNKVTWGYAKSILNTWLNANLKSIEQVRAFEKQQLESKKQTNKPYVKPSKEKTPKWLTDSTRETKTPEVDENLEKDREAFIKRLNSKWE
>Cluster_1582_Allele_6
MTGWIKLHRKLLDSPIFQNEKLFKVFAYCLMKASHKDHTQLVGRRVVELEKGQFVFGRKRASEELRLKESTVRDYIKLLENLGTIVVKSDNKFSVITVVNWAIYQSMEENSNSKNDNKSTTNQQQMDNKWTTNQQQINTNKNVKNGDNVKNGENEKKKVTAFDFFQDNGFGFITPYNLDDLNYYLDSFENDSDQIVTASLKIAKDRNKVTWGYAKSILNTWLNANLKSIEQVRAFEKQQLESKKQNYKPFVKQSKEKTPKWLTDSTRETKTPEVDENLEKDREAFIKRLNSKWE
>Cluster_162_Allele_0
MKKQKKAVKEADESWKNKTVKKYEETVTKSPVVKEEKKVEEPQLPKVGNQQEVKTTAGKAEETTQPVAQPLVKIPQETIYGETVKGPEYPTMENKTLQGEIVQGPDFLTMEQNRPSLSDNYTQPTTPNPILEGLEGSSSKLEIKPQGTESTLKGIQGESSDIEVKPQATETTEASQYGPRPQFNKTPKYVKYRDAGTGIREYNDGTFGYEARPRFNKPSETNAYNVTTNQDGTVSYGARPTQNKPSETNAYNVTTHANGQVSYGARPTQKKPSKTNAYNVTTHANGQVSYGARPTQKKPSKTNAYNVTTHANGQVSYGARPTYKKPSETNAYNVTTHANGQVSYGARLTQKKPSETNAYNVTTHADGTATYGPRVTK
>Cluster_162_Allele_1
MKKQIISLGALAVASSLFTWDNKADAIVTKDYSKESRVNENSKYDTPIPDWYLGSILNRLGDQIYYAKELTNKYEYGEKEYKQAIDKLMTRVLGEDHYLLEKKKAQYEAYKKWFEKHKSENPHSSLKKIKFDDFDLYRLTKKEYNELHQSLKEAVDEFNSEVKNIQSKQKDLLPYDEATENRVTNGIYDFVCEIDTLYAAYFNHSQYGHNAKELRAKLDIILGDAKDPVRITNERIRKEMMDDLNSIIDDFFMDTNMNRPLNITKFNPNIHDYTNKPENRDNFDKLVKETREAVANADESWKTRTVKNYGESETKSPVVKEEKKVEEPQLPKVGNQQEDKITVGTTEEAPLPIAQPLVKIPQGTIQGEIVKGPEYLTMENKTLQGEIVQGPDFPTMEQNRPSLSDNYTQPTTPNPILKGIEGNSTKLEIKPQGTESTLKGTQGESSDIEVKPQATETTEASHYPARPQFNKTPKYVKYRDAGTGIREYNDGTFGYEARPRFNKPSETNAYNVTTNQDGTVSYGARPTQNKPSETNAYNVTTHANGQVSYGARPTYKKPSETNAYNVTTNQDGTVSYGARPTQNKPSETNAYNVTTHANGQVSYGARPTQNKPSETNAYNVTTHANGQVSYGARPTQNKPSKTNAYNVTTHADGTATYGPRVTK
>Cluster_162_Allele_2
MTLKDAVEKFNNEVRDIQSKNEDLKPYDENTEKQETDKIYEFVSEIDTVFAAYYSHEKFGIHAKELRAKLDIILGDVHNPNRITNERIKKEMMEDLNSIVDDFFMETNQNRPTTIKKYDPNIHDYTKKKENKENFDKLVKETREAVEKADESWKNKTVKKYEETVTKSPFVKEEKKVEEPQLPKVGNQQEVKTTAGKAEETTQPLVKIPQGTITGEIVKGPDYPTMENKTLQGEIVQGPDFPTMEQNRPSLSDNYTQPTTTNPILEGLEGSSSKLEIKPQGTESTLQGTQGESSDIEVKPQATETTEASQYGPRPQFNKTPKYVKYRDAGTGIREYNDGTFGYEARPRFNKPSETNAYNVTTNQDGTVTYGARPTQNKPSKTNAYNVTTHANGQVSYGARPTYKKPSETNAYNVTTHANGQVSYGARPTQNKASETNAYNVTTHANGQVSYGARPTQNKPSKTNAYNVTTHGNGQVSYGARPTYKKPSETNAYNVTTHADGTATYGPRVTK
>Cluster_162_Allele_3
MHNPNRITNERIKKEMMEDLNSIVDDFFMETNQNRPTTIKKYDPNIHDYTKKKENKENFDKLVKETREAVEKADESWKNKTVKKYEETVTKSPFVKEEKKVEEPQLPKVGNQQEVKTTAGKAEETTQPLVKIPQGTITGEIVKGPDYPTMENKTLQGEIVQGPDFPTMEQNRPSLSDNYTQPTTTNPILEGLEGSSSKLEIKPQGTESTLQGTQGESSDIEVKPQATETTEASQYGPRPQFNKTPKYVKYRDAGTGIREYNDGTFGYEARPRFNKPSETNAYNVTTNQDGTVTYGARPTQNKPSKTNAYNVTTHANGQVSYGARPTYKKPSETNAYNVTTHANGQVSYGARPTQNKASETNAYNVTTHANGQVSYGARPTQNKPSKTNAYNVTTHGNGQVSYGARPTYKKPSETNAYNVTTHADGTATYGPRVTK
>Cluster_162_Allele_4
EKQHFHFAIFLHFITAIYNPNRITNERIKKEMMEDLNSIVDDFFMETNQNRPTTIKKYDPNIHDYTKKKENKENFDKLVKETREAVEKADESWKNKTVKKYEETVTKSPFVKEEKKVEEPQLPKVGNQQEVKTTAGKAEETTQPLVKIPQGTITGEIVKGPDYPTMENKTLQGEIVQGPDFPTMEQNRPSLSDNYTQPTTTNPILEGLEGSSSKLEIKPQGTESTLQGTQGESSDIEVKPQATETTEASQYGPRPQFNKTPKYVKYRDAGTGIREYNDGTFGYEARPRFNKPSETNAYNVTTNQDGTVTYGARPTQNKPSKTNAYNVTTHANGQVSYGARPTYKKPSETNAYNVTTHANGQVSYGARPTQNKASETNAYNVTTHANGQVSYGARPTQNKPSKTNAYNVTTHGNGQVSYGARPTYKKPSETNAYNVTTHADGTATYGPRVTK
>Cluster_162_Allele_5
MKKQIISLGALAVASSLFTWDNKADAIVTKDYSKESRVNENSKYDTPIPDWYLGSILNRLGDQIYYAKELTNKYEYGEKEYKQAIDKLMTRVLGEDHYLLEKKKAQYEAYKKWFEKHKSENPHSSLKKIKFDDFDLYRLTKKEYNELHQSLKEAVDEFNSEVKNIQSKQKDLLPYDEATENRVTNGIYDFVCEIDTLYAAYFNHSQYGHNAKELRAKLDIILGDAKDPVRITNERIRKEMMDDLNSIIDDFFMDTNMNRPLNITKFNPNIHDYTNKPENRDNFDKLVKETREAVANADESWKTRTVKNYGESETKSPVVKEEKKVEEPQLPKVGNQQEDKITVGTTEEAPLPIAQPLVKIPQGTIQGEIVKGPEYLTMENKTLQGEIVQGPDFPTMEQNRPSLSDNYTQPTTPNPILKGIEGNSTKLEIKPQGTESTLKGTQGESSDIEVKPQATETTEASHYPARPQFNKTPKYVKYRDAGTGIREYNDGTFGYEARPRFNKPSETNAYNVTTNQDGTVSYGARPTQNKPSETNAYNVTTHANGQVSYGARPTYKKPSETNAYNVTTNQDGTVSYGARPTQNKPSETNAYNVTTHANGQVSYGARPTYKKPSETNAYNVTTNQDGTVSYGARPTQNKPSETNAYNVTTHANGQVSYGARPTQNKPSETNAYNVTTHANGQVSYGARPTQNKPSKTNAYNVTTHADGTATYGPRVTK
>Cluster_1750_Allele_58
MYKNYNMTQLTLPIETSVRIPQNWKYDEFNDEFICPNNKRIGFKRYAYRNDRYGFKRDFKLYERDDCSACSLRHQCMKPNLKSNKKIMKNYNWEYFKAQINQKLSKPETKKIYSQRKIDVEPVFGFMKAILGFTRMSVRGINKVKRELGFVLMALNIREIAAQRAVHYKIHIKKADFYQIINRNQLFYIA
>Cluster_1750_Allele_78
FKRYAYRNDRYGFKRDFKLYECDDCSSCSLRHQCMKPNSKSNKKIMKNYNWEYFKAQINQKRSEPETKKIYSQRKIDVEPVFGFMKAILSFIRMSVRGINKVKRELGFVLMALNIRKIAAQRAVHYKIHIKKANFYQIINRNQLFYIA
>Cluster_1836_Allele_0
MSNLINGKIPNQAIQTLKIVKDLFGSSIVGVYLFGSAVNGGLRINSDVDVLVVVNHSLPQLTRKKLTERLMTISGKIGNTDSVRPLEVTVINRSEVVPWQYPPKREFIYGEWLRGEFENGQIQEPSYDPDLAIVLAQARKNSISLFGPDSSSILVSVPLTDIRRAIKDSLPELIEGIKGDERNVILTLARMWQTVTTGEITSKDVAAEWAIPLLPKEHVTLLDIARKGYRGECDDKWEGLYSKVKALVKYMKNSIETSLN
>Cluster_1836_Allele_1
MSNLINGKIPNQAIQTLKIVKDLFGSSIVGVYLFGSAVNGGLRINSDVDVLVVVNHSLPQLTRKKLTERLMTISGKIGNTDSVRPLEVTVINRSEVVPWQYPPKREFIYGEWLRGEFENGQIQEPSYDPDLAIVLAQARKNSISLFGPDSSSILVSVPLTDIRRAIKDSLPELIEGIKGDERNVILTLARMWQTVTTGEITSKDVAAE
>Cluster_1836_Allele_2
MSNLINGKIPNQAIQTLKIVKDLFGSSIVGVYLFGSAVNGGLRINSDVDVLVVVNHSLPQLTRKKLTERLMTISGKIGNTDSVRPLEVTVINRSEVVPWQYPPKREFIYGEWLRGEFENGQIQEPSYDPDLAIVLAQARKNSISLFGPDSSSILVSVPLTDIRRAIKDSLPELIEGIKGDERNVILTLARMWQTVTTGEITSKDVAAEWAIPLLPKEHVTLLDIVYRNFSQLG
>Cluster_1836_Allele_3
RGEIMSNLINGKIPNQAIQTLKIVKDLFGSSIVGVYLFGSAVNGGLRINSDVDVLVVVNHSLPQLTRKKLTERLMTISGKIGNTDSVRPLEVTVINRSEVVPWQYPPKREFIYGEWLRGEFENGQIQEPSYDPDLAIVLAQARKNSISLFGPDSSSILVSVPLTDIRRAIKDSLPELIEGIKGDERNVILTLARMWQTVTTGEITSKDVAAEWAIPLLPKEHVTLLDIARKGYRGECDDKWEGLYSKVKALVKYMKNSIETSLN
>Cluster_1836_Allele_4
MSNLINGKIPNQAIQTLKIVKDLFGSSIVGVYLFGSAVNGGLRINSDVDVLVVVNHSLPQLTRKKLTERLMTISGKIGNTDSVRPLEVTVINRSEVVPWQYPPKREFIYGEWLRGEFENGQIQEPSYDPDLAIVLAQARKNSISLFGPDSSSILVSVPLTDIRRAIKDSLPELIEGIKGDERNVILTLARMWQTVTTGEITSKDIAAEWAIPLLPKEHVTLLDIARKGYRGECDDKWEGLYSKVKALVKYMKNSIETSLN
>Cluster_1836_Allele_5
IKDSLPELIEGIKGDERNVILTLARMWQTVTTGEITSKDVAAEWAIPLLPKEHVTLLDIARKGYRGECDDKWEGLYSKVKALVKYMKNSIETSLN
>Cluster_1836_Allele_6
MAIVLAQARKNSISLFGPDSSSILVSVPLTDIRRAIKDSLPELIEGIKGDERNVILTLARMWQTVTTGEITSKDVAAEWAIPLLPKEHVTLLDIARKGYRGECDDKWEGLYSKVKALVKYMKNSIETSLN
>Cluster_1836_Allele_7
MSNLINGKIPNQAIQTLKIVKDLFGSSIVGVYLFGSAVNGGLRINSDVDVLVVVNHSLPQLTRKKLTERLMTISGKIGNTDSVRPLEVTVINRSEVVPW
>Cluster_2022_Allele_0
MNQKNPKDTQNFITSKKHVKEILNHTNISKQDNVIEIGSGKGHFTKELVKMSRSVTAIEIDGGLCQVTKEAVNPSENIKVIQTDILKFSFPKHINYKIYGNIPYNISTDIVKRITFESQAKYSYLIVEKGFAKRLQNLQRALGLLLMVEMDIKMLKKVPPLYFHPKPSVDSVLIVLERHQPLISKKDYKKYRSFVYKWVNREYRVLFTKNQFRQALKHANVTNINKLSKEQFLSIFNSYKLFH
>Cluster_2022_Allele_1
TNISKQDNVIEIGSGKGHFTKELVKMSRSVTAIEIDGGLCQVTKEAVNPSENIKVIQTDILKFSFPKHINYKIYGNIPYNISTDIVKRITFESQAKYSYLIVEKGFAKRLQNLQRALGLLLMVEMDIKMLKKVPPLYFHPKPSVDSVLIVLERHQPLISKKDYKKYRSFVYKWVNREYRVLFTKNQFRQALKHANVTNINKLSKEQFLSIFNSYKLFH
>Cluster_2022_Allele_2
MHQKNPKDTQNFITSKKHVKEILNHTNISKQDNVIEIGSGKGHFTKELVKMSRSVTAIEIDGGLCQVTKEAVNPSENIKVIQTDILKFSFPKHINYKIYGNIPYNISTDIVKRITFESQAKYSYLIVEKGFAKRLQNLQRALGLLLMVEMDIKMLKKVPPLYFHPKPSVDSVLIVLERHQPLISKKDYKKYRSFVYKWVNREYRVLFTKNQFRQALKHANVTNINKLSKEQFLSIFNSYKLFH
>Cluster_2022_Allele_3
VIMNQKNPKDTQNFITSKKHVKEILNHTNISKQDNVIEIGSGKGHFTKELVKMSRSVTAIEIDGGLCQVTKEAVNPSENIKVIQTDILKFSFPKHINYKIYGNIPYNISTDIVKRITFESQAKYSYLIVEKGFAKRLQNLQRALGLLLMVEMDIKMLKKVPPLYFHPKPSVDSVLIVLERHQPLISKKDYKKYRSFVYKWVNREYRVLFTKNQFRQALKHANVTNINKLSKEQFLSIFNSYKLFH
>Cluster_2022_Allele_4
MNQKNPKDTQNFITSKKHVKEILNHTNISKQDNVIEIGSGKGHFTKELVKMSRSVTAIEIDRGLCQVTKEAVNPSENIKVIQTDILKFSFPKHINYKIYGNIPYNISTDIVKRITFESQAKYSYLIVEKGFAKRLQNLQRALGLLLMVEMDIKMLKKVPPLYFHPKPSVDSVLIVLERHQPLISKKDYKKYRSFVYKWVNREYRVLFTKNQFRQALKHANVTNINKLSKEQFLSIFNSYKLFH
>Cluster_2022_Allele_5
MNQKNPKDTQNFITSKKHVKEILNHTNISKQDNVIEIGSGKGHFTKELVKMSRSVIAIEIDGGLCQVTKEAVNPSENIKVIQTDILKFSFPKHINYKIYGNIPYNISTDIVKRITFESQAKYSYLIVEKGFAKRLQNLQRALGLLLMVEMDIKMLKKVPPLYFHPKPSVDSVLIVLERHQPLISKKDYKKYRSFVYKWVNREYRVLFTKNQFRQALKHANVTNINKLSKEQFLSIFNSYKLFH
>Cluster_2022_Allele_6
MTKEAVNPSENIKVIQTDILKFSFPKHINYKIYGNIPYNISTDIVKRITFESQAKYSYLIVEKGFAKRLQNLQRALGLLLMVEMDIKMLKKVPPLYFHPKPSVDSVLIVLERHQPLISKKDYKKYRSFVYKWVNREYRVLFTKNQFRQALKHANVTNINKLSKEQFLSIFNSYKLFH
>Cluster_2030_Allele_0
MNEKNIKHSQNFITSKHNIDKIMTNIRLNEHDNIFEIGSGKGHFTLELVQRCNFVTAIEIDHKLCKTTENKLVDHDNFQVLNKDILQFKFPKNQSYKIFGNIPYNISTDIIRKIVFDSIADEIYLIVEYGFAKRLLNTKRSLALFLMAEVDISILSMVPREYFHPKPKVNSSLIRLNRKKSRISHKDKQKYNYFVMKWVNKEYKKIFTKNQFNNSLKHAGIDDLNNISFEQFLSLFNSYKLFNK
>Cluster_2030_Allele_1
MNEKNIKHSQNFITSKHNIDKIMTNIRLNEHDNIFEIGSGKGHFTLELVQRCNFVTAIEIDHKLCKTTENKLVDHDNFQVLNKDILQFKFPKNQSYKIFGNIPYNISTDIIRKIVFDSIADEIYLIVEYGFAKRLLNTKRSLALLLMAEVDISILSMVPREYFHPKPKVNSSLIRLNRKKSRISHKDKQKYNYFVMKWVNKEYKKIFTKNQFNNSLKHAGIDDLNNISFEQFLSLFNSYKLFNK
>Cluster_2030_Allele_2
MNEKNIKHSQNFITSKHNIDKIMTNIRLNEHDNIFEIGSGKGHFTLELVQRCNFVTAI
>Cluster_2030_Allele_3
FVTAIEIDHKLCKTTENKLVDHDNFQVLNKDILQFKFPKNQSYKIFGNIPYNISTDIIRKIVFDSIADEIYLIVEYGFAKRLLNTKRSLALLLMAEVDISILSMVPREYFHPKPKVNSSLIRLNRKKSRISHKDKQKYNYFVMKWVNKEYKKIFTKNQFNNSLKHAGIDDLNNISFEQFLSLFNSYKLFNK
>Cluster_2030_Allele_4
LCKTTENKLVDHDNFQVLNKDILQFKFPKNQSYKIFGNIPYNISTDIIRKIVFDSIADEIYLIVEYGFAKRLLNTKRSLALLLMAEVDISILSMVPREYFHPKPKVNSSLIRLNRKKSRISHKDKQKYNYFVMKWVNKEYKKIFTKNQFNNSLKHAGIDDLNNISFEQFLSLFNSYKLFNK
>Cluster_2030_Allele_5
KLVDHDNFQVLNKDILQFKFPKNQSYKIFGNIPYNISTDIIRKIVFDSIADEIYLIVEYGFAKRLLNTKRSLALFLMAEVDISILSMVPREYFHPKPKVNSSLIRLNRKKSRISHKDKQKYNYFVMKWVNKEYKKIFTKNQFNNSLKHAGIDDLNNISFEQFLSLFNSYKLFNK
>Cluster_2030_Allele_6
MNEKNIKHSQNFITSKHNIDKIMTNIRLNEHDNIFEIGSGKGHFTLELVQRCNFVTAIEIDHKLCKTTENKLVDHDNFQVLNKDILQF
>Cluster_2030_Allele_7
FVMKWVNKEYKKIFTKNQFNNSLKHAGIDDLNNISFEQFLSLFNSYKLFNK
>Cluster_2030_Allele_8
IEIDHKLCKTTENKLVDHDNFQVLNKDILQFKFPKNQSYKIFGNIPYNISTDIIRKIVFDSIADEIYLIVEYGFAKRLLNTKRSLALFLMAEVDISILSMVPREYFHPKPKVNSSLIRLNRKKSRISHKDKQKYNYFVMKWVNKEYKKIFTKNQFNNSLKHAGIDDLNNISFEQFLSLFNSYKLFNK
>Cluster_2030_Allele_9
MNEKNIKHSQNFITSKHNIDKIMTNIRLNEHDNIFEIGSGKGHFTLELVQRCNFVTAIEIDHKLCKTTENKLVDH
>Cluster_2030_Allele_10
MNEKNIKHSQNFITSKHNIDKIMTNIRLNEHDNIFEIGSGKGHFTLELVQRCNFVTAIEIDHKLCKTTENKLVDHDNFQVLNKDILQFKFPKNQSYKIFGNIPYNISTDIIRKIVFDSIADEIYLIVEYGFAKRLLNTKRSLALFLMAEVDISILSMVPREYFHPKPKVNSSLIRLNRKKSRISHKDKQKYNYFVMKWVNKEYKKI
>Cluster_2030_Allele_11
QKYNYFVMKWVNKEYKKIFTKNQFNNSLKHAGIDDLNNISFEQFLSLFNSYKLFNK
>Cluster_2030_Allele_12
MNEKNIKHSQNFITSKHNIDKIMTNIRLNEHDNIFEIGSGKGHFTLELVQRCNFVTAIEIDHKLCKTTENKLVDHDNFQVLNKDILQFKFPKNQSYKIFGNIPYNISTDIIRKIVFDSIADEIYLIVEYGFAKRLLNTKRSLALFLMAEVDISILSMVPREYFHPKPKVNSSLIRLNRKKSRISHKDKQKYNYFVMKWVNKEYKKIFTKNQFNNSLKHAGIDD
>Cluster_2030_Allele_13
MNEKNIKHSQNFITSKHNIDKIMTNIRLNEHDNIFEIGSGKGHFTLELVQ
>Cluster_2030_Allele_14
NIFEIGSGKGHFTLELVQRCNFVTAIEIDHKLCKTTENKLVDHDNFQVLNKDILQFKFPKNQSYKIFGNIPYNISTDIIRKIVFDSIADEIYLIVEYGFAKRLLNTKRSLALFLMAEVDISILSMVPREYFHPKPKVNSSLIRLNRKKSRISHKDKQKYNYFVMKWVNKEYKKIFTKNQFNNSLKHAGIDDLNNISFEQFLSLFNSYKLFNK
>Cluster_2030_Allele_15
MNEKNIKHSQNFITSKHNIDKIMTNIRLNEHDNIFEIGSGKGHFTLELVQRCNFVTAIEIDHKLCKTTENKLVDHDNFQVLNKDILQFKFPKNQSYKIFGNIPYNISTDIIRKIVFDSIADEIYLIVEYGFAKRLLNTKRSLALFLMAEVDISILSMVPREYFHPKPKVNSSLIRLNRKKSRISHK
>Cluster_2100_Allele_1
MAKLNVEVFADGADIEEMKAAYKNKQVDGFTTNPSLMAKAGVTDYKAFAEEAVKEIPDASISFEVFADDLETMEKEAAILKQYGENVFVKIPIVNTKGESTIPLIKKLSADNVRLNVTAVYTIEQVKEITEAVTEGVPTYVSVFAGRIADTGVDPLPLMKEAVKVTHSKDGVKLLWASCRELFNVIQADEIGADIITCPADVVKKVNTNLGRDINELSVDTVKGFAKDIQSSGLSIL
>Cluster_2150_Allele_0
MGKSFSEIINEMITMPNIQWPEVWTAIVETLYMTVVSTIFAFILGLILGVLLFLSAKGKSIGARLFYSIVSFIVNLFRAIPFIILILLLIPFTSLILGTISGPTGALPALIIGAAPFYARLVEIAFKEIDKGVIEAAWSMGANTWTVIRKVLLPEAMPALVSGITVTAIALVGSTAVAGVIGAGGLGNLAYLTGFTRNQNDVILVSTVFILIIVFIIQFIGDWLTNKLDKR
>Cluster_2191_Allele_3
MRLKECGLILGIDLLDHIIIGDNRFTSLVEAGYFDEND
>Cluster_2191_Allele_4
MKIKEMVTSEMPRERLLSHGAKSLSNTELLAILINTGRKGFSSIDISNELLKSASNLNELKKSSINDLIKVKGIGLQKAITLKAAFELGERMGRRAENNRIKITQPSDVADYMIPTMKDLTQEHFVILLLNSKNVVIKETCVFKGTLNSSIVHPREIFSIAVRENANAIIAVHNHPSGDVLTIV
>Cluster_2205_Allele_0
MMISHLITDTSKKIHQIATQIQIAIQNQIATQTQTATQIQIATQIQTATQIQIAIRTQTAIQIRIATQTQIAIQIQIAIQTQTAIQIQTATQTQIATQIRTAIQTQIATQTQTAIQTQIATQTQIATQIQTAIQIQTVIQIQTATQIQIAIQTQIQIAIQTQTQIAIQIQTATQIRTATQTQTVIQIQIATQTQIATQIQTVIQTQMQVSTHLLNQ
>Cluster_2205_Allele_1
MIQIQTATQIQIAIQTQIQIAIQTQTQIAIQIQTATQIRTATQTQTVIQIQIATQTQIATQIQTVIQTQMQVSTHLLNQ
>Cluster_2205_Allele_2
MMISHLITDTSKKIHQIATQIQIAIQNQIATQTQTATQIQIATQIQTATQIQIAIRTQTAIQIRIATQTQIAIQIQIAIQTQTAIQIQTATQTQTATQIRTATQTQIATQIRTAIQTQIATQTQTAIQTQIATQTQIATQIQTAIQIQTVIQIQTATQIQIAIQTQIQIAIQTQTQIAIQIQTATQIRTATQTQTVIQIQIATQTQIATQIQTVIQTQMQVSTHLLNQ
>Cluster_2205_Allele_3
MMISHLITDTSKKIHQIATQIQIAIQNQIATQTQTATQIQIATQIQTATQIQIAIRTQTAIQIRIATQTQIAIQIQIAIQTQTAIQIQTATQTQIATQIQTATQTQIATQIRTAIQTQIATQTQTAIQTQIATQTQIATQIQTAIQIQTVIQIQTATQIQIAIQTQIQIAIQTQTQIAIQIQTATQIRTATQTQTVIQIQIATQTQIATQIQTVIQTQMQVSTHLLNQ
>Cluster_2205_Allele_4
MISHLITDTSKKIHQIATQIQIAIQNQIATQTQTATQIQIATQIQTATQIQIAIRTQTAIQIRIATQTQIAIQIQIAIQTQTAIQIQTATQTQIATQIQTATQTQIATQIRTAIQTQIATQTQTAIQTQIATQTQIATQIQTAIQIQTVIQIQTATQIQIAIQTQIQIAIQTQTQIAIQIQTATQIRTATQTQTVIQIQIATQTQIATQIQTVIQTQMQVSTHLLNQ
>Cluster_2205_Allele_5
MISHLITDTSKKIHQIATQIQIAIQNQIATQTQTATQIQIATQIQTATQIQIAIRTQTAIQIRIATQTQIAIQIQIAIQTQTAIQIQTATQTQTATQIRTATQTQIATQIRTAIQTQIATQTQTAIQTQIATQTQIATQIQTAIQIQTVIQIQTATQIQIAIQTQIQIAIQTQTQIAIQIQTATQIRTATQTQTVIQIQIATQTQIATQIQTVIQTQMQVSTHLLNQ
>Cluster_2205_Allele_6
MIQIQTATQIQIVIQTQIQIAIQTQTQIAIQIQTATQIRTATQTQTVIQIQIATQTQIATQIQTVIQTQMQVSTHLLNQ
>Cluster_2205_Allele_7
MATQIQTAIQIQTVIQIQTATQIQIAIQTQIQIAIQTQTQIAIQIQTATQIRTATQTQTVIQIQIATQTQIATQIQTVIQTQMQVSTHLLNQ
>Cluster_2205_Allele_8
MMISHLITDTSKKIHQIATQIQIAIQNQIATQTQTATQIQIATQIQTATQIQIAIRTQTAIQIRIATQTQIAIQIQIAIQTQTAIQIQTATQTQTAIQIQTATQTQIATQIRTAIQTQIATQTQTAIQTQIATQTQIATQIQTAIQIQTVIQIQTATQIQIAIQTQIQIAIQTQTQIAIQIQTATQIRTATQTQTVIQIQIATQTQIATQIQTVIQTQMQVSTHLLNQ
>Cluster_2205_Allele_9
MMISHLITDTSKKIHQIATQIQIAIQNQIATQTQTATQIQIATQIQTATQIQIAIRTQTAIQIRIATQTQIAIQIQIAIQTQTAIQIQTATQTQTATQIQTATQTQIATQIRTAIQTQIATQTQTAIQTQIATQTQIATQIQTAIQIQTVIQIQTATQIQIAIQTQIQIAIQTQTQIAIQIQTATQIRTATQTQTVIQIQIATQTQIATQIQTVIQTQMQVSTHLLNQ
>Cluster_227_Allele_6
MIIPAIIGYLCGNFQFGLLVATGTLAHIYVFKGPSRSKLRTVIICNLAFAICMMLGTLTAKTPLVFGMTLLIVTVIPFYIFTALKIAGPSSTFFIVTFSLPINLPIAPEEALYRGFAILVGGILATMMVLITIVFSKNKAEEQAIQNDFKLISKLLHTYNDKSAFLQVAKTAVDNFKASDKLLITSTSSNDKLSRRFQKLLLLHTSAQGIYSELLELNAKQIRPLPDELIEMMDHIIAQLDNSEENVRYWRKEVTVTEEFQNLFNHILKIDEMVHANEARIAYEADMRKPLYSKRIYQNLTLDSIVFRNTLRYTAIMMIAIFIALMFDFEKAYWIPLSAHTILLGTSTIHAIERGMARGLGTILGVLVLSVILLFSIPTPVAVILMGIAALFTEALVGANYAIAVVFITIQVILMNGLASQNLTINIAFPRVIDVAMGIVIAIIGLFVLGQRTASALLPNVMAEVVRKEATLFHYLFSENQYKDDVYQKNTAMNLSVKLNNMTQVYNAANGELFSDKTLIQNYYPSLFALEEISFMLNRAMANEDRLTINEQLMGEYLATFENIAKHLELNTELEIKILPDLPQYNYIQSAMMNIQHNSFCERDKNV
>Cluster_2289_Allele_0
MNTIESQFDKVAEDYDFVNELLNDYSFFVSNMSPKKGRALDIGCGSGLLVEKLASYYDEVVGIDISNQMLDLAKSKRQLTNTVYLNMNAEQLNFNEKFDFIVSRTTFHHLDDIASVIQQMKELLNEEGRIVILDNVSEVETPPTYVYKLGAIQEFLPHCFKFGIKNAIRIYNHNTSKSWLEHLASDKYLSEQNYYDLYEKLLPGCQFHKMGWAMGVVWTK
>Cluster_2289_Allele_1
MNTIESQFDKVAEDYDFVNELLNDYSFFVSNMSPKKGRALDIGCGSGLLVEKLASYYDEVVGIDISNQMLDLAKSKRQLTNTVYLNMNAEQLNFNEKFDFIVSRTTLHHLDDIASVIQQMKELLNEEGRIVILDNVSEVETPPTYVYKLGAIQEFLPHCFKFGIKNAIRIYNHNTSKSWLEHLASDKYLSEQNYYDLYEKLLPGCQFHKMGWAMGVVWTK
>Cluster_2289_Allele_2
NHNTSKSWLEHLASDKYLSEQNYYDLYEKLLPGCQFHKMGWAMGVVWTK
>Cluster_254_Allele_0
MNASSKRKIISQSEISKKIAVMNEEMQGFWANNSWDIRKCPHPSAIELSKNPALRNRWVRFERVKNLWLRTELKYFYFYHLNNGIWNAKTVWIRKGTVINKMLDFLDLKYPSITSITEVPIEKAMTEYRTYLTKRGVRITTTNYKITANQEKTPVKANSYYVTNLKQFMEFYENFYFDGEEWDKDVWDRRNLPLPDDKVNPTQYEYTINFKGFRNTYFKQLVKRYCKLRLNVDSFSYVSDIAQRLKEFFNFLDMKFKQVQRVHQLTRVEIEAYLSELNMMGIKPSTITGRISILEGLFSTLLRLEWDDVPSKILIYSEDYPKIPRAKPRFIDEFVLEQLNSHLDKLPEYIATMTMIVQECGMRISELCTLKKGCLLEDKDGDFFLKYYQWKMKKEHIVPISKEVALLIKVREDKVSEEFPDSEYLFPRKDGSPLKQETFRGELNKLAYEQNIVDKSGEIYRFHAHAFRHTVGTRMINNGMPQHIVQKFLGHESPEMTSRYAHIFDETLKNEFTKFQEKLVTNNGDVLDLDEDNEVDDVELQWFKKNINAQVLPNGYCRLPVVAGGCPHANACLDCTHFCTSKQFLPQHEEQLERTEELLAIAKDKQWQRQVETNSRVKERLEQIIGSLTG
>Cluster_254_Allele_1
MNASSKRKIISQSEISKKIAVMNEEMQGFWANNSWDIRKCPHPSAIELSKNPALRNRWVRFERVKNLWLRTELKYFYFYHLNNGIWNAKTVWIRKGTVINKMLDFLDLKYPSITSITEVPIEKAMTEYRTYLTKRGVRITTTNYKITANQEKTPVKANSYYVTNLKQFMEFYENFYFDGEEWDKDVWDRRNLPLPDDKVNPTQYEYTINFKGFRNTYFKQLVKRYCKLRLNVDSFSYVSDIAQRLKEFFNFLDMKFKQVQRVHQLTRVEIEAYLSELNMMGIKPSTITGRISILEGLFSTLLRLEWDDVPSKILIYSEDYPKIPRAKPRFIDEFVLEQLNSHLDKLPEYIATMTMIVQECGMRISELCTLKKGCLLEDKDGDFFLKYYQWKMKKEHIVPISKEVALLIKVREDKVSEEFPDSEYLFPRKDGSPLKQETFRGELNKLAYEQNIVDKSGEIYRFHAHAFRHTVGTRMINNGMPQVQFQ
>Cluster_254_Allele_2
MLDLDEDNEVDDVELQWFKKNINAQVLPNGYCRLPVVAGGCPHANACLDCTHFCTSKQFLPQHEEQLERTEELLAIAKDKQWQRQVETNSRVKERLEQIIGSLTG
>Cluster_254_Allele_3
MNASSKRKIISQSEISKKIAVMNEEMQGFWANNSWDIRKCPHPSAIELSKNPALRNRWVRFERVKNLWLRTELKYFYFYHLNNGIWNAKTVWIRKGTVINKMLDFLDLKYPSITSITEVPIEKAMTEYRTYLTKRGVRITTTNYKITANQEKTPVKANSYYVTNLKQFMEFYENFYFDGEEWDKDVWDRRNLPLPDDKVNPTQYEYTINFKGFRNTYFKQLVKRYCKLRLNVDSFSYVSDIAQRLKEFFNFLDMKFKQVQRVHQLTRVEIEAYLSELNMMGIKPSTITGRISILEGLFSTLLRLEWDDVPSKILIYSEDYPKIPRAKPRFIDEFVLEQLNSHLDKLPEYIATMTMIVQECGMRISELCTLKKGCLLEDKDGDFFLKYYQWKMKKSI
>Cluster_254_Allele_4
MENEKEHIVPISKEVALLIKVREDKVSEEFPDSEYLFPRKDGSPLKQETFRGELNKLAYEQNIVDKSGEIYRFHAHAFRHTVGTRMINNGMPQHIVQKFLGHESPEMTSRYAHIFDETLKNEFTKFQEKLVTNNGDVLDLDEDNEVDDVELQWFKKNINAQVLPNGYCRLPVVAGGCPHANACLDCTHFCTSKQFLPQHEEQLERTEELLAIAKDKQWQRQVETNSRVKERLEQIIGSLTG
>Cluster_254_Allele_5
MNASSKRKIISQSEISKKIAVMNEEMQGFWANN
>Cluster_254_Allele_6
NQEKTPVKANSYYVTNLKQFMEFYENFYFDGEEWDKDVWDRRNLPLPDDKVNPTQYEYTINFKGFRNTYFKQLVKRYCKLRLNVDSFSYVSDIAQRLKEFFNFLDMKFKQVQRVHQLTRVEIEAYLSELNMMGIKPSTITGRISILEGLFSTLLRLEWDDVPSKILIYSEDYPKIPRAKPRFIDEFVLEQLNSHLDKLPEYIATMTMIVQECGMRISELCTLKKGCLLEDKDGDFFLKYYQWKMKKEHIVPISKEVALLIKVREDKVSEEFPDSEYLFPRKDGSPLKQETFRGELNKLAYEQNIVDKSGEIYRFHAHAFRHTVGTRMINNGMPQHIVQKFLGHESPEMTSRYAHIFDETLKNEFTKFQEKLVTNNGDVLDLDEDNEVDDVELQWFKKNINAQVLPNGYCRLPVVAGGCPHANACLDCTHFCTSKQFLPQHEEQLERTEELLAIAKDKQWQRQVETNSRVKERLEQIIGSLTG
>Cluster_254_Allele_7
MNASSKRKIISQSEISKKIAVMNEEMQGFWANNSWDIRKCPHPSAIELSKNPALRNRWVRFERVKNLWLRTELKYFYFYHLNNGIWNAKTVWIRKGTVINKMLDFLDLKYPSITSITEVPIEKAMTEYRTYLTKRGVRITTTN
>Cluster_254_Allele_8
SKKIAVMNEEMQGFWANNSWDIRKCPHPSAIELSKNPALRNRWVRFERVKNLWLRTELKYFYFYHLNNGIWNAKTVWIRKGTVINKMLDFLDLKYPSITSITEVPIDKAMTEYRTYLTKRGVRITTTNYKITANQEKTPVKANSYYVTNLKQFMEFYENFYFDGEEWDKDVWDRRNLPLPDDKVNPTQYEYTINFKGFRNTYFKQLVKRYCKLRLNMDSFSYVSDIAQKLKEFFNFLDIKFKHVQRVHQLTRVEIEAYLSELNMMGIKPSTITGRISILEGLFSTLHRLEWDDVPSKLLIYPEDYPKIPRAKPRFIDEFVLEQLNSHLDKLPEYIATMTMIVQECGMRISELCTLKKGCLLEDKDGDYFLKYYQWKMKKEHIVPISKEVVLLIKVREDKVSEEFPDSEYLFPRKDGSPLKQKTFRGELNKLAYEQNIVDKLGEIYRFHAHAFRHSVGTRMINNGVPQHIVQKFLGHESPEMTSRYAHIFDETLKNEFTKFQEKLVTNNGDVLNLDDDSEVDDVELQWFKKNINAQVLPNGYCRLPVIAGGCPHANACLDCTHFCTSKQFLPQHEEQLERTEELLTIAKDKQWQRQIETNSRVKERLEQIIGSLTG
>Cluster_254_Allele_9
MNASSKRKIISQSEISKKIAVMNEEMQGFWANNSWDIRKCPHPSAIELSKNPALRNRWVRFERVKNLWLRTELKYFYFYHLNNGIWNAKTVWIRKGTVINKMLDFLDLKYPSITSITEVPIDKAMTEYRTYLTKRGVRITTTNYKITANQEKTPVKANSYYVTNLKQFMEFYENFYFDGEEWDKDVWDRRNLPLPDDKVNPTQYEYTINFKGFRNTYFKQLVKRYCKLRLNMDSFSYVSDIAQKLKEFFNFLDIKFKHVQRVHQLTRVEIEAYLSELNMMGIKPSTITGRISILEGLFSTLHRLEWDDVPSKLLIYPEDYPKIPRAKPRFIDEFVLEQLNSHLDKLPEYIATMTMIVQECGMRISELCTLKKGCLLEDKDGDYFLKYYQWKMKKEHIVPISKEVVLLIKVREDKVSEEFPDSEYLFPRKDGSPLKQKTFRGELNKLAYEQNIVDKLGEIYRFHAHAFRHSVGTRMINNGVPQHIVQKFLGHESPEMTSRYAHIFDETLKNEFTKFQEKLVTNNGDVLNLDDDSEVDDVELQWFKKNINAQVLPNGYCRLPVIAGGCPHANACLDCTHFCTSKQFLPQHEEQLERTEELLTIAKDKQWQRQIETNSRVKERLEQIIGSLTG
>Cluster_254_Allele_10
KQFLPQHEEQLERTEELLTIAKDKQWQRQIETNSRVKERLEQIIGSLTG
>Cluster_254_Allele_11
MNASSKRKIISQSEISKKIAVMNEEMQGFWANNSWDIRKCPHPSA
>Cluster_254_Allele_12
MNASSKRKIISQSEISKKIAVMNEEMQGFWANNSWDIRKCPHPSAIELSKNPALRNRWVRFERVKNLWLRTELKYFYFYHLNNGIWNAKTVWIRKGTVINKMLDFLDLKYPSITSITEVPIEKAMTEYRTYLTKRGVRITTTNYKITANQEKTPVKANSYYVTNLKQFMEFYENFYFDGEEWDKDVWDRRNLPLPDDKVNPTQYEYTINFKGFRNTYFKQLVKRYCKLRLNVDSFSYVSDIAQRLKEFFNFLDMKFKQVQRVHQLTRVEIEAYLSELNMMGIKPSTITGRISILEGLFSTLLRLEWDDVPSKILIYSEDYPKIPRAKPRFIDEFVLEQLNSHLDKLPEYIATMTMIVQECGMRISELCTLKKGCLLEDKDGDFFLKYYQWKMKKEHIVPISKEVALLIKVREDKVSEEFPDSEYLFPRKDGSPLKQETFRGELNKLAYEQNIVDKSGEIYRFHAHAFRHTVGTRMINNGMPQHIVQKFLGHESPEMTSRYAHIFDETLKNEFTKF
>Cluster_254_Allele_13
YLFPRKDGSPLKQETFRGELNKLAYEQNIVDKSGEIYRFHAHAFRHTVGTRMINNGMPQHIVQKFLGHESPEMTSRYAHIFDETLKNEFTKFQEKLVTNNGDVLDLDEDNEVDDVELQWFKKNINAQVLPNGYCRLPVVAGGCPHANACLDCTHFCTSKQFLPQHEEQLERTEELLAIAKDKQWQRQVETNSRVKERLEQIIGSLTG
>Cluster_254_Allele_14
MNASSKRKIISQSEISKKIAVMNEEMQGFWANNSWDIRKCPHPSAIELSKNPALRNRWVRFERVKNLWLRTELKYFYFYHLNNGIWNAKTVWIRKGTVINKMLDFLDLKYPSITSITEVPIDKAMTEYRTYLTKQGVRITTTNYKITANQEKTPVKANSYYVTNLKQFIEFYEDFYFDGEEWDKDVWDRRNLPLPDDKVNPTQYEYTINFKGFRNTYFK
>Cluster_254_Allele_15
MNASSKRKIISQSEISKKIAVMNEEMQGFWANNSWDIRKCPHPSAIELSKNPALRNRWVRFERVKNLWLRTELKYFYFYHLNNGIWNAKTVWIRKGTVINKMLDFLDLKYPSITSITEVPIEKAMTEYRTYLTKRGVRITTTNYKITANQEKTPVKANSYYVTNLKQFMEFYENFYFDGEEWDKDVWDRRNLPLPDDKVNPTQYEYTINFKGFRNTYFKQLVKRYCKLRLNVDSFSYVSDIAQRLKEFFNFLDMKFKQVQRVHQLTRVEIEAYLSE
>Cluster_254_Allele_16
FPDSEYLFPRKDGSPLKQKTFRGELNKLAYEQNIVDKLGEIYRFHAHAFRHSVGTRMINNGVPQHIVQKFLGHESPEMTSRYAHIFDETLKNEFTKFQEKLVTNNGDVLNLDDDSEVDDVELQWFKKNINAQVLPNGYCRLPVIAGGCPHANACLDCTHFCTSKQFLPQHEEQLERTEELLTIAKDKQWQRQIETNSRVKERLEQIIGSLTG
>Cluster_254_Allele_17
MNASSKRKIIGQSEISKKIAVMNEEMQGFWANN
>Cluster_254_Allele_18
HESPEMTSRYAHIFDETLKNEFTKFQEKLVTNNGDVLNLDDDSEVDDVELQWFKKNINAQVLPNGYCRLPVIAGGCPHANACLDCTHFCTSKQFLPQHEEQLERTEELLTIAKDKQWQRQIETNSRVKERLEQIIGSLTG
>Cluster_254_Allele_19
KQFLPQHEEQLERTEELLAIAKDKQWQRQVETNSRVKERLEQIIGSLTG
>Cluster_254_Allele_20
MNASSKRKIISQSEISKKIAVMNEEMQG
>Cluster_254_Allele_21
SQSEISKKIAVMNEEMQGFWANNSWDIRKCPHPSAIELSKNPALRNRWVRFERVKNLWLRTELKYFYFYHLNNGIWNAKTVWIRKGTVINKMLDFLDLKYPSITSITEVPIDKAMTEYRTYLTKRGVRITTTNYKITANQEKTPVKANSYYVTNLKQFMEFYENFYFDGEEWDKDVWDRRNLPLPDDKVNPTQYEYTINFKGFRNTYFKQLVKRYCKLRLNMDSFSYVSDIAQKLKEFFNFLDIKFKHVQRVHQLTRVEIEAYLSELNMMGIKPSTITGRISILEGLFSTLHRLEWDDVPSKLLIYPEDYPKIPRAKPRFIDEFVLEQLNSHLDKLPEYIATMTMIVQECGMRISELCTLKKGCLLEDKDGDYFLKYYQWKMKKEHIVPISKEVVLLIKVREDKVSEEFPDSEYLFPRKDGSPLKQKTFRGELNKLAYEQNIVDKLGEIYRFHAHAFRHSVGTRMINNGVPQHIVQKFLGHESPEMTSRYAHIFDETLKNEFTKFQEKLVTNNGDVLNLDDDSEVDDVELQWFKKNINAQVLPNGYCRLPVIAGGCPHANACLDCTHFCTSKQFLPQHEEQLERTEELLTIAKDKQWQRQIETNSRVKERLEQIIGSLTG
>Cluster_254_Allele_22
VQRVHQLTRVEIEAYLSELNMMGIKPSTITGRISILEGLFSTLHRLEWDDVPSKLLIYPEDYPKIPRAKPRFIDEFVLEQLNSHLDKLPEYIATMTMIVQECGMRISELCTLKKGCLLEDKDGDYFLKYYQWKMKKEHIVPISKEVVLLIKVREDKVSEEFPDSEYLFPRKDGSPLKQKTFRGELNKLAYEQNIVDKLGEIYRFHAHAFRHSVGTRMINNGVPQHIVQKFLGHESPEMTSRYAHIFDETLKNEFTKFQEKLVTNNGDVLNLDDDSEVDDVELQWFKKNINAQVLPNGYCRLPVIAGGCPHANACLDCTHFCTSKQFLPQHEEQLERTEELLTIAKDKQWQRQIETNSRVKERLEQIIGSLTG
>Cluster_254_Allele_23
VQRVHQLTRVEIEAYLSELNMMGIKPSTITGRISILEGLFSTLHRLEWDDVPSKLLIYPEDYPKIPRAKPRFIDEFVLEQLNSHLDKLPEYIATMTMIVQECGMRISELCTLKKGCLLEDKDGDYFLKYYQWKMKKEHIVPISKEVVLLIKVREDKVSEEFPDSEYLFPRKDGSPLKQKTFRGELNKLAYEQNIVDKLGEIYRFHAHAFRHSVGTRMINNGVPQHIVQKFLGHESPEMTSRYAHIFDETLKNEFTKFQEKLVTNNGDVLNLDDDSEVDDVELQWFKKNINAQVLPNGYCRLPVIAGGCPHANACLDCTHFCTSKQFLPQHEEQLERTEELL
>Cluster_254_Allele_24
VQRVHQLTRVEIEAYLSELNMMGIKPSTITGRISILEGLFSTLHRLEWDDVPSKLLIYPEDYPKIPRAKPRFIDEFVLEQLNSHLDKLPEYIATMTMIVQECGMRISELCTLKKGCLLEDKDGDYFLKYYQWKMKKEHIVPISKEVALLIKVREDKVSEEFPDSEYLFPRKDGSPLKQETFRGELNKLAYEQNIVDKSGEIYRFHAHAFRHTVGTRMINNGMPQHIVQKFLGHESPEMTSRYAHIFDETLKNEFTKF
>Cluster_254_Allele_25
GFWANNSWDIRKCPHPSAIELSKNPALRNRWVRFERVKNLWLRTELKYFYFYHLNNGIWNAKTVWIRKGTVINKMLDFLDLKYPSITSITEVPIEKAMTEYRTYLTKRGVRITTTNYKITANQEKTPVKANSYYVTNLKQFMEFYENFYFDGEEWDKDVWDRRNLPLPDDKVNPTQYEYTINFKGFRNTYFKQLVKRYCKLRLNVDSFSYVSDIAQRLKEFFNFLDMKFKQVQRVHQLTRVEIEAYLSELNMMGIKPSTITGRISILEGLFSTLLRLEWDDVPSKILIYSEDYPKIPRAKPRFIDEFVLEQLNSHLDKLPEYIATMTMIVQECGMRISELCTLKKGCLLEDKDGDFFLKYYQWKMKKEHIVPISKEVALLIKVREDKVSEEFPDSEYLFPRKDGSPLKQETFR
>Cluster_254_Allele_26
VQRVHQLTRVEIEAYLSELNMMGIKPSTITGRISILEGLFSTLLRLEWDDVPSKILIYSEDYPKIPRAKPRFIDEFVLEQLNSHLDKLPEYIATMTMIVQECGMRISELCTLKKGCLLEDKDGDFFLKYYQWKMKKEHIVPISKEVALLIKVREDKVSEEFPDSEYLFPRKDGSPLKQETFRGELNKLAYEQNIVDKSGEIYRFHAHAFRHTVGTRMINNGMPQHIVQKFLGHESPEMTSRYAHIFDETLKNEFTKF
>Cluster_254_Allele_27
MNASSKRKIISQSEISKKIAVMNEEMQGFWANNSWDIRKCPHPSAIELSKNPALRNRWVRFERVKNLWLRTEL
>Cluster_254_Allele_28
MNASSKRKIISQSEISKKIAVMNEEM
>Cluster_254_Allele_29
LEQLNSHLDKLPEYIATMTMIVQECGMRISELCTLKKGCLLEDKDGDFFLKYYQWKMKKEHIVPISKEVALLIKVREDKVSEEFPDSEYLFPRKDGSPLKQETFRGELNKLAYEQNIVDKSGEIYRFHAHAFRHTVGTRMINNGMPQHIVQKFLGHESPEMTSRYAHIFDETLKNEFTKFQEKLVTNNGDVLDLDEDNEVDDVELQWFKKNINAQVLPNGYCRLPVVAGGCPHANACLDCTHFCTSKQFLPQHEEQLERTEELLAIAKDKQWQRQVETNSRVKERLEQIIGSLTG
>Cluster_254_Allele_30
ISQSEISKKIAVMNEEMQGFWANNSWDIRKCPHPSAIELSKNPALRNRWVRFKRVKNQWLKTELKYFYFYHLNNGIWNAKTVWIRKGTVINRMLDFLDLKYPNITSITEVPINKAMTEYRTYLTKQGVRITTTNYKISSNQEKIAVKANSYYVTNLKQFMEFYEEFYFDGEEWDKDVWDRRRLPLPEDKVNPTQYEYTINFKGFRNTYFKQLVKKYCKLRLNMDSFSYVSDIAQKLKEFFNFLDMNFKHVQRVHQITRMEIEAYLSELNMMGIKPSTITGRISILEGLFSTLLRLEWDDVPSKILIYSEDYPKIPRAKPRFIDEFVLEQLNSHLDKLPEYIATM
>Cluster_254_Allele_31
MNASSKRKIISQSEISKKIAVMNEEMQGFWANNSWDIRKCPHPSAIELSKNPALRNRWVRFERVKNLWLRTELKYFYFYHLNNGIWNAKTVWIRKGTVINKMLDFLDLKYPSITSITEVPIEKAMTEYRTYLTKRGVRITTTNYKITANQEKTPVKANSYYVTNLKQFMEFYENFYFDGEEWDKDVWDRRNLPLPDDKVNPTQYEYTINFKGFRNTYFKQLVKRYCKLRLNVDSFSYVSDIAQRLKEFFNFLDMKFKQVQRVHQLTRVEIEAYLSELNMMGIKPSTITGRISILEGLFSTLLRLEWDDVPSKILIYSEDYPKIPRAKPRFIDEFVLEQLNSHLDKLPEYIATMTMIVQECGMRISELCTLKKGCLLEDKDGDFFLKYYQWKMKKEHIVPISKEVALLIKVREDKVSEEFPDSEYLFPRKDGSPLKQETFRGELNKLAYEQNIVDKSGEIYRFHAHAFRHTVGTRMINNGMPQHIVQKFLGHESPEMTSRYAHIFDETLKNEFTKFQEKLVTNNGDVLDLDEDNEVDDVELQWFKKNINAQVLPNGYCRLPVVAGGCPHANVCLDCTHFCTSKQFLPQHEEQLERTEELLAIAKDKQWQRQVETNSRVKERLEQIIGSLTG
>Cluster_2557_Allele_0
MNAIQNSISLRKILVVSLSILTILSMVLDFNFKEAQAQNKNNIADKNVETLNEKEIEKELKYIYGKIIILDKDGTAKDVNLENAKSRYGYVPEGFQKLKNDIENKKKTSSISPRAVGGNYKNSGDCFYSEVLNSYGELLTGNIITAVFEDVKAKNLKGVAKKLAKIGIKGNLAGIAATMVSKDVQCNLKYGLL
>Cluster_2557_Allele_1
MNAIQNSISLRKILVVSLSILTILSMVLDFNFKEAQAQNKNNIADKNVETLNEKEIEKELKYIYGKIIILDKDGTAKDVNLENAKSRYGYVPEGFQKLKNDIENKKKTSSISPRAVGGNYKNSGDCFYSEVLNSYGELLTGNIITAVFEDVKAKNLKGVAKKLAKIGIKGNLAGIAATMVSKDEQCNL
>Cluster_2557_Allele_2
MNAIQKSVSLRKVLVISLSFLTILSMVLNFNFKEAQAQNKNNIADKNIETLNEKEIEKELDYIYGKIIVLDKDGTAKDVNLENAKSRYGYVPEGFQKLKNDIENKKKNSSISPRAVGGNYKNSNDCFYSEVLNSYGELLTGNIIAAVFDDVKAKNIKSAAKKLARIGIKGNLAGIAATMVSKDVQCTLKYGWF
>Cluster_2557_Allele_3
SNDCFYSEVLNSYGELLTGNIIAAVFDDVKAKNIKSAAKKLARIGIKGNLAGIAATMVSKDVQCTLKYGWF
>Cluster_2557_Allele_4
MNAIQKSVSLRKVLVISLSFLTILSMVLNFNFKEAQAQNKNNIADKNIETLNEKEIEKELDYIYGKIIVLDKDGTAKDVNLENAKSRYGYVPEGFQKLKNDIENKKKNSSISPRAVGGNYKNSNDCFYSEVLNSYGELLT
>Cluster_2557_Allele_5
RYGYVPEGFQKLKNDIENKKKNSSISPRAVGGNYKNSNDCFYSEVLNSYGELLTGNIIAAVFDDVKAKNIKSAAKKLARIGIKGNLAGIAATMVSKDVQCTLKYGWF
>Cluster_2557_Allele_6
MNAIQKSVSLRKVLVISLSFLTILSMVLNFNFKEAQAQNKNNIADKNIETLNEKEIEKELDYIYGKIIVLDKDGTAKDVNLENAKSRYGYVPEGFQKLKNDIE
>Cluster_2557_Allele_7
MNAIQNNISLKKILVVSLSILTILSMVLNFNFKEAQAQNKNTIADKNIETLNEKEIEKELNYIYGKIIILDKDGTAKDVNLENAKSRYGYVPEGFQKLKNDIENKKKTSSISPRAVGGNYKNSADCFYSEVLNSYGELLTGNIITAVFEDVKAKNLKGVAKKLAKIGIKGNLAGIAATMVSKDVQCNLKYGLL
>Cluster_2557_Allele_8
MNAIQKSVSLRKVLVISLSFLTILSMVLNFNFKEAQAQNKNNIADKNIETLNEKEIEKELDYIYGKIIVLDKDGTAKDVNLENAKSRYGYVPEGFQKLKNDIENKKKNSSISPRAVGGNYKNSNDCFYSEILNSYGELLTGNIIAAVFDDVKAKNIKSAAKKLARIGIKGNLAGIAATMVSKDVQCTLKYGWF
>Cluster_27_Allele_15
MAMTEQQKFKVLADQIKISNQLDAEILNSGELTRIDVSNKNRTWEFHITLPQFLAHEDYLLFINAIEQEFKDIANVTCRFTVTNGTNQDEHVIKYFGHCIDQTALSPKVKGQLKQKKLIMSGKVLKVMVSNDIERNHFDKACNGSLIKAFRNCGFDIDKIIFETNDNDQEQNLASLEAHIQEEDEQSARLATEKLEKMKAEKAKQQDNNESAVDKCQIGKPIQIENIKPIESIIEEEYKVAIEGVIFDINLKELKSGRHIVEIKVTDYTDSLVLKMFTRKNKDDLEHFKALSVGKWVRAQGRIEEDTFIRDLVMMMSDIEEIKKATKKDKAEEKRVEFHLHTAMSQMDGIPNISAYVKQAADWGHPAIAVTDHNVVQAFPDAHAAAEKHGIKMIYGMEGMLVDDGVPIAYKPQDVVLKDATYVVFDVETTGLSNQYDKIIELAAVKVHNGEIIDKFERFSNPHERLSETIINLTHITDDMLVDAPEIEEVLTEFKEWVGDAIFVAHNASFDMGFIDTGYERLGFGPSTNGVIDTLELSRTINTEYGKHGLNFLAKKYGVELTQHHRAIYDTEATAYIFIKMVQQMKELGVLNHNEINKKLSNEDAYKRARPSHVTLIVQNQQGLKNLFKIVSASLVKYFYRTPRIPRSLLDEYREGLLVGTACDEGELFTAVMQKDQSQVEKIAKYYDFIEIQPPALYQDLIDRELIRDTETLHEIYQRLIHAGDTAGIPVIATGNAHYLFEHDGIARKILIASQPGNPLNRSTLPEAHFRTTDEMLNEFHFLGEEKAHEIVVKNTNELADRIERVVPIKDELYTPRMEGANEEIRELSYANARKLYGEDLPQIVIDRLEKELKSIIGNGFAVIYLISQRLVKKSLDDGYLVGSRGSVGSSFVATMTEITEVNPLPPHYICPNCKRSEFFNDGSVGSGFDLPDKTCETCGAPLIKEGQDIPFETFLGFKGDKVPDIDLNFSGEYQPNAHNYTKVLFGEDKVFRAGTIGTVAEKTAFGYVKGYLNDQGIHKRGAEIDRLVKGCTGVKRTTGQHPGGIIVVPDYMDIYDFTPIQYPADDQNSAWMTTHFDFHSIHDNVLKLDILGHDDPTMIRMLQDLSGIDPKTIPVDDKEVMQIFSTPESLGVTENEILCKTGTFGVPEFGTGFVRQMLEDTKPTTFSELVQISGLSHGTDVWLGNAQELIKTGICDLSSVIGCRDDIMVYLMYAGLEPSMAFKIMESVRKGKGLTEEMIETMKENEVPDWYLDSCLKIKYMFPKAHAAAYVLMAVRIAYFKVHHPLYYYASYFTIRASDFDLITMIKDKTSIRNTVKDMYSRYMDLGKKEKDVLTVLEIMNEMAHRGYRMQPISLEKSQAFEFIIEGDTLIPPFISVPGLGENVAKRIVEARDDGPFLSKEDLNKKAGLSQKIIEYLDELGSLPNLPDKAQLSIFDM
>Cluster_2777_Allele_0
MSPFNLLIRGSYAVGALASNCIPLSPFNLLIRGSYAVGALASNCIPLSPFNLLIRGSYAVGALASNCIPLSPFNLLIRGSFAVGALATNCIPLSPFNLLIRGSFAVGALATNYVQFNRIV
>Cluster_2777_Allele_1
LAINCNPLSPFNLLIRGSYAVGALAINCNPLSPFNLLIRGSYAVGALAINCNPLSPFNLLIRGSFAVGALAINCNPSSPFNLLIRGSYAVGALAINCNPLSPFNLLIRGSFAVGALAINCNPSSPFNLLIRGSYAVGALATNCIPLSPFNLLIRGSFAVGALANNCVQLNRIV
>Cluster_2777_Allele_2
MSPFNLLIRGSYAVGALATNCIPLSPFNLLIRGSFAVGALANNCVQLNRIV
>Cluster_2777_Allele_3
NPSSPFNLLIRGSYAVGALAINCNPLSPFNLLIRGSFAVGALAINCNPLSPFNLLIRGSFAVGALAINCNPSSPFNLLIRGSYAVGALATNCIPLSPFNLLIRGSYAVGALATNCIPLSPFNLLIRGSFAVGALANNCVQLNRIV
>Cluster_2777_Allele_4
PFNLLIRGSYAVGALAINCNPLSPFNLLIRGSFAVGALAINCNPLSPFNLLIRGSFAVGALAINCNPSSPFNLLIRGSYAVGALAINCNPLSPFNLLIRGSFAVGALAINCNPSSPFNLLIRGSYAVGALATNCIPLSPFNLLIRGSFAVGALANNCVQLNRIV
>Cluster_2777_Allele_5
PFNLLIRGSYAVGALAINCNPLSPFNLLIRGSFAVGALAINCNPLSPFNLLIRGSYAVGALAINCNPLSPFNLLIRGSFAVGALAINCNPSSPFNLLIRGSYAVGALATNCIPLSPFNLLIRGSFAVGALANNCVQLNRIV
>Cluster_2777_Allele_6
PFNLLIRGSYAVGALAINCNPLSPFNLLIRGSFAVGALAINCNPLSPFNLLIRGSFAVGALAINCNPLSPFNLLIRGSYAVGALAINCNPLSPFNLLIRGSFAVGALAINCNPSSPFNLLIRGSYAVGALATNCIPLSPFNLLIRGSFAVGALANNCVQLNRIV
>Cluster_28_Allele_12
MSTTKDHHNKAKALPETGNENSGSNNATLFGGLFAALGSLLLFGRRKKQNK
>Cluster_28_Allele_63
MLNRENKTAITRKGMVSNRLNKFSIRKYTVGTASILVGTTLIFGLGNQEAKAAESTNKELNEATTSASDNQSSDKVDMQQLNQEDNTKNDNQKEMVSSQGNETTSNGNKLIEKESVQSTTGNKVEVSTAKSDEQASPKSTNEDLNTKQTISNQEALQPDLQENKSVVNVQPTNEENKKVDAKTESTTLNVKSDAIKSNDETLVDNNSNSNNENNADIILPKSTAPKRLNTRMRIAAVQPSSTEAKNVNDLITSNTTLTVVDADKNNKIVPAQDYLALKSQIKVDDKVKSGDYFTIKYSDTVQVYGLNPEDIKNIGDIKDPNNGETIATAKHDTANNLITYTFTDYVDRFNSVQMGINYSIYMDADTIPVSKNDVEFNVTIGNTTTKTTANIQYPDYVSRDNNSIGSAFTETVSHAGNAEDPGYYIQTVYVNPSEKTLTNAKLKVEAYHKDYPDNVGQINKNVTKIKIYQAPKDYVLNKGYDVNTNQLIDVTEQFKDKITYGTNDSVNVDFGSINNSYVVMVDTKFEFTTSESPTLVQMATLTSDGNRSVSTGNALGFTNNQSGGAGQEVYKIGNYVWEDTNKNGIQELGEVGVKGVTVVAYDNKTNKEVGRTITDEKGGYLIPNLPNGDYRVEFSNLPKGYEVTPSKQGNNEELDSNGLSSVITVNGKDNLSADLGIYKPKYNLGDYVWEDTNKNGIQDQDEKGISGVTVTLKDENGNVLKTVTTDADGKYKFTDLGNGNYKVEFTTPEGYTPTTVTSGSDIEKDSNGLTTTGVINGADNMTLDSGFYKTPKYNLGNYVWEDTNKDGKQDSTEKGISGVTVTLKNENGEVLQTTKTDKDGKYQFTGLENGTYKVEFETPSGYTPTQVGSGTDEGIDSNGTSTTGVIKDKDNDTIDSGFYKPTYNLGDYVWEDTNKNGVQDKDEKGISGVTVTLKDENDKVLKTVTTDENGKYQFTDLNNGTYKVEFETPSGYTPTSVTSGNDTEKDSNGLTTTGVIKDADNMTLDSGFYKTPKYSLGDYVWYDSNKDGKQDSTEKGIKDVKVTLLNEKGEVIGTTTTDENGKYRFDNLDSGKYKVIFEKPAGLTQTGTNTTEDDKDADGGEVDVTITDHDDFTLDNGYFEEDTSDSDSDSDSDSESDSDSDSDSDSDSDSDSDSDSDSDSDSDSDSDSDSDSDSDSDSDSDSDSDSDSDSDSDSDSDSDSD
>Cluster_28_Allele_65
SDSDSDSDSDSDSDSDSDSDSDSDSDSDSDSDSDSDSDSDSDSDSDSDSDSDSDSDSDSDSDSDSDSDSDSDSDSDSDSDSDSDSDSDSDSDSDSDSDSDSDAGKHTPVKPMSTTKDHHNKAKALPETGNENSGSNNATLFGGLFAALGSLLLFGRRKKQNK
>Cluster_2945_Allele_0
MKERYGTVYKGSQRLIDEESGEVIEVDKLYRKQTSGNFVKAYIVQLISMLDMIGGKKLKIVNYILDNVHLSNNTMIATTREIAKATGTSLQTVITTLKILEEGNIIKRKTGVLMLNPELLMRGDDQKQKYLLLEFGNFEQEANEKQENALSDYYSFKD
>Cluster_2945_Allele_1
MKERYGTVYKGSQRLIDEESGEVIEVDKLYRKQTSGNFVKAYIVQLISMLDMIGGKKLKIVNYILDNVHLSNNTMIATTREIAKATGTSLQTVITTLKILEEGNIIKRKTGVLMLNPELLMRGD
>Cluster_2945_Allele_2
LDNVHLSNNTMIATTREIAKATGTSLQTVITTLKILEEGNIIKRKTGVLMLNPELLMRGDDQKQKYLLLEFGNFEQEANEKQENALSDYYSFKD
>Cluster_2945_Allele_3
MKERYGTVYKGSQRLIDEESGEVIEVDKLYRKQTSGNFVKAYIVQLISMLDMIGGKKLKIVNYILDNVHLSNNTMIATTREI
>Cluster_2945_Allele_4
RYGTVYKGSQRLIDEESGEVIEVDKLYRKQTSGNFVKAYIVQLISMLDMIGGKKLKIVNYILDNVHLSNNTMIATTREIAKATGTSLQTVITTLKILEEGNIIKRKTGVLMLNPELLMRGDDQKQKYLLLEFGNFEQEANEKQENALSDYYSFKD
>Cluster_2945_Allele_5
MKERYGTVYKGSQRLIDEESGEVIEVDKLYRKQTSGNFVKAYIVQLISMLDMIGGKKLKIVNYILDNVHLSNNTMIATTREIEKATGTSLQTVITTLKILEEGNIIKRKTGVLMLNPELLMRGDDQKQKYLLLEFGNFEQEANEKQENALSDYYSFKD
>Cluster_3003_Allele_0
MNFEGKLIGKDLKVAIVVSRFNDFITGRLLEGAKDTLIRHDVNEDNIDVAFVPGAFEIPLVAKKLASSGNYDAVITLGCVIRGATSHYDYVCNEVAKGVSKVNDQTNVPVIFGILTTESIEQAVERAGTKAGNKGAEAAVSAIEMANLLKSIKA
>Cluster_3011_Allele_0
MISSDKVADMKGQIFKQLRLANEEMENRFRLMTESEDYRIGHDFRSFDMPAYFVIFDEFTAVTSTLDKKELQEMNDYLVNIIMKGHHAGIFMFLTAQRPDADVIKGNVRDQLGLRVSLGNLSTDGYKMIFGQTDKEFQSIHESGIGGGYISILV
>Cluster_3011_Allele_1
MISSDKVADMKGQIFKQLRLANEEMENRFRLMTESEDYRIGHDFRSFDMPAYFVIFDEFTAVTSTLDKKELQEMNDYLVNIIMKGHHAGIFMFLTAQRPDADVIKGNVRDQLGLRVSLGNLSTDGYKMIFGQTDKEFQSIHESGIGGGYISILG
>Cluster_3258_Allele_0
MSVKVTGDKALERELEKHFGIKEMVKVQDKALIAGAKVIVEEIKKQLKPSEDSGALISEIGRTEPEWIKGKRTVTIRWRGPFERFRIVHLIENGHVEKKSGKFVKPKAMGGINRAIRQGQNKYFETLKRELKKL
>Cluster_3418_Allele_0
MQFYLILLAILYLIVSFISIFKMEVVFTRILRIIMGVLLLFVLALTTMSFPKENWWVFIVLLLLVGNVEVTGFKMLKKDLKGVNILNLMSLFIFVIYFILTIVLF
>Cluster_4264_Allele_0
MSRKINNFYDVQQLLKSYGFLIYFKNPEDMYEMIQQEISSLYQYELLSKEEYLKCTLIINQRRNEQK
>Cluster_4264_Allele_1
MSQKINNFYDVQQLLKSYGFLIYFKNPEDMYEMIQQEISSLYQYELLSKEEYLKCTLIINQRRNEQK
>Cluster_4290_Allele_4
MLFVILVLYVIGIAFILLSVFGSKTEGLSTKHTLYTIGSAIITIAIFISIGYAIQYLTAALYGL
>Cluster_4309_Allele_0
ADEKSAYNNVQVGEGPQQREIGFPISTDNASWGGTTKYILRKYHFCPTPYAAIHFICMAHT
>Cluster_4309_Allele_1
PQQREIGFPISTDNASWGGTTK
>Cluster_4309_Allele_2
GPQQREIGFPISTDNASWGGTTK
>Cluster_4309_Allele_3
GPQHREFRKEILQAMRVGAGPQQREIGFPISTDNASWGGTTKYILRKYHFCPTPYAAIHFICMAHT
>Cluster_4309_Allele_4
GPQHREIGFPISTDNASWGGTTK
>Cluster_4309_Allele_5
QVGDGPQQREIGFPISTDNASWGGTTK
>Cluster_4309_Allele_6
DGPQQREIGFPISTDNASWGGTTK
>Cluster_4309_Allele_7
MQVGEGPQQREIGFPISTDNASWGGTTKYILRKYHFCPTPYAAIHFICMAHT
>Cluster_4334_Allele_0
MRQLLQWLKEDVFVSSYADKECDVLLKVGFQYHHLADVEWVIICYLHMNMSLFKFLLTLSNEKY
>Cluster_4334_Allele_1
MRQLLQWLKEDVFVSSYADKECDVLLKMGFQYHHLADVEWVIICYLHMNMSLFKFLLTLSNEKY
>Cluster_4334_Allele_2
MRQLLQWLKEDIFVSSYADKECEALLKVGFQYHHLADVEWVIICYLHMNMSLFKFLLTLSNEKY
>Cluster_4775_Allele_0
MFKILNDIKTSLKNHPWGWKEHLPYLLMLTLSLVALIFGVLSAIL
>Cluster_4845_Allele_0
MSEVNAAINVLLTLTVTRVFQSKRATQFRTWPIYLALDHENH
>Cluster_4845_Allele_1
MSEVNAAINVLLTLTVTRVFQSKRATQFCTWPIYLALDHEDH
>Cluster_487_Allele_1
MTQQNSHGNQIQDIPQTGFFGHPRGLGVLFFVEFWERFSYYGMRALLIFYMYFAVTDNGLGIDKTTAMSIMSVYGSLIYMTSIPGGWIADRITGTRGATLLGAVFIIIGHICLSLPFALIGLFTSMFFIIIGSGLMKPNISNIVGRLYPENDRRMDAGFVIFYMSVNMGALLSPIILQHFVNVKNFHGGFLIAAVGMALGLVWYVLFNRKNLGSVGMKPTNPLTPAEKKKYGLIIGSVVLAIVLIIVIGALTNSLSFNLVSNTVLVLGIALPIIYFTLIIRSKDVTDTERSRVKAFIPLFILGMVFWAIQEQGSNVLNIYGIEHSDMKLNLFGWKTNFGEAIFQSINPLFILLLAPIISLLWQKLGTKQPSLPVKFAIGTFLAGASYILIGIVGYASGSSNFSVNWVILSYIICVIGELCLSPTGNSAAVKLAPKAFNAQMMSIWYLTNASAQAINGTLVKLIEPLGQTNYFIFLGVVAIIVTTIVLAFSPLIIKAMKGIR
>Cluster_5005_Allele_0
MGDKILMLITFFKKKIEANYKYSIRVLAILPIIMLKS
>Cluster_556_Allele_7
MANVELTTRRRNFIVAVMLISAFVAILNQTLLNTALPSIMRELNINESTSQWLVTGFMLVNGVMIPLTAYLMDRIKTRPLYLAAMGTFLLGSIVAALAPNFGVLMLARVIQAMGAGVLMPLMQFTLFTLFSKEHRGFAMGLAGLVIQFAPAIGPTVTGLIIDQASWRVPFIIIVGIALVAFIFGLISISSYNEVKYTKLDKRSVMYSTIGFGLMLYAFSSAGDLGFTSPIVIGALIISMVIIYLFIRRQFNISNALLNLRVFKNRTFALCTISSMIIMMSMVGPALLIPLYVQNSLSLSALLSGLVIMPGAIINGIMSVFTGKFYDKYGPRPLIYTGFTILTITTIMLCFLHTDTSYTYLIVVYAIRMFSVSLLMMPINTTGINSLRNEEISHGTAIMNFGRVMAGSLGTALMVTLMSFGAKIFSSTSPSHLTATEIKQQSIAIGVDISFAFVAVLVMAAYVIALFIREPKEIESNRRKF
>Cluster_624_Allele_0
MFSLYKKFKGLFYSVLFWLCILSFFSVLNEMVLNVSLPDIANHFNTTPGITNWVNTAYMLTFSIGTAVYGKLSDYINIKKLLIIGISLSCLGSLIAFIGHNHFFILIFGRLVQGVGSAAFPSLIMVVVARNITRKKQGKAFGFIGSIVALGEGLGPSIGGIIAHYIHWSYLLILPMITIVTIPFLIKVMVPGKSTKNTLDIVGIVLMSISIICFMLFTTNYNWTFLILFTIFFVIFIKHISRVSNPFINPKLGKNIPFMLGLFSGGLIFSIVAGFISMVPYMMKTIYHVNVATIGNSVIFPGTMSVIVFGYFGGFLVDRKGSLFVFILGSLSISISFLTIAFFVEFSMWLTTFMFIFVMGGLSFTKTVISKIVSSSLSEEEVASGMSLLNFTSFLSEGTGIAIVGGLLSLQLLNRKLVLEFINYSSGVYSNILVAMAILIILCCLLTIIVFKRSEKQFE
>Cluster_624_Allele_1
MFSLYKKFKGLFYSVLFWLCILSFFSVLNEMVLNVSLPDIANHFNTTPGITNWVNTAYMLTFSIGTAVYGKLSDYINIKKLLIIGISLSCLGSLIAFIGHNHFFILIFGRLVQGVGSAAFPSLIMVVVARNITRKKQGKAFGFIGSIVALGEGLGPSIGGIIAHYIHWSYLLILPMITIVTIPFLIKVMVPGKSTKNTLDIVGIVLMSISIICFMLFTTNYNWTFLILFTIFFVIFIKHISRVSNPFINPKLGKNIPFMLGLFSGGLIFSIVAGFISMVPYMMKTIYHVNVATIGNSVIFPGTMSVIVFGYFGGFLVDRKGSLFVFILGSLSISISFLTIAFFVEFSMWLTTFMFIFVMGGLSFTKTVISKIVSSSLSEEEVASGMSLLNFTSFLSEGTGIAIVGGLLSLQLINRKLVLEFINYSSGVYSNILVAMAILIILCCLLTIIVFKRSEKQFE
>Cluster_624_Allele_2
HVNVATIGNSVIFPGTMSVIVFGYFGGFLVDRKGSLFVFILGSLSISISFLTIAFFVEFSMWLTTFMFIFVMGGLSFTKTVISKIVSSSLSEEEVASGMSLLNFTSFLSEGTGIAIVGGLLSLQLINRKLVLEFINYSSGVYSNILVAMAILIILCCLLTIIVFKRSEKQFE
>Cluster_624_Allele_3
MFSLYKKFKGLFYSVLFWLCILSFFSVLNEMVLNVSLPDIANHFNTTPGITNWVNTAYMLTFSIGTAVYGKLSDYINIKKLLIIGISLSCLGSLIAFIGHNHFFILIFGRLVQGVGSAAFPSLIMVVVARNITRKKQGKAFGFIGSIVALGEGLGPSIGGIIAHYIHWSYLLILPMITIVTIPFLIKVMVPGKSTKNTLDIVGIVLMSISIICFMLFTTNYNWTFLILFTIFFVIFIKHISRVSNPFINPKLGKNIPFMLGLFSGGLIFSIVAGFISMVPYMMKTIYHVNVATIGNSVIFPGTM
>Cluster_624_Allele_4
MFSLYKRFKGLFYSVLFWLCILSFFSVLNEMVLNVSLPDIANHFNTTPGITNWVNTAYMLTFSIGTAVYGKLSDYINLKKLLIIGISLSCLGSLIAFIGHNHFFILIFGRLVQGVGSAAFPSLIMVVVARNITRKKQGKAFGLIGSIVALGEGLGPSIGGIIAHYIHWSYLLILPMITIVTIPFLIKVMVPGKSTKNTLDIVGIILMSISIICFMLFTTNYNWTFLILFTIFFVIFIKHISRVSNPFINPKLGKNIPFMLGLFSGGLIFSIVAGFISMVPYMMKSIYHVNVATIGNNVIFPGTMSVIVFGYLGGFLVDRKGSLFVFILGSLSISISFLTIAFFVEFSMWLTTFMFIFVMGGLSFTKTVISKIVSSSLSEEEVASGMSLLNFTSFLSEGTGIAIVGGLLSLQLLNRKLVLEFINYSSGVYSNILVAMAILIILCCLLTIIVFKRSEKQLE
>Cluster_624_Allele_5
MFSLYKKIKGLFYSVLFWLCILSFFSVLNEMVLNVSLPDIANHFNTTPGITNWVNTAYMLTFSIGTAVYGKLSDYINIKKLLIIGISLSCLGSLIAFIGHNHFFILIFGRLVQGVGSAAFPSLIMVVVARNITRKKQGKAFGFIGSIVALGEGLGPSIGGIIAHYIHWSYLLILPMITIVTIPFLIKVMVPGKSTKNTLDIVGIVLMSISIICFMLFTTNYNWTFLILFTIFFVIFIKHISRVSNPFINPKLGKNIPFMLGLFSGGLIFSIVAGFISMVPYMMKTIYHVNVATIGNSVIFPGTMSVIVFGYFGGFLVDRKGSLFVFILGSLSISISFLTIAFFVEFSMWLTTFMFIFVMGGLSFTKTVISKIVSSSLSEEEVASGMSLLNFTSFLSEGTGIAIVGGLLSLQLINRKLVLEFINYSSGVYSNILVAMAILIILCCLLTIIVFKRSEKQFE
>Cluster_624_Allele_6
MSVIVFGYFGGFLVDKKGSLFVFILGSLSISISFLTIAFFVEFSMWLTTFMFIFVMGGLSFTKTVISKIVSSSLSEEEVASGMSLLNFTSFLSEGTGIAIVGGLLSLQLINRKLVLEFINYSSGVYSNILVAMAILIILCCLLTIIVFKRSEKQFE
>Cluster_624_Allele_7
MFSLYKKFKGLFYSVLFWLCILSFFSVLNEMVLNVSLPDIANHFNTTPGITNWVNTAYMLTFSIGTAVYGKLSDYINIKKLLIIGISLSCLGSLIAFIGHNHFFILIFGRLVQGVGSAAFPSLIMVVVARNITRKKQGKAFGFIGSIVALGEGLGPSIGGIIAHYIHWSYLLILPMITIVTIPFLIKVMVPGKSTKNTLDIVGIVLMSISIICFMLFTTNYNWTFLILFTIFFVIFIKHISRVSNPFINPKLGKNIPFMLGLFSGGLIFSIVAGFISMEPYMMKTIYHVNVATIGNSVILEP
>Cluster_624_Allele_8
MFSLYKRFKGLFYSVLFWLCILSFFSVLNEMVLNVSLPDIANHFNTTPGITNWVNTAYMLTFSIGTAVYGKLSDYINIKKLLIIGISLSCLGSLIAFIGHNHFFILIFGRLVQGVGSAAFPSLIMVVVARNITRKKQGKAFGFIGSIVALGEGLGPSIGGIIAHYIHWSYLLILPMITIVTIPFLIKVMVPGKSTKNTLDIVGIVLMSISIICFMLFTTNYNWTFLILFTIFFVIFIKHISRVSNPFINPKLGKNISFMLGLFSGGLIFSIVAGFISMVPYMMKTIYHVNVATIGNSVIFPGTMSVIVFGYFGGFLVDRKGSLFVFILGSLSISISFLTIAFFVEFSMWLTTFMFIFVMGGLSFTKTVISKIVSSSLSEEEVASGMSLLNFTSFLSEGTGIAIVGGLLSLQLLNRKLVLEFINYSSGVYSNILVAMAILIILCCLLTIIVFKRSEKQLE
>Cluster_624_Allele_9
MFSLYKKFKGLFYSVLFWLCILSFFSVLNEMVLNVSLPDIANHFNTTPGITNWVNTAYMLTFSIGTAVYGKLSDYINIKKLLIIGISLSCLGSLIAFIGHNHFFILIFGRLVQGVGSAAFPSLIMVVVARNITRKKQGKAFGFIGSIVALGEGLGPSIGGIIAHYIHWSYLLILPMITIVTIPFLIKVMVPGKSTKNTLDIVGIVLMSISIICFMLFTTNYNWTFLILFTIFL
>Cluster_624_Allele_10
MIFIKHISRVSNPFINPKLGKNIPFMLGLFSGGLIFSIVAGFISMVPYMMKTIYHVNVATIGNSVIFPGTMSVIVFGYFGGFLVDRKGSLFVFILGSLSISISFLTIAFFVEFSMWLTTFMFIFVMGGLSFTKTVISKIVSSSLSEEEVASGMSLLNFTSFLSEGTGIAIVGGLLSLQLINRKLVLEFINYSSGVYSNILVAMAILIILCCLLTIIVFKRSEKQFE
>Cluster_649_Allele_10
MIANAPTAKEPLINKLKGDKGLQLIANAPTAKEPLINKLKGDKGLQLIANAPTA
>Cluster_679_Allele_13
MQAILNFIVDILSQPAILVALIAFIGLIVQKNPAATITSGTIKTILGFLILSAGADVVVRSLEPFGKIFQHAFGVQGIVPNNEAIVSLALKDFGTTAALIMVCGMIVNILIARFTNLKYIFLTGHHTFYMAAFLAIILTVSHIKGWLTIVIGALVLGLIMAVLPALLQPTMRKITGNDQVALGHFGSISYFAAGAVGQLFKGKSKSTEEIKFPKGLSFLRESTISISITMALLYFIACLFAGVSYVHESISDGQNFIVFSLIQGVTFAAGVFIILTGVRLILAEIVPAFKGISEKLVPNSKPALDCPIVFPYAQNAVLIGFFVSFITGVIGMFILFLFGGVVILPGVVAHFFLGATAAVFGNARGGIKGAVAGAALNGILITFLPLLFLPFLGELGGAATTFSDTDFLAVGIVFGNAVKYMGLFGAILFIIIVGATAILLKGRQKPQQ
>Cluster_73_Allele_33
MNMKKKEKHAIRKKSIGVASVLVGTLIGFGLLSSKEADASENSVTQSDSASNESKSNDSSSVSAAPKTVDTNVSDTKTTSNTNSGETSVAQNPAQQETTQSASTNATTEETPATGEATTTATNQANTPATTQSSNTNAEELVNQTNNETTSNDTNTVSSVNSPQNSTNAENVSTTQDTSTEATPSNNESAPQSTDASNKDVVNQAVNTSAPRMRAFSLAAVAADAPAAGTDITNQLTDVKVTIDSGTTVYPHQAGYVKLNYGFSVPNSAVKGDTFKITVPKELNLNGVTSTAKVPPIMAGDQVLANGVIDSDGNVIYTFTDYVDNKENVTANITMPAYIDPENVTKTGNVTLTTGIGTNTASKTVLIDYEKYGQFHNLSIKGTIDQIDKTNNTYRQTIYVNPSGDNVVLPALTGNLIPNTKSNALIDAKNTDIKVYRVDNANDLSESYYVNPSDFEDVTNQVRISFPNANQYKVEFPTDDDQITTPYIVVVNGHIDPASTGDLALRSTFYGYDSNFIWRSMSWDNEVAFNNGSGSGDGIDKPVVPEQPDEPGEIEPIPEDSDSDPGSDSGSDSNSDSGSDSGSDSTSDSGSDSASDSDSASDSDSASDSDSASDSDSASDSDSASDSDSDSDSDSDSDSDSDSDSDSDSDSDSDSDSDSDSDSDSDSDSDSDSDSDSDSDSDSDSDSDSDSDSDSDSDSDSDSDSDSDSDSDSDSDSDSDSDSDSDSDSDSDSDSDSDSDSDSDSDSDSDSDSDSDSDSDSDSDSDSDSDSDSDSDSDSDSDSDSDSDSDSDSDSDSDSDSESDSDSDSDSDSDSDSDSESDSDSDSGSNNNVVPPNSPKNGTNASNKNEAKDSKEPLPDTGSEDEANTSLIWGLLASLGSLLLFRRKKENKDKK
>Cluster_837_Allele_6
MKDISKIVADVESTLAPYFKEIEETAYINQEKVLNAFHHVKATESDLQGSTGYGYDDFGRDHLEEIYAQAFKAEDAIVRPQIISGTHAITIALQSLLKHGDELIYITGSPYATLLEVIGVNGNGIESLMEYGVSYKDIALKEGKIDIESVLDGVSERTKVIAIQRSKGYDQRPSIPLDEIEQVIIRLKEVHPNILIFVDNCYGEFVERREPIECGADLIAGSLIKNPGGGLAKIGGYIAGRKDLIERCGYRLTAPGIGKEAGASLNALLEMYQGFFLAPHVVSQSLKGALFTSLFLEKMNMNTTPKYYEKRTDLIQTVKFKTKEQMISFCQSIQHASPINAHFSPEPSYMPGYEDDVIMAAGTFIQGSSIELSADGPIRPPYEAYVQGGLTYEHVKIAVTRAVNQLKEQGLI
>Cluster_852_Allele_6
MGRNLKLKHRESDFEFTKNHKRLLLGSVFLMATSAIGPAFLTQTAVFTSQFLASFAFAILLSIIIDIGAQINIWRILVVTGLRGQEISNKVVPGLGTVISILIAFGGLAFNIGNIAGAGLGLNAIFGLDVKWGAAITAIFAILIFVSKSGQKIMDVVSMILGIVMILVVAYVMFVSNPPYGDAFVHTFAPEHPMKLVLPIITLVGGTVGGYITFAGAHRILDSGIKGKQYLPFVNQSAIAGILTTGIMRTLLFLAVLGVVVTGVTLSSENPPASVFEHAIGPIGKNIFGIVLFAAAMSSVIGSAYTSATFLKTLHKSLDERSNLIVIVFIVISTMIFLFIGKPISLLIIAGAINGWILPITLGAILIASKKKSIVGDYKHPNWMFIFGIVAVLVTILTGIFSFKEVLQLF
>Cluster_888_Allele_0
MAQDRKKVLVLGAGYAGLQTVTKLQKAISTEEAEITLINKNEYHYEATWLHEASAGTLNYEDVLYPVESVLKKDKVNFVQAEVTKIDRDAKKVETNQGIYDFDILVVALGFVSETFGIEGMKDHAFQIENVITARELSRHIEDKFANYAASKEKDDNDLSILVGGAGFTGVEFLGELTDRIPELCSKYGVDQNKVKITCVEAAPKMLPMFSEELVNHAVSYLEDRGVEFKIATPIVACNEKGFVVEVDGEKQQLNAGTSVWAAGVRGSKLMEESFEGVKRGRIVTKQDLTINGYDNIFVIGDCSAFIPAGEERPLPTTAQIAMQQGESVAKNIKRILNGESTEEFEYVDRGTVCSLGSHDGVGMVFGKPIAGKKAAFMKKVIDTRAVFKIGGIGLAFKKGKF
