# Supplementary material for: Machine learning with random subspace ensembles identifies antimicrobial resistance determinants from pan-genomes of three pathogens
Source: PLoS Comput Biol. 2020 Mar 2;16(3):e1007608. doi: 10.1371/journal.pcbi.1007608 (PMC7067475; doi:10.1371/journal.pcbi.1007608)
Supplement: S3 Dataset — Files are named <organism>_<antibiotic>_top_hits_seqs.faa, which each contain all protein sequences relevant to the top 50 hits of the corresponding organism-antibiotic case. For selected alleles, the exact protein sequence of the allele is included. For selected genes, the protein sequences of all alleles of that gene observed in the organism’s pan-genome are included. The most commonly observed allele for selected genes is available in S4 Dataset. (ZIP) [file pcbi.1007608.s022.zip › top_hit_seqs/Saureus_GEN_top_hit_seqs.faa]

>Cluster_1150_Allele_2
MRFTIIIPTCNNEATIRQLLISIESKEHYRILCIDGGSTDQTIPMIERLQRELKHISLIQLQNASIATCINKGLMDIKMTDPHDSDAFMVIKPTSIVLPGKLDRLTAAFKNNDNIDMVIGQRAYNYHGEWKLKSADEFIKDNRIVTLTEQPDLLSMMSFDGKLFSAKFAELQCDETLANTYNHAILVKAMQKATDIHLVSQMIVGDNDIDTHATSNDEDFNRYITEIMKIRQRVMEMLLLPEQRLLYSDMVDRILFNNSLKYYMNEHPAVTHTTIQLVKDYIMSMQHSDYVSQNMFDIINTVEFIGENWDREIYELWRQTLIQVGINRPTYKKFLIQLKGRKFAHRTKSMLKR
>Cluster_1246_Allele_0
MEENSDSKNDNKSTTNQQQMDNKSTTNQQQINTNKNVKNGDNVKNGENEKKKATAFDFFQDNGFGFITPYNLDDLNYYLDSFENDSDEIVTASLKIAKDRNKVTWGYAKSILNTWLNANLKSIEQVRAFEKQQLESKKQNYKPFVKQSKEKTPKWLTDSTRETKTPEVDENLEKDREAFIKRLNSKWE
>Cluster_1246_Allele_1
MEENSDSKNDNKSTTNQQQMDNKWTTNQQQINTNKNVKNGDNVKNGENEKKKVTAFDFFQDNGFGFITPYNLDDLNYYLDSFENDSDQIVTASLKIAKDRNKVTWGYAKSILNTWLNANLKSIEQVRAFEKQQLESKKQNYKPFVKQSKEKTPKWLTDSTRETKTPEVDENLEKDREAFIKRLNSKWE
>Cluster_1246_Allele_2
MEENSDSKNDNKSTTNGQQINNKSTTNGQQINTNKNVKNGDNVKNDENEKKKAAAFDFFQDNGFGFITPYNLDDLNYYLDSFENDSDQIVTASLKIAKDRNKVTWGYAKSILNTWLNANLKSIEQVRAFEKQQLESKKQNYKPFVKQSKEKTPKWLTDSTRETKTPEVDENLEKDREAFIKRLNSKWE
>Cluster_1246_Allele_3
MNNEKKKAAAFDFFQDNGFGFITPYNLDDLNYYLDSFENDSDQIVTASLKIAKDRNKVTWGYAKSILNTWLNANLKSIEQVRAFEKQQLESKKQTNKPYVKPSKEKTPKWLTDSTRETKTPEVDENLEKDREAFIKRLNSKWE
>Cluster_1246_Allele_4
AFDFFQDNGFGFITSYNLDDLNYYLDSFENDSDEIVTASLKIAKDRNKVTWGYAKSILNTWLNANLKSIEQVRAFEKQQLESKKQNYKPFVKQSKEKTPKWLTDSTRETKTPEVDENLEKDREAFIKRLNSKWE
>Cluster_1246_Allele_5
MEENSDSKNDNKSTTNGQQINNKSTTNGQQINTNKNVKNGDNVKNDENEKKKAAAFDFFQDNGFGFITPYNLDDLNYYLDSFENDSDQIVTASLKIAKDRNKVTWGYAKSILNTWLNANLKSIEQVRAFEKQQLESKKQTNKPYVKPSKEKTPKWLTDSTRETKTPEVDENLEKDREAFIKRLNSKWE
>Cluster_1246_Allele_6
YLDSFENDSDEIVTASLKIAKDRNKVTWGYAKSILNTWLNANLKSIEQVRAFEKQQLESKKQNYKPFVKQSKEKTPKWLTDGTRETKTPEVDENLEKDREAFIKRLNSKWE
>Cluster_1246_Allele_7
YLDSFENDSDEIVTASLKIAKDRNKVTWGYAKSILNTWLNANLKSIEQVRAFEKQQLESKKQNYKPYVKQSKEKTPKWLTDGTRETKTPEVDENLEKDREAFIKRLNSKWE
>Cluster_1246_Allele_8
YLDSFENDSDEIVTASLKIAKDRNKVTWGYAKSILNTWLNANLKSIEQVRAFEKQQLESKKQNYKPFVKQSKEKTPKWLTDSTRETKTPEVDENLEKDREAFIKRLNSKWE
>Cluster_1246_Allele_9
MEENSDSKNDNKSTTNGQQINNKSTTNGQQINTNKNVKNGDNVKNDENEKKKAAAFDFFQDNGFGFITPYNLDDLNYYLDSFENDSDQIVTASLKIAKDRNKVTWGYAKSILNTWLNANLKSIEQIRAFEKQQLESKKQTNKPYVKPSKEKTPKWLTDSTRETKTPEVDENLEKDREAFIKRLNSKWE
>Cluster_1246_Allele_10
TSKQHQSNINPTSKQHQTNTNNNDNKDNNEKNVNNEKKKTTAFDFFQDNGFGFITSYNLDDLNYYLDSFENDSDEIVTASLKIAKDRNKVTWGYAKSILNTWLNANLKSIEQVRAFEKQQLESKKQNYKPFVKQSKEKTPKWLTDSTRETKTPEVDENLEKDREAFIKRLNSKWE
>Cluster_1246_Allele_11
MTGWIKLHRKLLDSPIFQNEKLFKVFAYCLMKASHKDHTQLVGRRVVELEKGQFVFGRKRASEELRLKESTVRDYIKLLENLGTIVVKSDNKFSVITVVNWAIYQSMEENSDSKNDNKSTTNGQQINNKSTTNGQQINNKSTTNGQQINTKSTTNGQQINNKSTTNGQQINNKSTTNGQQINTNKNVKNGDNVKNDENEKKKAAAFDFFQDNGFGFITPYNLDDLNYYLDSFENDSDQIVTASLKIAKDRNKVTWGYAKSILNTWLNANLKSIEQIRAFEKQQLESKKQTNKPYVKPSKEKTPKWLTDSTRETKTPEVDENLEKDREAFIKRLNSKWE
>Cluster_1246_Allele_12
KVTWGYAKSILNTWLNANLKSIEQVRAFEKQQLESKKQNYKPFVKQSKEKTPKWLTDSTRETKTPEVDENLEKDREAFIKRLNSKWE
>Cluster_1246_Allele_13
MEENSDSKNDNKSTTNGQQINNKSTTNQQQINTNKNVKNGDNVKNDENEKKKAVAFDFFQDNGFGFITPYNLDDLNYYLDSFENDSDEIVTASLKIAKDRNKVTWGYAKSILNTWLNANLKSIEQVRAFEKQQLESKKQNYKPYVKQSKEKTPKWLTDGTRETKTPEVDENLEKDREAFIKRLNSKWE
>Cluster_1246_Allele_14
MNTWLNANLKSIEQVRAFEKQQLESKKQNYKPYVKQSKEKTPKWLTDGTRETKTPEVDENLEKDREAFIKRLNSKWE
>Cluster_125_Allele_2
MAKQKLVMIGNGMAGIRTIEEILERANDLYDITVIGKEPYPNYNRIMLSNILQNKMTVEETIMNPYEWYEEHGIELITNDPVIEVDRANQSVTTANGIEVSYDKLIFATGSKAFVIPVPGSTLPSVIGWRTIDDTEQMMNIAKTKKKAIVIGGGLLGLECARGLLDQGMEVTVLHLAEWLMEMQLDRKAGNMLKADLEKQGMKFEMQANTTEILGEDDVEGVKLADGREIPADLVVMAVGIRPYTEVAKESGLDVNRGIVVNDVMQTSDSNVYAVGECAEHNGKVYGLVAPLYEQGKVLADHLTNKETNGYKGSTTFTSLKVSGCDLYSAGQIVENAEIKGIEIFNSVDNNYKKIFLKDGNVVGAVLYGDIDDGSRFYNMMKKGESTEDYTLVSLLTKGGEEASLSIADMADDETICGCNGVDKGTIVNAITENGFTTVEEVTAKTKAGNSCGKCKPQIAQILQHTLGDDFVAAKPAGICGCTDLTRDQIVTQIRAKGLKTSKEVRHVLNFKNKGGCPKCRPAINYYLNMVYPHDHEDERESRFANERYHANIQNDGTFSVIPQMRGGVTDADQLIRLGEVAKKYHVPLVKVTGSQRVGLYGVKKEELPNIWEDLGMRSASAYGKKTRSVKSCVGKEFCRFGTQYTTRLGIRLEKTFEYIDTPHKFKMGVSGCPRSCVESGVKDFGIISVENGFQIYIGGNGGTEVEKAEFLTTVETEDEVIKLCGALMQYYRETGIYAERTAPWLRRLGFENVKEVLLDPERQNELFERIMDAKKAVEAEPWEAITSNAQARRIFEVEKV
>Cluster_1310_Allele_2
MNNVLLEVKDLETSLKINNEWLATVENISFELSKGEVLGIVGESGCGKSILSKSIIKLLPEKISKLSNGEVIFDGKRIDTLNEKQLLDIRGNDIAMIFQEPMTALNPVFTIKNQLVESIKSHKKISKKEANKLAKDLLKKVGIARQDEILNSYPHQLSGGMRQRVMIAMAISCSPKLLIADEPTTALDVTIQAQILDLLKELQKETQMAIMMITHDLSVVAEFCDKVLVMYAGQIVEFGGIKEILHNPKHPYTQKLLSTIPKLKEEQKRLETIEGIVPSIQAFHVNKCRFANRCNKKLDICNNQSPKMHVCEDVIVRCHLYKNEYKEI
>Cluster_1416_Allele_4
MKRSSKSKMSLPKKIFLWVFGILVILAIVVVVYVAAKIFITGNKIHNPLDRNHSELRDKKVSLNDGDPFTIALFGVDSDADRKKKGGGERSDSIMILSINPKTKKTEIVSIPRDTRAEIVGRGTTEKIAHAYAYGGPNMAGKSLEKLMNVPIDHYATIDMDGLHNMIDSIGGVDVVSNDTFTVDGVRFTKGQQTHVNGDQALKFIRSRKEEGAGGDFGRQQRQQIVLEAMANKIASPSSITHFNSLMNEIQNNVKTDLTLGDLNTIRSNYKDANDTINKHQLSGQGGIQSDGLYYFIPSEQSKAESTKLLKDNLE
>Cluster_1477_Allele_2
MLLFYIIGVLVGMLIPIQTSVNSRLSLYTKSPFYTSFISFSVGTICLIILNIIINPEVFTIHFYNNQSFNYTWVVGGLLGVSFLTGNLLLLPKLGATLTVIATVAGQIIMGVIIDTFGLFGATIHDFNLIKAIGVLLLIVGIVIMNQFNKNNLLLTDQKYLLFWLLLGFIFGFFPPIQTTINSALASHTHSPAFASLVSFTIGSIALLILTAIFNRSLKLKTSHLKFGKLKPIYFTGGILGMAFVTANIILMPHMGAALTTLIGMFGQILMGILIDHFGLFGSPKIAMTSRKTIGLLCILTGIILLRLF
>Cluster_1535_Allele_2
MEQIMINHYVHFSRLVQGFWRANEWKMTAKELNYFINELVERGITTMDHADIYGDYQCESLFGNALDLSPELRNKIQIVTKCGIILPSKQFDFTNGHRYDLSSKHIVKSVEQSLINLNVDYLDSLLIHRPSPLMDPEQVADALTKLVKQGKLKSFGVSNFNHSQYQLLNQYIMKERLHISINQLELSPYHVDSLQDGTMDSMYQNHVQIMAWSPFAGGKIFDKEDIKAQRIMKVVQSIADKYGVSDTAVMIAWLVKIPHRIMPILGTSQLKRIDQAIEGLQLNLDDQSWFDIYTAIIGQDIP
>Cluster_166_Allele_2
MLLSTREKEMIALLIKYHGQYITIHDIAQQLAVSSRTIHRELKGVEAYLTSFSLTLERANKKGLRIAGTDSDLNDLKQSIAQHQTIDLSVEEQKVIIIYALIQAKEPVKQYSLAQEIGVSVQTLAKMLDDLELDLNKYQLSLSRKRGEGIYLVGTESKKREFLSQLMVNNLNSTSVYSVIENHFVFHSLNQIHKDFVDLERIFNVERLLMDYLSALPYQLTESSYLTLTVHIVLSISRIKNGEYVALNDDIYDSVQNTFEHKVASELADKLGQIYDVTFNQAEIAFITIHLRGAKRKNLNDTSLNNRCEENKIKAFVNKVEMISGMTFADLDTLVDGLTLHLNPAINRLQANIETYNPLTDMIKFKYPRLFENVRLALNDCWPDLIFPESEIAFIVLHFGGSIKNQGNRFLNILVVCSSGMGTSRLLSTRLEQVFSEIERITQASVSDLKSLDLSQYDGIISTVNLDIDSPYLTVNPLLPDSDISYVAQFLNTKSTFQETHDKSSNMIDKDDVHVETKDVDGNTSFENEQTSYLTSVFEKHLSDEKSEQLLHHMRSGLTLLDSVKIVSTEVKQWQTYIADYLYQCDVINDPTSFAELLEQRLIDNPGWILSPYPVAIPHLRDNMIKHPMILITVLEEPLTLPSIQNDNQTIKYMISMFISDNDFMASLVSDLSEFLSLKLESIDTFMENPQELETLLRNKFLERIKKQFI
>Cluster_171_Allele_2
MNNGFFNSDFDSIFRRMMKDMQGSNQVGNKKYYINGKEVSPEELAQLTQQGGNHSAEQSAQAFQQAAQRQQGQQGGNGNYLEQIGRNLTQEARDGLLDPVIGRDKEIQETAEVLSRRTKNNPILVGEAGVGKTAIVEGLAQAIVEGNVPAAIKDKEIISVDISSLEAGTQYRGAFEENIQKLIEGVKSSQNAVLFFDEIHQIIGSGATGSDSGSKGLSDILKPALSRGEISIIGATTQDEYRNNILKDAALTRRFNEVLVNEPSAKDTVEILKGIREKFEEHHQVKLPDDVLKACVDLSIQYIPQRLLPDKAIDVLDITAAHLSAQSPAVDKVETEKRISELENDKRKAVSAEEYKKADDIQNEIKSLQDKLENSNGEHTAVATVHDISDTIQRLTGIPVSQMDDNDIERLKNISNRLRSKIIGQDQAVEMVSRAIRRNRAGFDDGNRPIGSFLFVGPTGVGKTELAKQLAIDLFGNKDALIRLDMSEYSDTTAVSKMIGTTAGYVGYDDNSNTLTEKVRRNPYSVILFDEIEKANPQILTLLLQVMDDGNLTDGQGNVINFKNTIIICTSNAGFGNGNDAEEKDIMHEMKKFFRPEFLNRFNGIVEFLHLDKDALQDIVNLLLDDVQVTLDKKGITMDVSQDAKDWLIEEGYDEELGARPLRRIVEQQVRDKITDYYLDHTDVKHVDIDVEDNELVVKGK
>Cluster_1750_Allele_66
MKPNSKSNKKIMKNYNWEYFKAQINQKRSEPETKKIYSQRKIDVEPVFGFMKAILSFIRMSVRGINKVKRELGFVLMALNIRKIAAQRAVHYKIHIKKANFYQIINRNQLFYIA
>Cluster_1983_Allele_0
MQALKTKSNIGEMFNIQEKENGEIAISARELYKALEVKKRFSAWAEINLKHFKENRDFTSVLTSTVVNNGAVRQLEDYALTLDVAKHVAMMSGTEKGFDFREYFIQVEKAWNSPEMIMQRALKIAN
>Cluster_1983_Allele_1
MQALKTKSNIGEMFNIQEKENGEIAISARELYKALEVKKRFSAWAEINLKHFKENRDFTSVLTSTVVNNGAVRQLEDYALTLDVAKHVAMMSGTEKGFDFREYFIQVEKAWNSPEMIMQRALKIANNTINQLETKIERDKPKIVFADAVATTKTSILVGELAKIIKQNGINIGQRRLFEWLRQNGFLIKRKGVDYNMPTQYSMERELFEIKETSITHSDGHTSISKTPKVTGKGQQYFVNKFLGEKQTS
>Cluster_1983_Allele_2
MQALKTKSNIGEMFNIQEKENGEIAISARELYKALEVKKRFSAWAEINLKHFKENRDFTSVLTSTVVNNGAVRQLEDYALTLDVAKHVAMMSGTEKGFDFREYFIQVEKAWNSPEMIMQRALKIANNTINQLETKIERDKPKIVFADAVATTKTSILVGELAKIIKQNGINIGQRRLFEWLRQNGFLIKRKGVDYNMPTQYSMERELFEIKETSITHSDGHTSISKTPKVTGKGQQYFVNKFLGEKQTT
>Cluster_1983_Allele_3
MQALKTKSNIGEMFNIQEKENGEIAISARELYKALEVKKRFSAWAEINLKHFKENRDFTSVLTSTVVNNGAVRQLEDYALTLDVAKHVAMMSGTEKGFDFREYFIQVEKAWNSPEMIMQRALKIANNTINQ
>Cluster_1983_Allele_4
MQALQTKSNIGEMFNIQEKENGEIAISARELYKALEVKKRFSAWAEINLKHFKENRDFTSVLTSTVVNNGAVRQLEDYALTLDVAKHVAMMSGTEKGFDFREYFIQVEKAWNSPEMIMQRALKIANNTINQLETKIERDKPKIVFADAVATTKTSILVGELAKIIKQNGINIGQRRLFEWLRQNGFLIKRKGVDYNMPTQYSMERELFEIKETSITHSDGHTSISKTPKVTGKGQQYFVNKFLGEKQTS
>Cluster_1983_Allele_5
MQALKTKSNIGEMFNIQEKENGEIAISARELYKALEVKKRFSAWAEINLKHFKENRDFTSVLTSTVVNNGAVRQLEDYALTLDVAKHVAMMSGTEKGFDFREYFIQVEKAWNSPEMIMQRALKIANNTINQLETKIERD
>Cluster_1983_Allele_6
MQALQTKSNIGEMFNIQEKENGEIAISARELYKA
>Cluster_1983_Allele_7
MQALKTKSNIGEMFNIQEKENGEIAISARELYKA
>Cluster_1983_Allele_8
MQALQTQSNIGEMFNIQEKENGEIAISARELYKALEVKKRFSAWAEINLKHFKENRDFTSVLTSTVVNNGAVRQLEDYALTLDVAKHVAMMSGTEKGFDFREYFIQVEKAWNSPEMIMQRALKIANNTINQLETKIERDKPKIVFADAVATTKTSILVGELAKIIKQNGINIGQRRLFEWLRQNGFLIKRKGVDYNMPTQYSMERELFEIKETSITHSDGHTSISKTPKVTGKGQQYFVNKFLGEKQTS
>Cluster_1983_Allele_9
MQALQTKSNIGEMFNIQEKENGEIAISARELYKALEVKK
>Cluster_1983_Allele_10
MQALQTQSNIGEMFNIQEKENGEIAISARELYKALEVKK
>Cluster_1983_Allele_11
MQALQTKSNIGEMFNIQEKENGEIAISARELYKALEVKKRFSAWAEINLKHFKENRDFTSVLTSTVVNNGAVRQLEDYALTLDVAKHVAMMSGTEKGFDFREYFIQVEKAWNSPEMIMQRALKIANNTINQLETKIERDKPKIVFADAVATTKTSILVGELAKIIKQNGVNIGQRRLFEWLRQNGFLIKRKGVDYNMPTQYSMERELFEIKETSITHSDGHTSISKTPKVTGKGQQYFVNKFLGEK
>Cluster_1983_Allele_12
MQALQTKSNIGEMFNIQEKENGEIAISARELYKALEVKKRFSAWAEINLKHFKENRDFTSVLTSTVVNNGAVRQLEDYALTLDVAKHVAMMSGTEKGFDFREYFIQVEKAWNSPEMIMQRALKIANNTINQLETKIERDKPKIVFADAVATTKTSILVGELAKIIKQNGVNIGQRRLFEWLRQNGFLIKRKGVDYNMPTQYSMERELFEIKETSITHSDGHTSISKTPKVTGKGQQYFVNKFLGEKQTS
>Cluster_1983_Allele_13
MQALQTQSNIGEMFNIQEKENGEIAISARELYKALEVKKRFSAWAEINLKHFKENRDFTSVLTSTVVNNGAVRQLEDYALTLDVAKHVAMMSGTEKGFDFREYFIQVEKAWNSPEMIMQRA
>Cluster_1983_Allele_14
MQALQTKSNIGEMFNIQEKENGEIAISARELYKALEVKKRFSAWAEINLKHFKENRDFTSVLTSTVVNNGAVRQLEDYALTLDVAKHVAMMSGTEKGFDFREYFIQVEKAWNSPEMIMQR
>Cluster_1983_Allele_15
MQALQTKSNIGEMFNIQEKENGEIAISARELYKALEVKKRFSAWAEINLKHFKENRDFTSVLTSTVVNNGAVRQLEDYALTLDVAKHVAMMSGTEKGFDFREYFIQVEKAWNSPEMIMQRALKIANNTINQ
>Cluster_1983_Allele_16
MQALQTKSNIGEMFNIQEKENGEIAISARELYKALEVKKRFSAWAEINLKHFKENRDFTSVLTRTVVNNGAVRQLEDYALTLDVAKHVAMMSGTEKGFDFREYFIQVEKAWNSPEMIMQRALKIANNTINQLETKIERDKPKIVFADAVATTKTSILVGELAKIIKQNGVNIGQRRLFEWLRQNGFLIKRKGVDYNMPTQYSMERELFEIKETSITHSDGHTSISKTPKVTGKGQQYFVNKFLGEKQTS
>Cluster_1983_Allele_17
MQALKTKSNIGEMFNIQEKENGEIAISARELYKALEVKKRFSAWAEINLKHFKENRDFTSVLTSTVVNNGAVRQLEDYALTLDVAKHVAMMSGTEKGFDFREYFIQVE
>Cluster_216_Allele_2
MAKETFYITTPIYYPSGNLHIGHAYSTVAGDVIARYKRMQGYDVRYLTGTDEHGQKIQEKAQKAGKTEIEYLDEMIAGIKQLWAKLEISNDDFIRTTEERHKHVVEQVFERLLKQGDIYLGEYEGWYSVPDETYYTESQLVDPQYENGKIIGGKSPDSGHEVELVKEESYFFNISKYTDRLLEFYDQNPDFIQPPSRKNEMINNFIKPGLADLAVSRTSFNWGVHVPSNPKHVVYVWIDALVNYISALGYLSDDESLFNKYWPADIHLMAKEIVRFHSIIWPILLMALDLPLPKKVFAHGWILMKDGKMSKSKGNVVDPNILIDRYGLDATRYYLMRELPFGSDGVFTPEAFVERTNFDLANDLGNLVNRTISMVNKYFDGELPAYQGPLHELDEEMEAMALETVKSYTESMESLQFSVALSTVWKFISRTNKYIDETTPWVLAKDDSQKDMLGNVMAHLVENIRYAAVLLRPFLTHAPKEIFEQLNINNPQFMEFSSLEQYGVLNESIMVTGQPKPIFPRLDSEAEIAYIKESMQPPATKEEKEEIPSKPQIDIKDFDKVEIKAATIIDAEHVKKSDKLLKIQVDLDSEQRQIVSGIAKFYTPDDIIGKKVAVVTNLKPAKLMGQKSEGMILSAEKDGVLTLVSLPSAIPNGAVIK
>Cluster_239_Allele_2
MILLQLNHISKSFDGEDIFTDVDFEVKTGERIGIVGRNGAGKSTLMKIIAGVENYDSGNVSKIKNLKLGYLTQQMTLNSNATVFEEMSKPFEHIKRMESLIKEETDWLSKHANDYDSDTYKTHMSRYESLSNQFEQLEGYQYESKIKTVLYGLNFSEEDFNKPINDFSGGQKTRLSLAQMLLNEPDLLLLDEPTNHLDLETTKWLEDYLRYFKGAIVIISHDRYFLDKIVTQIYDVALGDVKRYVGNYEEFIQQRDLYYQKRMQEYESQQAEIKRLETFVEKNITRASTSGMAKSRRKILEKMERIDKPMLDAKSANIQFGFDRNTGNDVMHVKNLEIGYQTAITKPMSIEVSKGDHIAIIGPNGIGKSTLIKTIANQQKALNGDITFGANLQIGYYDQKQAEFKSSKTILDYVWDQYPLMNEKDIRAVLGRFLFVQDDVKKIINDLSGGEKARLLLALLMLQRDNVLILDEPTNHLDIDSKEMLEQALQHFEGTILFVSHDRYFINQLANKVFDLTIDGGKMYLGDYQYYIEKVEEAEALKAHQEEQSVNVQAHKKSMEQSSYHNQKEQRREQRKLERQISECENEIETLETTILQIDEQLTQPEVYNNPQKANELAIQKQDSEQKLEHAMSKWEELQQKL
>Cluster_2404_Allele_3
MKFKAIVAITLSLSLLTACGANQHKENSSKSNDTNKKTQQTDNTTQSNTEKQMTPQEAEDIVRNDYKARGVNEYQTLNYKTNLERSNEHEYYVEHLVRDAVGTPLKRCAIVNRHNGTIINIFDDMSEKDKEEFEAFKKRSPKYNPGMNNHDETDGESEDIQHHDIDNNKAIQNDIPDQKVDDKNDKNAVNKEEKHDNGANNSEETKVK
>Cluster_2455_Allele_0
MKKSKVLATTTLAGALLFTGVGATHNAHAADYVNDSNVRDYAKNAIGSKYTEAGSVSIGGHGGGVTDKDNGVKDNGDYYTVIFSGEKDNGVGAAKVYKDGRIEAQTPRDANNVLTIDAPNNTQSTDNTQAATNNNTTATTDNNVSTQENNTQSTQSTQTNEAQTTTKALPETGGQSNSGLVTIIASVLLAAGSLLAFRRTSNSK
>Cluster_2455_Allele_1
MKKSKVLATTTLAGALLFTGVGATHNAHAPDYVNDSNVRDYAKNAIGSKYTEAGSVSIGGHGGGVTDKDNGVKDNGDYYTVIFSGEKDNGVGAAKVYKDGRIEAQTPRDANNVLTIDAPNNTQSTDNTQAATNNNTTATTDNNVSTQENNTQSTQSTQTNEAQTTTKALPETGGQSNSGLVTIIASVLLAAGSLLAFRRTSNSK
>Cluster_2455_Allele_2
MKKSKVLATTTLAGALLFTGVGATHNAHAADM
>Cluster_2455_Allele_3
MKKSKVLATTTLAGALLFTGVGATHNAHAADYVNDSNVRDYAKNAIGSKYTEAGSVSIGGHGGGVTDKDNGVKGNGDYYTVIFSGEKDNGVGAAKVYKDGRIEAQTPRDANNVLTIDAPNNTQSTDNTQAATNNNTTATTDNNVSTQENNTQSTQSTQTNEAQTTTKALPETGGQSNSGLVTIIASVLLAAGSLLAFRRTSNSK
>Cluster_2455_Allele_4
MKKSKVLATTTLAGALLFTGVGATHNAHAADYVNDSNVRDYAKNAIGSKYTEAGSVSIGGHGGGVTDKDNGVKDNGDYYTVIFSGEKDNGVGAAKVYKDGRIEAQTPRDANNVLTIDAPNNTQSTDNNQAATNNNTTTATTDNDVSTQENNTQSTQTKEAQTTKALPETGEQSNSGLATIIASVLLAAGSLLAFRRTSNSK
>Cluster_2524_Allele_1
MRVNEMNAKEQLVDNLMKTSSQLFKFHGEVAMQLFLNDELKLPSIVEICVERKRLSDIVKVIPQSYALLYIDKQDQAIAKEDLSLSKIAKVYVQYDDTTIMSIFVYDVVNDEWIFRLDPNIRIPKSNIYFHSLNWDVDYIKPEIVLMYDLMQHHQYHHYSNYKRVIDALSYYQFFILKFVVGEQRIKDAIQRTINN
>Cluster_2556_Allele_2
MTIYLVRHGESKSNYDNKHFRSYFCGQLDVPLTDTGTKSADDLCDYFKEKQIKHVYVSDLLRTQQTFEHIFPYDIASTTTPLLRERSLGVFEGEYKDEISANPKYEKYFNDPNFKDFRHSFSQKAPEGESYEDVYQRVEHFMNHVVNEDTQKDDIVIVAHQVVIRCLMVYFNKVSRAEAVDLKVENCKPYIIE
>Cluster_260_Allele_2
MEAYKIEHLNKSYADKTIFDNLDLSISEGEKIGLVGINGTGKSTLLKVIGGIDDDFTANVMHPNQYRIRYSSQKQDLNEDMTVFDAVLSSDTTTLRIIKQYEQAVQAYADDQSDKLFKRMMDAQDAMDQHDAWDYNAEIKTILSKLGIHDTTKYIKELSGGQQKRVVLAKTLIEQPDLLLLDEPTNHLDFESISWLINYVKQYPHTVLFVTHDRYFLNEVSTRIIELNRGKLASYPGNYESYIEMRAEREVTLQKQQQKQRALYKEELAWMRAGAKARTTKQQARINRFNDLENEVNQQYKDDKGELNLAYSRLGKQVFELEDLSKAINDKVLFEHLTEIIQKGERIGVVGPNGAGKTTLLNILSGEDQQFEGKLKTGQTVKVAYFKQTDETLDRDIRMIDYLREENEIAKEKDGTSVSITQLLERFLFPSATHGKKVYKLSGGEQKRLYLLRLLVHQPNVLLLDEPTNDLDTETLTILEDYIHTFGGTVITVSHDRYFLNKVAQSYWFIHDGQMEKIIGTFEDYESYKKSLDKNKSTLKQQSKSSTTVRKKNGLSYKEKLEYEQLMKRIEQAEVRMEEIDVLMIEASADYGKIKELNEEKEQLEIQYDLDITRWSELEEIKEQQ
>Cluster_2769_Allele_2
MINIISAIGSIGTFIMALFYFVSVSVQLYQMKISFLPALGFNQILLEREEDQLNIMNSATEEHHHKDYIKLYNLGGGAAKKIAIEVLLGKDKVIQKKYVHILPSKEGYMLPINKNVYEELERTIENNGHEADLNVRMTYYHNVSRKQQEVILKGQIDRFNTYNNKEIYDLQFI
>Cluster_28_Allele_63
MLNRENKTAITRKGMVSNRLNKFSIRKYTVGTASILVGTTLIFGLGNQEAKAAESTNKELNEATTSASDNQSSDKVDMQQLNQEDNTKNDNQKEMVSSQGNETTSNGNKLIEKESVQSTTGNKVEVSTAKSDEQASPKSTNEDLNTKQTISNQEALQPDLQENKSVVNVQPTNEENKKVDAKTESTTLNVKSDAIKSNDETLVDNNSNSNNENNADIILPKSTAPKRLNTRMRIAAVQPSSTEAKNVNDLITSNTTLTVVDADKNNKIVPAQDYLALKSQIKVDDKVKSGDYFTIKYSDTVQVYGLNPEDIKNIGDIKDPNNGETIATAKHDTANNLITYTFTDYVDRFNSVQMGINYSIYMDADTIPVSKNDVEFNVTIGNTTTKTTANIQYPDYVSRDNNSIGSAFTETVSHAGNAEDPGYYIQTVYVNPSEKTLTNAKLKVEAYHKDYPDNVGQINKNVTKIKIYQAPKDYVLNKGYDVNTNQLIDVTEQFKDKITYGTNDSVNVDFGSINNSYVVMVDTKFEFTTSESPTLVQMATLTSDGNRSVSTGNALGFTNNQSGGAGQEVYKIGNYVWEDTNKNGIQELGEVGVKGVTVVAYDNKTNKEVGRTITDEKGGYLIPNLPNGDYRVEFSNLPKGYEVTPSKQGNNEELDSNGLSSVITVNGKDNLSADLGIYKPKYNLGDYVWEDTNKNGIQDQDEKGISGVTVTLKDENGNVLKTVTTDADGKYKFTDLGNGNYKVEFTTPEGYTPTTVTSGSDIEKDSNGLTTTGVINGADNMTLDSGFYKTPKYNLGNYVWEDTNKDGKQDSTEKGISGVTVTLKNENGEVLQTTKTDKDGKYQFTGLENGTYKVEFETPSGYTPTQVGSGTDEGIDSNGTSTTGVIKDKDNDTIDSGFYKPTYNLGDYVWEDTNKNGVQDKDEKGISGVTVTLKDENDKVLKTVTTDENGKYQFTDLNNGTYKVEFETPSGYTPTSVTSGNDTEKDSNGLTTTGVIKDADNMTLDSGFYKTPKYSLGDYVWYDSNKDGKQDSTEKGIKDVKVTLLNEKGEVIGTTTTDENGKYRFDNLDSGKYKVIFEKPAGLTQTGTNTTEDDKDADGGEVDVTITDHDDFTLDNGYFEEDTSDSDSDSDSDSESDSDSDSDSDSDSDSDSDSDSDSDSDSDSDSDSDSDSDSDSDSDSDSDSDSDSDSDSDSDSDSDSD
>Cluster_2869_Allele_2
MTLSIIVAHDKQRVIGYQNQLPWHLPNDLKHIKQLTTGNTLVMARKTFNSIGKPLPNRRNVVLTNQASFHHEGVDVINSLDEIKELSGHVFIFGGQTLYEAMIDQVDDMYITVIDGKFQGDTFFPPYTFENWEVESSVEGQLDEKNTIPHTFLHLVRRKGK
>Cluster_3010_Allele_0
MITIRKLNELRELFKKNLLQLNIATIGFDVLIISTSIIGMIKSIEWINKNTSELKNASIFYYNISEVVDIQIMGWLLLVSCFLLLISVFIRTPNEFRLMILGGLVSGLVYFAFGILAVDNASLYATYYNNLINGWVQIIIAGMGAIGIWKTKV
>Cluster_3010_Allele_1
MVITIRKLNELRELFKKNLLQLNIATIGFDVLIISTSIIGMIKSIEWINKNTSELKNASIFYYNISEVVDIQIMGWLLLVSCFLLLISVFIRTPNEFRLMILGGLVSGLVYFAFGILAVDNASLYATYYNNLINGWVQIIIAGMGAIGIWKTKV
>Cluster_3010_Allele_2
MITIRKLNELRELLKKNLLQLNIATIGFDVLIISTSIIGMIKSIEWINKNTSELKNASVFYYNISEVVDIQIMGWLLLVSCLILLISVFIRTPNEFRLMILGGLVSGLVYFAFGILAVDNASLYATYYNNLINGWVQILIAGMGAIGIWKTKV
>Cluster_3069_Allele_0
MEQITLTKEELKEIIAKEVREAINGKKPISSGSIFNKVRISHNDFDEINKKFAYTERLRGADNLGLGHPLSLKKYQHGIGCYENYKAYASEIHDHIRKLTLSAFGVTLNSDLKESEYDEASRMYNMLKNFYLYRYQKRIENLSIEDFE
>Cluster_3069_Allele_1
MEQITLTKEELKEIIAKEVREAINGKKPISSGSIFNKVRISHNDFDEINKKFAYTERLRGADNLGLGHPLSLKKYQHGIGCYENYKAYASEIHDHIRKLTLSAFGVTLNSDLKESEYDEASRMYDMLKNFYLYRYQKRIETLSIEDFE
>Cluster_3069_Allele_2
MEQITLTKEELKEIIAKEVREAINGKKPISSGSIFNKVRISHNDFDEINKKFAYTERLRGADNLGLGHPLSLKKYQHGIGCYENYKAYASEIHDHIRKLTLSAFGVTLNSDLKESEYDEASRMYDMLKNFYLYRYQKRIETLSIDDFE
>Cluster_3079_Allele_2
MQIRKQSAFTMIEMLVVMMLISIFLLLTMTSKGLSNLRVIDDEANIISFITELNYIKSQAIANQGYINVRFYENSDTIKVIENNKIRFLKLKVGKIINVAKVDIIAFDKKGNINKFGSITIYNNNSIYRIIFHIEKGRIRYEKL
>Cluster_3111_Allele_0
MLEILEFLSIVIITYEFTGSLMRIIERIKYKEVKYRKRDTYLVLALSVITASIIFIVNFWLYDLDTYLKIVFAVTVIYLFITYVSSFIIQTLDQATESLKDKRMKLQEEYIKALENKYDNLQTRYKALENVFNRLGEVVAEDEKGN
>Cluster_3111_Allele_1
MLEILEFLSIVIITYEFTGSLMRIIERIKYKEVKYRKRDTYLVLVLSVITASIIFIVNFWLYDLDTYLKIVFAVTVIYLFITYVSSFIIQTLDQATESLKDKRMKLQEEYIKALENKYDNLQTRYKALENVFNRLGEVVAEDEKGN
>Cluster_3111_Allele_2
MIYLFIIYVSSFIIQTLDQATESLKDKRLKLQEEYIKALENKYDNLQTRYKALENVFNRLGEVVAEDEKGN
>Cluster_3111_Allele_3
MIITYEFTGSLMRIIERIKYKEVKYRKRDTYLVLALSVITASIIFIVNFWLYDLDTYLKIVFAVTVIYLFITYVSSFIIQTLDQATESLKDKRMKLQEEYIKALENKYDNLQTRYKALENVFNRLGEVVAEDEKGN
>Cluster_3241_Allele_0
MTEFMEEVLIDDNMVFDIDNLKGFLNDTSSFGFIAKENNKIIGFAYCYTLLRPDGKTMFYLHSIGMLPNYQDKGYGSKLLSFIKEYSKEIGCSEMFLITDKGNPRACHVYEKLGGKNDYKDEIVYVYDYEKGDK
>Cluster_3241_Allele_1
EFMEEVLIDDNMVFDIDNLKGFLNDTSSFGFIAKENNKIIGFAYCYTLLRPDGKTMFYLHSIGMLPNYQDKGYGSKLLSFIKEYSKEIGCSEMFLITDKGNPRACHVYEKLGGKNDYKDEIVYVYDYEKGDK
>Cluster_3241_Allele_2
SFIKEYSKEIGCSEMFLITDKGNPRACHVYEKLGGKNDYKDEIVYVYDYEKGDK
>Cluster_3241_Allele_3
MTEFFMEEVLIDDNMVFDIDNLKGFLNDTSSFGFIAKENNKIIGFAYCYTLLRPDGKTMFYLHSIGMLPNYQDKGYGSKLLSFIKEYSKEIGCSEMFLITDKGNPRACHVYEKLGGKNDYKDEIVYVYDYEKGDK
>Cluster_3241_Allele_4
MEEVLIDDNMVFDIDNLKGFLNDTSSFGFIAKENNKIIGFAYCYTLLRPDGKTMFYLHSIGMLPNYQDKGYGSKLLSFIKEYSKEIGCSEMFLITDKGNPRACHVYEKLGGKNDYKDEIVYVYDYEKGDK
>Cluster_3241_Allele_5
MTEFMEEVLIDDNMVFDIDNLKGFLNDTSSFGFIAKENNKIIGFAYCYTLLRPDGKTMFYLHSIGMLPNYQDKGYGSKLLSFIKEYSKEIGCSEMFLITDKGNPRACHVYEKLGGKNDYKDEIVYV
>Cluster_325_Allele_6
LFSDMDLSSTRLGNNVKERTALISKVMVNLDDLPFVHSDMEIDMLGDAYEFLIGRFAATAGKKAGEFYTPQQVSKILAKIVTDGKDKLRHVYDPTCGSGSLLLRVGKETQVYRYFGQERNNTTYNLARMNMLLHDVRYENFDIRNDDTLENPAFLGNTFDAVIANPPYSAKWTADSKFENDERFSGYGKLAPKSKADFAFIQHMVHYLDDEGTMAVVLPHGVLFRGAAEGVIRRYLIEEKNYLEAVIGLPANIFYGTSIPTCILVFKKCRQQDDNVLFIDASNDFEKGKNQNHLSDAQVERIIDTYKRKETIDKYSYSATLQEIADNDYNLNIPRYVDTFEEEAPIDLDQVQQDLKNIDKEIAEIEQEINAYLKELGVLKDE
>Cluster_3309_Allele_0
MNSDKFKREQIRLAIDSIESLALNSDNYIKEVIHTYTEGLHGTKTINLQVTFKDDMRGIDIDKGRPLGEDDFANKVTSEIERSRNGMKQKPLNRSTNILSNKQVANANFDLSRQIKENLTKNGDKHAFTM
>Cluster_3309_Allele_1
MNSDKFKREQIRLAIDSVESLALNSDIYIKEVIHTYTEGLHGTKTINLQVTFKDDMRGIDIDKGRPLGEDDFANKVTSEIERSRNGMKQTPLNRSTTNILSNKQVANANFDLSRQIKENLTKNGDKHAFTM
>Cluster_3442_Allele_2
MTTTPYDIIGKEALYDMIDYFYTLVEKDERLNHLFPGDFAETSRKQKQFLTQFLGGPNIYTEEHGHPMLRKRHIDFTITEFERDAWLENMQTAINRAAFPQGVGDYLFERLRLTANHMVNS
>Cluster_3575_Allele_0
MCVIGTDKPVDCNKIKLSANVLKLYIPIIRIIKGKIKASNRRSITFRLIENFKPASWTFLYLKTSIQMIAAINGARSVTSNIKCLTPIIDWKSLSIMDNAIVMTKKTKIVIAH
>Cluster_3575_Allele_1
MCVIGTDKPVDCNKIKLSANVLKLYIPIIRITKGKIKASNRRSITFRLIENFKPASWTFLYLKTSIQMIAAINGARSVTSNIKCLTPIIDWKSLSIMDNAIVMTKKTKIVIAH
>Cluster_3659_Allele_0
MNTENNKNQNQSVKNSERRGMLKGCGGCLISFILLIILLSACSMMFSNNDNPTSNQSSKTQLTQKMKIKMKISLRKNQNQKQIRIYNQPKKYPQMKILKIINMKLMK
>Cluster_3963_Allele_0
REFRKEILQAMQVGDGPQQRGIGFPISTDNASWRGPNIEAGGKSAYNNVQVGVGQRNKFCENIISVPLPRLFWIMLHHLNDFRQFL
>Cluster_3963_Allele_1
FRKEILQAMQVGDGPQQREIGFSISTDNASWGGTTK
>Cluster_3963_Allele_2
GPQHREFRKEILQAMQVGDGPQQREIGFPISTDNASWGGTTK
>Cluster_3963_Allele_3
PQHREFRKEILQAMQVGDGPQQREIGFPISTDNASWGGTTK
>Cluster_3963_Allele_4
MQVGVGQRNKFCENIISVPLPRLFWIMLHHLNDFRQFL
>Cluster_4013_Allele_0
MNETKYLLFGSPTCMPCKNLKGILPVMNFEFEYKDVFENPELAAEHMVMSTPTMVKFVNGEKVATKVGQGEIMKFVDEEQNK
>Cluster_4013_Allele_1
MNETKYLLFGSPTCMPCKNLKGILPVMNFEFEYKDVFENPELAAEHMVMSTPTMVKFVNGQKVATKVGQGEIMKFVDEEQNK
>Cluster_427_Allele_15
MAYFNQHQSMISKRYLTFFSKSKKKKPFSAGQLIGLILGPLLFLLTLLFFHPQDLPWKGVYVLAITLWIATWWITEAIPIAATSLLPIVLLPLGHILTPEQVSSEYGNDIIFLFLGGFILAIAMERWNLHTRVALTIINLIGASTSKILLGFMVATGFLSMFVSNTAAVMIMIPIGLAIIKEAHDLQEANTNQTSIQKFEKSLVLAIGYAGTIGGLGTLIGTPPLIILKGQYMQHFGHEISFAKWMIVGIPTVIVLLGITWLYLRYVAFRHDLKYLPGGQTLIKQKLDELGNMKYEEKVVQTIFVLASLLWITREFLLKKWEVTSSVADGTIAIFISILLFIIPAKNTEKHRRIIDWEVAKGAPLGCLNFIWWRFSISERYF
>Cluster_427_Allele_16
MKSLNGVSPILIVIVITIFVLFLTEVTSNTATATMILPILATLSVAVGVHPLLLMAPAAMAANCAYMLPVGTPPNAIIFGSGKISIKQMASVGFWVNLISAIIIILVVYYVMPIVLGIDINQPLPLK
>Cluster_4414_Allele_0
MLSNKRVEKEAGCEHKKFLKKLLTLNSKVDNMIKSSKTTQLFLKKNFKSVKLTIEITIKTI
>Cluster_4569_Allele_0
MNENDLNIQIQRLQAQNEKLSTVVGNQANYIAELEVTNEMLLSQIQNNDEQEAQG
>Cluster_4569_Allele_1
MNKNDLNLQIQRLQAQNEKLSTVVGNQANYIAELEVTNEMLLSQIQNNDEQEAQG
>Cluster_461_Allele_2
MLNADLKQQLKQLLELMEGNVEFVASLGSDDKSKELKDLLTEITDMSPRLSLSEKSLKRTPSFSVNRPGEETGVTFAGIPLGHEFNSLVLAILQVSGRAPKEKQSIIDQIKKLEGSFHFETFISLTCQKCPDVVQALNLMSVINPNITHSMIDGAVFREESENIMAVPAVFLNGEEFGNGRMTIQDILSKLGSTADASEFENKEPYDVLIVGGGPASGSAAIYTARKGLRTGIVADRIGGQVNDTAGIENFITVKETTGSEFSSNLAAHIDQYDIDAMTGIRATDIEKTDEAIKVTLENGAVLESKTVIIATGAGWRKLNIPGEEQLINKGVAFCPHCDGPLFENKDVAVIGGGNSGVEAAIDLAGIVNHVTLFEFASELKADNVLQDRLRSLSNVDIKTNAKTTEVVGEDHVTGIRYEDMNTGEEHLLNLDGIFVQIGLLPNTSWLNDAVELNERGEIVIDRNNNTNVPGIFAAGDVTDQKNKQIIISMGAGANAALNAFDYIIRN
>Cluster_4746_Allele_0
MIMLFSLLILIKTTHLITFIFKQLLFIFIVPFIYPYKKEARQRIVG
>Cluster_4746_Allele_1
MLFSLLILIKTTHLITFIFKQLLFIFIVPFIYPYKKRS
>Cluster_4746_Allele_2
MLFSLLILIKTTHLITFIFKQLLFIFIVPFIYPYKKEARQRIVG
>Cluster_4746_Allele_3
MLFSLLILIKTTLLITFIFKQLLFIFIVPFIYPYKKRS
>Cluster_49_Allele_2
MINKEQLDLLYKLKKEVEKSRNEALLHTINQVIKKVYLQQYTCSFVGHFSAGKSTLINLLIEQDILPSSPVPTTSNTAIVSVSDNHDIIANLPNQTYAKLSNYDEVREMNRQNVDVESVEINFQSAKFENGFTLQDTPGVDSNVASHQSITEQYMYTSNMIFYTVDYNHVQSELNFKFMKHINDVGIPVVFIINQIDKHQDDELSFSTFKSRVEKSIADWGIKLERTFYVSKFDHPENELEVLSSYLISLDQHRETIEDYTSRTVEYITEAQLDYIQSEIQEVLEDLGIEEAEFEQAFLNSQQHQAISEEAQLLNNPDELMAFLKNKRKNILENAYIMPHNMREMLRSYLESMSQDFNVGGFFNKKKKKLQIQQQRLLTATDALQEHVNQQIRQPMREDMSFVTRFINKKEASDKVLNQHYDVKPEMIEGLYQPQTSISNTYVLTFSDEVVKAIKKYVEQQSTPIFKEIIENVQADELPTEESDDLKEYQRYTELNELRQSLTTKNYRHYYIHLDESLDKLIGRQETTYQVATDNAQDNRDNQQLNQNTATTNMSIDIQKALDIISDVPLFKRTKQDIHETLTRIDNKLIKIGVFGTFSAGKSSLINALLGEHILVSSPNPTTAATTEISYGDESYITLKSQSQLLDEINAVVEYQDMSYSTIEDFINSDLEKLKSHLNKNQLAFIQAVEKHYKLYVNMLENGEKHAINQQELKKWSAEDEYATFVKTVHIALMHDWLKGKIIVDSLGLHSNNQRHTNETEQILTSSDLILYVSYFNHSFTDNDKAFIEHMKDMNQLNENQAFKMVINAADLAESQDDLEAVETYVSDALRQVHLQSDIFAVSSRNALQAEDKGIDQLKQSIQQFVDVESKSILEQQMIHQLQQMDRSYVEMITEFETNKADISRRQQRLTDYKDKQRLQHQLIDATLQHTDNEVEEQVYHLNARLKLQLLDDVKSVFNSQMTQNSDFNEEKKVSTRVYLDQIHQRLFLEQSLITERIKKYFNKQLTEQIAPIVQQLADLHVIINPQFNFESANIEQPLLHIDFNDMLNALPKQLTKRKILNPNGQRDIHESICQSTLGLLQPQMGLLRQQLELYVKQMAVEAESQFESFEANIQTQINDLLAFDLDTTLINQLKDKHQQLKTILY
>Cluster_536_Allele_2
MYKFFQNLGRSLMLPVAILPAAAIIAGIGNTLNALHATPKIAMFFTTVGTTILEQLGILFAIGVAIGMAKKNDGAVALAATLGYFLVTVVLSPMKLAPLLGMKASEINSAFEKMNNGNVFVGIVIGLIAAYAYNKFSETELPLALSFFSGKRLVPIMTAFYCTFLVVILLFLWPLLYSWIVKFGESIVGLGSFGAFIYGVANRLLIPTGLHHALNSVFWFDTIGINDIGKFQSGKDAIKGITGRYQAGFFPIMMFGIPAAALAMYHTAKTTQKKQVYGWFLASSVAAFFVGVTEPIEFAFMFVAPILYVVHALLTGLSLFIAATFHWTAGFSFSAGLIDYVLSLINPVSNHPLMLLVQGVVFFILYYVIFRVVIQVFNLNTIGRGENELVDPTVVKDNIAPGENDIKQSKYHQHAIQILEGLGGQENIVNLTNCATRLRLELKDTSIIDKQKIKNAGAVGVTVNGKHSTQVIVGTHVQQVADEIEKHL
>Cluster_556_Allele_2
MAKVELTTRRRNFIVAVMLISAFVAILNQTLLNTALPSIMRELNINESTSQWLVTGFMLVNGVMIPLTAYLMDRIKTRPLYLAAMGTFLLGSIVAALAPNFGVLMLARVIQAMGAGVLMPLMQFTLFTLFSKEHRGFAMGLAGLVIQFAPAIGPTVTGLIIDQASWRVPFIIIVGIAILAFVFGLVSISSYNEVKYTKLDKRSVMYSTIGFGLMLYAFSSAGDLGFTSPIVIGALILSMVIIYLFIRRQFNITNALLNLRVFKNRTFALCTISSMIIMMSMVGPALLIPLYVQNSLSLSALLSGLVIMPGAIINGIMSVFTGKFYDKYGPRPLIYTGFTILTITTIMLCFLHTDTSYTYLIVVYAIRMFSVSLLMMPINTTGINSLRNEEISHGTAIMNFGRVMAGSLGTALMVTLMSFGAKIFLSTSPSHLTATEIKQQSIAIGVDISFAFVAVLVMAAYVIALFIREPKEIESNRRKF
>Cluster_561_Allele_0
MNIVENEICIRTLIDDDFPLMLKWLTDERVLEFYGGRDKKYTLESLKKHYTEPWEDEVFRVIIEYNNVPIGYGQIYKMYDELYTDYHYPKTDEIVYGMDQFIGEPNYWSKGIGTRYIKLIFEFLKKERNANAVILDPHKNNPRAIRAYQKSGFRIIEDLPEHELHEGKKEDCYLMEYRYDDNATNVKAMKYLIEHYFDNFKVDSIEIIGSGYDSVAYLVNNEYIFKTKFSTNKKKGYAKEKAIYNFLNTNLETNVKIPNIEYSYISDELSILGYKEIKGTFLTPEIYSTMSEEEQNLLKRDIASFLRQMHGLDYTDISECTIDNKQNVLEEYILLRETIYNDLTDIEKDYIESFMERLNATTVFEGKKCLCHNDFSCNHLLLDGNNRLTGIIDFGDSGIIDEYCDFIYLLEDSEEEIGTNFGEDILRMYGNIDIEKAKEYQDIVEEYYPIETIVYGIKNIKQEFIENGRKEIYKRTYKD
>Cluster_561_Allele_1
MNIVENEICIRTLIDDDFPLMLKWLTDERVLEFYDGRDKKYTLESLKKHYTEPWEDEVFRVIIEYNNVPIGYGQIYKMYDELYTDYHYPKTDEIVYGMDQFIGEPNYWSKGIGTRYIKLIFEFLKKERNANAVILDPHKNNPRAIRAYQKSGFRIIEDLPEHELHEGKKEDCYLMEYRYDDNATNVKAMKYLIEHYFDNFKVDSIEIIGSGYDSVAYLVNNEYIFKTKFSTNKKKGYAKEKAIYNFLNTNLETNVKIPNIEYSYISDELSILGYKEIKGTFLTPEIYSTMSEEEQNLLKRDIASFLRQMHGLDYTDISECTIDNKQNVLEEYILLRETIYNDLTDIEKDYIESFMERLNATTVFEGKKCLCHNDFSCNHLLLDGNNRLTGIIDFGDSGIIDEYCDFIYLLEDSEEEIGTNFGEDILRMYGNIDIEKAKEYQDIVEEYYPIETIVYGIKNIKQEFIENGRKEIYKRTYKD
>Cluster_561_Allele_2
MNIVENEICIRTLIDDDFPLMLKWLTDERVLEFYDGRDKKYTLESLKKHYTEPWEDEVFRVIIEYNNVPIGYGQIYKMYDELYTDYHYPKTDEIVYGMDQFIGEPNYWSKGIGTRYIKLIFEFLKKERNANAVILDPHKNNPRAIRAYQKSGFRIIEDLPEHELHEGKKEDCYLMEYRYDDNATNVKAMKYLIEHYFDNFKVDSIEIIGSGYDSVAYLVNNEYIFKTKFSTNKKKGYAKEKAIYNFLNTNLETNVKIPNIEYSYISDELSILGYKEIKGTFLTPEIYSTMSEEEQNLLKRDIASFLRQMHGLDYTDISECTIDNKQNVLEEYILLRETIYNDLTDIEKDYIESFMERLNATTVFEGKKCLCHNDFSCNHLLLDGNNRLTGIIDFGDSGIIDEYCDFIYLLEDSEEEIGTNFGEDILRMYGNIDIEKAKEYQDIVEEYYPIETIVYGIKNIKQEFIENGSQVQTPV
>Cluster_644_Allele_2
MATGVLEDDIVKEIYGSSKEWVSVEVKLSQSLDPSTLFHLTDNEAGDRFYMRLNDNRTSYFGYKAIQLFKNNSKNKQSIFKDWEKLKHNITFIHPQSEKHHLRVVGGFQFSSHKSDDEWREFGLNHFVLPEVLISTDNNGTFLTYTVKRESFTVEALNDLMDLFNNISDIDVDEQIGEITRNEDIYKDDWRQLVVEAIESINNEEKIVLARRRLIKFDKDISIPYILKQAYSKEKNSYIFLLESQDSIFFSQTPEQLIKVNNKILSTKAVAGTIKRSQDEDEDTKNVEAFLKDNKNLIEHRFVVDSILHDIKPYITELHYDKTPKILKNDHLYHLYTEIKAPLKDDSYISLIDNLHPTPALGGYPKEFAMDFIEQKEFGTRGLYGAPVGYIDIYDDCEFIVAIRSMLIKKAQATLFAGCGIVKDSDPDSELAETNLKFTPMMNALGVDMNGKS
>Cluster_657_Allele_2
MNYTQQLKQKDSEYVWHPFTQMGVYSKEEAIIIEKGKGSYLYDTNGNKYLDGYASLWVNVHGHNNKYLNKVIKKQLNKIAHSTLLGSSNIPSIELAEKLIEITPSNLRKVFYSDTGSASVEIAIKMAYQYWKNIDREKYAKKNKFITLNHGYHGDTIGAVSVGGIKTFHKIFKDLIFENIQVESPSFYRSNYDTENEMMTAILTNIEQILIERNDEIAGFILEPLIQGATGLFVHPKGFLKEVEKLCKKYDVLLICDEVAVGFGRTGKMFACNHEDVQPDIMCLGKAITGGYLPLAATLTSKKIYNAFLSDSHGVNTFFHGHTYTGNQIVCTVALENIRLYEKRKLLSHIETTSSTLEKQLHALKRHRNVGDVRGRGLMFGVELVTDKDSKTPLEIEKVERIVRNCKENGLMIRNLENVITFVPVLSMSNKEVKTMVRIFKKAVHNILDRKC
>Cluster_866_Allele_2
MTTFSEKEKIQLLADIVELQTENNNEIDVCNYLTDLFDKYDIKSEILKVNEHRANIVAEIGNGSPILALSGHMDVVDAGNQDNWSYPPFQLTEKDGKLYGRGTTDMKGGLMALVVSLIELKEQNELPHGTIRLLATAGEEKEQEGAKLLADKGYLDDVDGLIIAEPTGSGIYYAHKGSMSCKVTATGKAVHSSVPFIGDNAIDTLLEFYNLFKEKYSELKQQDTKHELDVAPMFKSLIGKEISEEDANYASGLTAVCSIINGGKQFNSVPDEASLEFNVRPVPEYDNDFIESFFQNIINDVDSNKLSLDIPSNHRPVTSDKNSKLITTIKDVASSYVEQDEIFVSALVGATDASSFLGDNKDNVDLAIFGPGNPLMAHQIDEYIEKDMYLKYIDIFKEASIQYLKEK
>Cluster_89_Allele_2
MTTQLNINSVIENAKRVITPLSPISIFAARNPWEGLEADTFEDVAKWLRDVRDVDIFPNKALIESAVARGELDESVFNQLVTDMLLEHHYNIPQHYINLYIDNIKTLKDVPASYMNHSNVDVVADLLLEKSKRDMAESYHHYDVRPMSDAIIDEQGEPLSEQVNRQMIKWTKLYIDQFLSSWTMPKREQSFYHAWLHLAQHDHSFTKAQRQVIKGLPNDPEMTIESVLTHFSIDQEDYQAYVEGHLLALPGWAGMLYYRSQQHHFEQHLLTDYLAIRLVVEQLLVGDEFKSVAKDCESRSENWFKQTVASWCYYSDMPSDVLLQHDVNEIQTFIHFAATMNKNVFKNLWLIAWEMTYESQLKQKIKAGHESVAGALDVNQVNVSENDNANQPHSVLLNDTQAVDENNSELNQMGTSTKAQIAFCIDVRSEPFRRHIEAAGPFETIGIAGFFGLPIQKDAVDEQFKHDSLPVMVPPAYRIKEFADRYDMNVYRQQQQTMSSMFYTFKLMKNNVMPSLLLPELSGPFLSLSTIVNSIMPRKSRASLQKIKQKWLKKPETKLTIDREFDRTSDLPVGFTEQEQIDFALQALKLMDLTEAFAPFVVLAGHASHSHNNPHHASLECGACGGASSGFNAKLLAMICNRPNVRQGLKQSGVYIPETTVFAVAEHHTSTDTLAWVYVPDTLSSIALDAYESLNDAMPMISEHANRERLDKLPTIGRVNHPVEEAQRFASDWSEVRPEWGLAKNASFIIGRRQLTKGIDLEGRTFLHNYDWRKDKDGTLLNTIISGPALVAQWINLQYYASTVAPHFYGSGNKATQTVTSGVGVMQGNASDLMYGLSWQSVMAADRTMYHSPIRLLVVIQAPDYVVARLLANNEHFARKVSNHWLRLMSVNEEGRFKSWI
>Cluster_920_Allele_2
MAHTITIVGLGNYGIDDLPLGIYKFLKTQDKVYARTLDHPVIESLQDELTFQSFDHVYEAHNQFEDVYIDIVAQLVEAANEKDIVYAVPGHPRVAETTTVKLLALAKDNTDIDVKVLGGKSFIDDVFEAVNVDPNDGFTLLDATSLQEVTLNVRTHTLITQVYSAMVAANLKITLMERYPDDYPVQIVTGARSDGADNVVTCPLYELDHDENAFNNLTSVFVPKIITSTYLYHDFDFATEVIDTLVDEDKGCPWDKVQTHETLKRYLLEETFELFEAIDNEDDWHMIEELGDILLQVLLHTSIGKKEGYIDIKEVITSLNAKMIRRHPHIFGDANAETIDDLKEIWSKAKDAEGKQPRVKFEKVFAEHFLNLYEKTKDKSFDEAALKQWLEKGESNT
>Cluster_960_Allele_0
MTQVHFTLKSEEIQSIIEYSVKDDVSKNILTTVFNQLMENQRTEYIQAKEYERTENRQSQRNGYYERSFTTRVGTLELKVPRTRDGHFSPTVFERYQRNEKALMASMLEMYVSGVSTRKVSKIVEELCGKSVSKSFVSSLTEQLEPMVNEWQNRLLSEKNYPYLMTDVLYIKVREENRVLSKSCHIAIGITKDGDREIIGFMIQSGESEETWTTFFEYLKERGLQGTELVISDAHKGLVSAIRKSFTNVSWQRCQVHFLRNIFTTIPKKNSKSFREAVKGIFKFTDINLAREAKNRLIHDYIDQPKYSKACASLDDGFEDAFQYTVQGNSHNRLKSTNLIERLNQEVRRREKIIRIFPNQTSANRLIGAVLMDLHDEWIYSSRKYINFDK
>Cluster_960_Allele_1
EYERTENRQSQRNGYYERSFTTRVGTLELKVPRTRDGHFSPTVFERYQRNEKALMASMLEMYVSGVSTRKVSKIVEELCGKSVSKSFVSSLTEQLEPMVNEWQNRLLSEKNYPYLMTDVLYIKVREENRVLSKSCHIAIGITKDGDREIIGFMIQSGESEETWTTFFEYLKERGLQGTELVISDAHKGLVSAIRKSFTNVSWQRCQVHFLRNIFTTIPKKNSKSFREAVKGIFKFTDINLAREAKNRLIHDYIDQPKYSKACASLDDGFEDAFQYTVQGNSHNRLKSTNLIERLNQEVRRREKIIRIFPNQTSANRLIGAVLMDLHDEWIYSSRKYINFDK
>Cluster_960_Allele_2
MTQVHFTLKSEEIQSIIEYSVKDDVSKNILTTVFNQLMENQRTEYIQAKEYERTENRQSQRNGYYERSFTTRVGTLELKVPRTRDGHFSPTVFERYQRNEKALMASMLEMYVSGVSTRKVSKIVEELCGKSVSKSFVSSLTEQLEPMVNEWQNRLLSEKNYPYLMTDVLYIKVREENRVLSKSCHIAIGITKDGDREIIGFMIQSGESEETWTTFFEYLKERGLQGTELVISDAHKGLVSAIRKSFTNVSWQRCQVHFLRNIFTTIPKKNSKSFREAVKGIFKF
>Cluster_960_Allele_3
MTQVHFTLKSEEIQSIIEYSVKDDVSKNILTTVFNQLMENQRTEYIQAKEYERTENRQSQRNGYYERSFTTRVGTLELKVPRTRDGHFSPTVFERYQRNEKALMASMLEMYVSGVSTRKVSKIVEELCGKSVSKSFVSSLTEQLEPMVNEWQNRLLSEKNYPYLMTDVLYIKVREENRVLSKSCHIAIGITKDGDREIIGFMIQSGESEETWTTFFEYLKERGLQGTELVISDAHKGLVSAIRKSFTNVSWQRCQVHFLRNIFTTIPKKNSKSFREAVKGIFKFTDINLAREAKNRLIHDYIDQPKYSKACASLDDGFEDAFQYTVQGNSHNRLKSTNLIERLNQEVRRREKIIRIFPNQTSANRLIGAVLMDLHDEWIYSSRKY
>Cluster_960_Allele_4
MTQVHFTLKSEEIQSIIEYSVKDDVSKNILTTVFNQLMENQRTEYIQAKEYERTENRQSQRNGYYERSFTTRVGTLELKVPRTRDGHFSPTVFERYQRNEKALMASMLEMYVSGVSTRKVSKIVEELCGKSVSKSFVSSLTEQLEPMVNEWQNRLLSEKNYPYLMTDVLYIKVREENRVL
>Cluster_984_Allele_2
MDKKSEKRGIKMTVQSAYIHIPFCVRICTYCDFNKYFIQNQPVDEYLDALITEMSTAKYRILKTMYVGGGTPTALSINQLERLLKAIRDTFTITGEYTFEANPDELTKEKVQLLEKYGVKRISMGVQTFKPELLSVLGRTHNTEDIYTSVLNAKNAGIKSISLDLMYHLPKQTIEDFEQSLDLALDMDIQHISSYGLILEPKTQFYNMYRKGLLKLPNEDLGADMYQLLMSKIEQSPFHQYEISNFALDGHESEHNKVYWFNEEYYGFGAGASGYVDGVRYTNINPVNHYIKAINKESKAILVSNKPSLTERMEEEMFLGLRLNEGVSSSRFKKKFDQSIESVFGQTINNLKEKELIVEKNDVIALTNRGKVIGNEVFEAFLIND
