# Supplementary material for: Machine learning with random subspace ensembles identifies antimicrobial resistance determinants from pan-genomes of three pathogens
Source: PLoS Comput Biol. 2020 Mar 2;16(3):e1007608. doi: 10.1371/journal.pcbi.1007608 (PMC7067475; doi:10.1371/journal.pcbi.1007608)
Supplement: S3 Dataset — Files are named <organism>_<antibiotic>_top_hits_seqs.faa, which each contain all protein sequences relevant to the top 50 hits of the corresponding organism-antibiotic case. For selected alleles, the exact protein sequence of the allele is included. For selected genes, the protein sequences of all alleles of that gene observed in the organism’s pan-genome are included. The most commonly observed allele for selected genes is available in S4 Dataset. (ZIP) [file pcbi.1007608.s022.zip › top_hit_seqs/Saureus_SXT_top_hit_seqs.faa]

>Cluster_1015_Allele_8
MKSVGLITEYNPFHNGHQYHINQSKKLTNADVTIAIMSGNFVMRGEPAIYNKFTRAKMALSTADLVIELPATASLSSGDHFAELAVKVADHMSVDTIAFGSENNDIKTLKQLAHSINEIEQSESFSQKVKEGKSYPRIISELLEHHEALASPNNILGISYLKAIAKNAKNINAISIKRENAQHHDSLIQHHQFASGTSIRTSIISQDDHWHHVVPKDIQHLYVTPHITLNQIFPYLKYQIIAMTTDSLKNIYTVTEGFENRLKSNIYEATDFHHFVKLLKTKRYTYTHIQRLLMNVLLNIKPTDVTSNIHAVKVLAMNDRGRQYLKHLKTAFPERQYITNINKSNAHYFTNEIKATHIYNAISGQQQTDFNTPVIQQYR
>Cluster_1182_Allele_3
MDNDRQKALDTVIKNMEKSFGKGAVMKLGDNIGRRVSTTSTGSVTLDNALGVGGYPKGRIIEIYGPESSGKTTVALHAIAEVQSNGGGAAFIDAEHALDPEYAQALGVDIDNLYLSQPDHGEQGLEIAEAFVRSGAVDIVVVDSVAALTPKAEIEGEMGDTHVGLQARLMSQALRKLSGAISKSNTTAIFINQIREKVGVMFGNPETTPGGRALKFYSSVRLEVRRAEQLKQGQEIVGNRTKIKVVKNKVAPPFRVAEVDIMYGQGISKEGELIDLGVENDIVDKSGAWYSYNGERMGQGKENVKMYLKENPQIKEEIDRKLREKLGISDGDVEETEDTPKSLFDEE
>Cluster_1411_Allele_0
MYKNNHANHSNHLENHDLDNFSKTGYSNSRLDAHTVCISDPKLSFDAMTIVGNLNRDNAQALSKFMSVEPQIRLWDILQTKFKAKALQEKVYIEYDKVKADSWDRRNMRIEFNPNKLTRDEMIWLKQNIISYMEDDGFTRLDLAFDFEDDLSDYYAMSDKAVKKTIFYGRNGKPETKYFGVRDSNRFIRIYNKKQERKDNADAEVMSEHLWRVEIELKRDM
>Cluster_1411_Allele_1
EVMSEHLWRVEIELKRDMVDYWNDCFSDLHILQPDWKTIQRTADRAIVFMLLSDEEEWGKLHRNSRTKYKNLIKEISPVDLTDLMKSTLKANEKQLQKQIDFWQHEFKFWK
>Cluster_1411_Allele_2
MYKNNHANHSNHLENHDLDNFSKTGYSNSRLDAHTVCISDPKLSFDAMTIVGNLNRDNAQALSKFMSVEPQIRLWDILQTKFKAKALQEKVYIEYDKVKADSWDRRNMRIEFNPNKLTRDEMIWLKQNIISYMEDDGFTRLDLAFDFEDDLSDYYAMSDKAVKKTIFYGRNGKPETKYFGVRDSNRFIRIYNKKQERKDNADAEVMSEHLWRVEIELKRDMVDYWNDCFSDLHILQPDWKTIQRTADRAIVFMLLSDEEEWGKLHRNSRTKYKNLIKEISPVDLTDLMKSTLKANEKQLQKQIDFWQHEFKFWK
>Cluster_1411_Allele_3
MCISDPKLSFDAMTIVGNLNRDNAQALSKFMSVEPQIRLWDILQTKFKAKALQEKVYIEYDKVKADSWDRRNMRIEFNPNKLTRDEMIWLKQNIISYMEDDGFTRLDLAFDFEDDLSDYYAMSDKAVKKTIFYGRNGKPETKYFGVRDSNRFIRIYNKKQERKDNADAEVMSEHLWRVEIELKRDMVDYWNDCFSDLHILQPDWKTIQRTADRAIVFMLLSDEEEWGKLHRNSRTKYKNLIKEISPVDLTDLMKSTLKANEKQLQKQIDFWQHEFKFWK
>Cluster_1411_Allele_4
RFFMYKNNHANHSNHLENHDLDNFSKTGYSNSRLDAHTVCISDPKLSFDAMTIVGNLNRDNAQALSKFMSVEPQIRLWDILQTKFKAKALQEKVYIEYDKVKADSWDRRNMRIEFNPNKLTRDEMIWLKQNIISYMEDDGFTRLDLAFDFEDDLSDYYAMSDKAVKKTIFYGRNGKPETKYFGVRDSNRFIRIYNKKQERKDNADAEVMSEHLWRVEIELKRDMVDYWNDCFSDLHILQPDWKTIQRTADRAIVFMLLSDEEEWGKLHRNSRTKYKNLIKEISPVDLTDLMKSTLKANEKQLQKQIDFWQHEFKFWK
>Cluster_1411_Allele_5
MSTENYSNYLQNKDLDNFSKTGYSNSRLSGNFFTTPQPELSFDAMTIVGNLNKTNAKKLSDFMSTEPQIRLWDILQTKFKAKALQEKVYIEYDKVKADSWDRRNMRVEFNPNKLTHEEMLWLKQNIIDYMEDDGFTRLDLAFDFEDDLSDYYAMTDKAVKKTIFYGRNGKPETKYFGVRDSDRFIRIYNKKQERKDNADVEVMSEHLWRVEIELKRDMVDYWNDCFDDLHILKPDWTTPEKVKEQAMVYLLLNEEGTWGKLERHAKYKYKQLIKEISPIDLTKLMKSTLKENEKQLQKQIDFWQREFRFWK
>Cluster_1411_Allele_6
MCISDPKLSFDAMTIVGNLNRDNAQALSKFMSVEPQIRLWDILQTKFKAKALQEKVYIEYDKVKADSWDRRNMRIEFNPNKLTRDEMIWLKQNIISYMEDDGFTRLDLAFDFEDDLSDYYAMSDKAVKKTIFYGRNGKPETKYFGGRDSNRFIRIYNKKQERKDNADAEVMSEHLWRVEIELKRDMVDYWNDCFSDLHILQPDWKTIQRTADRAIVFMLLSDEEEWGKLHRNSRTKYKNLIKEISPVDLTDLMKSTLKANEKQLQKQIDFWQHEFKFWK
>Cluster_1411_Allele_7
MSKNNHANHSNHLENHDLDNFSKTGYSNSRLDAHTVCISDPKLSFDAMTIVGNLNRDNAHALSKFMSVEPQIRLWDILQTKFKAKALQEKVYIEYDKVKADTWDRRNMRIEFNPNKLTRDEMIWLKQNIISYMEDDGFTRLDLAFDFEDDLSDYYAMSDKAVKKTIFYGRNGKPETKYFGVRDSNRFIRIYNKKQERKDNADAEVMSEHLWRVEIELKRDMVDYWNDCFSDLHILQPDWKTIQRTADRAIVFMLLSDEEEWGKLHRNSRTKYKNLIKEISPVDLTDLMKSTLKANEKQLQKQIDFWQHEFKFWK
>Cluster_1411_Allele_8
MIKKAEEIQAKQSLENENLNFSKTGYSNSRLDAHTVCISDPKLSFDAMTIVGNLNRDNAQALSKFMSVEPQIRLWDILQTKFKAKALQEKVYIEYDKVKADSWDRRNMRIEFNPNKLTRDEMIWLKQNIISYMEDDGFTRLDLAFDFEDDLSDYYAMSDKAVKKTIFYGRNGKPETKYFGVRDSNRFIRIYNKKQERKDNADAEVMSEHLWRVEIELKRDMVDYWNDCFSDLHILQPDWKTIQRTADRAIVFMLLSDEEEWGKLHRNSRTKYKNLIKEISPVDLTDLMKSTLKANEKQLQKQIDFWQHEFKFWK
>Cluster_1411_Allele_9
MIKKAEEIQTKQSLENENLNFSKTGYSNSRLDAHTVCISDPKLSFDAMTIVGNLNRDNAQALSKFMSVEPQIRLWDILQTKFKAKALQEKVYIEYDKVKADSWDRRNMRIEFNPNKLTRDEMIWLKQNIISYMEDDGFTRLDLAFDFEDDLSDYYAMSDKAVKKTIFYGRNGKPETKYFGVRDSNRFIRIYNKKQERKDNADAEVMSEHLWRVEIELKRDMVDYWNDCFSDLHILQPDWKTIQRTADRAIVFMLLSDEEEWGKLHRNSRTKYKNLIKEISPVDLTDLMKSTLKANEKQLQKQIDFWQHEFKFWK
>Cluster_1411_Allele_10
MIKKTEEIQAKQSLENENLNFSKTGYSNSRLDAHTVCISDPKLSFDAMTIVGNLNRDNAQALSKFMSVEPQIRLWDILQTKFKAKALQEKVYIEYDKVKADSWDRRNMRIEFNPNKLTRDEMIWLKQNIISYMEDDGFTRLDLAFDFEDDLSDYYAMSDKAVKKTIFYGRNGKPETKYFGVRDSNRFIRIYNKKQERKDNADAEVMSEHLWRVEIELKRDMVDYWNDCFSDLHILQPDWKTIQRTADRAIVFMLLSDEEEWGKLHRNSRTKYKNLIKEISPVDLTDLMKSTLKANEKQLQKQIDFWQHEFKFWK
>Cluster_1411_Allele_11
MSKNNHANHSNHLENHDLDNFSKTGYSNSRLDAHTVCISDPKLSFDAMTIVGNLNRDNAHALSKFMSVEPQIRLWDILQTKFKAKALQEKVYIEYDKVKADTWDRRNMRIEFNPNKLTRDEMIWLKQNIISYMEDDGFTRLDLAFDFEDDLSDYYAMSDKAVKKTIFYGRNGKPE
>Cluster_1411_Allele_12
KKTIFYGRNGKPETKYFGVRDSNRFIRIYNKKQERKDNADAEVMSEHLWRVEIELKRDMVDYWNDCFSDLHILQPDWKTIQRTADRAIVFMLLSDEEEWGKLHRNSRTKYKNLIKEISPVDLTDLMKSTLKANEKQLQKQIDFWQHEFKFWK
>Cluster_1411_Allele_13
MSRKEQEIHSKQSTSQEVTNYTSTGYSNSRLDAHTVCISDPKLSFDAMTIVGNLNRDNAHALSKFMSVEPQIRLWDILQTKFKAKALQEKVYIEYDKVKADTWDRRNMRIEFNPNKLTRDEMIWLKQNIISYMEDDGFTRLDLAFDFEDDLSDYYAMSDKAVKKTIFYGRNGKPETKYFGVRDSNRFIRIYNKKQERKDNADAEVMSEHLWRVEIELKRDMVDYWNDCFSDLHILQPDWKTIQRTADRAIVFMLLSDEEEWGKLHRNSRTKYKNLIKEISPVDLTDLMKSTLKANEKQLQKQIDFWQHEFKFWK
>Cluster_1411_Allele_14
MSKNNHANHSNHLENHDLDNFSKTGYSNSRLNRHTMYTPEPKLSFDAMTIVGNLNKNNAHKLSEFMSVEPQIRLWDILQTKFKAKALQEKVYIEYDKVKADTWDRRNMRVEFNPNKLTHEEMLWLKQNIIDYMEDDGFTRLDLAFDFEYDLSDYYAMTDKSVKKTIFYGRNGKPETKYFGVRDSDRFIRIYNKKQERKDNADIKIMSEHLWRVEIELKRDMVDYWNDCFNDLHILQPDWKTIERTSDRAMVFMLLNDEEEWGKLERRTKNKYKKLIKEISLIDLTDLMKSTLKANEKQLQKQIDFWQREFRFWK
>Cluster_1411_Allele_15
MSTENYSNYLQNKDLDNFSKTGYSNSRLSGNFFTTPQPELSFDAMTIVGNLNKTNAKKLSDFMSTEPQIRLWDILQTKFKAKALQEKVYIEYDKVKADSWDRRNMRVEFNPNKLTHEEMLWLKQNIIDYMEDDGFTRLDLAFDFEDDLSDYYAMTDKAVKKTIFYGRNGKPE
>Cluster_1411_Allele_16
KKTIFYGRNGKPETKYFGVRDSDRFIRIYNKKQERKDNADVEVMSEHLWRVEIELKRDMVDYWNDCFDDLHILKPDWTTPEKVKEQAMVYLLLNEEGTWGKLERHAKYKYKQLIKEISPIDLTKLMKSTLKENEKQLQKQIDFWQREFRFWK
>Cluster_1411_Allele_17
MYKNNHANHSNHLENHDLDNFSKTGYSNSRLDAHTVCISDPKLSFDAMTIVGNLNRDNAQALSKFMSVEPQIRLWDILQTKFKAKALQEKVYIEYDKVKADSWDRRNMRIEFNPNKLTRDEMIWLKQNIISYMEDDGFTRLDLAFDFEDDLSDYYAMSDKAVKKTIFYGRNGKPETKYFGVRDSNRFIRIYNKKQERKDNADAEVMSEHLWRVEIELKRDMVDYWNDCFSDLHILQPDWKTIQRTADRAIDFMLLSDEEEWGKLHRNSRTKYKNLIKEISPVDLTDLMKSTLKANEKQLQKQIDFWQHEFKFWK
>Cluster_1411_Allele_18
MSVEPQIRLWDILQTKFKAKALQEKVYIEYDKVKADSWDRRNMRIEFNPNKLTRDEMIWLKQNIIDYMEDDGFTRLDLAFDFEDDLSDYYAMSDKAVKKTIFYGRNGKPETKYFGVRDSNRFIRIYNKKQERKDNADAEVMSEHLWRVEIELKRDMVDYWNDCFSDLHILQPDWKTIQRTADRAIVFMLLSDEEEWGKLHRNSRTKYKNLIKEISPVDLTDLMKSTLKANEKQLQKQIDFWQHEFKFWK
>Cluster_1431_Allele_2
MNVGIKGFGAYAPEKIIDNAYFEQFLDTSDEWISKMTGIKERHWADDDQDTSDLAYEASLKAIADAGIQPEDIDMIIVATATGDMPFPTVANMLQERLGTGKVASMDQLAACSGFMYSMITAKQYVQSGDYHNILVVGADKLSKITDLTDRSTAVLFGDGAGAVIIGEVSDGRGIISYEMGSDGTGGKHLYLDKDTGKLKMNGREVFKFAVRIMGDASTRVVEKANLTSDDIDLFIPHQANIRIMESARERLGISKDKMSVSVNKYGNTSAASIPLSIDQELKNGKIKDDDAIVLVGFGGGLTWGAMTIKWGK
>Cluster_1439_Allele_36
MKKFIGSVLTTTLILGGCSMMENESSKDTNTETKSVPEEMEASK
>Cluster_1466_Allele_10
MILTLTLNPSVDISYPLTALKLDDVNRVQEVSKTAGGKGLNVTRVLAQVGEPVLASGFIGGELGQFIAKKLDHAGIKHAFYNIKGETRNCIAILHEGQQTEILEQGPEIDNQEAAGFIKHFEQLLEKVEAVAISGSLPKGLNQDYYAQIIERCQNKGVPVILDCSGATLQTVLENPYKPTVIKPNISELYQLLNQPLDESLESLKQAVSQPLFEGIEWIIVSLGEQGAFAKHNHTFYRVNIPIISVLNPVGSGDSTVAGITSAILNHENDHDLLKKANTLGMLNAQEAQTGYVNLNNYDDLFNQIEVLEV
>Cluster_1582_Allele_0
MTGWIKLHRKLLDSPIFQNEKLFKVFAYCLMKASHKDHTQLVGRRVVELEKGQFVFGRKRASEELRLKESTVRDYIKLLENLGTIVVKSDNKFSVITVVNWAIYQSMEENSDSKNDNKSTTNQQQMDNKWTTNQQQINTNKNVKNGDNVKNGENEKKKVTAFDFFQDNGFGFITPYNLDDLNYYLDSFENDSDQIVTASLKIAKDRNKVTWGYAKSILNTWLNANLKSIEQVRAFEKQQLESKKQNYKPFVKQSKEKTPKWLTDSTRETKTPEVDENLEKDREAFIKRLNSKWE
>Cluster_1582_Allele_1
MTGWIKLHRKLLDSPIFQNEKLFKVFAYCLMKASHKDHTQLVGRRVVELEKGQFVFGRKRASEELRLKESTVRDYINLLENLGTIVVKSDNKFSVITVVNWAIYQSMEENSDSKNDNKSTTNGQQINNKSTTNQQQINTNKNVKNGDNVKNDENEKKKAVAFDFFQDNGFGFITPYNLDDLNYYLDSFENDSDEIVTASLKIAKDRNKVTWGYAKSILNTWLNANLKSIEQVRAFEKQQLESKKQNYKPYVKQSKEKTPKWLTDGTRETKTPEVDENLEKDREAFIKRLNSKWE
>Cluster_1582_Allele_2
MTGWIKLHRKLLDSPIFQNEKLFKVFAYCLMKASHKDHTQLVGRRVVELEKGQFVFGRKRASEELRLKESTVRDYIKLLENLGTIVVKSDNKFSVITVVNWAIYQSMEENSDSKNDNKSTTNQQQMDNKSTTNQQQINTNKNVKNGDNVKNGENEKKKVTAFDFFQDNGFGFITPYNLDDLNYYLDSFENDS
>Cluster_1582_Allele_3
MTGWIKLHRKLLDSPIFQNEKLFKVFAYCLMKASHKDHTQLVGRRVVELEKGQFVFGRKRASEELRLKESTVRDYIKLLENLGTIVVKSDNKFSVITVVNWAIYQSMEENSDSKNDNKSTTNQQQMDNKSTTNQQQINTNKNVKNGDNVKNGENEKKKVTAFDFFQDNGFGFITPYNLDDLNYYLDSFENDSDEIVTASLK
>Cluster_1582_Allele_4
MTGWIKLHRKLLDSPIFQNEKLFKVFAYCLMKASHKDHTQLVGRRVVELEKGQFVFGRKRASEELRLKESTVRDYIKLLENLGTIVVKSDNKFSVITVVNWAIYQSMEENSDSKNDNKSTTNGQQINNKSTTNGQQINTNKNVKNGDNVKNDENEKKKAAAFDFFQDNGFGFITPYNLDDLNYYLDSFENDSDQIVTASLKIAKDRNKVTWGYAKSILNTWLNANLKSIEQIRAFEKQQLESKKQTNKPYVKPSKEKTPKWLTDSTRETKTPEVDENLEKDREAFIKRLNSKWE
>Cluster_1582_Allele_5
MTGWIKLHRKLLDSPIFQNEKLFKVFAYCLMKASHKDHTQLVGRRVVELEKGQFVFGRKRASEELRLKESTVRDYIKLLENLGTIVVKSDNKFSVITVVNWAIYQSMEENSDSKNDNKSTTNGQQINNKSTTNGQQINTNKNVKNGDNVKNDENEKKKAAAFDFFQDNGFGFITPYNLDDLNYYLDSFENDSDQIVTASLKIAKDRNKVTWGYAKSILNTWLNANLKSIEQVRAFEKQQLESKKQTNKPYVKPSKEKTPKWLTDSTRETKTPEVDENLEKDREAFIKRLNSKWE
>Cluster_1582_Allele_6
MTGWIKLHRKLLDSPIFQNEKLFKVFAYCLMKASHKDHTQLVGRRVVELEKGQFVFGRKRASEELRLKESTVRDYIKLLENLGTIVVKSDNKFSVITVVNWAIYQSMEENSNSKNDNKSTTNQQQMDNKWTTNQQQINTNKNVKNGDNVKNGENEKKKVTAFDFFQDNGFGFITPYNLDDLNYYLDSFENDSDQIVTASLKIAKDRNKVTWGYAKSILNTWLNANLKSIEQVRAFEKQQLESKKQNYKPFVKQSKEKTPKWLTDSTRETKTPEVDENLEKDREAFIKRLNSKWE
>Cluster_1750_Allele_56
MYKNYNMTQLTLPIETSVRIPQNWKYDEFNDEFICPNNKRIGFKRYAYRNDRYGFKRDFKLYECDDCSACSLRQQCMKPNSKSNKKIMKNYNWEYFKAQINQKLSEPETKKIYSQRKIDVEPVFGFMKAILGFTRMSVRGINKVKRELGFVLMALNIRKIAAQRAVHYKIHIKKADFYQIINRNQLFYIA
>Cluster_1750_Allele_57
KSNKKIMKNYNWEFFKAQINQKLSEPETKKIYSQRKIDVEPVFGFMKAILGFTRMSVRGINKVKRELGFVLMALNIRKIAAQRAVHYKIHIKKADFYQIINRNQLFYIA
>Cluster_1750_Allele_58
MYKNYNMTQLTLPIETSVRIPQNWKYDEFNDEFICPNNKRIGFKRYAYRNDRYGFKRDFKLYERDDCSACSLRHQCMKPNLKSNKKIMKNYNWEYFKAQINQKLSKPETKKIYSQRKIDVEPVFGFMKAILGFTRMSVRGINKVKRELGFVLMALNIREIAAQRAVHYKIHIKKADFYQIINRNQLFYIA
>Cluster_1750_Allele_64
MSVRGINKVKRELGFVLMVLNIRKIAAQRAVHYKIHIKKADFYQIINRKQLF
>Cluster_1885_Allele_0
MKITNIRLKSANKKSVKKLYFLEGIDAIEKIENNYEKKVFLVSILEGIRQYSTQNYKIECDFKKFHYRIFQYYRIIKRKLKETVKNFDEKQVQTLSKIYNKLCNVSDKNNYIGQILEYTYIKYIRTEDSVYKIGHEPIVYHKRKSLHGKESYSNRLLDFVTIENRKTIILCECKANLQREFQGLIKHFNKPFRQKLQLMNHLEDKLKQCHSGNEKPNNFVEIKKVLVTAFAPTNQQNLPRRYQREIPILTISDMKNMVL
>Cluster_1885_Allele_1
MYKIGHEPIVYHKRKSLHGKESYSNRLLDFVTIENRKTIILCECKANLQREFQGLIKHFNKPFRQKLQLMNHLEDKLKQCHSGNEKPNNFVEIKKVLVTAFAPTNQQNLPRRYQREIPILTISDMKNMVL
>Cluster_1885_Allele_2
MKITNIRLKSANKKSVKKLYFLEGIDAIEKIENNYEKKFF
>Cluster_1885_Allele_3
MKITNIRLKSANKKSVKKLYFLEGIDAIEKIENNYEKKVFLVSILEGIRQYSTQNYKIECDFKKFHYRIFQYYRIIKRKLKETVKNFDEKQVQTLSKIYNKLCNVSDKNNYIGQILEYTYIKHIRTEDSVYKIGHEPIVYHKRKSLHGKESYSNRLLDFVTIENRKTIILCECKANLQREFQGLIKHFNKPFRQKLQLMNHLEDKLKQCHSGNEKPNNFVEIKKVLVTAFAPTNQQNLPRRYQREIPILTISDMKNMVL
>Cluster_1885_Allele_4
MKITNIRLKSANKKSVKKLYFLEGIDAIEKIENNYEKKVFLVSILEGIRQYSTQNYKIECDFKKFHYRIFQYYRIIKRKLKETVKNFDEKQVQTLSKIYNKLCNVSDKNNYIGQILEYTYIKYIRTEDSVYKIGHEPIVYHKRKSLHGKESYSNRLLDFVTIENRKTIILCECKANLQREFQGLIKHFNKPFRQKLQLMNHLEDKLKQCHSGNEKLNNFVEIKKVLVTAFAPTNQQNLPRRYQREIPILTISDMKNMVL
>Cluster_2029_Allele_0
MTFGEILKKERVSWKLSVKELSTLSGVSQTYISKLENGKRNFPSLETIFNLLIGFKTHIEYKMGSESPFYEINNSYLDEILIMFINSSNSTISDRDPNELITQFNEYYDVTIKKKQNENSKIESDIFSNKIKLVKGTTKKEVIEKPYFDLNWLLTQNEYEVFFDRSFLLDNNFLNKKHFTEKDMYYYNVLNDNDLKTIKDLIVVFLLNKYNYIKNKDDFFNIFTNSEDDKTKRDALYKILYETD
>Cluster_2029_Allele_1
MTFGEILKKERVSWKLSVKELSTLSGVSQTYISKLENGKRNFPSLETIFNLLIGFKTHIEYKMGSESPFYEINNSYLDEILIMFINSSNSTISDRDPNELITQFNEYYDVTIKKKQNENSKIESDIFSNKIKLVKGTTKKEVIEKPYFDLNWLLTQNEYEVFFDRSFLLDNNFLNKKHFTEKDMYYYNVLNDNDLKTIKDLIVVFLLNKYNCIKNKDDFFNIFTNSEDDKTKRDALYKILYETD
>Cluster_2029_Allele_2
MTFGEILKKERVSWKLSVKELSTLSGVSQTYISKLENGKRNFPSLETIFNLLIGFKTHIEYKMGSESPFYEINNSYLDEILIMFINSSNSTISDRDPNELITQFNEYYDVTIKKKQNENLKIESDIFSNKIKLVKGTTKKEVIEKPYFDLNWLLTQNEYEVFFDRSFLLDNNFLNKKHFTEKDMYYYNVLNDNDLKTIKDLIVVFLLNKYNYIKNKDDFFNIFTNSEDDKTKRDALYKILYETD
>Cluster_2051_Allele_3
MVKMFLNLNSEQLHALDAAKQAFGPMLEGLVKYSIPITLVTFVLGLIIALFTALMRISTSKVLRSIARVYVSIIRGTPMIVQLFIIFYGIPELGRLLTNDADNQWTLAPVVAAIIGLSLNVGAYASEIIRGGIISIPKGQTEAAYSIGMTYRQTIQRIILPQAIRVSIPALGNTFLSLIKDTSLLGFILVAEMFRKAQEVASTTYEYLTIYVLVALMYWVVCFIISIIQGIYESYIERGYRS
>Cluster_2284_Allele_27
MNSAKLIDHTSLKPESTRTQIDQIIDEAKAYNFKSVCVNPTHVKYAAERLADSEVLVCTVIGFPLGASTTATKAFETEDAIQNGADEIDMVINIGALKDGRFDD
>Cluster_229_Allele_0
MLFLPTSFKWNGSEYPIQYNYCINPFCCNFGKEQHKFKDVKGKPSRYKMTGSSKDKGHKGMYCNDNPIGRGVSQNCTVTPLSNWSVVEEIKRLIEINSIQDVEPDYQFHKEGCSEEESTPFNEPKQFYKRGKSRGKSQRYQCKACKKFTNVLPKREETTTYHQQKNTILPMFAKMVVGRVSVSRTCDILGIGVGTYYHKLEWLYRRCLEFLERYETQPLQTKKFNEMWLNTDKMHYYLNNVRKKGQGSKKYTGFEDLNMQTYIVVSAEVLSRYVFRSDVAYDWNISMDELNEDTRKFKEDHLNTFSRKNDRLDWSYYPQEPSANDSENRNAYLHELGKITNRSRFVDGLNVDAPYTTTAHYWLIKQMVNADEWRMISDDDFSIRNAFYRVFTKELRLSDAHHFICQVNKTKSRKQCLKEFGQAKAELLDWGDIRGFKTKFLRTLASHYLTELLTSHQFHEEAISKDGERYRKYADNPIKHPLATKDKGFYSVDCRTDLSALEPNEIAKMLLNVNDHSTNSFIQQIRRYISSLERPLTTARGDKKSYIYANFNPKYAQFAITILRTYYNFCRPFKSADKKVLTPAQRLGITDKQFDWKDIIYFK
>Cluster_229_Allele_1
MTKLKRLATKEDEIVDVKIPISNEELKDRAKQYDLLTPKRFATRYNKMLFLPTSFKWNGSEYPIQYNYCINPFCCNFGKEQHKFKDVKGKPSRYKMTGSSKDKGHKGMYCNDNPIGRGVSQNCTVTPLSNWSVVEEIKRLIEINSIQDVEPDYQFHKEGCSEEESTPFNEPKQFYKRGKSRGKSQRYQCKACKKFTNVLPKREETTTYHQQKNTILPMFAKMVVGRVSVSRTCDILGIGVGTYYHKLEWLYRRCLEFLERYETQPLQTKKFNEMWLNTDKMHYYLNNVRKKGQGSKKYTGFEDLNMQTYIVVSAEVLSRYVFRSDVAYDWNISMDELNEDTRKFKEDHLNTFSRKNDRLDWSYYPQEPSANDSENRNAYLHELGKITNRSRFVDGLNVDAPYTTTAHYWLIKQMVNADEWRMISDDDFSIRNAFYRVFTKELRLSDAHHFICQVNKTKSRKQCLKEFGQAKAELLDWGDIRGFKTKFLRTLASHYLTELLTSHQFHEEAISKDGERYRKYADNPIKHPLATKDKGFYSVDCRTDLSALEPNEIAKMLLNVNDHSTNSFIQQIRRYISSLERPLTTARGDKKSYIYANFNPKYAQFAITILRTYYNFCRPFKSADKKVLTPAQRLGITDKQFDWKDIIYFK
>Cluster_229_Allele_2
NEELKDRAKQYDLLTPKRFATRYNKMLFLPTSFKWNGSEYPIQYNYCINPFCCNFGKEQHKFKDVKGKPSRYKMTGSSKDKGHKGMYCNDNPIGRGVSQNCTVTPLSNWSVVEEIKRLIEINSIQDVEPDYQFHKEGCSEEESTPFNEPKQFYKRGKSRGKSQRYQCKACKKFTNVLPKREETTTYHQQKNTILPMFAKMVVGRVSVSRTCDILGIGVGTYYHKLEWLYRRCLEFLERYETQPLQTKKFNEMWLNTDKMHYYLNNVRKKGQGSKKYTGFEDLNMQTYIVVSAEVLSRYVFRSDVAYDWNISMDELNEDTRKFKEDHLNTFSRKNDRLDWSYYPQEPSANDSENRNAYLHELGKITNRSRFVDGLNVDAPYTTTAHYWLIKQMVNADEWRMISDDDFSIRNAFYRVFTKELRLSDAHHFICQVNKTKSRKQCLKEFGQAKAELLDWGDIRGFKTKFLRTLASHYLTEL
>Cluster_229_Allele_3
MLFLPTSFKWNGSEYPIQYNYCINPLCCNFGKEQHKFKDVKGKPSRYKMTGSSKDKGHKGMYCNDNPIGRGVSQNCTVTPLSNWSVVEEIKRLIEINSIQDVEPDYQFHKEGCSEEESTPFNEPKQFYKRGKSRGKSQRYQCKACKKFTNVLPKREETTTYHQQKNTILPMFAKMVVGRVSVSRTCDILGIGVGTYYHKLEWLYRRCLEFLERYETQPLQTKKFNEMWLNTDKMHYYLNNVRKKGQGSKKYTGFEDLNMQTYIVVSAEVLSRYVFRSDVAYDWNISMDELNEDTRKFKEDHLNTFSRKNDRLDWSYYPQEPSANDSENRNAYLHELGKITNRSRFVDGLNVDAPYTTTAHYWLIKQMVNADEWRMISDDDFSIRNAFYRVFTKELRLSDAHHFICQVNKTKSRKQCLKEFGQAKAELLDWGDIRGFKTKFLRTLASHYLTELLTSHQFHEEAISKDGERYRKYADNPIKHPLATKDKGFYSVDCRTDLSALEPNEIAKMLLNVNDHSTNSFIQQIRRYISSLERPLTTARGDKKSYIYANFNPKYAQFAITILRTYYNFCRPFKSADKKVLTPAQRLGITDKQFDWKDIIYFK
>Cluster_229_Allele_4
MLFLPTSFKWNGSEYPIQYNYCINPFCCNFGKEQHKFKDVKGKPSRYKMTGSSKDKGHKGMYCNDNPIGRGVSQNCRVTPLSNWSVVEEIKRLIEINSIQDVEPDYQFHKEGCSEEESTPFNEPKQFYKRGKSRGKSQRYQCKACKKFTNVLPKREETTTYHQQKNTILPMFAKMVVGRVSVSRTCDILGIGVGTYYHKLEWLYRRCLEFLERYETQPLQTKKFNEMWLNTDKMHYYLNNVRKKGQGSKKYTGFEDLNMQTYIVVSAEVLSRYVFRSDVAYDWNISMDELNEDTRKFKEDHLNTFSRKNDRLDWSYYPQEPSANDSENRNAYLHELGKITNRSRFVDGLNVDAPYTTTAHYWLIKQMVNADEWRMISDDDFSIRNAFYRVFTKELRLSDAHHFICQVNKTKSRKQCLKEFGQAKAELLDWGDIRGFKTKFLRTLASHYLTELLTSHQFHEEAISKDGERYRKYADNPIKHPLATKDKGFYSVDCRTDLSALEPNEIAKMLLNVNDHSTNSFIQQIRRYISSLERPLTTARGDKKSYIYANFNPKYAQFAITILRTYYNFCRPFKSADKKVLTPAQRLGITDKQFDWKDIIYFK
>Cluster_229_Allele_5
MLFLPTSFKWNGSEYPIQYNYCINPFCCNFGKEQHKFKDVKGKPSRYKMTGSSKDKGHKGMYCNDNPIGRGVSQNCTVTPLSNWSVVEEIKRLIEINSIQDVEPDYQFHKEGCSEEESTPFNEPKQFYKRGKSRGKSQRYQCKACKKFTNVLPKREETTTYHQQKNTILPMFAKMVVGRVSVSRTCDILGIGVGTYYHKLEWLYRRCLEFLERYETQPLQTKKFNEMWLNTDKMHYYLNNVRKKGQGSKKYTGFEDLNMQTYIVVSAEVLSRYVFRSDVAYDWNISMDELNEDTRKFKEDHLNTFSRKNDRLDWSYYPQEPSANDSENRNAYLHELGKITNGSRFVDGLNVDAPYTTTAHYWLIKQMVNADEWRMISDDDFSIRNAFYRVFTKELRLSDAHHFICQVNKTKSRKQCLKEFGQAKAELLDWGDIRGFKTKFLRTLASHYLTELLTSHQFHEEAISKDGERYRKYADNPIKHPLATKDKGFYSVDCRTDLSALEPNEIAKMLLNVNDHSTNSFIQQIRRYISSLERPLTTARGDKKSYIYANFNPKYAQFAITILRTYYNFCRPFKSADKKVLTPAQRLGITDKQFDWKDIIYFK
>Cluster_2524_Allele_1
MRVNEMNAKEQLVDNLMKTSSQLFKFHGEVAMQLFLNDELKLPSIVEICVERKRLSDIVKVIPQSYALLYIDKQDQAIAKEDLSLSKIAKVYVQYDDTTIMSIFVYDVVNDEWIFRLDPNIRIPKSNIYFHSLNWDVDYIKPEIVLMYDLMQHHQYHHYSNYKRVIDALSYYQFFILKFVVGEQRIKDAIQRTINN
>Cluster_2557_Allele_0
MNAIQNSISLRKILVVSLSILTILSMVLDFNFKEAQAQNKNNIADKNVETLNEKEIEKELKYIYGKIIILDKDGTAKDVNLENAKSRYGYVPEGFQKLKNDIENKKKTSSISPRAVGGNYKNSGDCFYSEVLNSYGELLTGNIITAVFEDVKAKNLKGVAKKLAKIGIKGNLAGIAATMVSKDVQCNLKYGLL
>Cluster_2557_Allele_1
MNAIQNSISLRKILVVSLSILTILSMVLDFNFKEAQAQNKNNIADKNVETLNEKEIEKELKYIYGKIIILDKDGTAKDVNLENAKSRYGYVPEGFQKLKNDIENKKKTSSISPRAVGGNYKNSGDCFYSEVLNSYGELLTGNIITAVFEDVKAKNLKGVAKKLAKIGIKGNLAGIAATMVSKDEQCNL
>Cluster_2557_Allele_2
MNAIQKSVSLRKVLVISLSFLTILSMVLNFNFKEAQAQNKNNIADKNIETLNEKEIEKELDYIYGKIIVLDKDGTAKDVNLENAKSRYGYVPEGFQKLKNDIENKKKNSSISPRAVGGNYKNSNDCFYSEVLNSYGELLTGNIIAAVFDDVKAKNIKSAAKKLARIGIKGNLAGIAATMVSKDVQCTLKYGWF
>Cluster_2557_Allele_3
SNDCFYSEVLNSYGELLTGNIIAAVFDDVKAKNIKSAAKKLARIGIKGNLAGIAATMVSKDVQCTLKYGWF
>Cluster_2557_Allele_4
MNAIQKSVSLRKVLVISLSFLTILSMVLNFNFKEAQAQNKNNIADKNIETLNEKEIEKELDYIYGKIIVLDKDGTAKDVNLENAKSRYGYVPEGFQKLKNDIENKKKNSSISPRAVGGNYKNSNDCFYSEVLNSYGELLT
>Cluster_2557_Allele_5
RYGYVPEGFQKLKNDIENKKKNSSISPRAVGGNYKNSNDCFYSEVLNSYGELLTGNIIAAVFDDVKAKNIKSAAKKLARIGIKGNLAGIAATMVSKDVQCTLKYGWF
>Cluster_2557_Allele_6
MNAIQKSVSLRKVLVISLSFLTILSMVLNFNFKEAQAQNKNNIADKNIETLNEKEIEKELDYIYGKIIVLDKDGTAKDVNLENAKSRYGYVPEGFQKLKNDIE
>Cluster_2557_Allele_7
MNAIQNNISLKKILVVSLSILTILSMVLNFNFKEAQAQNKNTIADKNIETLNEKEIEKELNYIYGKIIILDKDGTAKDVNLENAKSRYGYVPEGFQKLKNDIENKKKTSSISPRAVGGNYKNSADCFYSEVLNSYGELLTGNIITAVFEDVKAKNLKGVAKKLAKIGIKGNLAGIAATMVSKDVQCNLKYGLL
>Cluster_2557_Allele_8
MNAIQKSVSLRKVLVISLSFLTILSMVLNFNFKEAQAQNKNNIADKNIETLNEKEIEKELDYIYGKIIVLDKDGTAKDVNLENAKSRYGYVPEGFQKLKNDIENKKKNSSISPRAVGGNYKNSNDCFYSEILNSYGELLTGNIIAAVFDDVKAKNIKSAAKKLARIGIKGNLAGIAATMVSKDVQCTLKYGWF
>Cluster_2786_Allele_0
MISNISIFAKDDKMQVSDKFNQIVAKMDYLKNKRNHLVHSSKIAEDEKKFLETYIKIEKYNESNIYLKDDKVNIKRKLNQNNFDFEMVKDIFEIREELVDLEIEDLSINNIESSYIFESTFFADVLDDVNFAKKQNLQKKRNSKSLESENVYKDKKKLLNTDIKTKFDMVTL
>Cluster_2786_Allele_1
MVKDIFEIREELVDLEIEDLSINNIESSYIFESTFFADVLDDVNFAKKQNLQKKRNSKSLESENVYKDKKKLLNTDIKTKFDMVTL
>Cluster_2786_Allele_2
MISNISIFAKDDKMQVSDKFNQIVAKMDYLKNKRNHLVHSSKIAEDEKSF
>Cluster_2786_Allele_3
MKKKFLETYIKIEKYNESNIYLKDDKVNIKRKLNQNNFDFEMVKDIFEIREELVDLEIEDLSINNIESSYIFESTFFADVLDDVNFAKKQNLQKKRNSKSLESENVYKDKKKLLNTDIKTKFDMVTL
>Cluster_2786_Allele_4
MNFAKKQNLQKKRNSKSLESENVYKDKKKLLNTDIKTKFDMVTL
>Cluster_2786_Allele_5
MISNISIFAKDDKMQVSDKFNQIVAKMDYLKNKRNHLVHSSKIAEDEKKFLETYIKIEKYNESNIYLKDDKVNIKRKLNQNNFDFEMVKDIFEIREELVDLEIEDLSINNIESSYIFESTFLLMY
>Cluster_2786_Allele_6
MKALFFADVLDDVNFAKKQNLQKKRNSKSLESENVYKDKKKLLNTDIKTKFDMVTL
>Cluster_2786_Allele_7
MISNISIFAKDDKMQVSDKFNQIVAKMDYLKNKRNHLVHSSKIAEDEKKFLETYIKIEKYNESNIYLKDDKVNIKRKLNQNNFDFEMVKDIFEIREELVDLEIEDLSINNIESSYIFESTFFC
>Cluster_28_Allele_63
MLNRENKTAITRKGMVSNRLNKFSIRKYTVGTASILVGTTLIFGLGNQEAKAAESTNKELNEATTSASDNQSSDKVDMQQLNQEDNTKNDNQKEMVSSQGNETTSNGNKLIEKESVQSTTGNKVEVSTAKSDEQASPKSTNEDLNTKQTISNQEALQPDLQENKSVVNVQPTNEENKKVDAKTESTTLNVKSDAIKSNDETLVDNNSNSNNENNADIILPKSTAPKRLNTRMRIAAVQPSSTEAKNVNDLITSNTTLTVVDADKNNKIVPAQDYLALKSQIKVDDKVKSGDYFTIKYSDTVQVYGLNPEDIKNIGDIKDPNNGETIATAKHDTANNLITYTFTDYVDRFNSVQMGINYSIYMDADTIPVSKNDVEFNVTIGNTTTKTTANIQYPDYVSRDNNSIGSAFTETVSHAGNAEDPGYYIQTVYVNPSEKTLTNAKLKVEAYHKDYPDNVGQINKNVTKIKIYQAPKDYVLNKGYDVNTNQLIDVTEQFKDKITYGTNDSVNVDFGSINNSYVVMVDTKFEFTTSESPTLVQMATLTSDGNRSVSTGNALGFTNNQSGGAGQEVYKIGNYVWEDTNKNGIQELGEVGVKGVTVVAYDNKTNKEVGRTITDEKGGYLIPNLPNGDYRVEFSNLPKGYEVTPSKQGNNEELDSNGLSSVITVNGKDNLSADLGIYKPKYNLGDYVWEDTNKNGIQDQDEKGISGVTVTLKDENGNVLKTVTTDADGKYKFTDLGNGNYKVEFTTPEGYTPTTVTSGSDIEKDSNGLTTTGVINGADNMTLDSGFYKTPKYNLGNYVWEDTNKDGKQDSTEKGISGVTVTLKNENGEVLQTTKTDKDGKYQFTGLENGTYKVEFETPSGYTPTQVGSGTDEGIDSNGTSTTGVIKDKDNDTIDSGFYKPTYNLGDYVWEDTNKNGVQDKDEKGISGVTVTLKDENDKVLKTVTTDENGKYQFTDLNNGTYKVEFETPSGYTPTSVTSGNDTEKDSNGLTTTGVIKDADNMTLDSGFYKTPKYSLGDYVWYDSNKDGKQDSTEKGIKDVKVTLLNEKGEVIGTTTTDENGKYRFDNLDSGKYKVIFEKPAGLTQTGTNTTEDDKDADGGEVDVTITDHDDFTLDNGYFEEDTSDSDSDSDSDSESDSDSDSDSDSDSDSDSDSDSDSDSDSDSDSDSDSDSDSDSDSDSDSDSDSDSDSDSDSDSDSDSD
>Cluster_28_Allele_68
MLNRENKTAITRKGMVSNRLNKFSIRKYTVGTASILVGTTLIFGLGNQEAKAAESTNKELNEATTSASDNQSSDKVDMQQLNQEDNTKNDNQKEMVSSQGNETTSNGNKLIEKESVQSTTGNKVEVSTAKSDEQASPKSTNEDLNTKQTISNQEALQPDLQENKSVVNVQPTNEENKKVDAKTESTTLNVKSDAIKSNDETLVDNNSNSNNENNADIILPKSTAPKRLNTRMRIAAVQPSSTEAKNVNDLITSNTTLTVVDADKNNKIVPAQDYLALKSQIKVDDKVKSGDYFTIKYSDTVQVYGLNPEDIKNIGDIKDPNNGETIATAKHDTANNLITYTFTDYVDRFNSVQMGINYSIYMDADTIPVSKNDVEFNVTIGNTTTKTTANIQYPDYVSRDNNSIGSAFTETVSHAGNAEDPGYYIQTVYVNPSEKTLTNAKLKVEAYHKDYPDNVGQINKNVTKIKIYQAPKDYVLNKGYDVNTNQLIDVTEQFKDKITYGTNDSVNVDFGSINNSYVVMVDTKFEFTTSESPTLVQMATLTSDGNRSVSTGNALGFTNNQSGGAGQEVYKIGNYVWEDTNKNGIQELGEVGVKGVTVVAYDNKTNKEVGRTITDEKGGYLIPNLPNGDYRVEFSNLPKGYEVTPSKQGNNEELDSNGLSSVITVNGKDNLSADLGIYKPKYNLGDYVWEDTNKNGIQDQDEKGISGVTVTLKDENGNVLKTVTTDADGKYKFTDLGNGNYKVEFTTPEGYTPTTVTSGSDIEKDSNGLTTTGVINGADNMTLDSGFYKTPKYNLGNYVWEDTNKDGKQDSTEKGISGVTVTLKNENGEVLQTTKTDKDGKYQFTGLENGTYKVEFETPSGYTPTQVGSGTDEGIDSNGTSTTGVIKDKDNDTIDSGFYKPTYNLGDYVWEDTNKNGVQDKDEKGISGVTVTLKDENDKVLKTVTTDENGKYQFTDLNNGTYKVEFETPSGYTPTSVTSGNDTEKDSNGLTTTGVIKDADNMTLDSGFYKTPKYSLGDYVWYDSNKDGKQDSTEKGIKDVKVTLLNEKGEVIGTTTTDENGKYRFDNLDSGKYKVIFEKPAGLTQTGTNTTEDDKDADGGEVDVTITDHDDFTLDNGYFEEDTSDSDSDSDSDSESDSDSDSDSDSDSDSDSDSDSDSDSDSDSDSDSDSDSDSDSDSDSDSDSDSDSDSDSDSDSDSDSDSDSDSDSDSDSDSDSDSDSDSDSDSDSDSDSDSDSDSDSDSDSDSDSDSDSDSDSDSDSDSDSDSDSDSDSDSDSDSDSDSDSDSDSDSDSDSDSDSDSDSDSDSDSDSDSDSDAGKHTPVKPMSTTKDHHNKAKALPETGNENSGSNNATLFGGLFAALGSLLLFGRRKKQNK
>Cluster_28_Allele_74
SDSDSDSDSDSDSDSDSDNDSDSDAGKHTPAKPMSTVKDQHKTAKALPETGSENNNSNNGTLFGGLFAALGSLLLFGRRKKQNK
>Cluster_2865_Allele_0
MKVSLIAAMDKNRVIGKENDIPWRIPKDWEYVKNTTKGHPIILGRKNLESIGRALPDRRNIILTRDKGFTFNGCEIVHSIEDVFELCKNEEEIFIFGGEQIYNLFFPYVEKMYITKIHHEFEGDTFFPEVNYEEWNEVFAQKGIKNDKNPYNYYFHVYERKNLLS
>Cluster_2937_Allele_12
MNIYDEYRSYVIEELDDCLTIQKNNDTAYYDVLEAINDLSNDSLCVLNHLYINEGQEETFEQKFLRRNKHLKNVDGFKALRFLRPRTAGRHYIIITLWENRKAFYHWQNSAEYKHTHKHRGTSKGADVKIINRELSYNIRIELADMV
>Cluster_3154_Allele_0
MIKKIKDIIKLEVNYLNRIDKDNTDNDGIILKANNNVNLPNEDNEAYVEIIFTMRSVESNSWENEKNKKRILDDENDQNIIGKLRVNYKIICDFSTEREEKMRDALLEIIEPYFRKEVETLLSNMKLPNFILPYRFWENEDN
>Cluster_3154_Allele_1
MEVNYLNRIDKDNTDNDGIILKANNNVNLPNEDNEAYVEIIFTMRSVESNSWENEKNKKRILDDENDQNIIGKLRVNYKIICDFSTEREEKMRDALLEIIEPYFRKEVETLLSNMKLPNFILPYRFWENEDN
>Cluster_3154_Allele_2
MIKKIKDIIKLEVNYLNRIDKDNTDNDGIILKANNNVNLPNEDNEVYVEIIFTMRSVESNSWENEKNKKRILDDENDQNIIGKLRVNYKIICDFSTEREEKMRDALLEIIEPYFRKEVETLLSNMKLPNFILPYRFWENEDN
>Cluster_3743_Allele_7
MMRTNNHITDLDAIELSSAWNYNSKLVTGKNALLSDSLLRDIKVLSSNAKGDADMLETELHAVINAMSQNKGKSVDALKNSTASLKNNLTKLKEQLDKTTH
>Cluster_3850_Allele_0
MNYETGFQLGVMDARLKKMRKQRDEYKKQRDELIGDIGKLRERNKELEKKASAWDRYCKSVEKDLINEFGKDGERVKFGMELNNKTFMEEDTNE
>Cluster_3850_Allele_1
MNYETGVQLGVMDARLKKMRKQRDEYKKQRDELIGDIGKLRERNKELEKKASAWDRYCKSVEKDLINEFGKDGERVKFGMELNNKTFMEEDTNE
>Cluster_3850_Allele_2
MNYETGFQLSVMDARLKKMRKQRDEYKKQRYELIGVIAKLRDCNKELEKKASAWDRYCKSVEKDLINKFGNDDERVKFGMELNNKIFMEDDTNE
>Cluster_3850_Allele_3
MNYETGFQLGVMDARLKKMRKQRDEYKKQRYELIGVIAKLRDCNKELEKKASAWDRYCKSVEKDLINKFGNDDERVKFGMELNNKIFMEDDTNE
>Cluster_3850_Allele_4
MNYETGFQLSVMDARLKKMRKQRDEYKKQRYELIGVIAKLRDCNKELEKKASAWDRYCKSVERDLINKFGNDDERVKFGMELNNKIFMEDDTNE
>Cluster_3850_Allele_5
MNYETGFQLGVMEARLKKMRKQRDEYKKQRDELIADIGKLRERNKDLEKKASTWDRYCKSVETDLINEFGKDDERVKFGMELNNKIFMEEDANE
>Cluster_3851_Allele_0
MLKWLQFTKQKGVHFPMQFLEPKNKNAKSVDWEISEQVRVIVKQYAEYAERTESEAVDEFLLNILDDKKFIEWIANKRSNKRIVEKMGIKDRVG
>Cluster_3851_Allele_1
MQFLEPKNKNAKSVDWEISEQVRVIVKQYAEYAERTESEAVDEFLLNILDDKKFIEWIANKRSNKRIVEKMGIKDRVG
>Cluster_4032_Allele_0
MSKRNSTGNASWGVGLNTEADEKSAYNNVQVGVGRRNKFFENIISVPLP
>Cluster_4032_Allele_1
GAPTQRISKRNSTGNASWGVGPNTEADEKSAYNNVQVGVGRRNKFFENIISVPLPSQTTLYKA
>Cluster_4032_Allele_2
SKRNSTGNASWGVGPNTEADEKSAYNNVQVGVGRRNKFFENIISVPLPSQTTLYKA
>Cluster_4032_Allele_3
RKEILQAMQVGVWAPTQRISKRNSTGNASWGGTTK
>Cluster_4032_Allele_4
MQVGDGPQHREFRKEILQAMQVGVWAPTQRISKRNSTGNASWGEGPNKEADEKSAYNNVQVGVGRRNKFCENIISVPLPYA
>Cluster_4032_Allele_5
MWAPTQRISKRNSTGNASWGEGPNTEADEKSAYNNVQVGVGRRNKFCENIISV
>Cluster_4032_Allele_6
MQVGDGPQHREFRKEILQTMQVSEAPTKKL
>Cluster_4032_Allele_7
MQVGRGPNTEADEKSAYNNVQVGVGRRNKF
>Cluster_4032_Allele_8
MGCGPQHREFRKEILQAMRVGVWAPTKRISKRNSTGNASWGVGPNTEAYDKSAYDNVQVGVVQR
>Cluster_4058_Allele_0
MKSVNIPDSFKTLKVGNTYDLNVVVEPSNQSKLLKYTTDQTNIVSINSDGQVTAEAQGIATVKAYVGNMSDTITINVEA
>Cluster_4058_Allele_1
MPDSIKTLKVGDTYDLNVVVEPSNQSKLLKYTTDQTNIVSINRDGQVTAEAQGIATVKATVGNMSDTITINVEA
>Cluster_4058_Allele_2
MKYTTDQTNIVSINSDGQVTAEAQGIATVKATVGNMSDTITINVEA
>Cluster_4058_Allele_3
MKYTTDQTNIVSINSDGQVTAEAQGIATVKAYVGNMSDTITINVEA
>Cluster_4058_Allele_4
MKYTTDQTNIVSINRDGQVTAEAQGIATVKATVGNMSDTITINVEA
>Cluster_4133_Allele_0
MQVGVGPQHREFRKEILQAMQVGVGRRNKFCENIISVPLPYA
>Cluster_4133_Allele_1
MQVGVGPQHREFRKEILQTMQVGVERNKFC
>Cluster_4133_Allele_2
MGPQHREFRKEILQTMQVGVGRRNKFCENIISVPLPYA
>Cluster_4133_Allele_3
PNTEADEKSAYNNVQVGDGPQHREFQKEILQTMQVGGAPT
>Cluster_4133_Allele_4
PNTEADEKSAYNNVQVGDGPQHREFRKEILQAMQVGVGRRNKFCENIISVPLPRTTIKQINSGSLSFLLYAQNLQ
>Cluster_4133_Allele_5
GPNKEADEKSAYNNVQVGDGPQHREFRKEILQAMRVGVWAPT
>Cluster_4162_Allele_0
MDIQTVNISFSSLVFVGILCLLIFAINKLKWWGGKKIFFIVWNIISAIFILLGTIVALIFIVFTAMLFASGKD
>Cluster_4162_Allele_1
MDIQTVNISFSSLVFVGILCLLIFAINKLKWWGGKKLFFIVWNIISAIFILLGTIVALIFIVFTAMLFASGKD
>Cluster_4218_Allele_0
MNNNLSLLMGKHRVTASKLSTVTGISRTSIHGLYHERTENPDTKTVMKLCEYFGVTPNEFFGINEKKEVK
>Cluster_4218_Allele_1
MNNNLSLLMGKHRVTASKLSTVTGISRTSIHGLYHERTENPDTKTVMKLCEYFNITPNEFFGIIEKEGVK
>Cluster_427_Allele_17
MAYFNQHQSMISKRYLTFFSKSKKKKPFSAGQLIGLILGPLLFLLTLLFFHPQDLPWKGVYVLAITLWIATWWITEAIPIAATSLLPIVLLPLGHILTPEQVSSEYGNDIIFLFLGGFILAIAMERWNLHTRVALTIINLIGASTSKILLGFMVATGFLSMFVSNTAAVMIMIPIGLAIIKEAHDLQEANTNQTSIQKFEKSLVLAIGYAGTIGGLGTLIGPPPLIILKGQYMQHFGHEISFAKWMIVGIPTVIVLLGITWLYLRYVAFRHDLKYLPGGQTLIKQKLDELGNMKYEEKVVQTIFVLASLLWITREFLLKKWEVTSSVADGTIAIFISILLFIIPAKNTEKHRRIIDWEVAKELPWGVLILFGGGLALAKGISESGLAKWLGEQLKSLNGVSPILIVIVITIFVLFLTEVTSNTATATMILPILATLSVAVGVHPLLLMAPAAMAANCAYMLPVGTPPNAIIFGSGKISIKQMASVGFWVNLISAIIIILVVYYVMPIVLGIDINQPLPLK
>Cluster_4318_Allele_0
MYQETIGGFSSQIKLLKEIVSSAFVGISISEQELIKVRYKVNEKNLKNNEMYYIYNYEYKKIKLFE
>Cluster_4509_Allele_0
MATFKRRKNNKKQDLILLRHEALEHYLMNKYNFNYDYAHKIVSKKYDYSIFIKKKVD
>Cluster_4509_Allele_1
MATFKRRKNNKKQDLILLRHEALEHYLMNKYNFNYDYAYKIVSKNTIIQFL
>Cluster_4515_Allele_0
MNKFFYFLIILLSVFLIFNFVNSILFDNPFDFLESFIYSLVFTLIYLGLEGHKKKKE
>Cluster_4515_Allele_1
MNKFIYFLIVLLSVFLIFNFVNSILFNNPFDFLESFIYSLVFTLIYLGLEGYKEKKK
>Cluster_4515_Allele_2
MNKFFYFLIILLSVFLIFNFVNSILFDNPFDFLESFIYSLVFTLIYLGLEGHKKKKG
>Cluster_4686_Allele_0
MAVVRGFGVFRCSIYYVTNYSIDEQGVQCFFCNITINEFNYFRIKYFEK
>Cluster_4804_Allele_0
MGLSLLLNIIEQADNKIINKIKEIRQPPHPFNMPRLSEFLTDWF
>Cluster_4811_Allele_0
MTRIDYESSKSIVLSFAFFLDYIMKLYFTMPKTILIIIEQMGV
>Cluster_4845_Allele_0
MSEVNAAINVLLTLTVTRVFQSKRATQFRTWPIYLALDHENH
>Cluster_4845_Allele_1
MSEVNAAINVLLTLTVTRVFQSKRATQFCTWPIYLALDHEDH
>Cluster_4866_Allele_0
MNQPYNIKLFYRTLNLIITTDFYKNKVSNHSRYTNNTNETI
>Cluster_4866_Allele_1
MNQPHNIKLFYRTLNLIITTDFYKNKVSNHSRYTNNTNETI
>Cluster_4866_Allele_2
MNQPHNIKLFYRTLNLIITTDFYKNKVSHHSRYTNNTNEAI
>Cluster_4888_Allele_0
MNDMMNLVINQIVIKLHYRDDWNEFIDIYSNTILLGLTIN
>Cluster_4888_Allele_1
MNDMMNLVINQIVIKLNYRDDWNEFIDIYSNTILLGLTIN
>Cluster_5036_Allele_0
MGFHLTTFVKKWIWSSFGQVNVLCIYFFKAGEDHFIF
>Cluster_61_Allele_47
MNNKKTATNRKGMIPNRLNKFSIRKYSVGTASILVGTTLIFGLSGHEAKAAEHTNGELNQSKNETTGTSENKTTEKVDSRQLKDNTQTATADQPKVTMSDSATVKETSSNMQSPQNATANQSTTQTSNVTTNDKSSTTYSNETDKSNLTQAKDVSATPKTTTIKPRTLNRMAVNTVAAPQQGTNVNDKVHFSNIDIAIDKGHLNKDTGKTEFWATSSDVLKLKANYTIDDSVKEGDTFTFKYGQYFRPGSVRLPAQNQNLYNAQGNIIAKGIYDSKTNTTTYTFTNYVDQYTNVSGSFEQVSFAKRENATTDKTAYKMEVTLGNDKYSKDVIVDYGNKKGQQLISSTNYINNEDLSRNMTVYVNQPKNKYTKETLVTNLTGYKFNPDAKNFKIYEVTNQNQFVDSFTPDTSKLTDVTDKFKITYSNDNKTATVDLLNGQSSSDKQYIIQQVAYPDNSSTDNGKIDYTLETQNGKSSWSNSYSNVNGSSTANGDQKKYNLGDYVWEDTNKDGKQDANEKGIKGVYVILKDSNGKELDRTTTDENGKYQFTGLSNGTYSVEFSTPAGYTPTTANAGTDDAVDSDGLTTTGVIKDADNMTLDSGFYKTPKYSLGDYVWYDSNKDGKQDSTEKGIKGVKVTLQNEKGEVIGTTETDENGKYRFDNLDSGKYKVIFEKPAGLTQTGTNTTEDDKDADGGEVDVTITDHDDFTLDNGYYEEETSDSDSDSDSDSDSDSDSDSDSDSDSDSYSDSDSYSDSDSDSDSDSDSDSDSDSDSDSDSDSDSDSDSDSDSDSDSDSDSDSDSDSDSDSDSDSDSDSDSDSDRDSDSDRDSDSDSDSDSDSDSDSDSDSDSDSDSDSDSDSDSDSDSDSDSDSDSD
>Cluster_679_Allele_10
MQAILNFIVDILSQPAILVALIAFIGLIVQKKPAATITSGTIKTILGFLILSAGADVVVRSLEPFGKIFQHAFGVQGIVPNNEAIVSLALKDFGTTAALIMVCGMIVNILIARFTNLKYIFLTGHHTFYMAAFLAIILTVSHIKGWLTIVIGALVLGLIMAVLPALLQPTMRKITGNDQVALGHFGSISYFAAGAVGQLFKGKSKSTEEIKFPKGLSFLRESTISISITMALLYFIACLFAGVSYVHESISDGQNFIVFSLIQGVTFAAGVFIILTGVRLILAEIVPAFKGISEKLVPNSKPALDCPIVFPYAQNAVLIGFFVSFITGVIGMFILFLFGGVVILPGVVAHFFLGATAAVFGNARGGIKGAVAGAALNGILITFLPLLFLPFLGELGGAATTFSDTDFLAVGIVFGNAVKYMGLFGAILFIIIVGATAILLKGRQKPQQ
>Cluster_723_Allele_15
MKKQVIISGLMLFSLFFGAGNLIFPPMLGHTAGQNMWIGMLGFALTGILLPFITVIVVAFYDEGVESVGNRIHPWFGFIFAVVIYMSIGAFYGIPRAANVAYEIGTRHILPVHNQWTLIIFAAIFFAIVYWISLNPSKIVDNLGKLLTPLLLLMVALLSIAVIFNPESVLSAPKDKYITHPFISGSLEGYFTMDLVAALAFSVVIVNGYKFKGLTDRMKILKYVCFSGLIAAILLGMIYFALAYVGASTAPGNFKDGTDILTYNSLRVFGSFGNLVFGMTVILACLTTCIGLVNACATFTKKHVPKFSYKIFALVFSIIGFLFTTLGLEMILKIAVPLLTLIYPVSIALVLISFANMFSTFRFSWAYRLATVITLIISILQILNSFNLLHGVILKWFMMLPLADIDLAWLVPFMLFAIIGFIIDVFIRRPKQATT
>Cluster_806_Allele_12
MKNNKISGFQWAMTIFVFFVITMALSIMLRDFQSIIGVKHFIFEVTDLAPLIAAIICILVFKYKKVQLAGLKFSISLKVIERLLLALILPLVILIIGMYSFNTFADSFILLQSTGLSVPITHILIGHILMAFVVEFGFRSYLQNIVETKMNTFFASIVVGLMYSVFSANTTYGTEFAAYNFLYTFSFSMILGELIRATKGRTIYIATTFHASMTFGLIFLFSEEIGDLFSIKVIAISTAIVAVGYIGLSLIIRGIAYLTTRRNLEELEPNNYLDHVNDDKETNHTEAEKSSSNIKNAEKTGVATASTVGIAKNDTENTVADEPSIHEGTEKTEAQHHIDNQTESNHDEDHDITSESVESAEPVKHAPQSDDLTNDSNEDEKQSLKEPATYKEDRRSSVVIDAEKHIEKTEEQSSDKNK
>Cluster_855_Allele_0
MFLLINIIGLIVFLGIAVLFSRDRKNIQWQSIGILVVLNLFLAWFFIYFDWGQKAVRGAANGIAWVVQSAHAGTGFAFASLTNVKMMDMAVAALFPILLIVPLFDILMYFNILPKIIGGIGWLLAKVTRQPKFESFFGIEMMFLGNTEALAVSSEQLKRMNEMRVLTIAMMSMSSVSGAIVGAYVQMVPGELVLTAIPLNIVNAIIVSCLLNPVSVEEKEDIIYSLKNNEVERQPFFSFLGDSVLAAGKLVLIIIAFVISFVALADLFDRFINLITGLIAGWIGIKGSFGLNQILGVFMYPFALLLGLPYDEAWLVAQQMAKKIVTNEFVVMGEISKDIASYTPHHRAVITTFLISFANFSTIGMIIGTLKGIVDKKTSDFVSKYVPMMLLSGILVSLLTAAFVGLFAW
>Cluster_9_Allele_38
MNLFRQQKFSIRKFNVGIFSALIATVTFISINPTTASAAEQNQPAQNQPAQPADPNAQPNANAGAQANPTAQPAAPANQGGQADPAANQGGQANPAGGAVQPAAGTTQPAGQGNQADPNNAAQAQPGNQAAPANQAGQGNNQATPNNNATPANQTQPANAPAGAQPAAAVAANGQTQDPNASNTGEGSINTTLTFDDPAISTDENRQDPTVTVTDKVNGYSLINNGKIGFVNSELRRSDMFDKNNPQNYQARGNVAALGRVNANDSTDHGNFNGISKTVNVKPDSELIINFTTMQTNSKQGATNLVIKDAKKNTELATVNVAKTGTAHLFKVPTDADRLDLQFIPDNTAVADASRITTNKDGYKYYSFIDNVGLFSGSHLYVKNRDLAPKATNNKEYTINTEIGNNGNFGASLKADQFKYEVTLPQGVTYVNDSLTTTFPNGNEDSTVLKNMTVNYDQTANKVTFTSQGVTTARGTHTKEVLFPDKSLKLSYKVNIANIDTPKNIDFNEKLTYRTASDVVINNAQPEVTLTADPFSVAVEMNKDALQQQVNSQVDNSHYTTASIAEYNKLKQQADTILNEDANHVETANRASQADIDGLVTKLQAALIDNQAAIAELDAKAQEKITAAQQSKKVTQDEVAALVTKINNDKNNAIAEINKQTTAQGVTTEKDNGIAVLEQDVITPTVKPQAKQDIIQAVTTRKQQIKKSTASLQDEKDVANDKIGKIETKAIKDIDAATTNAQVEAIKTKAINDINQTAPATTAKAEALEEFDEVVQAQIDQAPLNPDTTNEEVAEAIERINAAKVSGVKAIEATTTAQDLERVKNEEIFKIENITDSTQTKMDAYKEVKQAATARKAQNATVSNATDEEVAEANAAVDAAQTEGLHDIQVVKSQQEVADTKAKVLDKINAIQTQSRVKPAADTEVDNAYNTRKQEIQNSNASTTEEKEAAYTELDAKKQEARTNLDAANTNSAVTTAKDNGIAAINQVQAATTKKSDAKAEIAQKASERKTAIEAMNDSTSEEQQAAKDKVDQAVVTANADIDNAAANSDVDNAKTTNEATIAAITPDANVKPQAKQAIADKVQAQETAIDANNGAITEEKAAAKQQVQTEKTTADTAIDGAHSNAEVEAAKNAEIAKIEAIQPATTTKDNAKQAIATKANERKTAIAQTQDITAEEIAAANADVDNAVIQANSNIEAANSQNDVDQAKTTGETSIDQVTPTVNKKATARNEITTTLNNKLQEIQATPDATDEEKQDAETEANTENAKANQAITAATTNAEVDEAKTNAEAAINAVTPKVMKKQAAKDEIDQLQAAQTAVINNDQNATNEEKEAAIQQLATAVTDAKNNITAATDNNGVDTAKDAGKNSIQSTQPATAVKSNAKNDVDQAVTTQNQAIDNTTGATTEEKNAAKDLVSKAKEKAYQDILNAQTTNDVTQLKDQAVADIQGITADTTIKDVAKGELTAKANEQKALIAQTADATTEEKEQANQQVDAQLTQGNQNIENAQSIDDVNTAKDNAVQAIDPIQASTDVKTNARAELLNEMQNKITEILNDNTTTNEEKGKDIGPVRAAYEEGLNNINVANSTGDVTTAKDAAVQKVQQLHANPVKKPAGKTELDQAAADKKTQIEQTPNASQQEINDAKQEVDTELNQAKTNIDQSSTDDYVDAAVRDRKAKINAVKTFSEYKKDALAKIADAYNAKVNEADNSNASTSSEIAEAKQKLAELKQTADQNVNQATSKDDIEVQIHNDLDNINDYTIPTGKKESATTDLYAYADQKKNNISADTNATQDEKQQAIKQVDQNVQTALESINNGVDNSDVDDALTQGKATIDAVQVDATVKAKANQAIDAKAQETKESIDQSDQLTAEEKTEALATIKQITDQAKQGITDATTTAEVEKAKAQGLEAFDNIQIDSTEKQKAIEELETALDQIEAGVNVDSDATTEEKEVFTNALEEILSKATEDISDQTTNAEIATVKNSALEQLKAQRINPEVKKNALEAIREVVNKQIEIIKNADADASAKEIARTDLGRYFDRFADDLDKTQTNAEVAELQNVTIPAIEAIVPQNDPDANHSSSDNNDATANTNVNAEPDNAGQPNVTESTDNANADTSSTTTNNHNDAATGETTATSTNNSSTDDANDKPTANNNSSVDASIDNSATGNGTTDKPATTESTEKTSSADSKDNASVNDSNQNAEVNNSAESQPTNGKVAQPKSENKAKVEKDGRDSTNQSMVESTTETLPSADITEPNVPSNTSKDKEESTSNQTDAGQLKSETNVASNEADKSPSKADTEVSNKPSTSASSEAKDKMTSTEDSQKADMATADTKDNQASIGSSADANNKATQNDGANASPATVSNGSNSANQDMLNVTKPEENKANAKSDQQGKVNKPKQQAKTLPDTGMSHNDDLPYAELALGAGMAFLIRRFTKKDQQTEE
