# Supplementary material for: Machine learning with random subspace ensembles identifies antimicrobial resistance determinants from pan-genomes of three pathogens
Source: PLoS Comput Biol. 2020 Mar 2;16(3):e1007608. doi: 10.1371/journal.pcbi.1007608 (PMC7067475; doi:10.1371/journal.pcbi.1007608)
Supplement: S3 Dataset — Files are named <organism>_<antibiotic>_top_hits_seqs.faa, which each contain all protein sequences relevant to the top 50 hits of the corresponding organism-antibiotic case. For selected alleles, the exact protein sequence of the allele is included. For selected genes, the protein sequences of all alleles of that gene observed in the organism’s pan-genome are included. The most commonly observed allele for selected genes is available in S4 Dataset. (ZIP) [file pcbi.1007608.s022.zip › top_hit_seqs/Saureus_TET_top_hit_seqs.faa]

>Cluster_1182_Allele_3
MDNDRQKALDTVIKNMEKSFGKGAVMKLGDNIGRRVSTTSTGSVTLDNALGVGGYPKGRIIEIYGPESSGKTTVALHAIAEVQSNGGGAAFIDAEHALDPEYAQALGVDIDNLYLSQPDHGEQGLEIAEAFVRSGAVDIVVVDSVAALTPKAEIEGEMGDTHVGLQARLMSQALRKLSGAISKSNTTAIFINQIREKVGVMFGNPETTPGGRALKFYSSVRLEVRRAEQLKQGQEIVGNRTKIKVVKNKVAPPFRVAEVDIMYGQGISKEGELIDLGVENDIVDKSGAWYSYNGERMGQGKENVKMYLKENPQIKEEIDRKLREKLGISDGDVEETEDTPKSLFDEE
>Cluster_1262_Allele_0
DVDYAKSSFKASRELYGKTDGNQGHVIIQSFKPGEVTPEQCNQLGLALAEKLVPNHQVAVYTHNDTDHVHNHIVINSIDLETGKKFNNNKQALRNVRNFNDEVCMEHGLSVPEKNTARLRYTQTEKAIADPNTKSTAQYSWKDEIREAIDQSQATNMDEFKDHLNQHGIEIERVTPKSITYRHLAEDKKVRGRKLGEDYNKGGIEDGFERQIQQRRQQERDSDIECQPKRPISSRDEATKRDTGITQADWDQFAQDTNELERSRQAAESARLADEKARRDREKRERAKQTSRRIINNDRDHGLEL
>Cluster_1262_Allele_1
MATTKLSATKSTSRAINYAEKRAVEKSGLNCDVDYAKSSFKASRELYGKTDGNQGHVIIQAFKPDEVTPEQCNQLGLELAEKFAPNHQVAVYTHNDRLKKFQ
>Cluster_1262_Allele_2
MIDLRNFNDEVCRNHGLSVPEKDTARLRYTQTEKAIADPNIKSTAQYSWKDEIREAIDQSQATNMDELKTHLSQYSIEIERVTPKSITYRHLAEDKKVRGRRLGENYNKGGIEDGFERQIQRRQQERDSEHDYQPKRRTSNRDESTERDTSITQSDWDRFAKDTNELERSRKAAESARLAHEKARRDREARIQAERETRTIINNDRDHGYEL
>Cluster_1262_Allele_3
MATTKLSATKSTSRAINYAEKRAVEKSGLNCDVDYAKSSFKASRELYGKTDGNQGHVIIQAFKPDEVTPEQCNQLGLELAEKFAPNHQVAVYTHNDTDHVHNHIVINSINLETGKKFNNNKQALRDLRNFNDEVCRNHGLSVPEKDTARLRYTQTEKAIADPNIKSTAQYSWKDEIREAIDQSQATNMDELKTHLSQYSIEIERVTPKSITYRHLAEDKKVRGRRLGENYNKGGIEDGFERQIQRRQQERDSEHDYQPKRRTSNRDESTERDTSITQSDWDRFAKDTNELERSRKAAESARLAHEKARRDREARIQAERETRTIINNDRDHGYEL
>Cluster_1262_Allele_4
MATTKLSATKSTSRAINYAEKRAVEKSGLNCDVDYAKSSFKASRELYGKTDGNQGHVIIQSFKPGEVTPEQCNQLGLALAEKLAPNHQVAVYTHNDTDHVHNHIVINAIDLETGKKFNNNKQALRNVRNFNDEVCREHSLSVPDKDTARLRYTQTEKAIADPNTQSTAQYSWKDEIREAIDQSQATNMDEFKDHLKQHGITIERVTPKSITYRHLAEDKKVRGRKLGEDYNKGGIEDGFERQIQRKQQTERASDTDVQPKRRTSSRDEATERDTGVTQADWDKFAQDTNELERSRQAAESARLVDEKARRDREERAREKQASRTIINDDRDHGLEL
>Cluster_1411_Allele_0
MYKNNHANHSNHLENHDLDNFSKTGYSNSRLDAHTVCISDPKLSFDAMTIVGNLNRDNAQALSKFMSVEPQIRLWDILQTKFKAKALQEKVYIEYDKVKADSWDRRNMRIEFNPNKLTRDEMIWLKQNIISYMEDDGFTRLDLAFDFEDDLSDYYAMSDKAVKKTIFYGRNGKPETKYFGVRDSNRFIRIYNKKQERKDNADAEVMSEHLWRVEIELKRDM
>Cluster_1411_Allele_1
EVMSEHLWRVEIELKRDMVDYWNDCFSDLHILQPDWKTIQRTADRAIVFMLLSDEEEWGKLHRNSRTKYKNLIKEISPVDLTDLMKSTLKANEKQLQKQIDFWQHEFKFWK
>Cluster_1411_Allele_2
MYKNNHANHSNHLENHDLDNFSKTGYSNSRLDAHTVCISDPKLSFDAMTIVGNLNRDNAQALSKFMSVEPQIRLWDILQTKFKAKALQEKVYIEYDKVKADSWDRRNMRIEFNPNKLTRDEMIWLKQNIISYMEDDGFTRLDLAFDFEDDLSDYYAMSDKAVKKTIFYGRNGKPETKYFGVRDSNRFIRIYNKKQERKDNADAEVMSEHLWRVEIELKRDMVDYWNDCFSDLHILQPDWKTIQRTADRAIVFMLLSDEEEWGKLHRNSRTKYKNLIKEISPVDLTDLMKSTLKANEKQLQKQIDFWQHEFKFWK
>Cluster_1411_Allele_3
MCISDPKLSFDAMTIVGNLNRDNAQALSKFMSVEPQIRLWDILQTKFKAKALQEKVYIEYDKVKADSWDRRNMRIEFNPNKLTRDEMIWLKQNIISYMEDDGFTRLDLAFDFEDDLSDYYAMSDKAVKKTIFYGRNGKPETKYFGVRDSNRFIRIYNKKQERKDNADAEVMSEHLWRVEIELKRDMVDYWNDCFSDLHILQPDWKTIQRTADRAIVFMLLSDEEEWGKLHRNSRTKYKNLIKEISPVDLTDLMKSTLKANEKQLQKQIDFWQHEFKFWK
>Cluster_1411_Allele_4
RFFMYKNNHANHSNHLENHDLDNFSKTGYSNSRLDAHTVCISDPKLSFDAMTIVGNLNRDNAQALSKFMSVEPQIRLWDILQTKFKAKALQEKVYIEYDKVKADSWDRRNMRIEFNPNKLTRDEMIWLKQNIISYMEDDGFTRLDLAFDFEDDLSDYYAMSDKAVKKTIFYGRNGKPETKYFGVRDSNRFIRIYNKKQERKDNADAEVMSEHLWRVEIELKRDMVDYWNDCFSDLHILQPDWKTIQRTADRAIVFMLLSDEEEWGKLHRNSRTKYKNLIKEISPVDLTDLMKSTLKANEKQLQKQIDFWQHEFKFWK
>Cluster_1411_Allele_5
MSTENYSNYLQNKDLDNFSKTGYSNSRLSGNFFTTPQPELSFDAMTIVGNLNKTNAKKLSDFMSTEPQIRLWDILQTKFKAKALQEKVYIEYDKVKADSWDRRNMRVEFNPNKLTHEEMLWLKQNIIDYMEDDGFTRLDLAFDFEDDLSDYYAMTDKAVKKTIFYGRNGKPETKYFGVRDSDRFIRIYNKKQERKDNADVEVMSEHLWRVEIELKRDMVDYWNDCFDDLHILKPDWTTPEKVKEQAMVYLLLNEEGTWGKLERHAKYKYKQLIKEISPIDLTKLMKSTLKENEKQLQKQIDFWQREFRFWK
>Cluster_1411_Allele_6
MCISDPKLSFDAMTIVGNLNRDNAQALSKFMSVEPQIRLWDILQTKFKAKALQEKVYIEYDKVKADSWDRRNMRIEFNPNKLTRDEMIWLKQNIISYMEDDGFTRLDLAFDFEDDLSDYYAMSDKAVKKTIFYGRNGKPETKYFGGRDSNRFIRIYNKKQERKDNADAEVMSEHLWRVEIELKRDMVDYWNDCFSDLHILQPDWKTIQRTADRAIVFMLLSDEEEWGKLHRNSRTKYKNLIKEISPVDLTDLMKSTLKANEKQLQKQIDFWQHEFKFWK
>Cluster_1411_Allele_7
MSKNNHANHSNHLENHDLDNFSKTGYSNSRLDAHTVCISDPKLSFDAMTIVGNLNRDNAHALSKFMSVEPQIRLWDILQTKFKAKALQEKVYIEYDKVKADTWDRRNMRIEFNPNKLTRDEMIWLKQNIISYMEDDGFTRLDLAFDFEDDLSDYYAMSDKAVKKTIFYGRNGKPETKYFGVRDSNRFIRIYNKKQERKDNADAEVMSEHLWRVEIELKRDMVDYWNDCFSDLHILQPDWKTIQRTADRAIVFMLLSDEEEWGKLHRNSRTKYKNLIKEISPVDLTDLMKSTLKANEKQLQKQIDFWQHEFKFWK
>Cluster_1411_Allele_8
MIKKAEEIQAKQSLENENLNFSKTGYSNSRLDAHTVCISDPKLSFDAMTIVGNLNRDNAQALSKFMSVEPQIRLWDILQTKFKAKALQEKVYIEYDKVKADSWDRRNMRIEFNPNKLTRDEMIWLKQNIISYMEDDGFTRLDLAFDFEDDLSDYYAMSDKAVKKTIFYGRNGKPETKYFGVRDSNRFIRIYNKKQERKDNADAEVMSEHLWRVEIELKRDMVDYWNDCFSDLHILQPDWKTIQRTADRAIVFMLLSDEEEWGKLHRNSRTKYKNLIKEISPVDLTDLMKSTLKANEKQLQKQIDFWQHEFKFWK
>Cluster_1411_Allele_9
MIKKAEEIQTKQSLENENLNFSKTGYSNSRLDAHTVCISDPKLSFDAMTIVGNLNRDNAQALSKFMSVEPQIRLWDILQTKFKAKALQEKVYIEYDKVKADSWDRRNMRIEFNPNKLTRDEMIWLKQNIISYMEDDGFTRLDLAFDFEDDLSDYYAMSDKAVKKTIFYGRNGKPETKYFGVRDSNRFIRIYNKKQERKDNADAEVMSEHLWRVEIELKRDMVDYWNDCFSDLHILQPDWKTIQRTADRAIVFMLLSDEEEWGKLHRNSRTKYKNLIKEISPVDLTDLMKSTLKANEKQLQKQIDFWQHEFKFWK
>Cluster_1411_Allele_10
MIKKTEEIQAKQSLENENLNFSKTGYSNSRLDAHTVCISDPKLSFDAMTIVGNLNRDNAQALSKFMSVEPQIRLWDILQTKFKAKALQEKVYIEYDKVKADSWDRRNMRIEFNPNKLTRDEMIWLKQNIISYMEDDGFTRLDLAFDFEDDLSDYYAMSDKAVKKTIFYGRNGKPETKYFGVRDSNRFIRIYNKKQERKDNADAEVMSEHLWRVEIELKRDMVDYWNDCFSDLHILQPDWKTIQRTADRAIVFMLLSDEEEWGKLHRNSRTKYKNLIKEISPVDLTDLMKSTLKANEKQLQKQIDFWQHEFKFWK
>Cluster_1411_Allele_11
MSKNNHANHSNHLENHDLDNFSKTGYSNSRLDAHTVCISDPKLSFDAMTIVGNLNRDNAHALSKFMSVEPQIRLWDILQTKFKAKALQEKVYIEYDKVKADTWDRRNMRIEFNPNKLTRDEMIWLKQNIISYMEDDGFTRLDLAFDFEDDLSDYYAMSDKAVKKTIFYGRNGKPE
>Cluster_1411_Allele_12
KKTIFYGRNGKPETKYFGVRDSNRFIRIYNKKQERKDNADAEVMSEHLWRVEIELKRDMVDYWNDCFSDLHILQPDWKTIQRTADRAIVFMLLSDEEEWGKLHRNSRTKYKNLIKEISPVDLTDLMKSTLKANEKQLQKQIDFWQHEFKFWK
>Cluster_1411_Allele_13
MSRKEQEIHSKQSTSQEVTNYTSTGYSNSRLDAHTVCISDPKLSFDAMTIVGNLNRDNAHALSKFMSVEPQIRLWDILQTKFKAKALQEKVYIEYDKVKADTWDRRNMRIEFNPNKLTRDEMIWLKQNIISYMEDDGFTRLDLAFDFEDDLSDYYAMSDKAVKKTIFYGRNGKPETKYFGVRDSNRFIRIYNKKQERKDNADAEVMSEHLWRVEIELKRDMVDYWNDCFSDLHILQPDWKTIQRTADRAIVFMLLSDEEEWGKLHRNSRTKYKNLIKEISPVDLTDLMKSTLKANEKQLQKQIDFWQHEFKFWK
>Cluster_1411_Allele_14
MSKNNHANHSNHLENHDLDNFSKTGYSNSRLNRHTMYTPEPKLSFDAMTIVGNLNKNNAHKLSEFMSVEPQIRLWDILQTKFKAKALQEKVYIEYDKVKADTWDRRNMRVEFNPNKLTHEEMLWLKQNIIDYMEDDGFTRLDLAFDFEYDLSDYYAMTDKSVKKTIFYGRNGKPETKYFGVRDSDRFIRIYNKKQERKDNADIKIMSEHLWRVEIELKRDMVDYWNDCFNDLHILQPDWKTIERTSDRAMVFMLLNDEEEWGKLERRTKNKYKKLIKEISLIDLTDLMKSTLKANEKQLQKQIDFWQREFRFWK
>Cluster_1411_Allele_15
MSTENYSNYLQNKDLDNFSKTGYSNSRLSGNFFTTPQPELSFDAMTIVGNLNKTNAKKLSDFMSTEPQIRLWDILQTKFKAKALQEKVYIEYDKVKADSWDRRNMRVEFNPNKLTHEEMLWLKQNIIDYMEDDGFTRLDLAFDFEDDLSDYYAMTDKAVKKTIFYGRNGKPE
>Cluster_1411_Allele_16
KKTIFYGRNGKPETKYFGVRDSDRFIRIYNKKQERKDNADVEVMSEHLWRVEIELKRDMVDYWNDCFDDLHILKPDWTTPEKVKEQAMVYLLLNEEGTWGKLERHAKYKYKQLIKEISPIDLTKLMKSTLKENEKQLQKQIDFWQREFRFWK
>Cluster_1411_Allele_17
MYKNNHANHSNHLENHDLDNFSKTGYSNSRLDAHTVCISDPKLSFDAMTIVGNLNRDNAQALSKFMSVEPQIRLWDILQTKFKAKALQEKVYIEYDKVKADSWDRRNMRIEFNPNKLTRDEMIWLKQNIISYMEDDGFTRLDLAFDFEDDLSDYYAMSDKAVKKTIFYGRNGKPETKYFGVRDSNRFIRIYNKKQERKDNADAEVMSEHLWRVEIELKRDMVDYWNDCFSDLHILQPDWKTIQRTADRAIDFMLLSDEEEWGKLHRNSRTKYKNLIKEISPVDLTDLMKSTLKANEKQLQKQIDFWQHEFKFWK
>Cluster_1411_Allele_18
MSVEPQIRLWDILQTKFKAKALQEKVYIEYDKVKADSWDRRNMRIEFNPNKLTRDEMIWLKQNIIDYMEDDGFTRLDLAFDFEDDLSDYYAMSDKAVKKTIFYGRNGKPETKYFGVRDSNRFIRIYNKKQERKDNADAEVMSEHLWRVEIELKRDMVDYWNDCFSDLHILQPDWKTIQRTADRAIVFMLLSDEEEWGKLHRNSRTKYKNLIKEISPVDLTDLMKSTLKANEKQLQKQIDFWQHEFKFWK
>Cluster_1416_Allele_4
MKRSSKSKMSLPKKIFLWVFGILVILAIVVVVYVAAKIFITGNKIHNPLDRNHSELRDKKVSLNDGDPFTIALFGVDSDADRKKKGGGERSDSIMILSINPKTKKTEIVSIPRDTRAEIVGRGTTEKIAHAYAYGGPNMAGKSLEKLMNVPIDHYATIDMDGLHNMIDSIGGVDVVSNDTFTVDGVRFTKGQQTHVNGDQALKFIRSRKEEGAGGDFGRQQRQQIVLEAMANKIASPSSITHFNSLMNEIQNNVKTDLTLGDLNTIRSNYKDANDTINKHQLSGQGGIQSDGLYYFIPSEQSKAESTKLLKDNLE
>Cluster_164_Allele_0
MINSIIEKYQFSKKQIEAVLTLLEEKNTVPFIARYRKEQTGGLDEVQIKQIDDEYQYMVNLQKRKEEVIKNIEQQGLLTEELKKDILKQNKLQRVEDLYRPFKQKKKTRATEAKRKGLEPLAIWMKARKHEVSIEEKAQQFINEEVQSVEDAIKGAQDIIAEQISDNPKYRTKILKDMYHQGVLTTSKKKNAEDEKGIFEMYYAYSEPIKRIANHRVLAVNRGEKEKVLSVKFEFDTTSVEDFIARQEINHNNVNRSYILEAIKDSLKRLIVPSIEREIHADLTEKAENHAIDVFSENLRNLLLQPPMKGKQILGVDPAFRTGCKLAVINPFGTFIAKGVIYPHPPVSKKEAAEKDFVQMVKAYDVQLIAIGNGTASRETEQFVADLIKKHQLPVQFIIVNEAGASVYSASEIARDEFPDFQVEERSAVSIGRRVQDPLSELVKIDPKSIGVGQYQHDVNQKALENALTFVVETAVNQVGVDVNTASSSLLQYVSGLSSQIAKNIIAYREENGAIKHNKELSKIKRLGAKTFEQSIGFLRIVDGSEPLDNTSIHPESYKVTYQLLDKLGFGGNDLGSDALKAKLNSLDMDELAIELQVGVPTLEDIIKSLKAPNRDPRDEFETPILKSDVLSIEDLQEGMKLSGTVRNVVDFGAFVDIGVKQDGLVHVSKLSKKFVKNPMDIVSVGDIVDVWIYSIDKNKDKVSLTMIDPHE
>Cluster_1676_Allele_0
MATTKISSTKSTSRAINYAEKRAVVKSSHNCDIDFAKSAFKITREVYGKTGGNQGHVVIQSFKPGEVTPEQCNQLGLELAERIAPNHQVAVYTHDDTDHVHNHIVINSIDLETGKKFNNNKKALYDIRNASDEICKKHNLSVPERNASMRYTQAEKGLIEKGKSSWKDEIRDAIEQSQATNFEELERDLNQLDITIDRVTNKTITYRHLKENKKVRGKNLGEQFDKGALENEFAVANERREFEQQLSKHEPTETEHRFRDTETHFERPRKLRIKSREDDFELE
>Cluster_1676_Allele_1
MATTKLGNTKSASRAINYAEKRAEEKSGLNCDIDYAKSSFKQTRALYGKENGVQAHTVIQSFKPGEVTPEQCNQLGLELAEKIAPNHQVAVYTHADTNHVHNHIVINSIDLETGKKYQSNKKQREFVKQKNDEVCREHGLSVPERNATMRYTQAEKGLIEKGKSSWKDEIRDAIEQSQATNFEELERELNQLDITIDRVTNKTITYRHLKENKKVRGKNLGEQFDKGALENEFAVANERREFEQQLSKHEPTETEHRFRDTETHFERPRKLRIKSREDDFELE
>Cluster_1676_Allele_2
MATTKLGNTKSASRAINYAEKRAEEKSGLNCDIDYAKSSFKQTRALYGKENGVQAHTVIQSFKPGEVTPEQCNQLGLELAEKIAPNHQVAVYTHADTNHVHNHIVINSIDLETGKKYQSNKKQREFVKQKNDEVCREHGLSVPERNASMRYTQAEKGLIEKGKSSWKDEIRDAIEQSQATNFEELERELNQLDITIDRVTNKTITYRHLKENKKVRGKNLGQQFDKGALENEFAVANERREFEQQLSKHEPTETEHRFRDTETHFERPRKLRIKSREDDFELE
>Cluster_1750_Allele_56
MYKNYNMTQLTLPIETSVRIPQNWKYDEFNDEFICPNNKRIGFKRYAYRNDRYGFKRDFKLYECDDCSACSLRQQCMKPNSKSNKKIMKNYNWEYFKAQINQKLSEPETKKIYSQRKIDVEPVFGFMKAILGFTRMSVRGINKVKRELGFVLMALNIRKIAAQRAVHYKIHIKKADFYQIINRNQLFYIA
>Cluster_1750_Allele_64
MSVRGINKVKRELGFVLMVLNIRKIAAQRAVHYKIHIKKADFYQIINRKQLF
>Cluster_194_Allele_0
MHHVNKYFNQTMVIEALKMSFYKLNLKQLIKNPIMFVVEVGMILTLILICFPDIFGTSYLSRGYLITIFIILLITILFANFSEAFAEGRGKAQADSLRQAQSNLTARLIEENGAYRIVNATELKAGQNIRVENGETIPADGVVINGLATVDESAITGESAPVIKESGGDFDGVIGGTLVTSDWLEIRVESEAGTSFLDKMIALVEGAERNKTPNEIALFTLLTTLTIIFLVVIVTLYPIASYLHLILPIAMLIALTVCLIPTTIGGLLSAIGIAGMDRVTQFNVLAKSGRAVEVCGDVDVMILDKTGTITYGNRIASEFLPVNQQMLEKLIVAAYMSSIYDDTPEGKSIVRLAKQMYINELPKDIDGTYKPFTAETRMSGIITNEISVFKGAPNSMINLVKQQQGNIPLNIESLCMDVSSKGGTPLIVIENNVMLGVIYLKDVIKDGLVERFTELRKMGIETVMCTGDNALTAATIAKEAGVDRFVAECKPEDKIKVIKDEQAKGHIVAMTGDGTNDAPALAQANIGLAMNSGTISAKEAANLIDLDSNPTKLIEVVKIGKQLLMTRGALTTFSLANDVAKYFAILPALMMSTIPEMTSLNIMHLSSPKSAIISALIFNALIIVALIPIAMKGVKVKGYSIDRIFINNMLIYGLGGLIVPFLGIKLIDMIVQFFV
>Cluster_2030_Allele_0
MNEKNIKHSQNFITSKHNIDKIMTNIRLNEHDNIFEIGSGKGHFTLELVQRCNFVTAIEIDHKLCKTTENKLVDHDNFQVLNKDILQFKFPKNQSYKIFGNIPYNISTDIIRKIVFDSIADEIYLIVEYGFAKRLLNTKRSLALFLMAEVDISILSMVPREYFHPKPKVNSSLIRLNRKKSRISHKDKQKYNYFVMKWVNKEYKKIFTKNQFNNSLKHAGIDDLNNISFEQFLSLFNSYKLFNK
>Cluster_2030_Allele_1
MNEKNIKHSQNFITSKHNIDKIMTNIRLNEHDNIFEIGSGKGHFTLELVQRCNFVTAIEIDHKLCKTTENKLVDHDNFQVLNKDILQFKFPKNQSYKIFGNIPYNISTDIIRKIVFDSIADEIYLIVEYGFAKRLLNTKRSLALLLMAEVDISILSMVPREYFHPKPKVNSSLIRLNRKKSRISHKDKQKYNYFVMKWVNKEYKKIFTKNQFNNSLKHAGIDDLNNISFEQFLSLFNSYKLFNK
>Cluster_2030_Allele_2
MNEKNIKHSQNFITSKHNIDKIMTNIRLNEHDNIFEIGSGKGHFTLELVQRCNFVTAI
>Cluster_2030_Allele_3
FVTAIEIDHKLCKTTENKLVDHDNFQVLNKDILQFKFPKNQSYKIFGNIPYNISTDIIRKIVFDSIADEIYLIVEYGFAKRLLNTKRSLALLLMAEVDISILSMVPREYFHPKPKVNSSLIRLNRKKSRISHKDKQKYNYFVMKWVNKEYKKIFTKNQFNNSLKHAGIDDLNNISFEQFLSLFNSYKLFNK
>Cluster_2030_Allele_4
LCKTTENKLVDHDNFQVLNKDILQFKFPKNQSYKIFGNIPYNISTDIIRKIVFDSIADEIYLIVEYGFAKRLLNTKRSLALLLMAEVDISILSMVPREYFHPKPKVNSSLIRLNRKKSRISHKDKQKYNYFVMKWVNKEYKKIFTKNQFNNSLKHAGIDDLNNISFEQFLSLFNSYKLFNK
>Cluster_2030_Allele_5
KLVDHDNFQVLNKDILQFKFPKNQSYKIFGNIPYNISTDIIRKIVFDSIADEIYLIVEYGFAKRLLNTKRSLALFLMAEVDISILSMVPREYFHPKPKVNSSLIRLNRKKSRISHKDKQKYNYFVMKWVNKEYKKIFTKNQFNNSLKHAGIDDLNNISFEQFLSLFNSYKLFNK
>Cluster_2030_Allele_6
MNEKNIKHSQNFITSKHNIDKIMTNIRLNEHDNIFEIGSGKGHFTLELVQRCNFVTAIEIDHKLCKTTENKLVDHDNFQVLNKDILQF
>Cluster_2030_Allele_7
FVMKWVNKEYKKIFTKNQFNNSLKHAGIDDLNNISFEQFLSLFNSYKLFNK
>Cluster_2030_Allele_8
IEIDHKLCKTTENKLVDHDNFQVLNKDILQFKFPKNQSYKIFGNIPYNISTDIIRKIVFDSIADEIYLIVEYGFAKRLLNTKRSLALFLMAEVDISILSMVPREYFHPKPKVNSSLIRLNRKKSRISHKDKQKYNYFVMKWVNKEYKKIFTKNQFNNSLKHAGIDDLNNISFEQFLSLFNSYKLFNK
>Cluster_2030_Allele_9
MNEKNIKHSQNFITSKHNIDKIMTNIRLNEHDNIFEIGSGKGHFTLELVQRCNFVTAIEIDHKLCKTTENKLVDH
>Cluster_2030_Allele_10
MNEKNIKHSQNFITSKHNIDKIMTNIRLNEHDNIFEIGSGKGHFTLELVQRCNFVTAIEIDHKLCKTTENKLVDHDNFQVLNKDILQFKFPKNQSYKIFGNIPYNISTDIIRKIVFDSIADEIYLIVEYGFAKRLLNTKRSLALFLMAEVDISILSMVPREYFHPKPKVNSSLIRLNRKKSRISHKDKQKYNYFVMKWVNKEYKKI
>Cluster_2030_Allele_11
QKYNYFVMKWVNKEYKKIFTKNQFNNSLKHAGIDDLNNISFEQFLSLFNSYKLFNK
>Cluster_2030_Allele_12
MNEKNIKHSQNFITSKHNIDKIMTNIRLNEHDNIFEIGSGKGHFTLELVQRCNFVTAIEIDHKLCKTTENKLVDHDNFQVLNKDILQFKFPKNQSYKIFGNIPYNISTDIIRKIVFDSIADEIYLIVEYGFAKRLLNTKRSLALFLMAEVDISILSMVPREYFHPKPKVNSSLIRLNRKKSRISHKDKQKYNYFVMKWVNKEYKKIFTKNQFNNSLKHAGIDD
>Cluster_2030_Allele_13
MNEKNIKHSQNFITSKHNIDKIMTNIRLNEHDNIFEIGSGKGHFTLELVQ
>Cluster_2030_Allele_14
NIFEIGSGKGHFTLELVQRCNFVTAIEIDHKLCKTTENKLVDHDNFQVLNKDILQFKFPKNQSYKIFGNIPYNISTDIIRKIVFDSIADEIYLIVEYGFAKRLLNTKRSLALFLMAEVDISILSMVPREYFHPKPKVNSSLIRLNRKKSRISHKDKQKYNYFVMKWVNKEYKKIFTKNQFNNSLKHAGIDDLNNISFEQFLSLFNSYKLFNK
>Cluster_2030_Allele_15
MNEKNIKHSQNFITSKHNIDKIMTNIRLNEHDNIFEIGSGKGHFTLELVQRCNFVTAIEIDHKLCKTTENKLVDHDNFQVLNKDILQFKFPKNQSYKIFGNIPYNISTDIIRKIVFDSIADEIYLIVEYGFAKRLLNTKRSLALFLMAEVDISILSMVPREYFHPKPKVNSSLIRLNRKKSRISHK
>Cluster_2051_Allele_3
MVKMFLNLNSEQLHALDAAKQAFGPMLEGLVKYSIPITLVTFVLGLIIALFTALMRISTSKVLRSIARVYVSIIRGTPMIVQLFIIFYGIPELGRLLTNDADNQWTLAPVVAAIIGLSLNVGAYASEIIRGGIISIPKGQTEAAYSIGMTYRQTIQRIILPQAIRVSIPALGNTFLSLIKDTSLLGFILVAEMFRKAQEVASTTYEYLTIYVLVALMYWVVCFIISIIQGIYESYIERGYRS
>Cluster_2059_Allele_0
MKELPKNRLTFKESMIESQYLATKTKEEKKQYKQLSVEDKREILKEYQSKPRKEMRFESEINKSDENLSKIYQRFSEIGVEDLFGTKKEVKELPMILKDNENIMYVTSGLYNNNTYLIVCTDLRLLFLDKGMIYGLKFHEFPFEKINSVSYKKGLLFGEIIIHHGSSSIAIGSISKNTVSRMAETIQEQISIRESSMKPSNSEKMSFSVADELIKYKELLDVGVISQEEFDKKKQQLLDID
>Cluster_2059_Allele_1
MKELPKSRLTFKESMIESQYLATKTKEEKKQYKQLSVEDKREILKEYQSKPRKEVKFESEINKSDENLSKIYQRFSEIGVEDLFGTKKEVKELPMILKDNENIMYVTSGLYNNNTYLIVCTDLRLLFLDKGMIYGLKFHEFPFEKINSVSYKKGLLFGEIIIHHGSSSIAIGSISKNTVSRMAETIQEQISIRESSMKPSNSEKMSFSVADELIKYKELLDVGVISQEEFDKKKQQLLDID
>Cluster_2059_Allele_2
MKELPKSRLTFKESMIESQYLATKTKEEKKQYKQLSVEDKREILKEYQSKPRKEVKFESEINKSDENLSKIYQRFSEIGVEDLFGTKKEVKELPMILKDNENIMYVTSGLYNNNTYLIVCTDLRLLFLDKGMIYGLKFHEFPFEKINSVSYKKGLLFGEIIIHHGPSSIAIGSISKNTVSRMAETIQEQISIRESSMKPSNSEKMSFSVADELIKYKELLDVGVISQEEFDKKKQQLLDID
>Cluster_2059_Allele_3
MKELPKSRLTFKESMIESQYLATKTKEEKKQYKQLSVEDKREILKEYQSKPRKEVKFESEINKSDENLSKIYQRFSEIGVEDLFGTKKEVKELPMILKDNESIMYVTSGLYNNNTYLIVCTDLRLLFLDKGMIYGLKFHEFPFEKINSVSYKKGLLFGEIIIHHGSSSIAIGSISKNTVSRMAETIQEQISIRESSMKPSNSEKMSFSVADELIKYKELLDVGVISQEEFDKKKQQLLDID
>Cluster_2059_Allele_4
MKELPKSRLTFKESMIESQYLATKTKEEKKQYKQLSVEDKREILKEYQSKPRKEVKFESEINKSDENLSKIYQRFSEIGVEDLFGTKKK
>Cluster_2059_Allele_5
MILKDNENIMYVTSGLYNNNTYLIVCTDLRLLFLDKGMIYGLKFHEFPFEKINSVSYKKGLLFGEIIIHHGSSSIAIGSISKNTVSRMAETIQEQISIRESSMKPSNSEKMSFSVADELIKYKELLDVGVISQEEFDKKKQQLLDID
>Cluster_2059_Allele_6
MKELPKSRLTFKESMIESQYLATKTKEEKKQYKQLSVEDKREILKEYQSKPRKEVKFESEINKSDENLSKIYQRFSEIGVEDLFGTKKEAKELPMILKDNENIMYVTSGLYNNNTYLIVCTDLRLLFLDKGMIYGLKFHEFPFEKINSVSYKKGLLFGEIIIHHGSSSIAIGSISKNTVSRMAETIQEQISIRESSMKPSNSEKMSFSVADELIKYKELLDVGVISQEEFDKKKQQLLDID
>Cluster_2111_Allele_1
MQMARKVVVVDDEKPIADILEFNLKKEGYDVYCAYDGNDAVDLIYEEEPDIVLLDIMLPGRDGMEVCREVRKKYEMPIIMLTAKDSEIDKVLGLELGADDYVTKPFSTRELIARVKANLRRHYSQPAQDTGNVTNEITIKDIVIYPDAYSIKKRGEDIELTHREFELFHYLSKHMGQVMTREHLLQTVWGYDYFGDVRTVDVTIRRLREKIEDDPSHPEYIVTRRGVGYFLQQHE
>Cluster_225_Allele_0
MLSYRQIEILYLLIHEQTFIPINTIANQLGVSPRTIQYDIAYIEQYAETYHYQVSRNKAAGIKVTTAHATLLNELEHNLTNQIHFSKDERLTHIALKLFETTDPVSTKQLAQDVNVSRRTIADDIKMIQAQLDQYHLKLNYVHNKGFNIIGEEDHYRKAYAHFIHQYMKQAAPFIEADIFNSESIALVRRAIIKTLNSENYHLVQSAIDGLIYHILIAIQRLNENFSFDIPINEIDKWRHTNQYAIASKMIENLERSCNVTFPESEIIFITLHLLGSKMTEHTASSITFEYHDLSQNIHELITCVSQELGIDMSKDNKLHTSLITHIKPAIHRIKYDMLQPNPLRQEVMRRYPQIIEAVSKHISPIEQDAAIRFNEDELTYITIHFASSIERVATHKQSMIKVVLLCGSGIGTSQLLKSKLNHLYPEFHIWDAYSIYQLEESRLLQDNIDYVISTVPCEISAVPVIHVDPFINQQSRQKLNQIINDSREQRVMKMATDGKSLADLLPEHRIIINKQPLSIESAIAVAVQPLINDGIVYSNYTAAILKQFEQFGSYMVISPHIALIHAGTDYVQNGVGFALTYFTEGIIFGSKANDPVHLVITLATDHPNAHLKALGQLSECLSNDLYRQDFLDGNIFKIKQHIALTMTKEA
>Cluster_2284_Allele_21
MNSAKLIDHTLLKPESTRTQIDQII
>Cluster_2524_Allele_1
MRVNEMNAKEQLVDNLMKTSSQLFKFHGEVAMQLFLNDELKLPSIVEICVERKRLSDIVKVIPQSYALLYIDKQDQAIAKEDLSLSKIAKVYVQYDDTTIMSIFVYDVVNDEWIFRLDPNIRIPKSNIYFHSLNWDVDYIKPEIVLMYDLMQHHQYHHYSNYKRVIDALSYYQFFILKFVVGEQRIKDAIQRTINN
>Cluster_28_Allele_26
SDSDSDSDSDSDSDSDSDSDSDSDSDSDSDSDSDSDSDSDSDSDSDSDSDSDSDSDSDSDSDSDSDSDSDSDSDSDSDSDSDSDSDSDSDSDSDSDSDSDSDSDSDSDSDSDSDAGKHTPVKPMSTTKDHHNKAKALPETGSENNGSNNATLFGGLFAALGSLLLFGRRKKQNK
>Cluster_28_Allele_57
MLNRENKTAITRKGMVSNRLNKFSIRKYTVGTASILVGTTLIFGLGNQEAKAAESTNKELNEATTSASDNQSSDKVDMQQLNQEDNTKNDNQKEMVSSQGNETTSNGNKLIEKESVQSTTGNKVEVSTAKSDEQASPKSTNEDLNTKQTISNQEALQPDLQENKSVVNVQPTNEENKKVDAKTESTTLNVKSDAIKSNDETLVDNNSNSNNENNADIILPKSTAPKRLNTRMRIAAVQPSSTEAKNVNDLITSNTTLTVVDADKNNKIVPAQDYLALKSQIKVDDKVKSGDYFTIKYSDTVQVYGLNPEDIKNIGDIKDPNNGETIATAKHDTANNLITYTFTDYVDRFNSVQMGINYSIYMDADTIPVSKNDVEFNVTIGNTTTKTTANIQYPDYVSRDNNSIGSAFTETVSHAGNAEDPGYYIQTVYVNPSEKTLTNAKLKVEAYHKDYPDNVGQINKNVTKIKIYQAPKDYVLNKGYDVNTNQLIDVTEQFKDKITYGTNDSVNVDFGSINNSYVVMVDTKFEFTTSESPTLVQMATLTSDGNRSVSTGNALGFTNNQSGGAGQEVYKIGNYVWEDTNKNGIQELGEVGVKGVTVVAYDNKTNKEVGRTITDEKGGYLIPNLPNGDYRVEFSNLPKGYEVTPSKQGNNEELDSNGLSSVITVNGKDNLSADLGIYKPKYNLGDYVWEDTNKNGIQDQDEKGISGVTVTLKDENGNVLKTVTTDADGKYKFTDLGNGNYKVEFTTPEGYTPTTVTSGSDIEKDSNGLTTTGVINGADNMTLDSGFYKTPKYNLGNYVWEDTNKDGKQDSTEKGISGVTVTLKNENGEVLQTTKTDKDGKYQFTGLENGTYKVEFETPSGYTPTQVGSGTDEGIDSNGTSTTGVIKDKDNDTIDSGFYKPTYNLGDYVWEDTNKNGVQDKDEKGISGVTVTLKDENDKVLKTVTTDENGKYQFTDLNNGTYKVEFETPSGYTPTSVTSGNDTEKDSNGLTTTGVIKDADNMTLDSGFYKTPKYSLGDYVWYDSNKDGKQDSTEKGIKDVKVTLLNEKGEVIGTTTTDENGKYRFDNLDSGKYKVIFEKPAGLTQTGTNTTEDDKDADGGEVDVTITDHDDFTLDNGYFEEDTSDSDSDSDSDSESDSDSDSDSDSDSDSDSDSDSDSDSDSDSDSDSDSDSDSDSDSDSDSDSDSDSDSDSDSDSDSDSDSDSDSDSDSDSDSDSDSDSDSDSDSDSDSDSDSDSDSDSDSDSDSDSDSDSDSDSDSDSDSDSDSDSDSDSDSDSDSDSDSDSDSDSDSDSDSDSDSDSDSDSDSDSDSDSDSDSDSDSDSDSDSDAGKHTPVKPMSTTKDHHNKAKALPETGNENSGSNNATLFGGLFAALGSLLLFGRRKKQNK
>Cluster_2813_Allele_0
MNLSNEDKLYITKLTERIKHSNEHKINIEIDDKLGKLIQQKIDKNLDKKIPDFHSTQTMERFKQSLLSIEQKQERLDDSLKSVHKWATYFKSALMLTLFAVLLISVVATFMGGLFNVLGFDHMYQGLEYQIKHSEGFVAFLWHLGYLIPYLLLATLIWLILALERKYRY
>Cluster_2813_Allele_1
MNLSNDDKLYITRLTERIKRSNEHKINIEIDDKLGKLIQQKIDKNLDKKIPDFHSTQTMERFKQSLLSIEQKQERLDDSLESVHKWSMYFKSLLMLSLFAVLFIGVVGTFMGGIFNALGVQHVYQGLEYQIKHSEGFVAFLWHLGYIIPYLMLAGLIWLLFALNDKFKY
>Cluster_2813_Allele_2
MNLSNEDKLYITKLTERIKHSNEHKINIEIDDKLGKLIQQKIDKNLDKKIPDFHSTQTMERFKQSLLSIEQKQERLDDRLESVHRWATYFKSALMLTLFAVLLISVVATFMGGLFNVLGFDHMYKGLEYQIKHSEGFVAFLWHLGYLIPYLLLATLIWLLFALERKYRY
>Cluster_2868_Allele_14
MLVAMMVISITLLIVPDLIRLSKTFLIESRELTTVDFEFFSRDILEDFRGVDRNDIEIRQQRIILHKGEEMIEYKLINNKIIKVVNDRGNITMINNVTAFTANIYYKSIIKITITVKVGTNVQTKTIYV
>Cluster_2945_Allele_0
MKERYGTVYKGSQRLIDEESGEVIEVDKLYRKQTSGNFVKAYIVQLISMLDMIGGKKLKIVNYILDNVHLSNNTMIATTREIAKATGTSLQTVITTLKILEEGNIIKRKTGVLMLNPELLMRGDDQKQKYLLLEFGNFEQEANEKQENALSDYYSFKD
>Cluster_2945_Allele_1
MKERYGTVYKGSQRLIDEESGEVIEVDKLYRKQTSGNFVKAYIVQLISMLDMIGGKKLKIVNYILDNVHLSNNTMIATTREIAKATGTSLQTVITTLKILEEGNIIKRKTGVLMLNPELLMRGD
>Cluster_2945_Allele_2
LDNVHLSNNTMIATTREIAKATGTSLQTVITTLKILEEGNIIKRKTGVLMLNPELLMRGDDQKQKYLLLEFGNFEQEANEKQENALSDYYSFKD
>Cluster_2945_Allele_3
MKERYGTVYKGSQRLIDEESGEVIEVDKLYRKQTSGNFVKAYIVQLISMLDMIGGKKLKIVNYILDNVHLSNNTMIATTREI
>Cluster_2945_Allele_4
RYGTVYKGSQRLIDEESGEVIEVDKLYRKQTSGNFVKAYIVQLISMLDMIGGKKLKIVNYILDNVHLSNNTMIATTREIAKATGTSLQTVITTLKILEEGNIIKRKTGVLMLNPELLMRGDDQKQKYLLLEFGNFEQEANEKQENALSDYYSFKD
>Cluster_2945_Allele_5
MKERYGTVYKGSQRLIDEESGEVIEVDKLYRKQTSGNFVKAYIVQLISMLDMIGGKKLKIVNYILDNVHLSNNTMIATTREIEKATGTSLQTVITTLKILEEGNIIKRKTGVLMLNPELLMRGDDQKQKYLLLEFGNFEQEANEKQENALSDYYSFKD
>Cluster_2951_Allele_0
MKHYIQRIDSDNLKQDFKTAMQEELKDIKSETENMVK
>Cluster_2951_Allele_1
MKHYIQRIDSDNLKQDFKTAMQEELKDIKSETENMVKQFQVSQIELQTSNNEYAKTIEARLNKNETAIKQYDQAVNKLTKGLTSMFFIVALVMVACLVLSPLSDVLGVHYFYEWINHVLKTGHSAWRYFIVILYLIPYILLWLLIRGILSAYKRVSSF
>Cluster_2979_Allele_2
MKTKEVVALMNISQDTLRYYEKVGVIPPVNRDENGYRIYNDSDLNWIYLVKNLRNAGVSIESLIEFCRLAQLPKNENIQAQQKQILNKQLEELNENLKTIHDARDLLQYKIDNYDNHIAKINASDNYDDNVERLWERK
>Cluster_3011_Allele_0
MISSDKVADMKGQIFKQLRLANEEMENRFRLMTESEDYRIGHDFRSFDMPAYFVIFDEFTAVTSTLDKKELQEMNDYLVNIIMKGHHAGIFMFLTAQRPDADVIKGNVRDQLGLRVSLGNLSTDGYKMIFGQTDKEFQSIHESGIGGGYISILV
>Cluster_3011_Allele_1
MISSDKVADMKGQIFKQLRLANEEMENRFRLMTESEDYRIGHDFRSFDMPAYFVIFDEFTAVTSTLDKKELQEMNDYLVNIIMKGHHAGIFMFLTAQRPDADVIKGNVRDQLGLRVSLGNLSTDGYKMIFGQTDKEFQSIHESGIGGGYISILG
>Cluster_3100_Allele_6
MNTKYFLAVGAVAAVLTLGACGNSNSQNQGNKTEQKTKSEDSNVKTDKTKHLTGTFSSKNGETVEGKAEIKNGKLMLTNYKSSKGPDLYVYLTKNGDIKNGKEIAMVDYDKEKQTFDLKNVDLSKYDEVTIYCKKAHVIFGGAKLK
>Cluster_3347_Allele_0
MSEQNKFVASDETVGKNHKPNRKEPKQISFRVSELEYEKLQRSAETLNMSVPSFVKKKAQGSRLVAPKFDKETRQSIAKDLSRLGANANQIAKYCNQHQYDAPNYSALERNINELRERLDEIWKNLN
>Cluster_3347_Allele_1
MSEQNTFVASDETVGRNRKPNRKEPKQISFRVSESEYLKLRQSAETLNMSVPAFVKKKAQGSRLVAPKFDKETRQSIARDLSKLGANANQIAKYCNQHQYDAPNYPALERNISELRERLDEIWQQLN
>Cluster_3347_Allele_2
MSEQNIFVSSDTVNGQIHKPNRKAPKQISFRVSESEYLKLKQSAETLNMSVPAFVKKKAQGTRLVAPKLDKATRQSLARDLGKLGSNANQIAKYCNQHQYDAPNYEVLERNISKLRERLDDIWQQLN
>Cluster_3347_Allele_3
MSEQNTFVASDETVGRNHKPNRKEPKQISFRVSESEYLKLMQSAETLNMSVPAFVKKKAQGSRLVAPKFDKETRQSIARDLSKLGANANQIAKYCNQHQYDAPNYPALERNISELRERLDEIWQQLN
>Cluster_3347_Allele_4
MSEQNTFVASNETVGRNRKPNRKAPKQISFRVSESEYLKLQQSAETLNMSVPAFVKKKAQGARLVAPKLDQATRQSVAKDLSMLGTNANQIAKYCNQHQHEAPNYEALERNISELRERLDEIWKTLKEQ
>Cluster_3405_Allele_3
MMKLGMLLIRWMLATSFLVHGTLKFVDLDGTIHFLGSLGLPPTIAVLMSIGEVVGGLALIIGFLTPYVNVFYICVMLGSIFTLKLTRGYVSGYEFEIIHIVMNLACISSYSWKKWLQFY
>Cluster_3575_Allele_0
MCVIGTDKPVDCNKIKLSANVLKLYIPIIRIIKGKIKASNRRSITFRLIENFKPASWTFLYLKTSIQMIAAINGARSVTSNIKCLTPIIDWKSLSIMDNAIVMTKKTKIVIAH
>Cluster_3575_Allele_1
MCVIGTDKPVDCNKIKLSANVLKLYIPIIRITKGKIKASNRRSITFRLIENFKPASWTFLYLKTSIQMIAAINGARSVTSNIKCLTPIIDWKSLSIMDNAIVMTKKTKIVIAH
>Cluster_3593_Allele_0
MKMIIAIVQDQDSQELADQLVKNNFRATKLATTGGFLRAGNTTFLCGVNDDRVDEILSVINQTCGNREQLVSPITPMGGSADSYIPYPVEVEVGGATVFVMPVDAFHQF
>Cluster_3659_Allele_0
MNTENNKNQNQSVKNSERRGMLKGCGGCLISFILLIILLSACSMMFSNNDNPTSNQSSKTQLTQKMKIKMKISLRKNQNQKQIRIYNQPKKYPQMKILKIINMKLMK
>Cluster_3963_Allele_0
REFRKEILQAMQVGDGPQQRGIGFPISTDNASWRGPNIEAGGKSAYNNVQVGVGQRNKFCENIISVPLPRLFWIMLHHLNDFRQFL
>Cluster_3963_Allele_1
FRKEILQAMQVGDGPQQREIGFSISTDNASWGGTTK
>Cluster_3963_Allele_2
GPQHREFRKEILQAMQVGDGPQQREIGFPISTDNASWGGTTK
>Cluster_3963_Allele_3
PQHREFRKEILQAMQVGDGPQQREIGFPISTDNASWGGTTK
>Cluster_3963_Allele_4
MQVGVGQRNKFCENIISVPLPRLFWIMLHHLNDFRQFL
>Cluster_4243_Allele_0
MNKINDRDLTELSSYRVYQDINKDNDFTVNEKRFKQADVFEDLYREKLKDTNKLREYNYLQNETFKSA
>Cluster_4243_Allele_1
MNIINDRDLTELSSYRVYQDINKDNNFTVNEKRFKQADVFEDLYREKL
>Cluster_4243_Allele_2
MNIINDRDLTELSSYMVYQDINKDNNFTVNEKRFKQADEFEDLYREKL
>Cluster_427_Allele_15
MAYFNQHQSMISKRYLTFFSKSKKKKPFSAGQLIGLILGPLLFLLTLLFFHPQDLPWKGVYVLAITLWIATWWITEAIPIAATSLLPIVLLPLGHILTPEQVSSEYGNDIIFLFLGGFILAIAMERWNLHTRVALTIINLIGASTSKILLGFMVATGFLSMFVSNTAAVMIMIPIGLAIIKEAHDLQEANTNQTSIQKFEKSLVLAIGYAGTIGGLGTLIGTPPLIILKGQYMQHFGHEISFAKWMIVGIPTVIVLLGITWLYLRYVAFRHDLKYLPGGQTLIKQKLDELGNMKYEEKVVQTIFVLASLLWITREFLLKKWEVTSSVADGTIAIFISILLFIIPAKNTEKHRRIIDWEVAKGAPLGCLNFIWWRFSISERYF
>Cluster_427_Allele_16
MKSLNGVSPILIVIVITIFVLFLTEVTSNTATATMILPILATLSVAVGVHPLLLMAPAAMAANCAYMLPVGTPPNAIIFGSGKISIKQMASVGFWVNLISAIIIILVVYYVMPIVLGIDINQPLPLK
>Cluster_4442_Allele_0
MAKKESFFKGVKSEMEKTSWPTKEELFKYTVIVVSTVIFFLVFFYALDLGITALKNLLFR
>Cluster_4515_Allele_0
MNKFFYFLIILLSVFLIFNFVNSILFDNPFDFLESFIYSLVFTLIYLGLEGHKKKKE
>Cluster_4515_Allele_1
MNKFIYFLIVLLSVFLIFNFVNSILFNNPFDFLESFIYSLVFTLIYLGLEGYKEKKK
>Cluster_4515_Allele_2
MNKFFYFLIILLSVFLIFNFVNSILFDNPFDFLESFIYSLVFTLIYLGLEGHKKKKG
>Cluster_4811_Allele_0
MTRIDYESSKSIVLSFAFFLDYIMKLYFTMPKTILIIIEQMGV
>Cluster_4826_Allele_0
MPLNTIIKSNVTMKEVQANTSEHIKSTNEVTVCKNPKSKDSII
>Cluster_488_Allele_1
MNFDWIKTRSDFDDDKPAVIDHAKQTSWTYQQLNARADNMAHYLTSQGVKKGDVIGIFAPNDIAILDLLFACFKTGAVFLPLNWRLNPKEIAAIVEDAQLKLLFYAEKHLSSLTDIDQNLLHMDIDVAQYDEIVNPDYHQPFQATPVEPQDLAALIYTSGTTGSPKGVMFSYESFVHNGANLELTYKFNSNYITIVSTPMFHVLGFNDTVLPVLMSGGTLILQRYFNGEELNDMIAQYHPTFIIMIPTMYYSTLRASNFNPENFKAMDYIIQGGSQPLPSIQAAFKQYGINIINGYGLTEAPLVLVNTPENSKRKPMSIGKAVMFVDARILDDNGEEVPTGEIGELAIKAKNVTPGYWNKPAETAKAFHGRYLLTGDLAKMDDDGDIFIIDRKKELIITGGENVLPSEVENALAEHPLVDRCVVVGYDHPKYGESIAAAIILREDEPHYAEILDQHMRSRLAGYKVPRMYVPVTHMPLNSTQKPDKLAIRQMMNDKVSQTL
>Cluster_4912_Allele_0
MAPYTNKGYAVKELCSYLQINMDDVYTIGDRKLIYLCLIP
>Cluster_5002_Allele_0
MSEKTKKNIRIGLSFAQVVVQSLIVYHAYKQYKLTKEM
>Cluster_5002_Allele_1
MSEKTKKNIRIGLSFAQVVVQSLIVYYAYKQYKLTK
>Cluster_5114_Allele_0
MKFREAFENFITSKYVLGVLVVLTVYQIIQMLK
>Cluster_5114_Allele_1
MKFREAFENFITSKYVLGVLVVLTVYQIIQILK
>Cluster_5114_Allele_2
MKFREAFENFIASKYVLGVLVVLTVYQIIQMLK
>Cluster_52_Allele_59
MKKRIDYLSNKQNKYSIRRFTVGTTSVIVGATILFGIGNHQAQASEQSNDTTQSSKNNASADSEKNNMIETPQLNTTANDTSDISANTNSANVDSTAKPMSTQTSNTTTTEPASTNETPQPTAIKDQATAAKMQDQTVPQEANSQVDNKTTNDANNIATNSELKNPQTLDLPQSSPQTISNAQGTSKPSVRTRAVRSLAVAEPVVNAADAKGTNVNDKVTASDFKLEKTTFDPNQSGNTFMAANFTVTDKVKSGDYFTAKLPDSLTGNGDVDYSNSNNTMPIADIKSTNGDVVATATYNILTKTYTFVFTDYVNDKENINGQFSLPLFTDRAKAPKSGTYDANINIADEMFNNKITYNYSSPIAGIDKPNGANISSQIIGVDTASGQNTYKQTVFVNPKQRVLGNTWVYIKGYQDKIEESSGKVSATDTKLRIFEVNDTSKLSDSYYADPNDSNLKEVTNEFKDKITYKYQNVASINFGDITKTYVVLVEGHYDNTGKNLKTQVIQENIDPATGKDYSIFGWNNENVVRYGGGSADGDSAVNPVDPTPGPPVDPEPSPEPEPEPTPDPEPSPDPEPEPTPDPEPSPDPEPEPTPDPEPSPDPDSDSDSDSDSDSNSDLDSDSGSDSDSDSDSDSDSDSDSDLDSDSDSDSDSDSDSDSDSD
>Cluster_61_Allele_36
MNNKKTATNRKGMIPNRLNKFSIRKYSVGTASILVGTTLIFGLSGHEAKAAEHTNGELNQSKNETTGTSENKTTEKVDSRQLKDNTQTATADQPKVTMSDSATVKETSSNMQSPQNATANQSTTQTSNVTTNDKSSTTYSNETDKSNLTQAKDVSATPKTTTIKPRTLNRMAVNTVAAPQQGTNVNDKVHFSNIDIAIDKGHLNKDTGKTEFWATSSDVLKLKANYTIDDSVKEGDTFTFKYGQYFRPGSVRLPAQNQNLYNAQGNIIAKGIYDSKTNTTTYTFTNYVDQYTNVSGSFEQVSFAKRENATTDKTAYKMEVTLGNDKYSKDVIVDYGNKKGQQLISSTNYINNEDLSRNMTVYVNQPKNKYTKETLVTNLTGYKFNPDAKNFKIYEVTNQNQFVDSFTPDTSKLTDVTDKFKITYSNDNKTATVDLLNGQSSSDKQYIIQQVAYPDNSSTDNGKIDYTLETQNGKSSWSNSYSNVNGSSTANGDQKKYNLGDYVWEDTNKDGKQDANEKGIKGVYVILKDSNGKELDRTTTDENGKYQFTGLSNGTYSVEFSTPAGYTPTTANAGTDDAVDSDGLTTTGVIKDADNMTLDSGFYKTPKYSLGDYVWYDSNKDGKQDSTEKGIKGVKVTLQNEKGEVIGTTETDENGKYRFDNLDSGKYKVIFEKPAGLTQTGTNTTEDDKDADGGEVDVTITDHDDFTLDNGYYEEETSDSDSDSDSDSDSDSDSDSDSDSDSDSYSDSDSYSDSDSDSDSDSDSDSDSDSDSDSDSDSDSDSDSDSDSDSDSDSDSDSDSDSDSDSDSDSDSDSDSDSDRDSDSDRDSDSDSDSDSDSDSDSDSDSDSDSDSDSDSDSDSDSDSDSDSDSDSDNDSDSDAGKHTPAKPMSTVKDQHKTAKALPETGSENNNSNNGTLFGGLFAALGSLLLFGRRKKQNK
>Cluster_624_Allele_0
MFSLYKKFKGLFYSVLFWLCILSFFSVLNEMVLNVSLPDIANHFNTTPGITNWVNTAYMLTFSIGTAVYGKLSDYINIKKLLIIGISLSCLGSLIAFIGHNHFFILIFGRLVQGVGSAAFPSLIMVVVARNITRKKQGKAFGFIGSIVALGEGLGPSIGGIIAHYIHWSYLLILPMITIVTIPFLIKVMVPGKSTKNTLDIVGIVLMSISIICFMLFTTNYNWTFLILFTIFFVIFIKHISRVSNPFINPKLGKNIPFMLGLFSGGLIFSIVAGFISMVPYMMKTIYHVNVATIGNSVIFPGTMSVIVFGYFGGFLVDRKGSLFVFILGSLSISISFLTIAFFVEFSMWLTTFMFIFVMGGLSFTKTVISKIVSSSLSEEEVASGMSLLNFTSFLSEGTGIAIVGGLLSLQLLNRKLVLEFINYSSGVYSNILVAMAILIILCCLLTIIVFKRSEKQFE
>Cluster_624_Allele_1
MFSLYKKFKGLFYSVLFWLCILSFFSVLNEMVLNVSLPDIANHFNTTPGITNWVNTAYMLTFSIGTAVYGKLSDYINIKKLLIIGISLSCLGSLIAFIGHNHFFILIFGRLVQGVGSAAFPSLIMVVVARNITRKKQGKAFGFIGSIVALGEGLGPSIGGIIAHYIHWSYLLILPMITIVTIPFLIKVMVPGKSTKNTLDIVGIVLMSISIICFMLFTTNYNWTFLILFTIFFVIFIKHISRVSNPFINPKLGKNIPFMLGLFSGGLIFSIVAGFISMVPYMMKTIYHVNVATIGNSVIFPGTMSVIVFGYFGGFLVDRKGSLFVFILGSLSISISFLTIAFFVEFSMWLTTFMFIFVMGGLSFTKTVISKIVSSSLSEEEVASGMSLLNFTSFLSEGTGIAIVGGLLSLQLINRKLVLEFINYSSGVYSNILVAMAILIILCCLLTIIVFKRSEKQFE
>Cluster_624_Allele_2
HVNVATIGNSVIFPGTMSVIVFGYFGGFLVDRKGSLFVFILGSLSISISFLTIAFFVEFSMWLTTFMFIFVMGGLSFTKTVISKIVSSSLSEEEVASGMSLLNFTSFLSEGTGIAIVGGLLSLQLINRKLVLEFINYSSGVYSNILVAMAILIILCCLLTIIVFKRSEKQFE
>Cluster_624_Allele_3
MFSLYKKFKGLFYSVLFWLCILSFFSVLNEMVLNVSLPDIANHFNTTPGITNWVNTAYMLTFSIGTAVYGKLSDYINIKKLLIIGISLSCLGSLIAFIGHNHFFILIFGRLVQGVGSAAFPSLIMVVVARNITRKKQGKAFGFIGSIVALGEGLGPSIGGIIAHYIHWSYLLILPMITIVTIPFLIKVMVPGKSTKNTLDIVGIVLMSISIICFMLFTTNYNWTFLILFTIFFVIFIKHISRVSNPFINPKLGKNIPFMLGLFSGGLIFSIVAGFISMVPYMMKTIYHVNVATIGNSVIFPGTM
>Cluster_624_Allele_4
MFSLYKRFKGLFYSVLFWLCILSFFSVLNEMVLNVSLPDIANHFNTTPGITNWVNTAYMLTFSIGTAVYGKLSDYINLKKLLIIGISLSCLGSLIAFIGHNHFFILIFGRLVQGVGSAAFPSLIMVVVARNITRKKQGKAFGLIGSIVALGEGLGPSIGGIIAHYIHWSYLLILPMITIVTIPFLIKVMVPGKSTKNTLDIVGIILMSISIICFMLFTTNYNWTFLILFTIFFVIFIKHISRVSNPFINPKLGKNIPFMLGLFSGGLIFSIVAGFISMVPYMMKSIYHVNVATIGNNVIFPGTMSVIVFGYLGGFLVDRKGSLFVFILGSLSISISFLTIAFFVEFSMWLTTFMFIFVMGGLSFTKTVISKIVSSSLSEEEVASGMSLLNFTSFLSEGTGIAIVGGLLSLQLLNRKLVLEFINYSSGVYSNILVAMAILIILCCLLTIIVFKRSEKQLE
>Cluster_624_Allele_5
MFSLYKKIKGLFYSVLFWLCILSFFSVLNEMVLNVSLPDIANHFNTTPGITNWVNTAYMLTFSIGTAVYGKLSDYINIKKLLIIGISLSCLGSLIAFIGHNHFFILIFGRLVQGVGSAAFPSLIMVVVARNITRKKQGKAFGFIGSIVALGEGLGPSIGGIIAHYIHWSYLLILPMITIVTIPFLIKVMVPGKSTKNTLDIVGIVLMSISIICFMLFTTNYNWTFLILFTIFFVIFIKHISRVSNPFINPKLGKNIPFMLGLFSGGLIFSIVAGFISMVPYMMKTIYHVNVATIGNSVIFPGTMSVIVFGYFGGFLVDRKGSLFVFILGSLSISISFLTIAFFVEFSMWLTTFMFIFVMGGLSFTKTVISKIVSSSLSEEEVASGMSLLNFTSFLSEGTGIAIVGGLLSLQLINRKLVLEFINYSSGVYSNILVAMAILIILCCLLTIIVFKRSEKQFE
>Cluster_624_Allele_6
MSVIVFGYFGGFLVDKKGSLFVFILGSLSISISFLTIAFFVEFSMWLTTFMFIFVMGGLSFTKTVISKIVSSSLSEEEVASGMSLLNFTSFLSEGTGIAIVGGLLSLQLINRKLVLEFINYSSGVYSNILVAMAILIILCCLLTIIVFKRSEKQFE
>Cluster_624_Allele_7
MFSLYKKFKGLFYSVLFWLCILSFFSVLNEMVLNVSLPDIANHFNTTPGITNWVNTAYMLTFSIGTAVYGKLSDYINIKKLLIIGISLSCLGSLIAFIGHNHFFILIFGRLVQGVGSAAFPSLIMVVVARNITRKKQGKAFGFIGSIVALGEGLGPSIGGIIAHYIHWSYLLILPMITIVTIPFLIKVMVPGKSTKNTLDIVGIVLMSISIICFMLFTTNYNWTFLILFTIFFVIFIKHISRVSNPFINPKLGKNIPFMLGLFSGGLIFSIVAGFISMEPYMMKTIYHVNVATIGNSVILEP
>Cluster_624_Allele_8
MFSLYKRFKGLFYSVLFWLCILSFFSVLNEMVLNVSLPDIANHFNTTPGITNWVNTAYMLTFSIGTAVYGKLSDYINIKKLLIIGISLSCLGSLIAFIGHNHFFILIFGRLVQGVGSAAFPSLIMVVVARNITRKKQGKAFGFIGSIVALGEGLGPSIGGIIAHYIHWSYLLILPMITIVTIPFLIKVMVPGKSTKNTLDIVGIVLMSISIICFMLFTTNYNWTFLILFTIFFVIFIKHISRVSNPFINPKLGKNISFMLGLFSGGLIFSIVAGFISMVPYMMKTIYHVNVATIGNSVIFPGTMSVIVFGYFGGFLVDRKGSLFVFILGSLSISISFLTIAFFVEFSMWLTTFMFIFVMGGLSFTKTVISKIVSSSLSEEEVASGMSLLNFTSFLSEGTGIAIVGGLLSLQLLNRKLVLEFINYSSGVYSNILVAMAILIILCCLLTIIVFKRSEKQLE
>Cluster_624_Allele_9
MFSLYKKFKGLFYSVLFWLCILSFFSVLNEMVLNVSLPDIANHFNTTPGITNWVNTAYMLTFSIGTAVYGKLSDYINIKKLLIIGISLSCLGSLIAFIGHNHFFILIFGRLVQGVGSAAFPSLIMVVVARNITRKKQGKAFGFIGSIVALGEGLGPSIGGIIAHYIHWSYLLILPMITIVTIPFLIKVMVPGKSTKNTLDIVGIVLMSISIICFMLFTTNYNWTFLILFTIFL
>Cluster_624_Allele_10
MIFIKHISRVSNPFINPKLGKNIPFMLGLFSGGLIFSIVAGFISMVPYMMKTIYHVNVATIGNSVIFPGTMSVIVFGYFGGFLVDRKGSLFVFILGSLSISISFLTIAFFVEFSMWLTTFMFIFVMGGLSFTKTVISKIVSSSLSEEEVASGMSLLNFTSFLSEGTGIAIVGGLLSLQLINRKLVLEFINYSSGVYSNILVAMAILIILCCLLTIIVFKRSEKQFE
>Cluster_679_Allele_13
MQAILNFIVDILSQPAILVALIAFIGLIVQKNPAATITSGTIKTILGFLILSAGADVVVRSLEPFGKIFQHAFGVQGIVPNNEAIVSLALKDFGTTAALIMVCGMIVNILIARFTNLKYIFLTGHHTFYMAAFLAIILTVSHIKGWLTIVIGALVLGLIMAVLPALLQPTMRKITGNDQVALGHFGSISYFAAGAVGQLFKGKSKSTEEIKFPKGLSFLRESTISISITMALLYFIACLFAGVSYVHESISDGQNFIVFSLIQGVTFAAGVFIILTGVRLILAEIVPAFKGISEKLVPNSKPALDCPIVFPYAQNAVLIGFFVSFITGVIGMFILFLFGGVVILPGVVAHFFLGATAAVFGNARGGIKGAVAGAALNGILITFLPLLFLPFLGELGGAATTFSDTDFLAVGIVFGNAVKYMGLFGAILFIIIVGATAILLKGRQKPQQ
>Cluster_786_Allele_0
MAYSIIRVAKVKSKTNTKGIQKHVQRQNKNYENMDIDLEKSYLNYDLVNDSPIDYNQKIEEKIEQNYNGKRKIRKDAVKHIDGLITSGNEFFKNQTLEETKQFFEHAKTFLEQEYGKDNLLYATVHMDEKTPHMHYGVVPITEDGRLSAKEVLGNKKALTEFQDRFNEHINSCGYDLSRGITRGVTPRRHEQISRYKNLTDYHKEEYEHESRKLDRIKQESEEVMEQYQNALDVLKKPINVPYELEIEKVGGLFNKETQETGNVVIDKNEFDLLQEQVKASQLITDDYEYIKSGKALKDFEEKNKRLEDRLLDEQIKNGKVIDEYNDLADSYNNLLEQNQEKEKELNRSYKLFNNVFKLIKGVMKEETYHSLINHIDNHLESSKMRETMIVDDNDEQFFKKKYQRHEPEIIFEDERDDGYTL
>Cluster_786_Allele_1
MAYSIIRVAKVKSKTNTKGIQKHVQRQNKNYENMDIDLEKSYLNYDLVNDSPIDYNQKIEEKIEQNYNGKRKIRKDAVKHIDGLITSGNEFFKNQTLEETKQFFEHAKTFLEQEYGKDNLLYATVHMDEKTPHMHYGVVPITEDGRLSAKEVLGNKKALTEFQDRFNEHINSCGYDLSRGITRGVTPRRHEQISRYKNLTDYHKEEYEHESRKLDRIKQESEEVMEQYQNALDVLKKPINVPYELETEKVGGLFNKETQETGNVVIDKNEFDLLQEQVKASQLITDDYEYIKSGKALKDFEKKNKRLEDRLLDEQIKNGKVIDKYNDLVDSYNNLLEQNQEKEKELNRSYKLFNNVFKLIKGVMKEETYHSLINHIDNHLESSKMRETMIVDDNDEQFFKKKYQRHEPEIIFEDERDDGYTL
>Cluster_786_Allele_2
AKVKSKTNTKGIQKHVQRQNKNYENMDIDLEKSYLNYDLVNDSPIDYNQKIDEKIEQNYNGKRKIRKDAVKHIDGLITSGNEFFKNQTLEETKQFFEHAKTFLEQEYGKDNLLYATVHMDEKTPHMHYGVVPITEDGRLSAKEVLGNKKALTEFQDRFNEHINSCGYDLSRGITRGVTPRRHEQISRYKNLTDYHKEEYEHESRKLDRIKQESEEVMEQYQNALDVLKKPINVPYELETEKVGGLFNKETQETGNVVIDKNEFDLLQEQVKASQLITDDYEYIKSGKALKDFEEKNKRLEDRLLDEQIKNGKVIDEYNDLADSYNNLLEQNQEKEKELNRSYKLFNNVFKLIKGVMKEETYHSLINHIDNHLESSKMRETMIVDDNDEQFFKKKYQRHEPEIIFED
>Cluster_786_Allele_3
MAYSIIRVAKVKSKTNTKGIQKHVQRQNKNYENMDIDLEKSYLNYDLVNDSPIDYNQKIDEKIEQNYNGKRKIRKDAVKHIDGLITSGNEFFKNQTLEETKQFFEHAKTFLEQEYGKDNLLYATVHMDEKTPHMHYGVVPITEDGRLSAKEVLGNKKALTEFQDRFNEHINSCGYDLSRGITRGVTPRRHEQISRYKNLTDYHKEEYEHESRKLDRIKQESEEVMEQYQNALDVLKKPINVPYELETEKVGGLFNKETQETGNVVIDKNEFDLLQEQVKASQLITDDYEYIKSGKALKDFEEKNKRLEDRLLDEQIKNGKVIDEYNDLADSYNNLLEQNQEKEKELNRSYKLFNNVFKLIKGVMKEETYHSLINHIDNHLESSKMRETMIVDDNDEQFFKKKYQRHEPEIIFEDERDDGYTL
>Cluster_806_Allele_13
MAFVVEFGFRSYLQNIVETKMNTFFASIVVGLMYSVFSANTTYGTEFAAYNFLYTFSFSMILGELIRATKGRTIYIATTFHASMTFGLIFLFSEEIGDLFSIKVIAISTAIVAVGYIGLSLIIRGIAYLTTRRNLEELEPNNYLDHVNDDKETNHTEAEKSSSNIKNAEKTGVATASTVGIAKNDTENTVADEPSIHEGTEKTEAQHHIDNQTESNHDEDHDITSESVESAEPVKHAPQSDDLTNDSNEDEKQSLKEPATYKEDRRSSVVIDAEKHIEKTEEQSSDKNK
>Cluster_834_Allele_0
MSYSIVRVSKVKSGTNTTGIQKHVQRENNNYENEDIDHSKTYLNYDLVNANKQNFNNLIDEKIEQNYTGKRKIRTDAIKHIDGLITSDNDFFDNQTPEDTKQFFEYAKEFLEQEYGKDNLLYATVHMDEKTPHMHYGVVPITDDGRLSAKEVVGNKKALTAFQDRFNEHVKQRGYDLERGQSRQVTNAKHEQISQYKQKTEYHKQEYERESQKTDHIKQKNDKLMQEYQKSLNTLKKPINVPYEQETEKVGGLFSKEIQETGNVVISQKDFNEFQKQIKAAQDISEDYEYIKSGRALDDKDKEIREKDDLLNKAVERIENADDNFNQLYENAKPLKENIEIALKLLKILLKELERVLGRNTFAERVNKLTEDEPKLNGLAGNLDKK
>Cluster_834_Allele_1
MEEEYGKENLLYATVHMDEITPHMHYGVVPITDDGRLSAKEVVGNKKALTAFQDRFNEHVKQRGYDLERGQSRQVTNAKHEQISQYKQKTEYHKQEYERESQKTDHIKQKNDKLMQEYQKSLNTLKKPINVPYEQETEKVGGLFSKEIQETGNVVISQKDFNEFQKQIKAAQDISEDYEYIKSGRALDDKDKEIREKDDLLNKAVERIENADDNFNQLYENAKPLKENIEIALKLLKILLKELERVLGRNTFAERVNKLTEDEPKLNGLAGNLDKK
>Cluster_834_Allele_2
MSYSIVRVSKVKSGTNTTGIQKHVQRENNNYENEDIDHSKTYLNYDLVNANKQNFNNLIDEKIEQNYTGKRKIRTDAIKHIDGLITSDNDFFDNQTPEDTKQFFEY
>Cluster_834_Allele_3
MSYSIVRVSKVKSGTNTTGIQKHVQRENNNYENEDIDHSKTYLNYDLVNANKQNFNNLIDEKIEQNYTGKRKIRTDAIKHIDGLITSDNDFFDNQTPEDTKQFFEYAKEFLEQEYGKDNLLYATVHMDEKTPHMHYGVVPITDDGRLSAKEVVGNKKALTAFQDRFNEHVKQRGYDLERGQSRQVTNAKHEQISQYKQKTEYHKQEYERESQKTDHIKQKNDKLMQEYQKSLNTLKKPINVPYEQETEKVGGLFSKEIQETGNVVISQKDFNEFQKQIKAAQDISEDYEYIKSGRALDDKDKEIREKDDLLNKAVERIENADDNFNQLYENAKPLKENIEIALKLLKILLKELERVLGRNTFAERVNKLTEDEPKLNGLAGNLDKKMNPELYSEQEQQQEQQKNQKRDRGMHL
>Cluster_834_Allele_4
MSYSIVRVSKVKSGTNTTGIQKHVQRENNNYENEDIDHSKTYLNYDLVNANKQNFNNLIDEKIEQNYTGKRKIRTDAIKHIDGLITSDNDFFDNQTPEDTKQFFEYAKEFLEQEYGKDNLLYATVHMDEKTPHMHYGVVPITDDGRLSAKEVVGNKKALTAFQDRFNEHVKQRGYDLERGQSRQVTNAKHEQISQYKQKTEYHKQEYERESQKTDHIKQKNDKLMQESTKNR
>Cluster_855_Allele_6
MFLLINIIGLIVFLGIAVLFSRDRKNIQWQSIGILVVLNLFLAWFFIYFDWGQKAVRGAANGIAWVVQSAHAGTGFAFASLTNVKMMDMAGAALFPILLIVPLFDILMYFNILPKIIGGIGWLLAKVTRQPKFESFFGIEMMFLGNTEALAVSSEQLKRMNEMRVLTIAMMSMSSVSGAIVGAYVQMVPGELVLTAIPLNIVNAIIVSCLLNPVSVEEKEDIIYSLKNNEVERQPFFSFLGDSVLAAGKLVLIIIAFVISFVALADLFDRFINLITGLIAGWIGIKGSFGLNQILGVFMYPFALLLGLPYDEAWLVAQQMAKKIVTNEFVVMGEISKDIASYTPHHRAVITTFLISFANFSTIGMIIGTLKGIVDKKTSDFVSKYVPMMLLSGILVSLLTAAFVGLFAW
