# Supplementary material for: Machine learning with random subspace ensembles identifies antimicrobial resistance determinants from pan-genomes of three pathogens
Source: PLoS Comput Biol. 2020 Mar 2;16(3):e1007608. doi: 10.1371/journal.pcbi.1007608 (PMC7067475; doi:10.1371/journal.pcbi.1007608)
Supplement: S4 Dataset — Includes the following annotation for each genetic feature: 1) ranking from SVM-RSE, 2) the name of the common allele for selected genes, 3) locus tag of the best aligned reference sequence in the corresponding reference genome, if any, 4) gene name of the reference sequence, if available, 5) gene name assigned by eggNOG, if available, and 6) gene functional annotation by eggNOG. Additional details are available in the document. (XLSX) [file pcbi.1007608.s023.xlsx]

## Sheet: Description
The top 50 resistance-associated genetic features are reported for each of 16 organism x drug cases, along with several annotations:
	rank	Ranking as determined by the SVM-RSE method
	most_common_allele	For gene features, the most commonly observed allele
	ref_locus_tag	Locus tag of best alignment to genes in the corresponding reference genome, when available (E-value < 1e-10, percent identity > 80%)
			Reference genomes used were NC_002745.2 for S. aureus (N315), NC_002516.2 for P. aeruginosa (PAO1), U00096.3 for E. coli (K12 MG1655)
	ref_gene	Gene annotation for best alignment above, when available. Gene annotations were notably sparse for the S. aureus reference genome used
	eggnog_gene	Gene annotation from eggNOG, when available.
	eggnog_annotation	Functional annotation from eggNOG, available for all hits.
	comments	Additional notes for AMR genes. “Known AMR genes” refers to genes known to confer resistance to drug in question. “Other AMR genes” refers to genes known to confer resistance to other drugs
Abbreviations
EC	Escherichia coli
PA	Pseudomonas aeruginosa
SA	Staphylococcus aureus
AMC	Amoxicillin/Clavulanic acid
AMK	Amikacin
CAZ	Ceftazidime
CIP	Ciprofloxacin
CLI	Clindamycin
ERY	Erythromycin
GEN	Gentamicin
IPM	Imipenem
LVX	Levofloxacin
MEM	Meropenem
SXT	Sulfamethoxazole/Trimethoprim
TET	Tetracycline
TMP	Trimethoprim

## Sheet: SA_CIP
	rank	most_common_allele	ref_locus_tag	ref_gene	eggnog_gene	eggnog_annotation	comments
Cluster_159	1	Cluster_159_Allele_1	SA_RS07475			hypothetical protein within a prophage
Cluster_2151_Allele_0	2		SA_RS01005		STPC	Efflux ABC transporter, ATP-binding protein
Cluster_3356	3	Cluster_3356_Allele_1				hypothetical protein transposon-related
Cluster_92_Allele_18	4		SA_RS00170		GYRA	DNA gyrase subunit A (EC 5.99.1.3)	Known AMR gene
Cluster_2469	5	Cluster_2469_Allele_11			LIN1243	Metallo-beta-lactamase superfamily domain protein in prophage	Other AMR gene
Cluster_2974	6	Cluster_2974_Allele_10			SSB	Single-stranded DNA-binding protein, phage associated
Cluster_126_Allele_17	7		SA_RS00170		PARC	Topoisomerase IV subunit A (EC 5.99.1.-)	Known AMR gene
Cluster_394	8	Cluster_394_Allele_1	SA_RS00430		CCRB	Site-specific recombinase
Cluster_671	9	Cluster_671_Allele_1	SA_RS00435		CCRA	Cassette chromosome recombinase A
Cluster_1782_Allele_0	10		SA_RS04870			FIG00002411: Thioredoxin-fold protein
Cluster_294	11	Cluster_294_Allele_1	SA_RS00440		CCH	hypothetical protein
Cluster_95_Allele_0	12		SA_RS00245		KDPD	Osmosensitive K+ channel histidine kinase KdpD
Cluster_2617_Allele_3	13		SA_RS07250		YPSA	UPF0398 protein YpsA
Cluster_2847_Allele_0	14		SA_RS08625		SP_1996	Universal stress protein family
Cluster_2351_Allele_6	15		SA_RS03205			repetative hypothetical protein, fig|282458.1.peg.574 homolog
Cluster_2865	16	Cluster_2865_Allele_0	SA_RS07140		DFRA	Dihydrofolate reductase (EC 1.5.1.3)	Other AMR gene
Cluster_2412_Allele_6	17		SA_RS07875		CCPN	Transcriptional repressor CcpN, MarR family
Cluster_2900	18	Cluster_2900_Allele_3	SA_RS01645			Repetitive hypothetical protein near ESAT cluster, SA0282 homolog
Cluster_3381	19	Cluster_3381_Allele_1	SA_RS00345		COPY	Beta-lactamase repressor BlaI	Other AMR gene
Cluster_4141_Allele_0	20		SA_RS06495			hypothetical protein transposon-related
Cluster_229	21	Cluster_229_Allele_2				hypothetical protein
Cluster_1675	22	Cluster_1675_Allele_9			PENP	Class A beta-lactamase (EC 3.5.2.6) => BlaZ family	Other AMR gene
Cluster_4510	23	Cluster_4510_Allele_3	SA_RS10510			Hypothetical SAV0787 homolog in superantigen-encoding pathogenicity islands SaPI
Cluster_3851	24	Cluster_3851_Allele_1				hypothetical protein
Cluster_1793_Allele_0	25		SA_RS03015		BA_5646	Hydrolase, HAD superfamily
Cluster_2267_Allele_4	26		SA_RS00890		CAP8A	Capsular polysaccharide synthesis enzyme Cap5A / Tyrosine-protein kinase transmembrane modulator EpsC
Cluster_1314_Allele_0	27		SA_RS09785			Integral membrane protein
Cluster_4055_Allele_0	28		SA_RS06685			hypothetical protein
Cluster_4124_Allele_0	29		SA_RS05775			hypothetical protein
Cluster_317	30	Cluster_317_Allele_16	SA_RS00340			Beta-lactamase regulatory sensor-transducer BlaR1	Other AMR gene
Cluster_567_Allele_0	31		SA_RS09850		GATB	Aspartyl-tRNA(Asn) amidotransferase subunit B (EC 6.3.5.6) @ Glutamyl-tRNA(Gln) amidotransferase subunit B (EC 6.3.5.7)
Cluster_1008_Allele_0	32		SA_RS00790			UDP-N-acetylglucosamine:L-malate glycosyltransferase
Cluster_1564	33	Cluster_1564_Allele_8	SA_RS10290			Phage protein
Cluster_812	34	Cluster_812_Allele_2	SA_RS00275		ORF028	hypothetical protein
Cluster_1972_Allele_7	35		SA_RS07940		RSME	16S rRNA (uracil(1498)-N(3))-methyltransferase (EC 2.1.1.193)
Cluster_894	36	Cluster_894_Allele_1	SA_RS10530			Phage integrase
Cluster_841_Allele_0	37		SA_RS12190		HUTI	Imidazolonepropionase (EC 3.5.2.7)
Cluster_1959_Allele_7	38		SA_RS07555		SP_0675	Oxidoreductase, short-chain dehydrogenase/reductase family
Cluster_2396_Allele_0	39		SA_RS07960		GRPE	Heat shock protein GrpE
Cluster_146_Allele_0	40		SA_RS01275		PFLB	Pyruvate formate-lyase (EC 2.3.1.54)
Cluster_1807_Allele_2	41		SA_RS00260		VICX	Zn-dependent hydrolase YycJ/WalJ, required for cell wall metabolism and coordination of cell division with DNA replication
Cluster_1467	42	Cluster_1467_Allele_1	SA_RS09820			DNA helicase, phage-associated
Cluster_4273_Allele_1	43		SA_RS00995			hypothetical protein
Cluster_716_Allele_9	44		SA_RS00690			IgG-binding protein SBI
Cluster_748_Allele_0	45		SA_RS01070		HEML1	Glutamate-1-semialdehyde 2,1-aminomutase (EC 5.4.3.8)
Cluster_196_Allele_16	46		SA_RS13820		CYSJ	Sulfite reductase [NADPH] flavoprotein alpha-component (EC 1.8.1.2)
Cluster_840_Allele_8	47		SA_RS00795			hypothetical protein
Cluster_1931	48	Cluster_1931_Allele_1			LLMG_0050	hypothetical protein
Cluster_369_Allele_2	49		SA_RS00660		YJBB	Sodium-dependent phosphate transporter
Cluster_2243_Allele_3	50		SA_RS04015		COMFC	Competence protein F homolog, phosphoribosyltransferase domain; protein YhgH required for utilization of DNA as sole source of carbon and energy

## Sheet: SA_CLI
	rank	most_common_allele	ref_locus_tag	ref_gene	eggnog_gene	eggnog_annotation	comments
Cluster_2945	1	Cluster_2945_Allele_1				hypothetical protein
Cluster_2030	2	Cluster_2030_Allele_1				23S rRNA (adenine(2085)-N(6))-dimethyltransferase (EC 2.1.1.184)	Known AMR gene
Cluster_1582	3	Cluster_1582_Allele_0				Phage protein
Cluster_227_Allele_6	4		SA_RS13180			Uncharacterized membrane protein YvaC
Cluster_2777	5	Cluster_2777_Allele_0				hypothetical protein
Cluster_2100_Allele_1	6		SA_RS09005		TAL	Transaldolase (EC 2.2.1.2)
Cluster_1531_Allele_8	7		SA_RS02600		RSMA	SSU rRNA (adenine(1518)-N(6)/adenine(1519)-N(6))-dimethyltransferase (EC 2.1.1.182)
Cluster_3003_Allele_0	8		SA_RS08940		RIBH	6,7-dimethyl-8-ribityllumazine synthase (EC 2.5.1.78)
Cluster_28_Allele_12	9				SDRD	Adhesin of unknown specificity SdrE, similar to bone sialoprotein-binding protein Bbp
Cluster_4309	10	Cluster_4309_Allele_0	SA_RS01890			hypothetical protein
Cluster_649_Allele_10	11					Sugar efflux transpoter
Cluster_624	12	Cluster_624_Allele_0	SA_RS00830			Tetracycline resistance, MFS efflux pump => Tet(K)	Other AMR gene
Cluster_852_Allele_6	13		SA_RS08080		YCSG	Uncharacterized metal ion transporter YcsG, Mn(2+)/Fe(2+) NRAMP family
Cluster_4775	14	Cluster_4775_Allele_0				hypothetical protein
Cluster_3418_Allele_0	15		SA_RS11820			Hypothetical protein SAV2260
Cluster_13_Allele_30	16		SA_RS14715		SASC	Predicted cell-wall-anchored protein SasC (LPXTG motif)
Cluster_487_Allele_1	17		SA_RS03890		DTPT	Di-tripeptide/cation symporter DtpT
Cluster_162	18	Cluster_162_Allele_0	SA_RS01295			Staphylocoagulase
Cluster_3011	19	Cluster_3011_Allele_0				hypothetical protein
Cluster_1411	20	Cluster_1411_Allele_0				hypothetical protein
Cluster_679_Allele_13	21		SA_RS01830		ULAA	Putative sugar-specific permease, SgaT/UlaA
Cluster_1750_Allele_58	22		SA_RS05905		GEOTH_0098	Transposase, IS4 family
Cluster_837_Allele_6	23		SA_RS06480		YNBB	Aluminum resistance protein
Cluster_4334	24	Cluster_4334_Allele_1				hypothetical protein
Cluster_1049_Allele_0	25		SA_RS07210		ALD	Alanine dehydrogenase (EC 1.4.1.1)
Cluster_3258	26	Cluster_3258_Allele_0	SA_RS10180			Phage protein
Cluster_2022	27	Cluster_2022_Allele_1	SA_RS00385		ERMA	23S rRNA (adenine(2058)-N(6))-dimethyltransferase (EC 2.1.1.184) => Erm(A)	Known AMR gene
Cluster_1096	28	Cluster_1096_Allele_1	SA_RS00405			Transposase A from transposon Tn554
Cluster_2191_Allele_3	29		SA_RS14745		RADC	UPF0758 family protein
Cluster_2289	30	Cluster_2289_Allele_1	SA_RS00380		YCGJ	Mobile element protein
Cluster_1836	31	Cluster_1836_Allele_1	SA_RS00390			Aminoglycoside 9-nucleotidyltransferase (EC 2.7.7.-) => ANT(9)-I	Other AMR gene
Cluster_4290_Allele_4	32		SA_RS02335			hypothetical protein
Cluster_1108_Allele_10	33		SA_RS10620			UPF0394 inner membrane protein YeeE
Cluster_2205	34	Cluster_2205_Allele_2				Type I restriction-modification system, DNA-methyltransferase subunit M (EC 2.1.1.72) / Type I restriction-modification system, specificity subunit S
Cluster_27_Allele_15	35		SA_RS06270	polC	POLC	DNA polymerase III polC-type (EC 2.7.7.7)
Cluster_28_Allele_63	36		SA_RS03025		SDRD	Adhesin of unknown specificity SdrE, similar to bone sialoprotein-binding protein Bbp
Cluster_2191_Allele_4	37		SA_RS00410		RADC	UPF0758 family protein
Cluster_73_Allele_33	38		SA_RS04225		CLFA	Clumping factor ClfA, fibrinogen-binding protein
Cluster_4264	39	Cluster_4264_Allele_1	SA_RS07795			Uncharacterized protein YqgQ
Cluster_556_Allele_7	40		SA_RS11350		LMRS	Uncharacterized MFS-type transporter	Known AMR gene
Cluster_2557	41	Cluster_2557_Allele_1				FIG00246348: hypothetical protein
Cluster_888_Allele_0	42		SA_RS04560		YUMB	NADH dehydrogenase (EC 1.6.99.3)
Cluster_5005	43	Cluster_5005_Allele_0	SA_RS06230			hypothetical protein
Cluster_254	44	Cluster_254_Allele_31	SA_RS00400			Transposase B from transposon Tn554
Cluster_1504_Allele_9	45		SA_RS03730		FRUK	1-phosphofructokinase (EC 2.7.1.56)
Cluster_28_Allele_65	46				SDRD	Adhesin of unknown specificity SdrE, similar to bone sialoprotein-binding protein Bbp
Cluster_4845	47	Cluster_4845_Allele_1	SA_RS02345			FIG01108100: hypothetical protein
Cluster_1281_Allele_11	48		SA_RS06830		TRPD	Anthranilate phosphoribosyltransferase (EC 2.4.2.18)
Cluster_2150_Allele_0	49		SA_RS02400		METI	Methionine ABC transporter permease protein
Cluster_1750_Allele_78	50		SA_RS05905		GEOTH_0098	Transposase, IS4 family

## Sheet: SA_ERY
	rank	most_common_allele	ref_locus_tag	ref_gene	eggnog_gene	eggnog_annotation	comments
Cluster_2945	1	Cluster_2945_Allele_1				hypothetical protein
Cluster_2030	2	Cluster_2030_Allele_1				23S rRNA (adenine(2085)-N(6))-dimethyltransferase (EC 2.1.1.184)	Known AMR gene
Cluster_1582	3	Cluster_1582_Allele_0				Phage protein
Cluster_838_Allele_0	4		SA_RS06475		HFLX	Ribosome LSU-associated GTP-binding protein HflX
Cluster_2777	5	Cluster_2777_Allele_0				hypothetical protein
Cluster_1531_Allele_8	6		SA_RS02600		RSMA	SSU rRNA (adenine(1518)-N(6)/adenine(1519)-N(6))-dimethyltransferase (EC 2.1.1.182)
Cluster_3003_Allele_0	7		SA_RS08940		RIBH	6,7-dimethyl-8-ribityllumazine synthase (EC 2.5.1.78)
Cluster_649_Allele_10	8					Sugar efflux transpoter
Cluster_4309	9	Cluster_4309_Allele_0	SA_RS01890			hypothetical protein
Cluster_624	10	Cluster_624_Allele_0	SA_RS00830			Tetracycline resistance, MFS efflux pump => Tet(K)	Other AMR gene
Cluster_4775	11	Cluster_4775_Allele_0				hypothetical protein
Cluster_852_Allele_6	12		SA_RS08080		YCSG	Uncharacterized metal ion transporter YcsG, Mn(2+)/Fe(2+) NRAMP family
Cluster_3011	13	Cluster_3011_Allele_0				hypothetical protein
Cluster_13_Allele_30	14		SA_RS14715		SASC	Predicted cell-wall-anchored protein SasC (LPXTG motif)
Cluster_2557	15	Cluster_2557_Allele_1				FIG00246348: hypothetical protein
Cluster_837_Allele_6	16		SA_RS06480		YNBB	Aluminum resistance protein
Cluster_2205	17	Cluster_2205_Allele_2				Type I restriction-modification system, DNA-methyltransferase subunit M (EC 2.1.1.72) / Type I restriction-modification system, specificity subunit S
Cluster_4290_Allele_4	18		SA_RS02335			hypothetical protein
Cluster_28_Allele_12	19				SDRD	Adhesin of unknown specificity SdrE, similar to bone sialoprotein-binding protein Bbp
Cluster_4334	20	Cluster_4334_Allele_1				hypothetical protein
Cluster_679_Allele_13	21		SA_RS01830		ULAA	Putative sugar-specific permease, SgaT/UlaA
Cluster_162	22	Cluster_162_Allele_0	SA_RS01295			Staphylocoagulase
Cluster_1281_Allele_11	23		SA_RS06830		TRPD	Anthranilate phosphoribosyltransferase (EC 2.4.2.18)
Cluster_3018_Allele_0	24		SA_RS07655		ARGR	Arginine pathway regulatory protein ArgR, repressor of arg regulon
Cluster_1750_Allele_58	25		SA_RS05905		GEOTH_0098	Transposase, IS4 family
Cluster_669_Allele_3	26		SA_RS05845		MURD	UDP-N-acetylmuramoylalanine--D-glutamate ligase (EC 6.3.2.9)
Cluster_511_Allele_6	27		SA_RS00980		ALDA	Aldehyde dehydrogenase B (EC 1.2.1.22)
Cluster_1411	28	Cluster_1411_Allele_0				hypothetical protein
Cluster_3912	29	Cluster_3912_Allele_4				Hypothetical protein, SAV0880 homolog [SA bacteriophages 11, Mu50B]
Cluster_365_Allele_6	30		SA_RS06450		GLPD	Aerobic glycerol-3-phosphate dehydrogenase (EC 1.1.5.3)
Cluster_79_Allele_17	31		SA_RS13065			DNA/RNA helicase of DEAD/DEAH box family
Cluster_3727_Allele_4	32		SA_RS02265			hypothetical protein
Cluster_1504_Allele_9	33		SA_RS03730		FRUK	1-phosphofructokinase (EC 2.7.1.56)
Cluster_4008	34	Cluster_4008_Allele_3				hypothetical protein transposon-related
Cluster_4916	35	Cluster_4916_Allele_0				hypothetical protein
Cluster_1108_Allele_10	36		SA_RS10620			UPF0394 inner membrane protein YeeE
Cluster_4264	37	Cluster_4264_Allele_1	SA_RS07795			Uncharacterized protein YqgQ
Cluster_27_Allele_15	38		SA_RS06270	polC	POLC	DNA polymerase III polC-type (EC 2.7.7.7)
Cluster_1801_Allele_26	39		SA_RS00620			hypothetical protein
Cluster_28_Allele_65	40				SDRD	Adhesin of unknown specificity SdrE, similar to bone sialoprotein-binding protein Bbp
Cluster_2100_Allele_1	41		SA_RS09005		TAL	Transaldolase (EC 2.2.1.2)
Cluster_73_Allele_33	42		SA_RS04225		CLFA	Clumping factor ClfA, fibrinogen-binding protein
Cluster_556_Allele_7	43		SA_RS11350		LMRS	Uncharacterized MFS-type transporter	Known AMR gene
Cluster_2737	44	Cluster_2737_Allele_0				Deoxyuridine 5'-triphosphate nucleotidohydrolase (EC 3.6.1.23), phage associated
Cluster_3035	45	Cluster_3035_Allele_11			LIN1248	Phage Holliday junction resolvase
Cluster_3418_Allele_0	46		SA_RS11820			Hypothetical protein SAV2260
Cluster_28_Allele_63	47		SA_RS03025		SDRD	Adhesin of unknown specificity SdrE, similar to bone sialoprotein-binding protein Bbp
Cluster_1750_Allele_78	48		SA_RS05905		GEOTH_0098	Transposase, IS4 family
Cluster_3768	49	Cluster_3768_Allele_2				Hypothetical protein, SLT orf99 homolog [SA bacteriophages 11, Mu50B]
Cluster_2150_Allele_0	50		SA_RS02400		METI	Methionine ABC transporter permease protein

## Sheet: SA_GEN
	rank	most_common_allele	ref_locus_tag	ref_gene	eggnog_gene	eggnog_annotation	comments
Cluster_960	1	Cluster_960_Allele_1			LRU_00198	Mobile element protein
Cluster_3241	2	Cluster_3241_Allele_2				Acetyltransferase, GNAT family
Cluster_561	3	Cluster_561_Allele_2			AACA-APHD	6'-aminoglycoside N-acetyltransferase (EC 2.3.1.-) (AAC(6')) / 2''-aminoglycoside phosphotransferase (EC 2.7.1.-)	Known AMR gene
Cluster_1535_Allele_2	4		SA_RS03220		YCSN	Oxidoreductase YdhF
Cluster_260_Allele_2	5		SA_RS01005		YFMR	Bis-ABC ATPase Uup
Cluster_216_Allele_2	6		SA_RS02585		METG	Methionyl-tRNA synthetase (EC 6.1.1.10)
Cluster_1310_Allele_2	7		SA_RS00855		OPPD	Oligopeptide transport ATP-binding protein OppD (TC 3.A.1.5.1)
Cluster_3079_Allele_2	8		SA_RS07760		COMGD	Late competence protein ComGD, access of DNA to ComEA, FIG012777
Cluster_461_Allele_2	9		SA_RS02090			Alkyl hydroperoxide reductase protein F
Cluster_28_Allele_63	10		SA_RS03025		SDRD	Adhesin of unknown specificity SdrE, similar to bone sialoprotein-binding protein Bbp
Cluster_2769_Allele_2	11		SA_RS04215			hypothetical protein
Cluster_1416_Allele_4	12		SA_RS05150		LYTR	Cell envelope-associated transcriptional attenuator LytR-CpsA-Psr, subfamily F2
Cluster_920_Allele_2	13		SA_RS02670		YABN	possible tetrapyrrole methyltransferase domain / Nucleoside triphosphate pyrophosphohydrolase MazG (EC 3.6.1.8)
Cluster_1750_Allele_66	14		SA_RS05905		GEOTH_0098	Transposase, IS4 family
Cluster_1246	15	Cluster_1246_Allele_1				Phage protein
Cluster_239_Allele_2	16		SA_RS01165		YDIF	Bis-ABC ATPase YheS
Cluster_2404_Allele_3	17		SA_RS09105			Hypothetical protein SAV1801
Cluster_89_Allele_2	18		SA_RS02355			Hypothetical transmembrane protein coupled to NADH-ubiquinone oxidoreductase chain 5 homolog
Cluster_1983	19	Cluster_1983_Allele_0			LGAS_0585	Phage antirepressor protein
Cluster_166_Allele_2	20		SA_RS01390		MTLR	Mannitol operon activator, BglG family
Cluster_657_Allele_2	21		SA_RS01070		BIOA	Adenosylmethionine-8-amino-7-oxononanoate aminotransferase (EC 2.6.1.62)
Cluster_3442_Allele_2	22		SA_RS04875		YJBI	Hemoglobin-like protein HbO
Cluster_3963	23	Cluster_3963_Allele_1	SA_RS05700			hypothetical protein
Cluster_2869_Allele_2	24		SA_RS07140		DFRA	Dihydrofolate reductase (EC 1.5.1.3)	Other AMR gene
Cluster_3575	25	Cluster_3575_Allele_1				FIG01108872: hypothetical protein
Cluster_644_Allele_2	26		SA_RS03810		MENF	Isochorismate synthase (EC 5.4.4.2) @ Menaquinone-specific isochorismate synthase (EC 5.4.4.2)
Cluster_49_Allele_2	27		SA_RS07220			Uncharacterized protein Bsub YpbR
Cluster_1150_Allele_2	28		SA_RS03425			Teichoic acid biosynthesis protein X
Cluster_171_Allele_2	29		SA_RS02840		CLPL	ClpE-like protein
Cluster_1477_Allele_2	30		SA_RS03315			Integral membrane protein
Cluster_125_Allele_2	31		SA_RS03185		NASD	Nitrite reductase [NAD(P)H] large subunit (EC 1.7.1.4)
Cluster_3069	32	Cluster_3069_Allele_0				hypothetical protein within a prophage
Cluster_984_Allele_2	33		SA_RS07970		HEMN	Hypothetical radical SAM family enzyme in heat shock gene cluster, similarity with CPO of BS HemN-type
Cluster_536_Allele_2	34		SA_RS01095		NAGE	PTS system, N-acetylglucosamine-specific IIC component / PTS system, N-acetylglucosamine-specific IIB component (EC 2.7.1.193)
Cluster_4414	35	Cluster_4414_Allele_0				hypothetical protein
Cluster_556_Allele_2	36		SA_RS03710		LMRS	Uncharacterized MFS-type transporter	Other AMR gene
Cluster_866_Allele_2	37		SA_RS10420		DAPE	Uncharacterized deacetylase
Cluster_4569	38	Cluster_4569_Allele_1				hypothetical protein
Cluster_325_Allele_6	39		SA_RS02245		HSDM	Type I restriction-modification system, DNA-methyltransferase subunit M (EC 2.1.1.72)
Cluster_2556_Allele_2	40		SA_RS02070			Phosphoglycerate mutase family protein
Cluster_2524_Allele_1	41		SA_RS06600			hypothetical protein
Cluster_4746	42	Cluster_4746_Allele_1	SA_RS08660			hypothetical protein
Cluster_3309	43	Cluster_3309_Allele_1				hypothetical protein
Cluster_427_Allele_15	44		SA_RS03685		SDCS	Sodium-dependent anion transporter family
Cluster_3010	45	Cluster_3010_Allele_2				hypothetical protein
Cluster_2455	46	Cluster_2455_Allele_3				hypothetical protein
Cluster_3659	47	Cluster_3659_Allele_0	SA_RS09095			Hypothetical protein SAV1799
Cluster_427_Allele_16	48		SA_RS09945		SDCS	Sodium-dependent anion transporter family
Cluster_3111	49	Cluster_3111_Allele_1				hypothetical protein
Cluster_4013	50	Cluster_4013_Allele_1				hypothetical protein

## Sheet: SA_SXT
	rank	most_common_allele	ref_locus_tag	ref_gene	eggnog_gene	eggnog_annotation	comments
Cluster_2865	1	Cluster_2865_Allele_0	SA_RS07140		DFRA	Dihydrofolate reductase (EC 1.5.1.3)	Known AMR gene
Cluster_3851	2	Cluster_3851_Allele_1				hypothetical protein
Cluster_229	3	Cluster_229_Allele_2				hypothetical protein
Cluster_1750_Allele_56	4		SA_RS05905		GEOTH_0098	Transposase, IS4 family
Cluster_5036	5	Cluster_5036_Allele_0				hypothetical protein
Cluster_2051_Allele_3	6		SA_RS09465		TCYB	L-cystine ABC transporter, permease protein TcyB
Cluster_61_Allele_47	7		SA_RS03025			Adhesin of unknown specificity SdrC
Cluster_9_Allele_38	8		SA_RS14715			FmtB (Mrp) protein involved in methicillin resistance and cell wall biosynthesis	Other AMR gene
Cluster_3743_Allele_7	9		SA_RS14035			hypothetical protein
Cluster_1466_Allele_10	10		SA_RS03730		LACC	Tagatose-6-phosphate kinase (EC 2.7.1.144)
Cluster_1582	11	Cluster_1582_Allele_0				Phage protein
Cluster_1750_Allele_57	12		SA_RS05905		GEOTH_0098	Transposase, IS4 family
Cluster_28_Allele_74	13					Adhesin of unknown specificity SdrE, similar to bone sialoprotein-binding protein Bbp
Cluster_723_Allele_15	14		SA_RS01075		BRAB	Na(+)-dependent branched-chain amino acid transporter
Cluster_679_Allele_10	15		SA_RS01830		ULAA	Putative sugar-specific permease, SgaT/UlaA
Cluster_1750_Allele_64	16					Transposase, IS4 family
Cluster_1750_Allele_58	17		SA_RS05905		GEOTH_0098	Transposase, IS4 family
Cluster_4133	18	Cluster_4133_Allele_3	SA_RS01890			hypothetical protein
Cluster_1439_Allele_36	19		SA_RS07465			hypothetical protein
Cluster_427_Allele_17	20		SA_RS03685		SDCS	Sodium-dependent anion transporter family
Cluster_2524_Allele_1	21		SA_RS06600			hypothetical protein
Cluster_4218	22	Cluster_4218_Allele_0				hypothetical protein
Cluster_4032	23	Cluster_4032_Allele_1	SA_RS14535			hypothetical protein
Cluster_4686	24	Cluster_4686_Allele_0	SA_RS12720			hypothetical protein
Cluster_2029	25	Cluster_2029_Allele_1				hypothetical protein
Cluster_806_Allele_12	26		SA_RS12215			hypothetical protein
Cluster_4509	27	Cluster_4509_Allele_1	SA_RS06525			hypothetical protein transposon-related
Cluster_4804	28	Cluster_4804_Allele_0				hypothetical protein
Cluster_4162	29	Cluster_4162_Allele_0				hypothetical protein
Cluster_1885	30	Cluster_1885_Allele_4				hypothetical protein
Cluster_3154	31	Cluster_3154_Allele_2				hypothetical protein
Cluster_4515	32	Cluster_4515_Allele_0				FIG01108719: hypothetical protein
Cluster_1411	33	Cluster_1411_Allele_0				hypothetical protein
Cluster_2786	34	Cluster_2786_Allele_1				hypothetical protein
Cluster_4888	35	Cluster_4888_Allele_1	SA_RS05335			hypothetical protein
Cluster_28_Allele_68	36		SA_RS03025		SDRD	Adhesin of unknown specificity SdrE, similar to bone sialoprotein-binding protein Bbp
Cluster_2937_Allele_12	37		SA_RS13750			hypothetical protein
Cluster_1182_Allele_3	38		SA_RS06375		RECA	RecA protein
Cluster_2557	39	Cluster_2557_Allele_1				FIG00246348: hypothetical protein
Cluster_1431_Allele_2	40		SA_RS04780		FABH	3-oxoacyl-[acyl-carrier-protein] synthase, KASIII (EC 2.3.1.180)
Cluster_3850	41	Cluster_3850_Allele_0				hypothetical protein within a prophage
Cluster_2284_Allele_27	42		SA_RS00835		DEOC	Deoxyribose-phosphate aldolase (EC 4.1.2.4)
Cluster_4058	43	Cluster_4058_Allele_3	SA_RS14825			Phage protein
Cluster_28_Allele_63	44		SA_RS03025		SDRD	Adhesin of unknown specificity SdrE, similar to bone sialoprotein-binding protein Bbp
Cluster_4866	45	Cluster_4866_Allele_0				FIG01110006: hypothetical protein
Cluster_4811	46	Cluster_4811_Allele_0				FIG01109439: hypothetical protein
Cluster_1015_Allele_8	47		SA_RS05515		SP_1742	UPF0348 protein family
Cluster_855_Allele_0	48		SA_RS01745		NUPC	Pyrimidine nucleoside transporter
Cluster_4845	49	Cluster_4845_Allele_1	SA_RS02345			FIG01108100: hypothetical protein
Cluster_4318	50	Cluster_4318_Allele_0			ESSC	hypothetical protein

## Sheet: SA_TET
	rank	most_common_allele	ref_locus_tag	ref_gene	eggnog_gene	eggnog_annotation	comments
Cluster_624	1	Cluster_624_Allele_0	SA_RS00830			Tetracycline resistance, MFS efflux pump => Tet(K)	Known AMR gene
Cluster_3347	2	Cluster_3347_Allele_3			MOBC	Mobilization protein
Cluster_1411	3	Cluster_1411_Allele_0				hypothetical protein
Cluster_1750_Allele_56	4		SA_RS05905		GEOTH_0098	Transposase, IS4 family
Cluster_4442_Allele_0	5		SA_RS02895		SECE	Protein translocase subunit SecE
Cluster_1676	6	Cluster_1676_Allele_0				Mobilization protein
Cluster_2979_Allele_2	7		SA_RS11525			Transcriptional regulator, MerR family
Cluster_164_Allele_0	8		SA_RS07400		YHGF	Transcription accessory protein (S1 RNA-binding domain)
Cluster_2051_Allele_3	9		SA_RS09465		TCYB	L-cystine ABC transporter, permease protein TcyB
Cluster_194_Allele_0	10		SA_RS00495		KDPB	Potassium-transporting ATPase B chain (EC 3.6.3.12) (TC 3.A.3.7.1)
Cluster_5002	11	Cluster_5002_Allele_1				hypothetical protein
Cluster_427_Allele_15	12		SA_RS03685		SDCS	Sodium-dependent anion transporter family
Cluster_2813	13	Cluster_2813_Allele_0				hypothetical protein
Cluster_5114	14	Cluster_5114_Allele_1				hypothetical protein
Cluster_3100_Allele_6	15		SA_RS03780			hypothetical protein
Cluster_427_Allele_16	16		SA_RS09945		SDCS	Sodium-dependent anion transporter family
Cluster_2284_Allele_21	17		SA_RS11140		DEOC	Deoxyribose-phosphate aldolase (EC 4.1.2.4)
Cluster_3963	18	Cluster_3963_Allele_1	SA_RS05700			hypothetical protein
Cluster_3593_Allele_0	19		SA_RS02540		YAAQ	protein from nitrogen regulatory protein P-II (GLNB) family, ortholog YAAQ B. subtilis
Cluster_225_Allele_0	20		SA_RS01390			Putative transcriptional antiterminator, BglG family / PTS system, IIA component
Cluster_855_Allele_6	21		SA_RS01745		NUPC	Pyrimidine nucleoside transporter
Cluster_2951	22	Cluster_2951_Allele_0				hypothetical protein
Cluster_52_Allele_59	23		SA_RS13130		INLJ	Clumping factor ClfB, fibrinogen binding protein
Cluster_1262	24	Cluster_1262_Allele_0				Mobilization protein
Cluster_786	25	Cluster_786_Allele_1	SA_RS00300			hypothetical protein
Cluster_2868_Allele_14	26		SA_RS07750			Late competence protein ComGF, access of DNA to ComEA, FIG017774
Cluster_28_Allele_26	27					Adhesin of unknown specificity SdrE, similar to bone sialoprotein-binding protein Bbp
Cluster_2111_Allele_1	28		SA_RS00240		VICR	Two-component response regulator SA14-24
Cluster_28_Allele_57	29		SA_RS03025		SDRD	Adhesin of unknown specificity SdrE, similar to bone sialoprotein-binding protein Bbp
Cluster_4826	30	Cluster_4826_Allele_0				hypothetical protein
Cluster_3659	31	Cluster_3659_Allele_0	SA_RS09095			Hypothetical protein SAV1799
Cluster_1750_Allele_64	32					Transposase, IS4 family
Cluster_1416_Allele_4	33		SA_RS05150		LYTR	Cell envelope-associated transcriptional attenuator LytR-CpsA-Psr, subfamily F2
Cluster_2945	34	Cluster_2945_Allele_1				hypothetical protein
Cluster_679_Allele_13	35		SA_RS01830		ULAA	Putative sugar-specific permease, SgaT/UlaA
Cluster_834	36	Cluster_834_Allele_1	SA_RS00300			hypothetical protein
Cluster_2059	37	Cluster_2059_Allele_2				hypothetical protein
Cluster_3575	38	Cluster_3575_Allele_1				FIG01108872: hypothetical protein
Cluster_488_Allele_1	39		SA_RS01040		FADE	Long-chain-fatty-acid--CoA ligase (EC 6.2.1.3)
Cluster_2030	40	Cluster_2030_Allele_1				23S rRNA (adenine(2085)-N(6))-dimethyltransferase (EC 2.1.1.184)	Other AMR gene
Cluster_1182_Allele_3	41		SA_RS06375		RECA	RecA protein
Cluster_4811	42	Cluster_4811_Allele_0				FIG01109439: hypothetical protein
Cluster_4243	43	Cluster_4243_Allele_1				hypothetical protein within a prophage
Cluster_4515	44	Cluster_4515_Allele_0				FIG01108719: hypothetical protein
Cluster_4912	45	Cluster_4912_Allele_0				hypothetical protein
Cluster_2524_Allele_1	46		SA_RS06600			hypothetical protein
Cluster_3405_Allele_3	47		SA_RS05050			hypothetical protein
Cluster_3011	48	Cluster_3011_Allele_0				hypothetical protein
Cluster_806_Allele_13	49		SA_RS12215			hypothetical protein
Cluster_61_Allele_36	50		SA_RS03025			Adhesin of unknown specificity SdrC

## Sheet: PA_AMK
	rank	most_common_allele	ref_locus_tag	ref_gene	eggnog_gene	eggnog_annotation	comments
Cluster_4424	1	Cluster_4424_Allele_0	PA0724			hypothetical protein
Cluster_18123_Allele_6	2		PA0806			Predicted membrane protein
Cluster_667	3	Cluster_667_Allele_2			TNPA	Transposase
Cluster_8422_Allele_2	4		PA4184			Transcriptional regulator, AraC family
Cluster_27469	5	Cluster_27469_Allele_2				hypothetical protein
Cluster_12495_Allele_3	6		PA0102		CYNT	Carbonic anhydrase (EC 4.2.1.1)
Cluster_16086	7	Cluster_16086_Allele_1			YESJ	similar to puromycin N-acetyltransferase	Other AMR gene
Cluster_11354	8	Cluster_11354_Allele_10			YBXI	Beta-lactamase	Other AMR gene
Cluster_19906_Allele_1	9		PA0786		SUGE	Quaternary ammonium compound-resistance protein SugE	Other AMR gene
Cluster_7442	10	Cluster_7442_Allele_1	PA0728		INTT	Integrase
Cluster_13369_Allele_1	11		PA0243			Transcriptional regulator, AcrR family
Cluster_9661	12	Cluster_9661_Allele_1	PA0032		PLAV_1183	Transcriptional regulator
Cluster_23608	13	Cluster_23608_Allele_0				Phage protein
Cluster_22323	14	Cluster_22323_Allele_0				hypothetical protein
Cluster_25225	15	Cluster_25225_Allele_19				FIG00964003: hypothetical protein
Cluster_8971_Allele_4	16		PA1130	rhlC	RHLC	RhlC, TDP-rhamnosyltransferase 2 (EC 2.4.1.-)
Cluster_16879	17	Cluster_16879_Allele_10				hypothetical protein
Cluster_23134	18	Cluster_23134_Allele_1				hypothetical protein
Cluster_4355_Allele_0	19		PA2865		MLTF	Membrane-bound lytic murein transglycosylase F (EC 4.2.2.n1)
Cluster_11511	20	Cluster_11511_Allele_3			TNP	Transposase
Cluster_8102_Allele_2	21		PA0923	dinB	DINB	DNA polymerase IV (EC 2.7.7.7)
Cluster_5381_Allele_11	22		PA2927		PLAB	hypothetical protein
Cluster_5482_Allele_4	23		PA3039		AMTB	Ammonium transporter
Cluster_3028	24	Cluster_3028_Allele_20			TNIA	TniA putative transposase
Cluster_19687	25	Cluster_19687_Allele_4			ASA_1580	phage holin, lambda family
Cluster_3790_Allele_7	26		PA4688	hitB	FBPB	Iron (III)-transport system permease HitB
Cluster_1774_Allele_0	27		PA3933		BETT	High-affinity choline uptake protein BetT
Cluster_640	28	Cluster_640_Allele_67				Type IV secretory pathway, VirB4 components
Cluster_5644_Allele_2	29		PA4938	purA	PURA	Adenylosuccinate synthetase (EC 6.3.4.4)
Cluster_5412	30	Cluster_5412_Allele_5				putative sensor kinase
Cluster_9656	31	Cluster_9656_Allele_80				hypothetical protein
Cluster_6443	32	Cluster_6443_Allele_1	PA0246		SFLR	Bicyclomycin resistance protein	Other AMR gene
Cluster_26815	33	Cluster_26815_Allele_1				hypothetical protein
Cluster_5345_Allele_3	34		PA4588	gdhA	GDHA	NADP-specific glutamate dehydrogenase (EC 1.4.1.4)
Cluster_4296_Allele_4	35		PA4592			Outer membrane efflux family protein
Cluster_752_Allele_4	36		PA3168	gyrA	GYRA	DNA gyrase subunit A (EC 5.99.1.3)	Other AMR gene
Cluster_10629_Allele_3	37		PA3662			hypothetical protein
Cluster_12346	38	Cluster_12346_Allele_3	PA0611	prtR	PRTR	Transcriptional regulator
Cluster_23602	39	Cluster_23602_Allele_4				FIG00957905: hypothetical protein
Cluster_22749	40	Cluster_22749_Allele_5				hypothetical protein
Cluster_8805	41	Cluster_8805_Allele_16			TNIB	TniB NTP-binding protein
Cluster_12414_Allele_3	42		PA1136		SINR	QscR quorum-sensing control repressor
Cluster_7409	43	Cluster_7409_Allele_2	PA3211		IAMB	ABC-type transport system involved in resistance to organic solvents, permease component USSDB6A
Cluster_4421_Allele_0	44		PA0162	opdC	YBFM	benzoate-specific porin
Cluster_1968_Allele_10	45		PA3141	wbpM	CAPD	nucleotide sugar epimerase/dehydratase WbpM
Cluster_11939_Allele_5	46		PA0674	vreA		Outer membrane TonB-dependent transducer VreA of trans-envelope signaling system
Cluster_17935	47	Cluster_17935_Allele_4				Phage protein
Cluster_11282_Allele_0	48		PA0463	creB	OMPR4	Putative two-component response regulator
Cluster_11614_Allele_2	49		PA1904	phzF2	BMUL_5621	Phenazine biosynthesis protein PhzF like
Cluster_18001	50	Cluster_18001_Allele_4				hypothetical protein

## Sheet: PA_CAZ
	rank	most_common_allele	ref_locus_tag	ref_gene	eggnog_gene	eggnog_annotation	comments
Cluster_11517_Allele_0	1		PA3109		CVPA	Colicin V production protein
Cluster_16939_Allele_0	2		PA5359		BMUL_2535	Orf21; putative lipoprotein
Cluster_25934	3	Cluster_25934_Allele_2				hypothetical protein
Cluster_22663_Allele_0	4		PA1414			hypothetical protein
Cluster_22764_Allele_0	5		PA1942			hypothetical protein
Cluster_3099_Allele_0	6		PA0428		DEAD	DEAD-box ATP-dependent RNA helicase CshA (EC 3.6.4.13)
Cluster_10991_Allele_0	7		PA0169			FIG066100: Diguanylate cyclase (GGDEF domain) with PAS/PAC sensor
Cluster_24577	8	Cluster_24577_Allele_1				hypothetical protein
Cluster_17122	9	Cluster_17122_Allele_2			AJS_1253	FIG01211007: hypothetical protein
Cluster_2620	10	Cluster_2620_Allele_0			AZL_008620	hypothetical protein
Cluster_8902_Allele_1	11		PA1766		PA1766	FIG002781: Alpha-L-glutamate ligase family protein
Cluster_23500_Allele_0	12		PA0788a			FIG00953137: hypothetical protein
Cluster_10311_Allele_1	13		PA0223		DAPA	4-hydroxy-tetrahydrodipicolinate synthase (EC 4.3.3.7)
Cluster_17878	14	Cluster_17878_Allele_16				FIG046709: Hypothetical protein
Cluster_18856	15	Cluster_18856_Allele_2				hypothetical protein
Cluster_20443	16	Cluster_20443_Allele_3				hypothetical protein
Cluster_23	17	Cluster_23_Allele_0	PA1874			T1SS secreted agglutinin RTX
Cluster_12819_Allele_68	18		PA3963a			hypothetical protein
Cluster_1425_Allele_6	19		PA1601		OCAR_7507	Isoquinoline 1-oxidoreductase beta subunit (EC 1.3.99.16)
Cluster_17036_Allele_0	20		PA3320			Integral membrane protein
Cluster_4355_Allele_1	21		PA3764		MLTF	Membrane-bound lytic murein transglycosylase F (EC 4.2.2.n1)
Cluster_2877_Allele_2	22		PA2404			FIG139991: Putative thiamine pyrophosphate-requiring enzyme
Cluster_15971_Allele_0	23		PA4294			Flp pilus assembly protein TadG
Cluster_16203	24	Cluster_16203_Allele_32				Phage endolysin
Cluster_12078	25	Cluster_12078_Allele_13				FIG041388: hypothetical protein in PFGI-1-like cluster
Cluster_5805_Allele_3	26		PA3247		APEB	Aspartyl aminopeptidase (EC 3.4.11.21)
Cluster_11470_Allele_0	27		PA0416	chpD		Transcriptional regulator, AraC family
Cluster_12325_Allele_1	28		PA1470		YCIK	Putative short-chain dehydrogenase
Cluster_20217_Allele_0	29		PA5226			FIG019278: hypothetical protein
Cluster_26199	30	Cluster_26199_Allele_1				hypothetical protein
Cluster_15065	31	Cluster_15065_Allele_0			Y1727	CRISPR-associated protein, Csy4 family
Cluster_16364_Allele_0	32		PA1749			hypothetical protein
Cluster_10598_Allele_2	33		PA3423			AraC-type DNA-binding domain-containing proteins
Cluster_25591	34	Cluster_25591_Allele_1				FIG00955849: hypothetical protein
Cluster_7138_Allele_3	35				WBPZ	Glycosyltransferase
Cluster_4185_Allele_84	36		PA1554	ccoN1	CCON	Cytochrome c oxidase (cbb3-type) subunit CcoN (EC 1.9.3.1)
Cluster_18333	37	Cluster_18333_Allele_0			CCON	Cytochrome c oxidase (cbb3-type) subunit CcoN (EC 1.9.3.1)
Cluster_16019	38	Cluster_16019_Allele_0				hypothetical protein
Cluster_13215_Allele_2	39		PA5517		LPPB	FIG139438: lipoprotein B
Cluster_513_Allele_0	40		PA0158		MDTC	Cobalt-zinc-cadmium resistance protein CzcA; Cation efflux system protein CusA	Known AMR gene
Cluster_8456_Allele_0	41		PA0308		PLDB	Lysophospholipase (EC 3.1.1.5)
Cluster_5420_Allele_2	42		PA0938		FEPE	O-antigen chain length determinant protein WzzB
Cluster_9750_Allele_4	43		PA4656		YFCH	Cell division inhibitor Slr1223 (YfcH in EC), contains epimerase/dehydratase and DUF1731 domains
Cluster_26545	44	Cluster_26545_Allele_2				hypothetical protein
Cluster_19618	45	Cluster_19618_Allele_0	PA0825			hypothetical protein
Cluster_8603_Allele_0	46		PA0283	sbp	SBP	Sulfate-binding protein Sbp
Cluster_7005_Allele_2	47		PA0063			PUTATIVE ZINC PROTEASE PROTEIN
Cluster_2897_Allele_0	48		PA0195.1	pntAB	PNTAB	NAD(P) transhydrogenase alpha subunit (EC 1.6.1.2)
Cluster_18389_Allele_0	49		PA4326			FIG140336: TPR domain protein
Cluster_11671_Allele_0	50		PA2349		METQ	Methionine ABC transporter substrate-binding protein

## Sheet: PA_LVX
	rank	most_common_allele	ref_locus_tag	ref_gene	eggnog_gene	protein	comments
Cluster_752_Allele_4	1		PA3168	gyrA	GYRA	DNA gyrase subunit A (EC 5.99.1.3)	Known AMR gene
Cluster_1392_Allele_2	2		PA4964	parC	PARC	Topoisomerase IV subunit A (EC 5.99.1.-)	Known AMR gene
Cluster_752_Allele_15	3		PA3168	gyrA	GYRA	DNA gyrase subunit A (EC 5.99.1.3)	Known AMR gene
Cluster_9825	4	Cluster_9825_Allele_17			YBFM	Outer membrane porin, OprD family	Known AMR gene
Cluster_11296_Allele_4	5		PA0035	trpA	TRPA	Tryptophan synthase alpha chain (EC 4.2.1.20)
Cluster_16489	6	Cluster_16489_Allele_21				hypothetical protein
Cluster_9085_Allele_0	7		PA0056		OCAR_5805	Transcriptional regulator, LysR family
Cluster_25606	8	Cluster_25606_Allele_1				hypothetical protein
Cluster_1345_Allele_5	9		PA1069			FIG140336: TPR domain protein
Cluster_14907_Allele_2	10		PA3902		YPO2857	Inhibitor of vertebrate lysozyme precursor
Cluster_8936_Allele_0	11		PA2975	rluC	RLUC	Ribosomal large subunit pseudouridine synthase C (EC 5.4.99.24)
Cluster_8778	12	Cluster_8778_Allele_23			BMUL_3592	Lipolytic enzyme
Cluster_14870_Allele_0	13		PA0149			Extracytoplasmic function (ECF) sigma factor VreI
Cluster_6878_Allele_2	14		PA0156			RND efflux system, membrane fusion protein	Other AMR gene
Cluster_8384	15	Cluster_8384_Allele_2				Phage capsid protein
Cluster_24868	16	Cluster_24868_Allele_4				hypothetical protein
Cluster_2602_Allele_5	17		PA0184		MSBA	Lipid A export ATP-binding/permease protein MsbA
Cluster_11984_Allele_0	18		PA0179			Two-component response regulator
Cluster_11940_Allele_1	19		PA1331		YGDQ	UPF0053 inner membrane protein YgdQ
Cluster_10629_Allele_3	20		PA3662			hypothetical protein
Cluster_22488	21	Cluster_22488_Allele_4				FIG00960294: hypothetical protein
Cluster_17853_Allele_0	22		PA0474			Uncharacterized protein, possibly involved in aromatic compounds catabolism
Cluster_9061_Allele_6	23		PA2281		SOXS	Transcriptional regulator, AraC family
Cluster_2918	24	Cluster_2918_Allele_2	PA3532			Dehydrogenases with different specificities (related to short-chain alcohol dehydrogenases)
Cluster_23602	25	Cluster_23602_Allele_4				FIG00957905: hypothetical protein
Cluster_16579_Allele_2	26		PA1065		YEAO	FIG016027: protein of unknown function YeaO
Cluster_10644_Allele_2	27		PA0239		PRO0756	FIG028883: Permeases of the drug/metabolite transporter (DMT) superfamily
Cluster_7049	28	Cluster_7049_Allele_15			SPO2390	Shufflon-specific DNA recombinase
Cluster_4185_Allele_0	29		PA1554	ccoN1	CCON	Cytochrome c oxidase (cbb3-type) subunit CcoN (EC 1.9.3.1)
Cluster_9837_Allele_2	30		PA4305	rcpC	CPAB	Flp pilus assembly protein CpaB
Cluster_8251_Allele_0	31		PA2914		HMUU	Heme ABC transporter, permease protein HmuU
Cluster_12446	32	Cluster_12446_Allele_0			HDEN_0125	hypothetical protein
Cluster_10795_Allele_0	33		PA4864	ureD	URED	Urease accessory protein UreD
Cluster_18749	34	Cluster_18749_Allele_21	PA0630			hypothetical protein
Cluster_19433_Allele_0	35		PA4575			hypothetical protein
Cluster_21944_Allele_1	36		PA1578a		YEIW	proteinase inhibitor
Cluster_717_Allele_0	37		PA1551		CCOG	Type cbb3 cytochrome oxidase biogenesis protein CcoG, involved in Cu oxidation
Cluster_4863_Allele_0	38		PA0129	gabP	PROY	Histidine transport protein (permease)
Cluster_810_Allele_1	39		PA1157		LADS	Sensor histidine kinase
Cluster_5406	40	Cluster_5406_Allele_22			METY	O-acetylhomoserine sulfhydrylase (EC 2.5.1.49) / O-succinylhomoserine sulfhydrylase (EC 2.5.1.48)
Cluster_7045_Allele_0	41		PA2353			AFG1-like ATPase
Cluster_8013_Allele_0	42		PA1231			probable secretion protein
Cluster_3188	43	Cluster_3188_Allele_6	PA5056		PHAC1	Polyhydroxyalkanoic acid synthase
Cluster_13769	44	Cluster_13769_Allele_57				hypothetical protein
Cluster_10682_Allele_2	45					PQS biosynthesis protein PqsB, similar to 3- oxoacyl-[acyl-carrier-protein] synthase III
Cluster_22749	46	Cluster_22749_Allele_5				hypothetical protein
Cluster_6035_Allele_0	47		PA1228		YEAM	hypothetical protein
Cluster_19182_Allele_1	48		PA1568			RidA/YER057c/UK114 superfamily, group 2, YoaB-like protein
Cluster_15196_Allele_0	49		PA0838		BTUE	Glutathione peroxidase (EC 1.11.1.9)
Cluster_12247_Allele_1	50		PA1723	pscJ	HRCJ	Type III secretion bridge between inner and outermembrane lipoprotein (YscJ,HrcJ,EscJ, PscJ)

[truncated: 7 more sheets: PA_MEM, EC_AMC, EC_CAZ, EC_CIP, EC_GEN, EC_IPM, EC_TMP]
