# Supplementary material for: Machine learning with random subspace ensembles identifies antimicrobial resistance determinants from pan-genomes of three pathogens
Source: PLoS Comput Biol. 2020 Mar 2;16(3):e1007608. doi: 10.1371/journal.pcbi.1007608 (PMC7067475; doi:10.1371/journal.pcbi.1007608)
Supplement: S5 Dataset — Contains figure data in tabular format for Figs 1b, 1c, 4, S2b, S2c, S5, S6a, S6b and S9c Figs. (XLSX) [file pcbi.1007608.s024.xlsx]

## Sheet: Legend
Data used for the following figures are provided here in tabular format.
Fig 1b
AMR phenotypes for S. aureus genomes as shown in Fig 2. Values are 1 (resistant), -1 (susceptible), or 0 (no data), for visualization purposes. Genomes are ordered as in Fig 2a.
Fig 1c
PATRIC subtype annotations for S. aureus genomes as shown in Fig 2. Values are 1 (is this subtype), or 0 (not this subtype). Genomes are ordered as in Fig 2a.
Fig 4
Number of resistant vs. susceptible genomes with each observed mutation for candidate AMR genes shown in Fig 4.
S2b-c Fig
Counts and LORs for resistance of known AMR genes identified in the S. aureus pan-genome, classified by resistance mechanism and antibiotic.
S5 Fig
Fraction of SVM-RSE selected features shared, not shared, or differently encoded for each organism-antibiotic case between different pan-genome encodings resulting from different core gene thresholds (10 vs 10% vs 2%).
S6a-b Fig
Summary statistics of allele counts for SVM-RSE selected core gene alleles for each organism-antibiotic case, compared to that of all core genes. Rows where antibiotic is “-” correspond to all core genes.
S9c Fig
LORs between pan-genome segments (core, accessory, unique) and COGs for individual organisms and for the combined pan-genome, in the order shown in S9c Fig.

## Sheet: Fig1b
Genome ID	ciprofloxacin	clindamycin	erythromycin	gentamicin	trimethoprim/sulfamethoxazole	tetracycline
553583.3	0	0	0	0	0	0
1280.16385	0	-1	-1	-1	-1	-1
1280.16061	0	-1	-1	-1	-1	-1
1280.7265	0	0	0	0	0	0
1280.9316	1	1	1	-1	-1	1
1280.9188	1	-1	-1	-1	1	1
1280.9205	1	1	1	-1	-1	-1
1280.9201	1	1	1	-1	-1	-1
1280.9203	1	1	1	-1	-1	-1
1280.9198	1	-1	-1	-1	-1	-1
1280.9306	1	1	1	-1	-1	-1
1280.9264	1	-1	-1	-1	-1	-1
1280.9298	1	-1	-1	1	-1	-1
1280.9252	1	1	1	-1	-1	-1
1280.9226	1	1	1	-1	-1	-1
1280.9227	1	1	1	-1	-1	-1
1280.9299	1	1	1	-1	-1	-1
1280.9304	1	1	1	-1	1	-1
1280.9301	1	-1	-1	-1	-1	-1
1280.9305	1	1	1	-1	-1	-1
1280.9314	1	1	1	-1	-1	-1
1280.9355	1	1	1	-1	-1	-1
1280.9194	1	1	1	-1	-1	-1
1280.9249	1	1	1	-1	-1	-1
1280.9254	1	1	1	-1	-1	-1
1280.9228	1	1	1	-1	-1	-1
1280.9332	1	1	1	-1	1	-1
1280.9338	1	1	1	-1	-1	-1
1280.9302	1	1	1	-1	-1	-1
1280.9297	1	-1	-1	-1	-1	-1
1280.9253	1	1	1	-1	-1	-1
1280.9265	1	1	1	-1	-1	-1
1280.9214	1	1	1	-1	-1	-1
1280.9307	1	1	1	-1	-1	-1
1280.9268	1	-1	-1	-1	-1	-1
1280.9288	1	1	1	-1	-1	-1
1280.9236	1	1	1	-1	-1	-1
1280.9339	1	1	1	-1	-1	-1
1280.9296	1	-1	-1	-1	-1	-1
1280.9267	1	1	1	-1	-1	-1
1280.9277	1	1	1	-1	-1	-1
1280.9234	1	-1	-1	-1	-1	-1
1280.9289	1	1	1	-1	-1	-1
1280.9219	1	1	1	-1	-1	-1
1280.9245	1	1	1	-1	-1	-1
1280.9283	1	1	1	-1	1	1
1280.9276	1	1	1	-1	-1	-1
1280.9345	1	-1	-1	-1	-1	-1
1280.9292	1	1	1	-1	-1	-1
1280.9217	1	-1	-1	-1	-1	-1
1280.9196	1	1	1	-1	-1	-1
1280.9193	1	1	1	-1	-1	-1
1280.9195	1	1	1	-1	-1	-1
1280.9342	1	-1	-1	-1	-1	-1
1280.9311	1	1	1	-1	-1	-1
1280.9284	1	1	1	-1	-1	-1
1280.9273	1	1	1	-1	1	1
1280.9331	1	1	1	-1	-1	1
1280.9309	1	1	1	-1	1	-1
1280.9312	1	1	1	-1	-1	1
1280.9208	1	1	1	-1	-1	-1
1280.9324	1	1	1	-1	-1	-1
1280.9325	1	1	1	-1	-1	-1
1280.9349	1	1	1	-1	1	-1
1280.9366	1	1	1	-1	-1	-1
1280.9231	1	1	1	-1	-1	-1
1280.9294	1	1	1	-1	-1	-1
1280.9229	1	1	1	-1	-1	-1
1280.9315	1	1	1	-1	-1	-1
1280.9319	1	1	1	-1	-1	1
1280.9215	1	1	1	-1	-1	-1
1280.9321	1	1	1	1	-1	1
1280.9274	1	1	1	-1	-1	-1
1280.9287	1	1	1	-1	-1	-1
1280.9191	1	1	1	-1	-1	-1
1280.9263	1	1	1	-1	-1	-1
1280.9286	1	1	1	-1	-1	-1
1280.9235	1	-1	-1	-1	-1	-1
1280.9347	1	1	1	-1	-1	1
1280.9365	1	1	1	-1	-1	-1
1280.9333	1	1	1	-1	-1	1
1280.9334	1	1	1	-1	1	-1
1280.9213	1	1	1	1	1	1
1280.9407	-1	1	1	1	-1	1
1280.9386	-1	1	1	1	-1	1
1280.9406	-1	1	1	1	-1	1
1280.9379	-1	1	1	1	-1	1
1280.9405	1	1	1	1	1	1
1280.9374	1	1	1	1	-1	1
1280.9368	1	1	1	1	-1	1
1280.9388	1	1	1	1	-1	1
1280.9384	1	1	1	1	-1	1
1280.9383	1	1	1	1	-1	1
1280.9398	1	1	1	1	-1	1
1280.9399	1	1	1	1	-1	1
1280.9363	1	1	1	1	1	1
1280.7355	1	1	1	1	1	1
1280.7354	1	1	1	1	1	1
1280.9199	1	1	1	1	1	1
1280.9272	1	1	1	1	1	1
1280.7343	1	1	1	1	1	1
1280.7357	1	1	1	1	1	1
1280.7361	1	1	1	1	1	1
1280.9275	1	1	1	1	1	1
1280.9285	1	1	1	1	1	1
1280.9192	1	1	1	1	1	1
1280.9258	1	1	1	1	1	1
1280.7337	1	1	1	1	1	1
1280.9361	1	1	1	1	1	1
1280.7352	1	1	1	1	1	1
1280.7362	1	1	1	1	1	1
1280.7363	1	1	1	1	1	1
1280.8849	1	1	1	1	1	1
1280.9317	1	1	1	1	1	1
1280.9323	1	1	1	1	1	1
1280.9313	1	1	1	1	1	1
1280.7349	1	1	1	1	1	1
1280.9322	1	1	1	1	1	1
1280.9207	1	1	1	1	1	1
1280.9291	1	1	1	1	1	1
1280.9216	1	1	1	1	1	1
1280.9278	1	1	1	1	1	1
1280.9238	1	1	1	1	1	1
1280.9244	1	1	1	1	1	1
1280.9354	1	1	1	1	1	1
1280.9337	1	1	1	1	1	1
1280.9343	1	1	1	1	1	1
1280.9237	1	1	1	1	1	1
1280.9329	1	1	1	1	1	1
1280.7316	0	0	0	0	0	0
1280.7359	1	1	1	1	1	1
1280.9262	1	1	1	1	1	1
1280.9233	1	1	1	1	1	1
1280.9336	1	1	1	1	1	1
1280.8848	1	1	1	1	1	1
1280.9281	1	1	1	1	1	1
1280.9346	1	1	1	1	1	1
1280.9356	1	1	1	1	1	1
1280.9266	1	1	1	1	1	1
1280.7356	1	1	1	1	1	1
1280.7334	1	1	1	1	1	1
1280.8845	1	1	1	1	1	1
1280.9303	1	1	1	1	1	1
1280.8844	1	1	1	1	1	1
1280.9341	1	1	1	1	1	1
1280.9202	1	1	1	1	1	1
1280.9293	1	1	1	1	1	1
1280.9295	1	1	1	1	1	1
1280.9224	1	1	1	1	1	1
1280.9218	1	1	1	1	1	1
1280.9221	1	1	1	1	1	1
1280.9242	1	1	1	1	1	1
1280.9256	1	1	1	1	1	1
1280.9348	1	1	1	1	1	1
1280.9239	1	1	1	1	1	1
1280.9353	1	1	1	1	1	1
1280.9197	1	1	1	1	1	1
1280.9225	1	1	1	1	1	1
1280.9251	1	1	1	1	1	1
1280.9282	1	1	1	1	1	1
1280.9279	1	1	1	1	1	1
1280.9246	1	1	1	1	1	1
1280.9247	1	1	1	1	1	1
1280.9232	1	1	1	1	1	1
1280.9362	1	1	1	1	1	1
1280.9212	1	1	1	1	1	1
1280.9358	1	1	1	1	1	1
1280.9352	1	1	1	1	1	1
1280.9327	1	1	1	1	1	1
1280.9326	1	1	1	1	1	1
1280.9375	1	1	1	1	1	1
1280.9269	1	1	1	1	1	1
1280.9209	1	1	1	1	1	1
1280.9335	1	1	1	1	1	1
1280.9211	1	1	1	1	1	1
1280.9223	1	1	1	1	1	1
1280.9318	1	1	1	1	1	1
1280.9248	1	1	1	1	1	1
1280.9261	1	1	1	1	1	1
1280.9359	1	1	1	1	1	1
1280.9364	1	1	1	1	1	1
1280.9308	1	1	1	1	1	1
1280.9189	1	1	1	1	1	1
1280.9222	1	1	1	1	1	1
1280.9271	1	1	1	1	1	1
1280.9344	1	1	1	1	1	1
1280.9328	1	1	1	1	1	1
1280.9257	1	1	1	1	1	1
1280.9255	1	1	1	1	1	1
1280.9259	1	1	1	1	1	1
1280.9376	1	1	1	1	1	1
1280.9387	1	1	1	1	1	1
1280.9243	1	1	1	1	1	1
1280.9204	1	1	1	1	1	1
1280.9206	1	1	1	1	1	1
1280.9241	1	1	1	1	1	1
1280.9404	1	1	1	1	1	1
1280.9351	1	1	1	1	1	1
1280.9369	1	1	1	1	1	1
1280.9373	1	1	1	1	1	1
1280.9377	1	1	1	1	1	1
1280.9401	1	1	1	1	1	1
1280.9402	1	1	1	1	1	1
1280.9381	1	1	1	1	1	1
1280.9378	1	1	1	1	1	1
1280.9382	1	1	1	1	1	1
1280.9367	1	1	1	1	1	1
1280.9371	1	1	1	1	1	1
1280.9385	1	1	1	1	1	1
1280.9372	1	1	1	1	1	1
1280.9403	1	1	1	1	1	1
1280.7372	-1	1	1	1	-1	-1
1280.7373	-1	1	1	1	-1	-1
1280.7375	-1	1	1	1	-1	1
1280.7374	-1	1	1	1	-1	1
1280.7376	-1	1	1	1	-1	1
1280.7287	0	0	0	0	0	0
1280.7295	0	0	0	0	0	0
1280.7291	0	0	0	0	0	0
1280.7263	0	0	0	0	0	0
1280.7289	0	0	0	0	0	0
1280.7258	0	0	0	0	0	0
553594.3	0	0	0	0	0	0
1280.15931	1	-1	1	-1	-1	-1
1280.7312	0	0	0	0	0	0
1280.7273	0	0	0	0	0	0
1280.7296	0	0	0	0	0	0
1280.15939	-1	-1	-1	1	-1	-1
553567.3	0	0	0	0	0	0
1280.16384	0	-1	-1	-1	-1	-1
1280.7267	0	0	0	0	0	0
1280.7271	0	0	0	0	0	0
1280.7261	0	0	0	0	0	0
1280.7279	0	0	0	0	0	0
1280.7285	0	0	0	0	0	0
1280.7293	0	0	0	0	0	0
1280.7259	0	0	0	0	0	0
1280.7325	0	0	0	0	0	0
1280.7321	0	0	0	0	0	0
1280.7326	0	0	0	0	0	0
1280.7283	0	0	0	0	0	0
1280.7284	0	0	0	0	0	0
1280.7301	0	0	0	0	0	0
1280.7281	0	0	0	0	0	0
1280.7317	0	0	0	0	0	0
1280.7314	0	0	0	0	0	0
1280.7275	0	0	0	0	0	0
1280.7318	0	0	0	0	0	0
1280.7297	0	0	0	0	0	0
1280.16386	0	1	1	-1	-1	-1
1280.7306	0	0	0	0	0	0
1280.7309	0	0	0	0	0	0
1280.7307	0	0	0	0	0	0
1280.7303	0	0	0	0	0	0
1280.7304	0	0	0	0	0	0
1280.7272	0	0	0	0	0	0
1280.7324	0	0	0	0	0	0
1280.7282	0	0	0	0	0	0
1280.7268	0	0	0	0	0	0
1280.7277	0	0	0	0	0	0
1280.7299	0	0	0	0	0	0
1280.7319	0	0	0	0	0	0
1280.7269	0	0	0	0	0	0
1280.7302	0	0	0	0	0	0
1280.7305	0	0	0	0	0	0
1280.16387	0	1	1	-1	-1	-1
1280.7257	0	0	0	0	0	0
1280.7288	0	0	0	0	0	0
1280.7294	0	0	0	0	0	0
553596.3	0	0	0	0	0	0
553577.3	0	0	0	0	0	0
553588.3	0	0	0	0	0	0
553571.3	0	0	0	0	0	0
553568.3	0	0	0	0	0	0
553565.3	0	0	0	0	0	0
553592.3	0	0	0	0	0	0
553601.3	0	0	0	0	0	0
553574.3	0	0	0	0	0	0
553573.3	0	0	0	0	0	0
553581.3	0	0	0	0	0	0
1280.15938	-1	-1	-1	-1	-1	-1
1280.16436	-1	1	-1	-1	-1	-1
1280.16052	-1	-1	-1	-1	-1	-1
1280.7298	0	0	0	0	0	0
1280.7266	0	0	0	0	0	0
1280.7313	0	0	0	0	0	0
1280.7274	0	0	0	0	0	0
1280.7292	0	0	0	0	0	0

## Sheet: Fig1c
Genome ID	st:ST22	st:ST239	cc:8	st:ST8	cc:5	other	unknown
553583.3	0	0	0	0	0	0	1
1280.16385	0	0	0	0	0	0	1
1280.16061	0	0	0	0	0	0	1
1280.7265	0	0	0	0	0	1	0
1280.9316	1	0	0	0	0	0	0
1280.9188	1	0	0	0	0	0	0
1280.9205	1	0	0	0	0	0	0
1280.9201	1	0	0	0	0	0	0
1280.9203	1	0	0	0	0	0	0
1280.9198	1	0	0	0	0	0	0
1280.9306	1	0	0	0	0	0	0
1280.9264	1	0	0	0	0	0	0
1280.9298	1	0	0	0	0	0	0
1280.9252	1	0	0	0	0	0	0
1280.9226	1	0	0	0	0	0	0
1280.9227	1	0	0	0	0	0	0
1280.9299	1	0	0	0	0	0	0
1280.9304	1	0	0	0	0	0	0
1280.9301	1	0	0	0	0	0	0
1280.9305	1	0	0	0	0	0	0
1280.9314	1	0	0	0	0	0	0
1280.9355	1	0	0	0	0	0	0
1280.9194	1	0	0	0	0	0	0
1280.9249	1	0	0	0	0	0	0
1280.9254	1	0	0	0	0	0	0
1280.9228	1	0	0	0	0	0	0
1280.9332	1	0	0	0	0	0	0
1280.9338	1	0	0	0	0	0	0
1280.9302	1	0	0	0	0	0	0
1280.9297	1	0	0	0	0	0	0
1280.9253	1	0	0	0	0	0	0
1280.9265	1	0	0	0	0	0	0
1280.9214	1	0	0	0	0	0	0
1280.9307	1	0	0	0	0	0	0
1280.9268	1	0	0	0	0	0	0
1280.9288	1	0	0	0	0	0	0
1280.9236	1	0	0	0	0	0	0
1280.9339	1	0	0	0	0	0	0
1280.9296	1	0	0	0	0	0	0
1280.9267	1	0	0	0	0	0	0
1280.9277	1	0	0	0	0	0	0
1280.9234	1	0	0	0	0	0	0
1280.9289	1	0	0	0	0	0	0
1280.9219	1	0	0	0	0	0	0
1280.9245	1	0	0	0	0	0	0
1280.9283	1	0	0	0	0	0	0
1280.9276	1	0	0	0	0	0	0
1280.9345	1	0	0	0	0	0	0
1280.9292	1	0	0	0	0	0	0
1280.9217	1	0	0	0	0	0	0
1280.9196	1	0	0	0	0	0	0
1280.9193	1	0	0	0	0	0	0
1280.9195	1	0	0	0	0	0	0
1280.9342	1	0	0	0	0	0	0
1280.9311	1	0	0	0	0	0	0
1280.9284	1	0	0	0	0	0	0
1280.9273	1	0	0	0	0	0	0
1280.9331	1	0	0	0	0	0	0
1280.9309	1	0	0	0	0	0	0
1280.9312	1	0	0	0	0	0	0
1280.9208	1	0	0	0	0	0	0
1280.9324	1	0	0	0	0	0	0
1280.9325	1	0	0	0	0	0	0
1280.9349	1	0	0	0	0	0	0
1280.9366	1	0	0	0	0	0	0
1280.9231	1	0	0	0	0	0	0
1280.9294	1	0	0	0	0	0	0
1280.9229	1	0	0	0	0	0	0
1280.9315	1	0	0	0	0	0	0
1280.9319	1	0	0	0	0	0	0
1280.9215	1	0	0	0	0	0	0
1280.9321	1	0	0	0	0	0	0
1280.9274	1	0	0	0	0	0	0
1280.9287	1	0	0	0	0	0	0
1280.9191	1	0	0	0	0	0	0
1280.9263	1	0	0	0	0	0	0
1280.9286	1	0	0	0	0	0	0
1280.9235	1	0	0	0	0	0	0
1280.9347	1	0	0	0	0	0	0
1280.9365	1	0	0	0	0	0	0
1280.9333	1	0	0	0	0	0	0
1280.9334	1	0	0	0	0	0	0
1280.9213	0	1	0	0	0	0	0
1280.9407	0	1	0	0	0	0	0
1280.9386	0	1	0	0	0	0	0
1280.9406	0	1	0	0	0	0	0
1280.9379	0	1	0	0	0	0	0
1280.9405	0	1	0	0	0	0	0
1280.9374	0	1	0	0	0	0	0
1280.9368	0	1	0	0	0	0	0
1280.9388	0	1	0	0	0	0	0
1280.9384	0	1	0	0	0	0	0
1280.9383	0	1	0	0	0	0	0
1280.9398	0	1	0	0	0	0	0
1280.9399	0	1	0	0	0	0	0
1280.9363	0	1	0	0	0	0	0
1280.7355	0	1	0	0	0	0	0
1280.7354	0	1	0	0	0	0	0
1280.9199	0	1	0	0	0	0	0
1280.9272	0	1	0	0	0	0	0
1280.7343	0	1	0	0	0	0	0
1280.7357	0	1	0	0	0	0	0
1280.7361	0	1	0	0	0	0	0
1280.9275	0	1	0	0	0	0	0
1280.9285	0	1	0	0	0	0	0
1280.9192	0	1	0	0	0	0	0
1280.9258	0	1	0	0	0	0	0
1280.7337	0	1	0	0	0	0	0
1280.9361	0	1	0	0	0	0	0
1280.7352	0	1	0	0	0	0	0
1280.7362	0	1	0	0	0	0	0
1280.7363	0	1	0	0	0	0	0
1280.8849	0	1	0	0	0	0	0
1280.9317	0	1	0	0	0	0	0
1280.9323	0	1	0	0	0	0	0
1280.9313	0	1	0	0	0	0	0
1280.7349	0	1	0	0	0	0	0
1280.9322	0	1	0	0	0	0	0
1280.9207	0	1	0	0	0	0	0
1280.9291	0	1	0	0	0	0	0
1280.9216	0	1	0	0	0	0	0
1280.9278	0	1	0	0	0	0	0
1280.9238	0	1	0	0	0	0	0
1280.9244	0	1	0	0	0	0	0
1280.9354	0	1	0	0	0	0	0
1280.9337	0	1	0	0	0	0	0
1280.9343	0	1	0	0	0	0	0
1280.9237	0	1	0	0	0	0	0
1280.9329	0	1	0	0	0	0	0
1280.7316	0	0	1	0	0	0	0
1280.7359	0	1	0	0	0	0	0
1280.9262	0	1	0	0	0	0	0
1280.9233	0	1	0	0	0	0	0
1280.9336	0	1	0	0	0	0	0
1280.8848	0	1	0	0	0	0	0
1280.9281	0	1	0	0	0	0	0
1280.9346	0	1	0	0	0	0	0
1280.9356	0	1	0	0	0	0	0
1280.9266	0	1	0	0	0	0	0
1280.7356	0	1	0	0	0	0	0
1280.7334	0	1	0	0	0	0	0
1280.8845	0	1	0	0	0	0	0
1280.9303	0	1	0	0	0	0	0
1280.8844	0	1	0	0	0	0	0
1280.9341	0	1	0	0	0	0	0
1280.9202	0	1	0	0	0	0	0
1280.9293	0	1	0	0	0	0	0
1280.9295	0	1	0	0	0	0	0
1280.9224	0	1	0	0	0	0	0
1280.9218	0	1	0	0	0	0	0
1280.9221	0	1	0	0	0	0	0
1280.9242	0	1	0	0	0	0	0
1280.9256	0	1	0	0	0	0	0
1280.9348	0	1	0	0	0	0	0
1280.9239	0	1	0	0	0	0	0
1280.9353	0	1	0	0	0	0	0
1280.9197	0	1	0	0	0	0	0
1280.9225	0	1	0	0	0	0	0
1280.9251	0	1	0	0	0	0	0
1280.9282	0	1	0	0	0	0	0
1280.9279	0	1	0	0	0	0	0
1280.9246	0	1	0	0	0	0	0
1280.9247	0	1	0	0	0	0	0
1280.9232	0	1	0	0	0	0	0
1280.9362	0	1	0	0	0	0	0
1280.9212	0	1	0	0	0	0	0
1280.9358	0	1	0	0	0	0	0
1280.9352	0	1	0	0	0	0	0
1280.9327	0	1	0	0	0	0	0
1280.9326	0	1	0	0	0	0	0
1280.9375	0	1	0	0	0	0	0
1280.9269	0	1	0	0	0	0	0
1280.9209	0	1	0	0	0	0	0
1280.9335	0	1	0	0	0	0	0
1280.9211	0	1	0	0	0	0	0
1280.9223	0	1	0	0	0	0	0
1280.9318	0	1	0	0	0	0	0
1280.9248	0	1	0	0	0	0	0
1280.9261	0	1	0	0	0	0	0
1280.9359	0	1	0	0	0	0	0
1280.9364	0	1	0	0	0	0	0
1280.9308	0	1	0	0	0	0	0
1280.9189	0	1	0	0	0	0	0
1280.9222	0	1	0	0	0	0	0
1280.9271	0	1	0	0	0	0	0
1280.9344	0	1	0	0	0	0	0
1280.9328	0	1	0	0	0	0	0
1280.9257	0	1	0	0	0	0	0
1280.9255	0	1	0	0	0	0	0
1280.9259	0	1	0	0	0	0	0
1280.9376	0	1	0	0	0	0	0
1280.9387	0	1	0	0	0	0	0
1280.9243	0	1	0	0	0	0	0
1280.9204	0	1	0	0	0	0	0
1280.9206	0	1	0	0	0	0	0
1280.9241	0	1	0	0	0	0	0
1280.9404	0	1	0	0	0	0	0
1280.9351	0	1	0	0	0	0	0
1280.9369	0	1	0	0	0	0	0
1280.9373	0	1	0	0	0	0	0
1280.9377	0	1	0	0	0	0	0
1280.9401	0	1	0	0	0	0	0
1280.9402	0	1	0	0	0	0	0
1280.9381	0	1	0	0	0	0	0
1280.9378	0	1	0	0	0	0	0
1280.9382	0	1	0	0	0	0	0
1280.9367	0	1	0	0	0	0	0
1280.9371	0	1	0	0	0	0	0
1280.9385	0	1	0	0	0	0	0
1280.9372	0	1	0	0	0	0	0
1280.9403	0	1	0	0	0	0	0
1280.7372	0	0	0	1	0	0	0
1280.7373	0	0	0	1	0	0	0
1280.7375	0	0	0	1	0	0	0
1280.7374	0	0	0	1	0	0	0
1280.7376	0	0	0	1	0	0	0
1280.7287	0	0	1	0	0	0	0
1280.7295	0	0	1	0	0	0	0
1280.7291	0	0	1	0	0	0	0
1280.7263	0	0	1	0	0	0	0
1280.7289	0	0	1	0	0	0	0
1280.7258	0	0	1	0	0	0	0
553594.3	0	0	0	0	0	0	1
1280.15931	0	0	0	0	0	0	1
1280.7312	0	0	1	0	0	0	0
1280.7273	0	0	1	0	0	0	0
1280.7296	0	0	1	0	0	0	0
1280.15939	0	0	0	0	0	0	1
553567.3	0	0	0	0	0	0	1
1280.16384	0	0	0	0	0	0	1
1280.7267	0	0	0	0	1	0	0
1280.7271	0	0	0	0	1	0	0
1280.7261	0	0	0	0	1	0	0
1280.7279	0	0	0	0	1	0	0
1280.7285	0	0	0	0	1	0	0
1280.7293	0	0	0	0	1	0	0
1280.7259	0	0	0	0	1	0	0
1280.7325	0	0	0	0	1	0	0
1280.7321	0	0	0	0	1	0	0
1280.7326	0	0	0	0	1	0	0
1280.7283	0	0	0	0	1	0	0
1280.7284	0	0	0	0	1	0	0
1280.7301	0	0	0	0	1	0	0
1280.7281	0	0	0	0	1	0	0
1280.7317	0	0	0	0	1	0	0
1280.7314	0	0	0	0	1	0	0
1280.7275	0	0	0	0	1	0	0
1280.7318	0	0	0	0	1	0	0
1280.7297	0	0	0	0	1	0	0
1280.16386	0	0	0	0	0	0	1
1280.7306	0	0	0	0	1	0	0
1280.7309	0	0	0	0	1	0	0
1280.7307	0	0	0	0	1	0	0
1280.7303	0	0	0	0	1	0	0
1280.7304	0	0	0	0	1	0	0
1280.7272	0	0	0	0	1	0	0
1280.7324	0	0	0	0	1	0	0
1280.7282	0	0	0	0	1	0	0
1280.7268	0	0	0	0	1	0	0
1280.7277	0	0	0	0	1	0	0
1280.7299	0	0	0	0	1	0	0
1280.7319	0	0	0	0	1	0	0
1280.7269	0	0	0	0	1	0	0
1280.7302	0	0	0	0	1	0	0
1280.7305	0	0	0	0	1	0	0
1280.16387	0	0	0	0	0	0	1
1280.7257	0	0	0	0	1	0	0
1280.7288	0	0	0	0	1	0	0
1280.7294	0	0	0	0	1	0	0
553596.3	0	0	0	0	0	0	1
553577.3	0	0	0	0	0	0	1
553588.3	0	0	0	0	0	0	1
553571.3	0	0	0	0	0	0	1
553568.3	0	0	0	0	0	0	1
553565.3	0	0	0	0	0	0	1
553592.3	0	0	0	0	0	0	1
553601.3	0	0	0	0	0	0	1
553574.3	0	0	0	0	0	0	1
553573.3	0	0	0	0	0	0	1
553581.3	0	0	0	0	0	0	1
1280.15938	0	0	0	0	0	0	1
1280.16436	0	0	0	0	0	0	1
1280.16052	0	0	0	0	0	0	1
1280.7298	0	0	0	0	0	1	0
1280.7266	0	0	0	0	1	0	0
1280.7313	0	0	1	0	0	0	0
1280.7274	0	0	0	0	0	1	0
1280.7292	0	0	0	0	0	1	0

## Sheet: Fig4
Mutation	Susceptible	Resistant	Total
oppD mutations vs. gentamicin
Total	85	136	221
S68N	5	134	139
N132K	1	134	135
G266E	81	136	217
L298M	77	2	79
ahpF mutations vs. gentamicin
Total	85	136	221
E31D	81	136	217
E38D	2	134	136
S44T	2	134	136
V74I	76	2	78
N112K	2	134	136
G232S	76	2	78
S422N	1	134	135
K448N	2	134	136
SA_RS10745 mutations vs. tetracycline
Total	80	141	221
K88N	71	10	81
T190S	68	10	78
A208K	68	10	78
S243T	68	10	78
Q386H	68	10	78
D626E	77	141	218
K641Q	7	131	138
V697I	77	141	218
kdbB mutations vs. tetracycline
Total	80	141	221
P26L	4	131	135
V43I	77	141	218
V234E	68	10	78

## Sheet: S2Fig
allele	gene	type	antibiotic	N	LOR
Cluster_92_Allele_0	gyrA	Resistant Site	CIP	1	1.05256
Cluster_92_Allele_1	gyrA	Resistant Site	CIP	1	-4.25369
Cluster_92_Allele_2	gyrA	Resistant Site	CIP	6	-7.54121
Cluster_92_Allele_3	gyrA	Resistant Site	CIP	1	-4.25369
Cluster_92_Allele_8	gyrA	Resistant Site	CIP	1	-4.25369
Cluster_92_Allele_18	gyrA	Resistant Site	CIP	119	8.25935
Cluster_92_Allele_19	gyrA	Resistant Site	CIP	78	7.08764
Cluster_92_Allele_20	gyrA	Resistant Site	CIP	2	1.65949
Cluster_92_Allele_21	gyrA	Resistant Site	CIP	1	1.05256
Cluster_92_Allele_22	gyrA	Resistant Site	CIP	6	-4.94406
Cluster_237_Allele_0	gyrB	Resistant Site	CIP	86	-0.864591
Cluster_237_Allele_1	gyrB	Resistant Site	CIP	1	-4.25369
Cluster_237_Allele_2	gyrB	Resistant Site	CIP	125	1.71403
Cluster_237_Allele_3	gyrB	Resistant Site	CIP	1	-4.25369
Cluster_237_Allele_4	gyrB	Resistant Site	CIP	1	1.05256
Cluster_237_Allele_5	gyrB	Resistant Site	CIP	1	1.05256
Cluster_237_Allele_6	gyrB	Resistant Site	CIP	1	1.05256
Cluster_126_Allele_0	parC	Resistant Site	CIP	1	1.05256
Cluster_126_Allele_1	parC	Resistant Site	CIP	12	-11.2694
Cluster_126_Allele_6	parC	Resistant Site	CIP	1	-4.25369
Cluster_126_Allele_17	parC	Resistant Site	CIP	113	8.08684
Cluster_126_Allele_18	parC	Resistant Site	CIP	10	3.6136
Cluster_126_Allele_19	parC	Resistant Site	CIP	75	6.99778
Cluster_126_Allele_20	parC	Resistant Site	CIP	1	1.05256
Cluster_126_Allele_21	parC	Resistant Site	CIP	2	1.65949
Cluster_126_Allele_22	parC	Resistant Site	CIP	1	1.05256
Cluster_208_Allele_0	parE	Resistant Site	CIP	128	-3.09669
Cluster_208_Allele_3	parE	Resistant Site	CIP	1	-4.25369
Cluster_208_Allele_12	parE	Resistant Site	CIP	74	6.96751
Cluster_208_Allele_13	parE	Resistant Site	CIP	6	2.92753
Cluster_208_Allele_14	parE	Resistant Site	CIP	2	1.65949
Cluster_208_Allele_15	parE	Resistant Site	CIP	2	1.65949
Cluster_208_Allele_16	parE	Resistant Site	CIP	1	1.05256
Cluster_208_Allele_17	parE	Resistant Site	CIP	1	1.05256
Cluster_208_Allele_18	parE	Resistant Site	CIP	1	1.05256
Cluster_972_Allele_0	norA	Efflux	CIP	135	-1.04306
Cluster_972_Allele_1	norA	Efflux	CIP	3	-6.04459
Cluster_972_Allele_8	norA	Efflux	CIP	78	7.08764
Cluster_995_Allele_0	norA	Efflux	CIP	76	7.02789
Cluster_995_Allele_1	norA	Efflux	CIP	2	1.65949
Cluster_599_Allele_0	norB	Efflux	CIP	2	-3.20113
Cluster_599_Allele_1	norB	Efflux	CIP	1	-4.25369
Cluster_599_Allele_2	norB	Efflux	CIP	1	-4.25369
Cluster_599_Allele_6	norB	Efflux	CIP	1	-4.25369
Cluster_599_Allele_10	norB	Efflux	CIP	125	1.71403
Cluster_599_Allele_12	norB	Efflux	CIP	5	-7.08993
Cluster_599_Allele_13	norB	Efflux	CIP	78	7.08764
Cluster_599_Allele_14	norB	Efflux	CIP	3	2.08906
Cluster_609_Allele_0	norC	Efflux	CIP	7	-6.48865
Cluster_609_Allele_1	norC	Efflux	CIP	1	-4.25369
Cluster_609_Allele_2	norC	Efflux	CIP	1	-4.25369
Cluster_609_Allele_6	norC	Efflux	CIP	1	-4.25369
Cluster_609_Allele_8	norC	Efflux	CIP	78	7.08764
Cluster_609_Allele_12	norC	Efflux	CIP	125	1.71403
Cluster_609_Allele_14	norC	Efflux	CIP	3	2.08906
Cluster_685_Allele_0	sdrM	Efflux	CIP	135	-1.78028
Cluster_685_Allele_1	sdrM	Efflux	CIP	1	-4.25369
Cluster_685_Allele_2	sdrM	Efflux	CIP	1	-4.25369
Cluster_685_Allele_4	sdrM	Efflux	CIP	1	-4.25369
Cluster_685_Allele_9	sdrM	Efflux	CIP	76	7.02789
Cluster_685_Allele_10	sdrM	Efflux	CIP	1	1.05256
Cluster_685_Allele_11	sdrM	Efflux	CIP	1	1.05256
Cluster_685_Allele_12	sdrM	Efflux	CIP	1	1.05256
Cluster_662_Allele_0	mepA	Efflux	CIP	131	-1.16093
Cluster_662_Allele_1	mepA	Efflux	CIP	1	-4.25369
Cluster_662_Allele_2	mepA	Efflux	CIP	1	-4.25369
Cluster_662_Allele_5	mepA	Efflux	CIP	1	-4.25369
Cluster_662_Allele_10	mepA	Efflux	CIP	78	7.08764
Cluster_662_Allele_11	mepA	Efflux	CIP	3	2.08906
Cluster_662_Allele_12	mepA	Efflux	CIP	1	1.05256
Cluster_608_Allele_0	mepA	Efflux	CIP	96	7.60649
Cluster_608_Allele_1	mepA	Efflux	CIP	27	-1.76003
Cluster_608_Allele_2	mepA	Efflux	CIP	5	2.69578
Cluster_560_Allele_0	mdeA	Efflux	CIP	8	-5.88171
Cluster_560_Allele_1	mdeA	Efflux	CIP	2	-5.33702
Cluster_560_Allele_2	mdeA	Efflux	CIP	1	-4.25369
Cluster_560_Allele_5	mdeA	Efflux	CIP	124	1.68486
Cluster_560_Allele_6	mdeA	Efflux	CIP	78	7.08764
Cluster_560_Allele_7	mdeA	Efflux	CIP	2	1.65949
Cluster_560_Allele_8	mdeA	Efflux	CIP	2	1.65949
Cluster_560_Allele_9	mdeA	Efflux	CIP	1	1.05256
Cluster_444_Allele_0	qacA	Efflux	CIP	110	8.00152
Cluster_444_Allele_1	qacA	Efflux	CIP	11	-7.26005
Cluster_3143_Allele_0	mepR	Efflux	CIP	215	-1.05256
Cluster_3143_Allele_1	mepR	Efflux	CIP	1	1.05256
Cluster_3080_Allele_0	mgrA	Efflux	CIP	215	-1.05256
Cluster_3080_Allele_3	mgrA	Efflux	CIP	1	1.05256
Cluster_2295_Allele_0	arlR	Efflux	CIP	214	5.33702
Cluster_2295_Allele_1	arlR	Efflux	CIP	2	-5.33702
Cluster_660_Allele_0	arlS	Efflux	CIP	135	-7.17624
Cluster_660_Allele_4	arlS	Efflux	CIP	77	7.05784
Cluster_660_Allele_5	arlS	Efflux	CIP	1	1.05256
Cluster_660_Allele_6	arlS	Efflux	CIP	1	1.05256
Cluster_660_Allele_7	arlS	Efflux	CIP	1	1.05256
Cluster_660_Allele_8	arlS	Efflux	CIP	2	1.65949
Cluster_2022_Allele_0	ermA	Modifies Site	CLI	128	8.59694
Cluster_2022_Allele_4	ermA	Modifies Site	CLI	6	2.96895
Cluster_2022_Allele_5	ermA	Modifies Site	CLI	1	1.07721
Cluster_2030_Allele_0	ermC	Modifies Site	CLI	70	0.513098
Cluster_2030_Allele_5	ermC	Modifies Site	CLI	1	1.07721
Cluster_2030_Allele_6	ermC	Modifies Site	CLI	1	1.07721
Cluster_2030_Allele_7	ermC	Modifies Site	CLI	1	1.07721
Cluster_2030_Allele_8	ermC	Modifies Site	CLI	1	1.07721
Cluster_2030_Allele_9	ermC	Modifies Site	CLI	1	1.07721
Cluster_2030_Allele_10	ermC	Modifies Site	CLI	1	1.07721
Cluster_2030_Allele_11	ermC	Modifies Site	CLI	1	1.07721
Cluster_2030_Allele_12	ermC	Modifies Site	CLI	1	1.07721
Cluster_2030_Allele_13	ermC	Modifies Site	CLI	1	1.07721
Cluster_2030_Allele_14	ermC	Modifies Site	CLI	1	1.07721
Cluster_2030_Allele_15	ermC	Modifies Site	CLI	1	1.07721
Cluster_556_Allele_0	lmrS	Efflux	CLI	1	-3.66462
Cluster_556_Allele_1	lmrS	Efflux	CLI	3	-3.60389
Cluster_556_Allele_2	lmrS	Efflux	CLI	131	4.99411
Cluster_556_Allele_3	lmrS	Efflux	CLI	2	-4.6811
Cluster_556_Allele_4	lmrS	Efflux	CLI	3	-1.97263
Cluster_556_Allele_7	lmrS	Efflux	CLI	77	-1.63424
Cluster_556_Allele_8	lmrS	Efflux	CLI	3	2.12543
Cluster_556_Allele_9	lmrS	Efflux	CLI	1	-3.66462
Cluster_2916_Allele_0	linA	Modifies Drug	CLI	2	1.69198
Cluster_2022_Allele_0	ermA	Modifies Site	ERY	128	8.59694
Cluster_2022_Allele_4	ermA	Modifies Site	ERY	6	2.96895
Cluster_2022_Allele_5	ermA	Modifies Site	ERY	1	1.07721
Cluster_2030_Allele_0	ermC	Modifies Site	ERY	70	0.513098
Cluster_2030_Allele_5	ermC	Modifies Site	ERY	1	1.07721
Cluster_2030_Allele_6	ermC	Modifies Site	ERY	1	1.07721
Cluster_2030_Allele_7	ermC	Modifies Site	ERY	1	1.07721
Cluster_2030_Allele_8	ermC	Modifies Site	ERY	1	1.07721
Cluster_2030_Allele_9	ermC	Modifies Site	ERY	1	1.07721
Cluster_2030_Allele_10	ermC	Modifies Site	ERY	1	1.07721
Cluster_2030_Allele_11	ermC	Modifies Site	ERY	1	1.07721
Cluster_2030_Allele_12	ermC	Modifies Site	ERY	1	1.07721
Cluster_2030_Allele_13	ermC	Modifies Site	ERY	1	1.07721
Cluster_2030_Allele_14	ermC	Modifies Site	ERY	1	1.07721
Cluster_2030_Allele_15	ermC	Modifies Site	ERY	1	1.07721
Cluster_556_Allele_0	lmrS	Efflux	ERY	1	1.07721
Cluster_556_Allele_1	lmrS	Efflux	ERY	3	-5.32713
Cluster_556_Allele_2	lmrS	Efflux	ERY	131	4.99411
Cluster_556_Allele_3	lmrS	Efflux	ERY	2	-4.6811
Cluster_556_Allele_4	lmrS	Efflux	ERY	3	-1.97263
Cluster_556_Allele_7	lmrS	Efflux	ERY	77	-1.63424
Cluster_556_Allele_8	lmrS	Efflux	ERY	3	2.12543
Cluster_556_Allele_9	lmrS	Efflux	ERY	1	-3.66462
Cluster_537_Allele_0	msrA	Efflux	ERY	1	1.07721
Cluster_1555_Allele_0	mphC	Modifies Drug	ERY	1	1.07721
Cluster_1832_Allele_0	aph(3')-III	Modifies Drug	GEN	126	9.36433
Cluster_1832_Allele_2	aph(3')-III	Modifies Drug	GEN	1	1.40292
Cluster_1832_Allele_3	aph(3')-III	Modifies Drug	GEN	1	1.40292
Cluster_2001_Allele_0	ant(4')-I	Modifies Drug	GEN	17	2.16667
Cluster_561_Allele_0	aac(6')-aph(2")	Modifies Drug	GEN	11	4.35951
Cluster_561_Allele_1	aac(6')-aph(2")	Modifies Drug	GEN	123	8.998
Cluster_561_Allele_2	aac(6')-aph(2")	Modifies Drug	GEN	1	1.40292
Cluster_2467_Allele_0	ant(6')-I	Modifies Drug	GEN	126	11.3706
Cluster_2467_Allele_1	ant(6')-I	Modifies Drug	GEN	1	1.40292
Cluster_624_Allele_1	tetK	Efflux	TET	115	7.91702
Cluster_624_Allele_2	tetK	Efflux	TET	1	1.37052
Cluster_624_Allele_3	tetK	Efflux	TET	1	1.37052
Cluster_624_Allele_4	tetK	Efflux	TET	4	2.90319
Cluster_624_Allele_5	tetK	Efflux	TET	1	-1.92976
Cluster_624_Allele_6	tetK	Efflux	TET	1	1.37052
Cluster_624_Allele_7	tetK	Efflux	TET	1	1.37052
Cluster_624_Allele_8	tetK	Efflux	TET	1	1.37052
Cluster_624_Allele_9	tetK	Efflux	TET	1	1.37052
Cluster_624_Allele_10	tetK	Efflux	TET	1	1.37052
Cluster_243_Allele_1	tetM	Modifies Site	TET	125	10.7111
Cluster_243_Allele_2	tetM	Modifies Site	TET	1	1.37052
Cluster_243_Allele_3	tetM	Modifies Site	TET	1	1.37052
Cluster_243_Allele_4	tetM	Modifies Site	TET	1	1.37052
Cluster_243_Allele_5	tetM	Modifies Site	TET	1	1.37052
Cluster_655_Allele_0	tet38	Efflux	TET	7	-1.12223
Cluster_655_Allele_1	tet38	Efflux	TET	1	-1.92976
Cluster_655_Allele_2	tet38	Efflux	TET	1	-1.92976
Cluster_655_Allele_3	tet38	Efflux	TET	81	-6.55954
Cluster_655_Allele_4	tet38	Efflux	TET	3	-3.27018
Cluster_655_Allele_7	tet38	Efflux	TET	128	11.032
Cluster_599_Allele_0	norB	Efflux	TET	2	-2.74234
Cluster_599_Allele_1	norB	Efflux	TET	1	-1.92976
Cluster_599_Allele_2	norB	Efflux	TET	1	-1.92976
Cluster_599_Allele_3	norB	Efflux	TET	1	-1.92976
Cluster_599_Allele_4	norB	Efflux	TET	3	-3.27018
Cluster_599_Allele_5	norB	Efflux	TET	1	-1.92976
Cluster_599_Allele_6	norB	Efflux	TET	1	-1.92976
Cluster_599_Allele_10	norB	Efflux	TET	125	10.7111
Cluster_599_Allele_12	norB	Efflux	TET	5	-0.199951
Cluster_599_Allele_13	norB	Efflux	TET	78	-6.09656
Cluster_599_Allele_14	norB	Efflux	TET	3	2.54239
Cluster_3080_Allele_0	mgrA	Efflux	TET	220	-1.37052
Cluster_3080_Allele_3	mgrA	Efflux	TET	1	1.37052
Cluster_2869_Allele_0	folA	Resistant Site	SXT	139	5.25497
Cluster_2869_Allele_1	folA	Resistant Site	SXT	1	-1.73842
Cluster_2869_Allele_2	folA	Resistant Site	SXT	3	-1.03636
Cluster_2869_Allele_3	folA	Resistant Site	SXT	2	-2.51674
Cluster_2869_Allele_7	folA	Resistant Site	SXT	78	-5.19263
Cluster_2869_Allele_8	folA	Resistant Site	SXT	1	1.48038
Cluster_2865_Allele_0	dfrG	Resistant Site	SXT	116	11.4016
Cluster_1777_Allele_0	folP	Resistant Site	SXT	1	-1.73842
Cluster_1777_Allele_1	folP	Resistant Site	SXT	1	-1.73842
Cluster_1777_Allele_2	folP	Resistant Site	SXT	1	-1.73842
Cluster_1777_Allele_3	folP	Resistant Site	SXT	1	-1.73842
Cluster_1777_Allele_4	folP	Resistant Site	SXT	2	-2.51674
Cluster_1777_Allele_5	folP	Resistant Site	SXT	3	-3.02859
Cluster_1777_Allele_6	folP	Resistant Site	SXT	1	-1.73842
Cluster_1777_Allele_12	folP	Resistant Site	SXT	127	6.50858
Cluster_1777_Allele_13	folP	Resistant Site	SXT	5	-3.72187
Cluster_1777_Allele_14	folP	Resistant Site	SXT	78	-5.19263
Cluster_1777_Allele_15	folP	Resistant Site	SXT	1	1.48038

## Sheet: S5Fig
comparison	organism	antibiotic	shared	not shared	diff. encoded
10 vs 10%	SA	CIP	0.680672	0.226891	0.092437
10 vs 10%	SA	CLI	0.869159	0.0934579	0.0373832
10 vs 10%	SA	ERY	0.851852	0.101852	0.0462963
10 vs 10%	SA	GEN	0.626016	0.308943	0.0650407
10 vs 10%	SA	SXT	0.785714	0.142857	0.0714286
10 vs 10%	SA	TET	0.869159	0.0841121	0.046729
10 vs 10%	PA	AMK	0.709402	0.213675	0.0769231
10 vs 10%	PA	CAZ	0.801802	0.153153	0.045045
10 vs 10%	PA	LVX	0.587302	0.293651	0.119048
10 vs 10%	PA	MEM	0.515152	0.363636	0.121212
10 vs 10%	EC	AMC	0.754386	0.175439	0.0701754
10 vs 10%	EC	CAZ	0.666667	0.25	0.0833333
10 vs 10%	EC	CIP	0.694915	0.211864	0.0932203
10 vs 10%	EC	GEN	0.785714	0.169643	0.0446429
10 vs 10%	EC	IPM	0.851852	0.0925926	0.0555556
10 vs 10%	EC	TMP	0.851852	0.111111	0.037037
10 vs 2%	SA	CIP	0.769912	0.212389	0.0176991
10 vs 2%	SA	CLI	0.785714	0.116071	0.0982143
10 vs 2%	SA	ERY	0.769912	0.150442	0.079646
10 vs 2%	SA	GEN	0.724138	0.267241	0.00862069
10 vs 2%	SA	SXT	0.754386	0.149123	0.0964912
10 vs 2%	SA	TET	0.818182	0.109091	0.0727273
10 vs 2%	PA	AMK	0.834862	0.146789	0.0183486
10 vs 2%	PA	CAZ	0.869159	0.130841	0
10 vs 2%	PA	LVX	0.834862	0.137615	0.0275229
10 vs 2%	PA	MEM	0.904762	0.0952381	0
10 vs 2%	EC	AMC	0.886792	0.103774	0.00943396
10 vs 2%	EC	CAZ	0.834862	0.12844	0.0366972
10 vs 2%	EC	CIP	0.694915	0.228814	0.0762712
10 vs 2%	EC	GEN	0.818182	0.154545	0.0272727
10 vs 2%	EC	IPM	0.886792	0.0849057	0.0283019
10 vs 2%	EC	TMP	0.904762	0.0952381	0
2% vs 10%	SA	CIP	0.652893	0.231405	0.115702
2% vs 10%	SA	CLI	0.73913	0.147826	0.113043
2% vs 10%	SA	ERY	0.709402	0.162393	0.128205
2% vs 10%	SA	GEN	0.626016	0.300813	0.0731707
2% vs 10%	SA	SXT	0.652893	0.198347	0.14876
2% vs 10%	SA	TET	0.754386	0.140351	0.105263
2% vs 10%	PA	AMK	0.709402	0.196581	0.0940171
2% vs 10%	PA	CAZ	0.818182	0.136364	0.0454545
2% vs 10%	PA	LVX	0.5625	0.304688	0.132812
2% vs 10%	PA	MEM	0.515152	0.356061	0.128788
2% vs 10%	EC	AMC	0.801802	0.135135	0.0630631
2% vs 10%	EC	CAZ	0.754386	0.184211	0.0614035
2% vs 10%	EC	CIP	0.834862	0.146789	0.0183486
2% vs 10%	EC	GEN	0.801802	0.18018	0.018018
2% vs 10%	EC	IPM	0.869159	0.102804	0.0280374
2% vs 10%	EC	TMP	0.834862	0.119266	0.0458716

## Sheet: S6Fig
organism	antibiotic	n	min	max	mean	variance	skew	kurtosis	mode	median	MAD
SA	-	2221	1	139	9.18055	48.9021	5.91129	78.0914	7	8	3
SA	CIP	425	1	139	10.5506	107.748	7.39507	73.7359	7	9	3
SA	CLI	407	2	139	12.3857	137.479	5.64184	45.1657	7	10	3
SA	ERY	434	2	139	12.4539	130.886	5.66887	46.6851	7	10	4
SA	GEN	740	2	139	11.4595	82.3569	6.90927	73.2505	7	10	3
SA	SXT	318	2	139	13.434	173.237	5.02289	34.697	7	11	4
SA	TET	667	2	139	12.5562	89.2472	6.31255	64.4744	9	11	3
PA	-	4700	1	236	33.0532	689.453	2.15073	7.48436	20	26	13
PA	AMK	2576	3	236	37.2508	589.333	2.33951	10.1638	20	32	12
PA	CAZ	733	4	236	36.5566	570.736	2.7	14.3959	30	32	13
PA	LVX	2854	3	236	36.6864	553.427	2.11306	8.85262	20	32	12
PA	MEM	2890	2	236	36.6979	570.558	2.13943	8.49986	20	31.5	12.5
EC	-	3062	1	349	49.727	1494.53	1.56956	3.66435	21	39	21
EC	AMC	2339	3	349	54.7661	1525.66	1.62525	3.84655	35	43	21
EC	CAZ	1194	5	349	58.0469	1649.81	1.75013	4.7366	31	47.5	20.5
EC	CIP	1336	3	349	55.7141	1575.52	1.8741	5.25849	36	44	19
EC	GEN	1270	3	349	54.4732	1478.7	1.6999	4.54029	32	44	20
EC	IPM	376	3	210	49.1197	1224.87	1.56293	2.96062	15	39.5	19
EC	TMP	1066	2	349	54.9512	1573.24	1.82346	5.12322	39	44	19.5

## Sheet: S9cFig
	Core (all)	Core (SA)	Core (PA)	Core (EC)	Acc (all)	Acc (SA)	Acc (PA)	Acc (EC)	Unique (all)	Unique (SA)	Unique (PA)	Unique (EC)
J: Translation, ribosomal structure and biogenesis	4.76705	4.71752	3.84762	5.45615	-2.27982	-3.0377	-1.82279	-2.21083	-3.36057	-6.0985	-2.78105	-3.33713
H: Coenzyme transport and metabolism	3.76039	3.89472	3.00994	4.4438	-1.53809	-3.10109	-1.34763	-1.19479	-2.44083	-3.28754	-1.98795	-2.64832
F: Nucleotide transport and metabolism	3.33437	3.39079	2.80516	3.74494	-1.22588	-1.93672	-1.80373	-0.716732	-2.09716	-4.03676	-1.61	-2.12706
E: Amino acid transport and metabolism	3.21043	4.04322	2.59285	3.65798	-1.06146	-4.42422	-0.871897	-0.543153	-1.98351	-2.72295	-1.69766	-2.09346
C: Energy production and conversion	2.6255	4.02859	1.90816	3.43538	-0.688787	-2.70907	-0.715565	-0.193713	-1.56878	-4.17212	-1.07761	-2.16086
G: Carbohydrate transport and metabolism	1.86078	3.56844	1.53864	2.23403	0.294373	-2.33593	-0.125745	0.568317	-1.5628	-3.58475	-1.07545	-1.67921
I: Lipid transport and metabolism	2.24982	3.54342	1.74932	2.57234	-0.71496	-3.61756	-0.6605	0.00794411	-1.18136	-2.40823	-0.964822	-1.47623
O: Post-translational mods, protein turnover, chaperones	2.2083	2.05513	1.72306	2.75376	-0.450107	-1.00335	-0.543618	-0.114498	-1.30933	-2.14581	-1.00028	-1.52175
P: Inorganic ion transport and metabolism	2.16462	2.21707	1.40726	2.87092	-0.0868233	-1.34395	0.215282	0.103609	-1.52736	-1.97042	-1.18206	-1.81734
T: Signal transduction mechanisms	1.93653	1.13994	1.7676	2.28427	-0.786236	-0.11099	-0.934279	-0.563125	-0.828692	-1.62663	-0.847278	-0.762924
Q: Secondary metabolites biosynthesis, transport, catabolism	1.54071	1.44054	1.38504	1.51357	0.503997	-0.0544478	0.351534	1.29716	-1.47319	-2.59621	-1.27656	-1.97344
M: Cell wall/membrane/envelope biogenesis	0.75462	1.40127	1.44487	0.468528	-0.0666836	-0.590803	0.260251	-0.245749	-0.372698	-1.40069	-1.2517	0.0557609
N: Cell motility	1.29791	0	2.73256	0.992711	0.918441	1.40593	0.0469526	1.18515	-1.68682	1.22106	-2.58187	-1.5257
K: Transcription	1.0292	0.872704	0.808849	1.25342	0.0246	-0.366158	-0.102426	0.347771	-0.626623	-0.787759	-0.468249	-0.812282
D: Cell cycle, cell division, chromosome partitioning	1.41161	0.622403	0.965327	1.87676	-0.105684	-1.11762	0.133495	-0.0348095	-0.83589	0.12861	-0.759064	-0.877822
U: Intracellular trafficking, secretion, and vesicular transport	-0.247223	1.19939	-0.145298	-0.361715	0.39518	-2.64984	0.380353	0.548661	-0.22493	0.0956534	-0.204652	-0.415716
A: RNA processing and modification	0.598916	0	0.758726	1.43919	0.461251	1.40593	1.15828	-0.214548	-0.717156	1.22106	-1.46499	-0.449726
V: Defense mechanisms	-0.056234	-0.432925	-0.484556	0.35041	-0.141898	0.104886	-0.220796	-0.0172018	0.141171	0.37175	0.421213	-0.0990727
L: Replication, recombination and repair	-1.10564	-0.756496	-1.77727	-0.713984	0.407777	0.812441	0.398697	0.376105	0.0662106	-0.00884296	0.419073	-0.172821
S: Function unknown	-2.74999	-2.94232	-2.2261	-3.42694	0.163782	1.45393	0.223364	-0.142122	1.25912	2.14619	1.16171	1.21696
